# Supplementary material for: Dopamine release and dopamine-related gene expression in the amygdala are modulated by the gastrin-releasing peptide in opposite directions during stress-enhanced fear learning and extinction
Source: Mol Psychiatry. 2024 Nov 23;30(6):2381–94. doi: 10.1038/s41380-024-02843-8 (PMC12092189; doi:10.1038/s41380-024-02843-8)
Supplement: Supplementary file 3 — RNAseq related files and data [file 41380_2024_2843_MOESM3_ESM.zip]

Archive with 12 entries (10 files):
- supp_data_rev1/code/
- supp_data_rev1/code/1-make_indices.Rmd
- supp_data_rev1/code/2-seqdata_processing.Rmd
- supp_data_rev1/code/3-kallisto_tsv_cleanup.Rmd
- supp_data_rev1/code/4-deseq.Rmd
- supp_data_rev1/code/5-go_amigo.Rmd
- supp_data_rev1/code/fig_6.Rmd
- supp_data_rev1/code/fig_s12.Rmd
- supp_data_rev1/data_frames/
- supp_data_rev1/data_frames/table_s2.csv
- supp_data_rev1/data_frames/table_s3.csv
- supp_data_rev1/data_frames/table_s4.csv
