# Supplementary material for: Dopamine release and dopamine-related gene expression in the amygdala are modulated by the gastrin-releasing peptide in opposite directions during stress-enhanced fear learning and extinction
Source: Mol Psychiatry. 2024 Nov 23;30(6):2381–94. doi: 10.1038/s41380-024-02843-8 (PMC12092189; doi:10.1038/s41380-024-02843-8)
Supplement: Supplementary file 3 — RNAseq related files and data [file 41380_2024_2843_MOESM3_ESM.zip › supp_data_rev1/code/1-make_indices.Rmd]

---
title: "Make indices"
output: 
  html_document:
    df_print: paged
author: "John Favate"
date: "`r Sys.time()`"
---

<style type="text/css">
.main-container {
  max-width: 1500px;
  margin-left: auto;
  margin-right: auto;
}
</style>

### Get files

```{r}
# Prevent printing of warnings and such in the HTML
knitr::opts_chunk$set(warning = FALSE, message = FALSE, fig.align = "center")
```

A semi-custom index is to be made, one that combines the gencode mouse transcripts, some miRNAs, and the eGFP sequence used in the experiment. Get the files
```{bash, eval = FALSE}
# mouse transcripts
wget -P ../fastas/ ftp://ftp.ebi.ac.uk/pub/databases/gencode/Gencode_mouse/release_M25/gencode.vM25.transcripts.fa.gz

# miRNAs
wget -P ../fastas/ https://www.mirbase.org/ftp/CURRENT/mature.fa.gz

# eGFP sequence
echo ">egfp_sequence
ATGGTGAGCAAGGGCGAGGAGCTGTTCACCGGGGTGGTGCCCATCCTGGTCGAGCTGGACGGCGACGTAAACGGCCACAAGTTCAGCGTGTCCGGCGAGGGCGAGGGCGATGCCACCTACGGCAAGCTGACCCTGAAGTTCATCTGCACCACCGGCAAGCTGCCCGTGCCCTGGCCCACCCTCGTGACCACCCTGACCTACGGCGTGCAGTGCTTCAGCCGCTACCCCGACCACATGAAGCAGCACGACTTCTTCAAGTCCGCCATGCCCGAAGGCTACGTCCAGGAGCGCACCATCTTCTTCAAGGACGACGGCAACTACAAGACCCGCGCCGAGGTGAAGTTCGAGGGCGACACCCTGGTGAACCGCATCGAGCTGAAGGGCATCGACTTCAAGGAGGACGGCAACATCCTGGGGCACAAGCTGGAGTACAACTACAACAGCCACAACGTCTATATCATGGCCGACAAGCAGAAGAACGGCATCAAGGTGAACTTCAAGATCCGCCACAACATCGAGGACGGCAGCGTGCAGCTCGCCGACCACTACCAGCAGAACACCCCCATCGGCGACGGCCCCGTGCTGCTGCCCGACAACCACTACCTGAGCACCCAGTCCGCCCTGAGCAAAGACCCCAACGAGAAGCGCGATCACATGGTCCTGCTGGAGTTCGTGACCGCCGCCGGGATCACTCTCGGCATGGACGAGCTGTACAAGTAA" | gzip > ../fastas/egfp_sequence.fa.gz
```

### Combine the fastas

```{r}
library(Biostrings)
library(tidyverse)

mi.fa <- readDNAStringSet("../fastas/mature.fa.gz")

gencode.fa <- readDNAStringSet("../fastas/gencode.vM25.transcripts.fa.gz")

egfp.fa <- readDNAStringSet("../fastas/egfp_sequence.fa.gz")
```

The miRNA fasta has data from many species, get only mouse sequences.
```{r}
mouse.only <- mi.fa[grepl("Mus musculus", names(mi.fa))]
```

Do they all start with mmu? Seems so.
```{r}
names(mouse.only) %>% 
  str_extract("\\w+") %>% 
  unique()
```

How many miRNA seqs are already in the gencode seqs?
```{r}
sum(as.character(mouse.only) %in% as.character(gencode.fa))
```

How many are are exact duplicates in each?
```{r}
length(gencode.fa) - length(unique(gencode.fa))
length(mouse.only) - length(unique(mouse.only))
```

Is it just 1 or two duplicates or are there genes with lots of copies or something?
```{r}
dups <- as.character(gencode.fa) %>% 
  table() %>% 
  enframe() %>% 
  filter(value != 1) %>% 
  arrange(desc(value))

dups
```
It's actually the case that some genes have 47 identical copies

What are they?
```{r}
dups.names <- lapply(dups$name, function(x){
  # return the names of the entries matching that seq
    names(gencode.fa[gencode.fa == x])
})

head(dups.names[[1]])
```
Mostly non-protein coding RNAs, it seems. 

Combine them all together and reduce it to unique sequences, this picks only one of the duplicates with no logic as to which one is picked.
```{r}
# combine
complete.fa <- DNAStringSet(c(
  as.character(mouse.only),
  as.character(gencode.fa),
  as.character(egfp.fa)
))

# reduce to unique seqs
unique.complete.fa <- unique(complete.fa)
```

There's this many duplicate sequences
```{r}
length(complete.fa) - length(unique.complete.fa)
```

Save it
```{r}
writeXStringSet(unique.complete.fa, "../fastas/custom_mouse_trans.fa.gz", compress = TRUE)
```

### Make the index

Make the kallisto index
```{bash eval = FALSE}
kallisto index -i ../alignment/kallisto/indices/custom_mouse_trans.kidx ../fastas/custom_mouse_trans.fa.gz
```

```{r}
sessionInfo()
```
