# Supplementary material for: Dopamine release and dopamine-related gene expression in the amygdala are modulated by the gastrin-releasing peptide in opposite directions during stress-enhanced fear learning and extinction
Source: Mol Psychiatry. 2024 Nov 23;30(6):2381–94. doi: 10.1038/s41380-024-02843-8 (PMC12092189; doi:10.1038/s41380-024-02843-8)
Supplement: Supplementary file 3 — RNAseq related files and data [file 41380_2024_2843_MOESM3_ESM.zip › supp_data_rev1/code/2-seqdata_processing.Rmd]

---
title: "Sequencing data processing"
output: 
  html_document:
    df_print: paged
author: "John Favate"
date: "`r Sys.time()`"
---

<style type="text/css">
.main-container {
  max-width: 1500px;
  margin-left: auto;
  margin-right: auto;
}
</style>

```{r}
# Prevent printing of warnings and such in the HTML
knitr::opts_chunk$set(warning = FALSE, message = FALSE, fig.align = "center", eval = FALSE)
```

### fastp

```{bash}
# create an array of unique files names
ARRAY=$(
for FILE in ../seqdata/1-original/usftp1.novogene.com/X202SC20030178-Z01-F001/raw_data/*/*.gz; do
  # get the file name sans path
  PARTS=`basename $FILE`
  
  # remove the part that denotes the pair
  PARTS=${PARTS//_[12].fq.gz/}
  
  # print and push only unique elements to the array
  echo $PARTS
done | sort -u
)

# run fastp
for I in ${ARRAY[@]}; do
  # get just the file name
  FILENAME=`echo $I | cut -d '.' -f 1`
  
  # define the pairs
  PAIR1=../seqdata/1-original/$I\_1.fq.gz
  PAIR2=../seqdata/1-original/$I\_2.fq.gz
  
  # define the outputs
  OUT1=../seqdata/2-cleaned/$I\_1.fq.gz
  OUT2=../seqdata/2-cleaned/$I\_2.fq.gz
  
  # reports files
  JSON=../reports/$FILENAME/fastp.json
  HTML=../reports/$FILENAME/fastp.html
  
  # place to put the reports
  mkdir -p ../reports/$FILENAME
  
  fastp -i $PAIR1 -I $PAIR2 -o $OUT1 -O $OUT2 --length_required 10 -w 16 -j $JSON -h $HTML -R $FILENAME
done
```

### Alignment

This runs the alignment
```{bash}
# create an array of unique files names
ARRAY=$(
for FILE in ../seqdata/2-cleaned/*; do
  # get the file name sans path
  PARTS=`echo $FILE | cut -d '/' -f 4`

  # remove the part that denotes the pair
  PARTS=${PARTS//_[12].fq.gz/}

  # print and push only unique elements to the array
  echo $PARTS
done | sort -u
)

# batches of 8 processes
N=8
(
# for each sample name
for I in ${ARRAY[@]}; do
  ((i=i%N)); ((i++==0)) && wait
  
  # make the output directory, one per pair
  OUTPUT=../alignment/kallisto/output/$I
  
  mkdir -p $OUTPUT
  
  # define the read pairs
  PAIR1=../seqdata/2-cleaned/$I\_1.fq.gz
  PAIR2=../seqdata/2-cleaned/$I\_2.fq.gz
  
  # denote the index
  INDEX=../alignment/kallisto/indices/custom_mouse_trans.kidx
  
  # report location
  REPORT=../reports/$I/kallisto.txt
  
  # align
  kallisto quant -i $INDEX -o $OUTPUT -t 4 $PAIR1 $PAIR2 2>$REPORT &
done
)
```

### multiQC report

Generate a multiqc report
```{bash}
multiqc -f -o ../reports ../reports
```
