# Supplementary material for: Dopamine release and dopamine-related gene expression in the amygdala are modulated by the gastrin-releasing peptide in opposite directions during stress-enhanced fear learning and extinction
Source: Mol Psychiatry. 2024 Nov 23;30(6):2381–94. doi: 10.1038/s41380-024-02843-8 (PMC12092189; doi:10.1038/s41380-024-02843-8)
Supplement: Supplementary file 3 — RNAseq related files and data [file 41380_2024_2843_MOESM3_ESM.zip › supp_data_rev1/code/3-kallisto_tsv_cleanup.Rmd]

---
title: "Kallisto tsv cleanup"
output: 
  html_document:
    df_print: paged
author: "John Favate"
date: "`r Sys.time()`"
---

<style type="text/css">
.main-container {
  max-width: 1500px;
  margin-left: auto;
  margin-right: auto;
}
</style>

```{r}
# Prevent printing of warnings and such in the HTML
knitr::opts_chunk$set(warning = FALSE, message = FALSE, fig.align = "center")
```

```{r}
library(tidyverse)
```

Get the tsv locations and set their names.
```{r}
tsv.locs <- dir("../alignment/kallisto/output", recursive = TRUE, full.names = TRUE, pattern = ".tsv")

names(tsv.locs) <- tsv.locs %>%
  str_remove("../alignment/kallisto/output/") %>%
  str_remove("/abundance.tsv")
```

Read them in as separate groups depending on if it has "_S_" in the sampled name. This allows clean differentiation later on.
```{r message = FALSE, warning = FALSE}
kdf.a <- lapply(tsv.locs[grepl("_S_", tsv.locs)], function(x){
  read_tsv(x)
}) %>%
  bind_rows(.id = "sample") %>%
  separate(sample, into = c("genotype", "stress", "sample_number"), sep = "_") %>%
  mutate(stress = "S")
```

Note the ! before grepl
```{r}
kdf.b <- lapply(tsv.locs[!grepl("_S_", tsv.locs)], function(x){
  read_tsv(x)
}) %>%
  bind_rows(.id = "sample") %>%
  separate(sample, into = c("genotype", "sample_number"), sep = "_") %>%
  mutate(stress = "NS")
```

Combine them. The samples with repeated names are technical replicates, these samples counts will be summed and TPMS recalculated after rounding the counts. 
```{r}
kdf <- bind_rows(kdf.a, kdf.b) %>%
  unite("sample", c(genotype, stress, sample_number), sep = "_") %>% # make sample names
  group_by(sample, target_id) %>% # for each sample
  # sum counts, average lengths/eff_lengths
  summarise(
    eff_length = mean(eff_length),
    length = mean(length),
    est_counts = sum(est_counts)
  ) %>%
  ungroup() %>%
  group_by(sample) %>%
  mutate(est_counts = round(est_counts), # round counts
         tpm = ((est_counts/eff_length)/(sum(est_counts/eff_length)))*1e6) %>% # new TPMs
  ungroup() %>%
  arrange(target_id, sample)
```

Save it
```{r}
write_csv(kdf, "../data_frames/kallisto_results.csv")
```

### Fix tsvs for tximport

Additionally, newly made tsv's are required for tximport because the presence of the technical replicates messes it up. Essentially, sum the counts on the technical replicates. They were already summed above, this just restores them to separate tsvs.
```{r}
kdf %>%
  select(sample, target_id, length, eff_length, est_counts, tpm) %>%
  split(.$sample) %>%
  map(function(x){
    file.name <- paste0("../data_frames/dfs_for_tximport/", as.character(x$sample[1]), ".tsv")
    
    write_tsv(x %>% select(-sample), file.name)
  })
```

a transposed version of TPMs
```{r}
kdf %>% 
  select(sample, target_id, tpm) %>% 
  pivot_wider(names_from = sample, values_from = tpm) %>% 
  write_csv("../data_frames/table_s2.csv")
```

And then of counts, these can go in the supp files instead of the full 300mb file.
```{r}
kdf %>% 
  select(sample, target_id, est_counts) %>% 
  pivot_wider(names_from = sample, values_from = est_counts) %>% 
  write_csv("../data_frames/table_s3.csv")
```

```{r}
sessionInfo()
```
