# Supplementary material for: Dopamine release and dopamine-related gene expression in the amygdala are modulated by the gastrin-releasing peptide in opposite directions during stress-enhanced fear learning and extinction
Source: Mol Psychiatry. 2024 Nov 23;30(6):2381–94. doi: 10.1038/s41380-024-02843-8 (PMC12092189; doi:10.1038/s41380-024-02843-8)
Supplement: Supplementary file 3 — RNAseq related files and data [file 41380_2024_2843_MOESM3_ESM.zip › supp_data_rev1/code/4-deseq.Rmd]

---
title: "DEseq, tximport"
output: 
  html_document:
    df_print: paged
author: "John Favate"
date: "`r Sys.time()`"
---

<style type="text/css">
.main-container {
  max-width: 1500px;
  margin-left: auto;
  margin-right: auto;
}
</style>

```{r}
# Prevent printing of warnings and such in the HTML
knitr::opts_chunk$set(warning = FALSE, message = FALSE, fig.align = "center")
```

```{r}
library(tidyverse)
library(DESeq2)
library(tximport)
library(parallel)
library(biomaRt)
```

Read in the data
```{r}
kdf <- read_csv("../data_frames/kallisto_results.csv")
```

This will require a table that has columns in the order of transcript ID, gene ID. The gencode transcripts have proper conversions to genes, but the miRNAs and eGFP will just count towards themselves, i.e. gene ID == transcripts ID, i.e. there's only one isoform and it's the one given. 
```{r}
# all transcript ids
tx.ids <- unique(kdf$target_id)

# all gencode ids
gencode.ids <- tx.ids[str_detect(tx.ids, "^ENSMUST")]

# miRNA ids
mirna.ids <- tx.ids[str_detect(tx.ids, "mmu-")]

# egfp ids
egfp.ids <- "egfp_sequence"
```

Convert the gencode names to a transcript, gene id table.
```{r}
gtx <- gencode.ids

gg <- gencode.ids %>% 
  str_extract("ENSMUSG\\d+\\.\\d+")
  
gencode.df <- data.frame(
  txid = gtx,
  gid = gg
)

# will show FALSE if everything has a txid and gene id
any(is.na(gencode.df))
```

Then makes dummy relationships for the others
```{r}
mirna.df <- data.frame(
  txid = mirna.ids,
  gid = mirna.ids
)

egfp.df <- data.frame(
  txid = "egfp_sequence",
  gid = "egfp_sequence"
)
```

Combine them all
```{r}
t_to_g <- bind_rows(list(gencode.df, mirna.df, egfp.df)) %>% 
  arrange(gid)
```

### Differential expression

These are the 4 comparisons to be made  

wt_ns : ko_ns
wt_s : ko_s
wt_ns : wt_s
ko_ns : ko_s  
  
This makes 4 vectors of file names to load so that all 4 comparisons can be made correctly.
```{r}
tsv.locs <- dir("../data_frames/dfs_for_tximport", pattern = ".tsv", full.names = TRUE)

names(tsv.locs) <- tsv.locs %>%
  str_remove("../data_frames/dfs_for_tximport/") %>%
  str_remove(".tsv")

wtns.kons <- tsv.locs[grepl("[WTKO]_NS", names(tsv.locs))]

wts.kos <- tsv.locs[grepl("[WTKO]_S", names(tsv.locs))]

wtns.wts <- tsv.locs[grepl("[WT]_", names(tsv.locs))]

kons.kos <- tsv.locs[grepl("[KO]_", names(tsv.locs))]
```

This loads those files and makes tximport objects out of them, summarizing to gene level in the process. It ends up with objects that are appropriate for DEseq.
```{r}
l <- list(wtns.kons, wts.kos, wtns.wts, kons.kos)

names(l) <- c("wtns.kons", "wts.kos", "wtns.wts", "kons.kos")

tximport.list <- mclapply(l, function(x){
  tximport(x,
           type = "kallisto",
           txIn = TRUE,
           txOut = FALSE,
           tx2gene = t_to_g)
}, mc.cores = length(l))
```

`DESeqDataSetFromTximport` is the function that creates DEseq objects out of this. Here is a function to automatically determine the condition for a given sample based on the name.
```{r}
name_finder <- function(n){
  # get the correct genotype
  if (grepl("KO", n)){
    genotype <- "KO"
  } else {
    genotype <- "WT"
  }
  
  # get stress or not
  if (grepl("NS", n)){
    stressed <- "NS"
  } else {
    stressed <- "S"
  }
  
  return((paste0(genotype, "_", stressed)))
}
```

Create a paired list that contains conditions data frames appropriate for the sample being processed. The level order is as follows, `wt_ns, wt_s, ko_ns, ko_s`. This will be used in a function that lapply's over the names of tximport.list, matching a sample with its appropriate conditions data frame. 
```{r}
conds.df.list <-
  list(
    "wtns.kons" = data.frame(condition = factor(
      sapply(colnames(tximport.list[["wtns.kons"]]$counts), name_finder), levels = c("WT_NS", "KO_NS")
    )),
    "wts.kos" = data.frame(condition = factor(
      sapply(colnames(tximport.list[["wts.kos"]]$counts), name_finder), levels = c("WT_S", "KO_S")
    )),
    "wtns.wts" = data.frame(condition = factor(
      sapply(colnames(tximport.list[["wtns.wts"]]$counts), name_finder), levels = c("WT_NS", "WT_S")
    )),
    "kons.kos" = data.frame(condition = factor(
      sapply(colnames(tximport.list[["kons.kos"]]$counts), name_finder), levels = c("KO_NS", "KO_S")
    ))
  )

conds.df.list
```

Construct the DEseq objects from each tximport object.
```{r}
deseq.object.list <- sapply(names(tximport.list), function(x){
  DESeqDataSetFromTximport(txi = tximport.list[[x]],
                           colData = conds.df.list[[x]],
                           design = ~condition)
}, simplify = FALSE)
```

Run DESeq
```{r}
deseq.list <- lapply(deseq.object.list, DESeq)
```

Perform shrinkage and extract the results.
```{r}
deseq.list2 <- lapply(deseq.list, function(x){
  lfcShrink(x, coef = 2, type = "apeglm") %>%
    as_tibble(rownames = "gene_id")
})
```

The deseq output
```{r}
deseq.df <- deseq.list2 %>%
  bind_rows(.id = "comparison")

rename.df <- enframe(
  c(
    "wtns.wts" = "WT SEFL / WT FL",
    "kons.kos" = "KO SEFL / KO FL",
    "wtns.kons" = "KO FL / WT FL",
    "wts.kos" = "KO SEFL / WT SEFL"
  ),
  name = "comparison",
  value = "comparison2"
)

# Save it for a supp table
deseq.df %>% 
  left_join(rename.df) %>% 
  dplyr::select(comparison, comparison2, gene_id, everything()) %>% 
  write_csv("../data_frames/table_s4.csv")
```

Add descriptions to the genes
```{r}
mygenes <- unique(deseq.df$gene_id)

nn <- na.omit(str_extract(mygenes, "ENSMUSG\\d{11}"))

ens <- useEnsembl(biomart = "genes", dataset = "mmusculus_gene_ensembl")

atts <- c("ensembl_gene_id", "description", "entrezgene_description")

bmq <- getBM(attributes = atts, values = mygenes, mart = ens) %>% 
  dplyr::rename("gene_id" = "ensembl_gene_id")
```

Save it with the descriptions
```{r eval = FALSE}
deseq.df %>% 
  mutate(gene_id = str_remove(gene_id, "\\.\\d+")) %>% 
  left_join(bmq, by = "gene_id") %>% 
  write_csv("../data_frames/deseq_results_genes.csv")
```

```{r}
sessionInfo()
```
