# Supplementary material for: Dopamine release and dopamine-related gene expression in the amygdala are modulated by the gastrin-releasing peptide in opposite directions during stress-enhanced fear learning and extinction
Source: Mol Psychiatry. 2024 Nov 23;30(6):2381–94. doi: 10.1038/s41380-024-02843-8 (PMC12092189; doi:10.1038/s41380-024-02843-8)
Supplement: Supplementary file 3 — RNAseq related files and data [file 41380_2024_2843_MOESM3_ESM.zip › supp_data_rev1/code/5-go_amigo.Rmd]

---
title: "GO using amigo"
output: 
  html_document:
    df_print: paged
author: "John Favate"
date: "`r Sys.time()`"
---

```{r}
# Prevent printing of warnings and such in the HTML
knitr::opts_chunk$set(warning = FALSE, message = FALSE, fig.align = "center")
```

```{r}
library(tidyverse)
library(ggrepel)
library(gt)
library(jsonlite)

dsdf <- read_csv("../data_frames/deseq_results_genes.csv")

head(dsdf)
```

### Create tables for input to amigo website

Create separate vectors of statistically significant upregulated and downregulated genes in each comparison that can be pasted into the amigo website (http://pantherdb.org/webservices/go/overrep.jsp). 
```{r}
dsdf %>%
  filter(padj <= .05 & gene_id != "egfp_sequence") %>%
  mutate(
    direc = ifelse(log2FoldChange > 0, "up", "down"),
    gene_id = str_extract(gene_id, "\\w+")
  ) %>%
  split(list(.$comparison, .$direc)) %>%
  map(function(x) {
    # the genes
    genes <- x %>%
      pull(gene_id)
    
    # the direction
    direc <- x$direc[1]
    
    # the comparison
    comp <- x$comparison[1]
    
    # file name to write to
    fname <-
      paste0("../data_frames/for_amigo_", comp, "_", direc, ".txt")
    
    # write it
    write_lines(genes, fname)
  })
```

### Import results

These were run through the GO website with the following parameters, organism = Mus musculus, select analysis = statistical overrepresentation test, GO biological process complete, and the default set of all mouse genes was used as background, FDR used for pval correction. 

These aren't formatted very well for machine reading. Read them in and reshape to something usable 
```{r}
go.jsons <- dir("../data_frames", pattern = ".json$", full.names = TRUE)
```

This works on the first 3 but not the 4th one, which has a different structure
```{r}
readGO <- function(x) {
  # read json and reshape it
  v1 <- fromJSON(x) %>%
    as.data.frame()
  
  # only want the nested rows that contain dfs
  df.indices <-
    which(lapply(v1$overrepresentation.result, class) == "data.frame")
  
  # index them
  v2 <- v1[df.indices, ]
  
  # rename a column which has a different name in one of them, for some reason
  if (any(names(v2) == "mapped_id")){
    names(v2)[names(v2) == "mapped_id"] <- "mapped_id_list"
  }
  
  v2 %>%
    unnest() %>%
    unnest() %>%
    filter(number_in_list != 0) %>% 
    split(.$id) %>%
    map(function(y) {
      genes <- as.character(y$mapped_id_list) %>%
          str_remove("list\\(c\\(") %>%
          str_remove_all(",") %>%
          str_remove_all('"') %>%
          str_remove("\\)\\)")
        
        y$mapped_id_list <- genes
        
        y
    }) %>% 
    bind_rows()
}
```

Combine 1:3
```{r}
one.to.three <- lapply(go.jsons[1:3], readGO) %>% 
  bind_rows()
```

Get 4
```{r}
four <- fromJSON(go.jsons[4]) %>%
  as.data.frame() %>%
  unnest() %>%
  unnest() %>%
  split(.$id) %>%
  map(function(y) {
    genes <- as.character(y$mapped_id) %>%
      str_remove("c\\(") %>%
      str_remove_all(",") %>%
      str_remove_all('"') %>%
      str_remove("\\)")
    
    y$mapped_id <- genes
    
    y %>% rename("mapped_id_list" = "mapped_id")
  }) %>% 
  bind_rows() %>% 
  rename("number_in_reference" = "overrepresentation.group.result.number_in_reference")
```

Combine them
```{r}
go.df <- bind_rows(one.to.three, four) %>% 
  select(list_name, id, label, number_in_reference, expected, number_in_list, fdr, mapped_id_list) %>% 
  rename("comparison" = "list_name") %>% 
  mutate(comparison = str_remove(comparison, "for_amigo_") %>% str_remove(".txt"))
```

The IDs don't make interpretation easy, also get the gene names in there.
```{r}
# read in the fasta but keep only the names
gene.names <- Biostrings::readDNAStringSet("../fastas/custom_mouse_trans.fa.gz") %>% 
  names()

# the miRNAs are useless, remove them
gene.names2 <- gene.names[str_detect(gene.names, "ENSMUSG")]

# gene.ids
gids <- str_extract(gene.names2, "ENSMUSG\\d+\\.\\d+")

# the names, the name is the 6th element in the split
nids <- sapply(gene.names2, function(x){
  str_split(x, "\\|") %>% 
    unlist() %>% 
    .[6]
}) %>% unname()

# create the relationship
gene.trans <- data.frame(
  gene_id = gids,
  gene_name = nids
) %>% 
  unique()

gene.trans.no.ver <- gene.trans %>% 
  mutate(gene_id = str_remove(gene_id, "\\.\\d+"))
```

Then translate each of the names in that column.
```{r}
name.col <- lapply(go.df$mapped_id_list, function(x) {
  have <- str_split(x, " ") %>%
    unlist() %>%
    enframe(value = "gene_id") %>%
    select(gene_id)
  
  match <- left_join(have, gene.trans.no.ver)
  
  name.vec <- paste(match$gene_name, collapse = " ")
  
  return(name.vec)
})

# add it to the go results
go.df$mapped_name_list <- unlist(name.col)

go.df <- go.df %>% 
  arrange(comparison, number_in_reference)

# save it
write_csv(go.df, "../data_frames/go_results.csv")
```
