# Supplementary material for: Dopamine release and dopamine-related gene expression in the amygdala are modulated by the gastrin-releasing peptide in opposite directions during stress-enhanced fear learning and extinction
Source: Mol Psychiatry. 2024 Nov 23;30(6):2381–94. doi: 10.1038/s41380-024-02843-8 (PMC12092189; doi:10.1038/s41380-024-02843-8)
Supplement: Supplementary file 3 — RNAseq related files and data [file 41380_2024_2843_MOESM3_ESM.zip › supp_data_rev1/code/fig_6.Rmd]

---
title: "Figure 5"
output: 
  html_document:
    df_print: paged
    code_folding: hide
author: "John Favate"
date: "`r Sys.time()`"
---

<style type="text/css">
.main-container {
  max-width: 1500px;
  margin-left: auto;
  margin-right: auto;
}
</style>

### Prepare the data

```{r message = FALSE, warning = FALSE}
# Prevent printing of warnings and such in the HTML
knitr::opts_chunk$set(warning = FALSE, message = FALSE, fig.align = "center")
```

```{r}
library(tidyverse)
library(ggpubr)
library(gridExtra)
library(grid)
library(patchwork)
```

### Panel A

TPMs for various genes as a bar plot. Load the data. 
```{r}
# the path to the kallisto results
kdf <- read_csv("../data_frames/kallisto_results.csv")

# the data again, but separate the long gene id to separate pieces
kdf2 <- kdf %>%
  separate(target_id, into = letters[1:9], sep = "\\|") %>%
  rename("gene_name" = "f" ,"txid" = "e", "gene_id" = "b") %>%
  select(sample, gene_name, txid, tpm) %>%
  separate(sample, into = c("genotype", "stress", "repl"), sep = "_") %>%
  arrange(genotype, stress, repl, gene_name, txid)

kdf2
```

Get just the gene names
```{r}
name.df <- kdf %>%
  select(target_id) %>% 
  unique() %>% 
  separate(target_id, into = letters[1:9], sep = "\\|") %>%
  select(b, f) %>%
  rename("gene_name" = "f", "gene_id" = "b") %>%
  arrange(gene_name) %>% 
  unique()
```

Some genes names need to be changed to match their names.
```{r}
current.names <- c("Nr4a2", "Fos", "Fgf1", "Ptgs2")
replace.names <- c("Nurr1", "c-Fos", "Fgf1b", "Cox2")

kdf2$gene_name[kdf2$gene_name == "Nr4a2"] <- "Nurr1"
kdf2$gene_name[kdf2$gene_name == "Fos"] <- "c-Fos"
kdf2$gene_name[kdf2$gene_name == "Fgf1"] <- "Fgf1b"
kdf2$gene_name[kdf2$gene_name == "Ptgs2"] <- "Cox2"

name.df$gene_name[name.df$gene_name == "Nr4a2"] <- "Nurr1"
name.df$gene_name[name.df$gene_name == "Fos"] <- "c-Fos"
name.df$gene_name[name.df$gene_name == "Fgf1"] <- "Fgf1b"
name.df$gene_name[name.df$gene_name == "Ptgs2"] <- "Cox2"
```

## Figure 5a

A function we'll need below
```{r}
unfill <- function(x){
  same <- x == dplyr::lag(x)
  ifelse(!is.na(same) & same, NA, x)
}
```

A function that takes a gene name as an input and sums the TPMs from the isoforms, calculates standard deviations and means, and returns a data frame of those.
```{r}
gene_tpms <- function(x){
  # sum the transcript TPMs to genes
  gene.tpms <- filter(kdf2, gene_name == x) %>%
    group_by(genotype, repl, stress, gene_name) %>%
    summarise(total_tpm = sum(tpm)) %>%
    arrange(genotype, stress, repl, gene_name) 
  
  # find sd and mean, unfill is used for better graphing
  gene.tpms2 <- gene.tpms %>%
    group_by(genotype, stress, gene_name) %>%
    mutate(mean_tpm = mean(total_tpm),
           stdv = sd(total_tpm)) %>%
    ungroup() %>%
    arrange(genotype, stress, gene_name) %>%
    mutate(mean_tpm = unfill(mean_tpm),
           stdv = unfill(stdv)) %>%
    unite(sample, c(genotype, stress), sep = " ")
  
  # add the extents of sd bars for graphing
  # the lower bar isnt graphed on theres, that's reflected here
  gene.tpms3 <- gene.tpms2 %>% 
    mutate(sample = factor(sample, levels = c("WT NS", "WT S", "KO NS", "KO S")),
           mean_tpm = ifelse(mean_tpm == 0, NA, mean_tpm),
           upper = mean_tpm + stdv,
           lower = mean_tpm - stdv)
  
  return(gene.tpms3)
}
```

A graphing function, which takes `x`, a vector of names of genes and `colz`, the number of columns used in `facet_wrap`, and `comps`, a list of length two vectors for the groups to be compared. 
```{r}
# symbols to use for stats
symnum.args <-
  list(
    cutpoints = c(0, 0.0001, 0.001, 0.01, 0.05, 1),
    symbols = c("****", "***", "**", "*", "NS")
  )

tpm_graph <- function(x, colz, comps) {
  ggplot(x, aes(x = sample, y = total_tpm)) +
    geom_errorbar(
      inherit.aes = FALSE,
      aes(x = sample, ymax = upper, ymin = mean_tpm),
      width = .25
    ) +
    geom_col(
      aes(x = sample, y = mean_tpm, fill = sample),
      color = "black",
      width = .75,
      size = .5
    ) +
    stat_compare_means(
      comparisons = comps,
      method = "wilcox.test",
      size = 3.5,
      label = "p.signif",
      symnum.args = symnum.args
    ) +
    facet_wrap(
      ~ gene_name,
      ncol = colz,
      scales = "free_y",
      strip.position = "bottom"
    ) +
    scale_fill_manual(values = c("white", "#D9D9D9", "#7F7F7F", "black"),
                      guide = "none") +
    scale_color_manual(values = c("white", "#D9D9D9", "#7F7F7F", "black"),
                       guide = "none") +
    theme(
      text = element_text(size = 13, color = "black"),
      strip.text = element_text(size = 13.5),
      panel.grid = element_blank(),
      panel.background = element_blank(),
      axis.line.y = element_line(color = "black"),
      strip.background = element_blank(),
      axis.text.x = element_blank(),
      axis.ticks.x = element_blank(),
      axis.text.y = element_text(color = "black")
    ) +
    labs(x = NULL, y = "TPM") +
    scale_y_continuous(expand = expansion(c(0, .1))) +
    geom_hline(aes(yintercept = 0), size = 1)
}
```

The intent is to `bind_rows` the results from `gene_tpms` and then use the graphing function on that.
```{r fig.width = 8.57, fig.height = 2.25}
pa.genes <- c("Th", "Nurr1", "Drd1", "Grp")

compz <- list(
  c("WT NS", "WT S"),
  c("KO NS", "KO S"),
  c("WT S", "KO S")
)

pa <- lapply(pa.genes, gene_tpms) %>% 
  bind_rows() %>% 
  mutate(gene_name = factor(gene_name, levels = pa.genes)) %>% 
  tpm_graph(., 4, comps = compz)

pa

ggsave(plot = pa, filename = "../figures/fig_5a.png", width = 8.57, height = 2.25)
```

### Panel B

DESeq2 volcano plots. Read the data in.
```{r}
deseqdf <- read_csv("../data_frames/deseq_results_genes.csv") %>% 
  left_join(name.df)

# change some factor levels
deseqdf$comparison <- factor(deseqdf$comparison, levels = c("wtns.wts", "kons.kos", "wtns.kons", "wts.kos"))
```

Create better names for the comparisons, the relevant comparisons are "kons.kos" and "wts.kos" for KO_S / KO_NS and KO_S / WT_S.
```{r}
new.fac <- c("wtns.wts" = "WT SEFL / WT FL",
             "kons.kos" = "KO SEFL / KO FL",
             "wtns.kons" = "KO FL / WT FL",
             "wts.kos" = "KO SEFL / WT SEFL")
```

Define some variables
```{r}
# the max -log10(q) to display before cutting it and displaying as a different color
qcut <- 5
# value at which to consider significant 
pcut <- .05
#min fc to consider
fcut <- 0
#max fc to display, values larger than this are reduced and graphed in a different shape
maxfc <- 2
```

Make the data frame. It's intended to be 5 different colors of points\
grey = not sig\
light blue = +fc and sig\
dark blue = +fc and too sig to display easily\
light red = -fc and sig\
dark red = -fc and too sig to display easily\
That gives the possible codes, only some of which are useful
```{r}
combn(c(0,1,3,5,10), FUN = sum, m = 3)
```

```{r}
(decode.df <- data.frame(
  code = c(0, 6, 11, 9, 14),
  decode = c("notsig", "sigup", "sigdown", "highup", "highdown")
))
```
```{r}
bdf <- deseqdf %>%
  filter(comparison %in% c("kons.kos", "wts.kos") &
           !is.na(padj) & !is.na(log2FoldChange)) %>% 
  mutate(sig = ifelse(padj <= pcut & abs(log2FoldChange) >= fcut, 1, 0),
         too_sig = ifelse(-log10(padj) > qcut, 3, 0),
         up = ifelse(log2FoldChange > 0, 5, 0),
         down = ifelse(log2FoldChange < 0, 10, 0),
         code = sig + too_sig + up + down) %>% 
  left_join(., decode.df) %>% 
  mutate(decode = ifelse(is.na(decode), "notsig", decode),
         decode = factor(decode, levels = c("notsig", "sigup", "highup", "sigdown", "highdown")))

head(bdf)
```

```{r}
labs.df <- deseqdf %>%
  left_join(., enframe(new.fac, name = "comparison", value = "newx")) %>%
  filter(comparison %in% c("kons.kos", "wts.kos")) %>%
  mutate(
    type = case_when(
      is.na(log2FoldChange) | is.na(padj) | padj > pcut | abs(log2FoldChange) < fcut ~ "NS",
      log2FoldChange >= fcut & padj <= pcut ~ "Upregulated",
      log2FoldChange <= -fcut & padj <= pcut ~ "Downregulated"
    ),
    type = factor(type, levels = c("NS", "Downregulated", "Upregulated"))
  ) %>% 
  group_by(comparison, type) %>% 
  tally() %>% 
  ungroup() %>% 
  filter(type != "NS") %>% 
  mutate(xpos = ifelse(type == "Downregulated", -1.8, 1.8),
         ypos = .2,
         decode = ifelse(type == "Downregulated", "sigdown", "sigup"))
```


Graph it
```{r fig.width = 6, fig.height = 3.75}
pb <- bdf %>% 
  arrange(decode) %>% 
  mutate(newq = ifelse(-log10(padj) > qcut, qcut, -log10(padj)),
         newfc = ifelse(log2FoldChange > maxfc, maxfc,
                        ifelse(log2FoldChange < -maxfc, -maxfc, log2FoldChange)),
         shape = ifelse(log2FoldChange > maxfc, "big",
                        ifelse(log2FoldChange < -maxfc, "big", "ok"))) %>% 
  ggplot(., aes(newfc, newq, color = decode, shape = shape))+
  geom_point()+
  facet_wrap(~comparison, labeller = as_labeller(new.fac))+
  theme_bw()+
  theme(text = element_text(size = 14),
        panel.grid = element_blank())+
  labs(x = expression(paste(log[2], "(fold-change)")),
       y = expression(paste(-log[10], "(q-value)")))+
  scale_color_manual(values = c("grey70", "steelblue2", "steelblue4", "indianred2", "indianred4"), guide = FALSE)+
  scale_shape_manual(values = c("triangle", "circle"), guide = FALSE)+
  geom_text(inherit.aes = FALSE, data = labs.df, aes(x = xpos, y = ypos, label = n, color = decode))

pb

ggsave(plot = pb, filename = "../figures/fig_5b.png", width = 6, height = 3.75)
```

### Panel C as graphs

A table of GO categories, get the significant up and down genes per category. To perform GO, I've gone to <http://pantherdb.org/> and pasted the names from the files below into the box there. It results in a table which I've downloaded, named, and uploaded back here to process. sig_genes_wts.kos_down has no significant ones at FDR \<= .05.
```{r}
sig.strings <- deseqdf %>% 
  filter(padj <= pcut & comparison %in% c("kons.kos", "wts.kos") & gene_id != "egfp_sequence" & abs(log2FoldChange) >= 0) %>% 
  mutate(direc = ifelse(log2FoldChange > 0, "up", "down")) %>% 
  split(list(.$comparison, .$direc)) %>% 
  map(function(x){
    fname <- paste0("../data_frames/sig_genes_", x$comparison[1], "_", x$direc[1], ".txt")
    
    x %>% 
      pull(gene_id) %>% 
      str_remove(pattern = "\\.[0-9]{1,2}") %>% 
      write_lines(fname)
  })
```

Retrieve the tables
```{r}
go.locs <- dir("../data_frames", pattern = "_results.txt", full.names = TRUE)

names(go.locs) <- go.locs %>% 
  str_remove("../data_frames/") %>% 
  str_remove("_go_results")

# load all cols as character, some of them have <.01 in them instead of a number
go.results <- lapply(names(go.locs), function(x){
  df <- read_tsv(go.locs[x], skip = 11, col_types = ("cccccccc")) %>% 
    mutate(sample = x,
           `GO biological process complete` = str_remove(`GO biological process complete`, " \\(GO:[0-9]{7}\\)"))
  
  names(df) <- names(df) %>% 
    str_remove(paste0(x, " "))
  
  df <- df %>% 
    rename("fdr" = "(FDR)", "n_genes" = 3) %>% 
    filter(`(over/under)` == "+")
  
  return(df)
}) %>% 
  bind_rows()

go.results
```

Do categories occur more than once? Yes
```{r}
table(table(go.results$`GO biological process complete`))
```

Facet labels
```{r}
fac.labs <- c("kons.kos" = "KO S / KO NS",
              "wts.kos" = "KO S / WT S")
```

Either way, make a bar chart that shows them
```{r fig.height = 5, fig.width = 8}
g.list <- go.results %>%
  mutate(sample = str_remove(sample, "sig_genes_")) %>%
  separate(sample, into = c("comparison", "direc"), sep = "_") %>% 
  split(list(.$comparison, .$direc), drop = TRUE) %>% 
  map(function(x){
    # determine order
    cat.order <- x %>%
      arrange(desc(as.numeric(fdr))) %>%
      pull(`GO biological process complete`) %>% 
      unique()
    
    top.10 <- cat.order[1:10]
    
    x$`GO biological process complete` <-
      factor(x$`GO biological process complete`, levels = cat.order)
    
    # fill color
    if (x$direc[1] == "down.txt"){
      fillcolor <- "indianred2"
    } else {
      fillcolor <- "steelblue2"
    }
    
    x %>%
      filter(`GO biological process complete` %in% top.10) %>%
      ggplot(., aes(`GO biological process complete`,-log10(as.numeric(fdr)))) +
      geom_col(position = "dodge", fill = fillcolor) +
      facet_wrap(
        ~ comparison,
        ncol = 1,
        scales = "free_y",
        strip.position = "right",
        labeller = as_labeller(fac.labs)
      ) +
      coord_flip() +
      theme_bw() +
      theme(text = element_text(size = 14),
            panel.grid = element_blank()) +
      labs(x = NULL,
           y = expression(paste(-log[10], "(FDR)"))) +
      scale_fill_manual(
        values = c("indianred2", "steelblue2"),
        name = NULL,
        guide = FALSE
      ) +
      scale_x_discrete(labels = scales::label_wrap(width = 30)) +
      scale_y_continuous(breaks = c(0, 1))
  })

g.list
```

### Panel C as a table

Here are the GO categories, instead of sorting by FDR, I suggest fold enrichment because that will remove the categories with 10,000 genes (useless ones like cell signaling, meanwhile synaptic signaling is a few under it)

```{r fig.width = 10, fig.height = 9}
newnames.df <- enframe(new.fac, name = "comparison")

go.table <- go.results %>% 
  mutate(sample = str_remove(sample, "sig_genes_") %>% str_remove(., ".txt")) %>% 
  separate(sample, into = c("comparison", "Direction"), sep = "_") %>% 
  select(comparison, Direction, `GO biological process complete`, `Mus musculus - REFLIST (21988)`, fdr) %>% 
  rename("GO category" = "GO biological process complete",
         "Set size" = "Mus musculus - REFLIST (21988)",
         "FDR" = "fdr") %>% 
  arrange(comparison, as.numeric(`Set size`)) %>%  
  group_by(comparison, Direction) %>% 
  filter(row_number() %in% 1:5) %>% 
  ungroup() %>% 
  left_join(newnames.df) %>% 
  rename("Comparison" = "value") %>% 
  select(Comparison, `GO category`, `Set size`, FDR, -comparison)

go.table
```

Define a table theme
```{r}
table.colors <- c(rep("#ffdede", 5), rep("#e6f0ff", 10))

table.theme <- ttheme_default(
  core = list(bg_params = list(fill = table.colors, col = NA))
)
```

```{r}
ggsave(plot = tableGrob(go.table, rows = NULL, theme = table.theme),
       filename = "../figures/fig_5c.png", width = 8, height = 5)
```

## final figure

```{r fig.width = 10, fig.height = 7.5}
top <- grid.arrange(pa, pb, ncol = 2)

ggsave(plot = grid.arrange(top, tableGrob(go.table, rows = NULL, theme = table.theme), ncol = 1, heights = c(.4, .6)), filename = "../figures/fig_5.png", width = 10, height = 7.5)
```

```{r}
sessionInfo()
```
