# Supplementary material for: Dopamine release and dopamine-related gene expression in the amygdala are modulated by the gastrin-releasing peptide in opposite directions during stress-enhanced fear learning and extinction
Source: Mol Psychiatry. 2024 Nov 23;30(6):2381–94. doi: 10.1038/s41380-024-02843-8 (PMC12092189; doi:10.1038/s41380-024-02843-8)
Supplement: Supplementary file 3 — RNAseq related files and data [file 41380_2024_2843_MOESM3_ESM.zip › supp_data_rev1/code/fig_s12.Rmd]

---
title: "Figure S9"
output: 
  html_document:
    df_print: paged
    code_folding: hide
author: "John Favate"
date: "`r Sys.time()`"
---

<style type="text/css">
.main-container {
  max-width: 1500px;
  margin-left: auto;
  margin-right: auto;
}
</style>

### Prepare the data

```{r message = FALSE, warning = FALSE}
# Prevent printing of warnings and such in the HTML
knitr::opts_chunk$set(warning = FALSE, message = FALSE, fig.align = "center")
```

```{r}
library(tidyverse)
library(ggpubr)
library(ggrepel)
```

```{r}
# the path to the kallisto results
kdf <- read_csv("../data_frames/kallisto_results.csv")

# the data again, but separate the long gene id to separate pieces
kdf2 <- kdf %>%
  separate(target_id, into = letters[1:9], sep = "\\|") %>%
  rename("gene_name" = "f" ,"txid" = "e", "gene_id" = "b") %>%
  select(sample, gene_name, txid, tpm) %>%
  separate(sample, into = c("genotype", "stress", "repl"), sep = "_") %>%
  arrange(genotype, stress, repl, gene_name, txid)

kdf2
```

Just the gene names
```{r}
name.df <- kdf %>%
  select(target_id) %>% 
  unique() %>% 
  separate(target_id, into = letters[1:9], sep = "\\|") %>%
  select(b, f) %>%
  rename("gene_name" = "f", "gene_id" = "b") %>%
  arrange(gene_name) %>% 
  unique()
```

I already know beforehand that some genes names need to be changed to match their names.
```{r}
current.names <- c("Nr4a2", "Fos", "Fgf1", "Ptgs2")
replace.names <- c("Nurr1", "c-Fos", "Fgf1b", "Cox2")

kdf2$gene_name[kdf2$gene_name == "Nr4a2"] <- "Nurr1"
kdf2$gene_name[kdf2$gene_name == "Fos"] <- "c-Fos"
kdf2$gene_name[kdf2$gene_name == "Fgf1"] <- "Fgf1b"
kdf2$gene_name[kdf2$gene_name == "Ptgs2"] <- "Cox2"

name.df$gene_name[name.df$gene_name == "Nr4a2"] <- "Nurr1"
name.df$gene_name[name.df$gene_name == "Fos"] <- "c-Fos"
name.df$gene_name[name.df$gene_name == "Fgf1"] <- "Fgf1b"
name.df$gene_name[name.df$gene_name == "Ptgs2"] <- "Cox2"
```

### Panel A

A function we'll need below
```{r}
unfill <- function(x){
  same <- x == dplyr::lag(x)
  ifelse(!is.na(same) & same, NA, x)
}
```

A function that takes a gene name as an input and sums the TPMs from the isoforms, calculates standard deviations and means, and returns a data frame of those.
```{r}
gene_tpms <- function(x){
  # sum the transcript TPMs to genes
  gene.tpms <- filter(kdf2, gene_name == x) %>%
    group_by(genotype, repl, stress, gene_name) %>%
    summarise(total_tpm = sum(tpm)) %>%
    arrange(genotype, stress, repl, gene_name) 
  
  # find sd and mean, unfill is used for better graphing
  gene.tpms2 <- gene.tpms %>%
    group_by(genotype, stress, gene_name) %>%
    mutate(mean_tpm = mean(total_tpm),
           stdv = sd(total_tpm)) %>%
    ungroup() %>%
    arrange(genotype, stress, gene_name) %>%
    mutate(mean_tpm = unfill(mean_tpm),
           stdv = unfill(stdv)) %>%
    unite(sample, c(genotype, stress), sep = " ")
  
  # add the extents of sd bars for graphing
  # the lower bar isnt graphed on theres, that's reflected here
  gene.tpms3 <- gene.tpms2 %>% 
    mutate(sample = factor(sample, levels = c("WT NS", "WT S", "KO NS", "KO S")),
           mean_tpm = ifelse(mean_tpm == 0, NA, mean_tpm),
           upper = mean_tpm + stdv,
           lower = mean_tpm - stdv)
  
  return(gene.tpms3)
}
```

The comparisons to be used on the graph.
```{r}
compz <- list(
  c("WT NS", "WT S"),
  c("KO NS", "KO S"),
  c("WT S", "KO S")
)

# symbols to use for stats
symnum.args <-
  list(
    cutpoints = c(0, 0.0001, 0.001, 0.01, 0.05, 1),
    symbols = c("****", "***", "**", "*", "NS")
  )
```

A graphing function
```{r}
tpm_graph2 <- function(x, colz){
  ggplot(x, aes(x = sample, y = total_tpm))+
  geom_errorbar(inherit.aes = FALSE, aes(x = sample, ymax = upper, ymin = mean_tpm), width = .25)+
  geom_col(aes(x = sample, y = mean_tpm, fill = sample), color = "black", width = .75, size = .5)+
  stat_compare_means(comparisons = compz, method = "wilcox.test", size = 3.5, label = "p.signif", symnum.args = symnum.args)+
  facet_wrap(~ gene_name, ncol = colz, scales = "free_y", strip.position = "bottom")+
  scale_fill_manual(values = c("white", "#D9D9D9", "#7F7F7F", "black"), guide = "none")+
  scale_color_manual(values = c("white", "#D9D9D9", "#7F7F7F", "black"), guide = "none")+
  theme(text = element_text(size = 13, color = "black"),
        strip.text = element_text(size = 13.5),
        panel.grid = element_blank(),
        panel.background = element_blank(),
        axis.line.y = element_line(color = "black"),
        strip.background = element_blank(),
        axis.text.x = element_blank(),
        axis.ticks.x = element_blank(),
        axis.text.y = element_text(color = "black"))+
  labs(x = NULL, y = "TPM")+
  scale_y_continuous(expand = expansion(c(0, .1)))+
  geom_hline(aes(yintercept = 0), size = 1)
}
```

Make the figure
```{r fig.width = 15, fig.height = 4.5}
p.genes <- c("Drd2", "Drd3", "Drd4", "Drd5", "Grik2", "Ppp1r1b", "Adcyap1", "Fkbp5", "Ppm1f", "Cox2", "Bdnf", "c-Fos", "Arc", "Fgf1b")

pa <- lapply(p.genes, gene_tpms) %>% 
  bind_rows() %>% 
  mutate(gene_name = factor(gene_name, levels = p.genes)) %>% 
  tpm_graph2(., 7)

pa

ggsave(plot = pa, filename = "../figures/fig_s9a.png", width = 15, height = 4.5)
```
### Panel B

This highlights a set of genes in the volcano plot
```{r}
# need to remove version from gene id
deseqdf <- read_csv("../data_frames/deseq_results_genes.csv") %>% 
  left_join(name.df %>% mutate(gene_id = str_remove(gene_id, "\\.\\d+")))
  
deseqdf$comparison <- factor(deseqdf$comparison, levels = c("wtns.wts", "kons.kos", "wtns.kons", "wts.kos"))

fac.labs <- c("wtns.wts" = "WT-SEFL / WT-FL", "kons.kos" = "KO-SEFL / KO-FL", "wtns.kons" = "KO-FL / WT-FL", "wts.kos" = "KO-SEFL / WT-SEFL")

volc_label <- function(x, qval, fclimit, qlimit){
  # put labels and a color marker for important genes
  gdf <- deseqdf %>% 
    mutate(important = gene_name %in% x,
           labelz = ifelse(gene_name %in% x, gene_name, NA),
           newfc = ifelse(log2FoldChange > fclimit, fclimit,
                          ifelse(log2FoldChange < -fclimit, -fclimit, log2FoldChange)),
           l10q = -log10(padj),
           newq = ifelse(l10q > qlimit, qlimit, l10q),
           shape = ifelse(l10q > qlimit | abs(log2FoldChange) > fclimit, "toobig", "ok")) %>% 
    arrange(important)
  
  ggplot(gdf, aes(newfc, newq, color = important, label = labelz, shape = shape))+
  geom_hline(aes(yintercept = -log10(qval)), linetype = 5)+
  geom_point()+
  facet_wrap(~comparison, ncol = 4, labeller = as_labeller(fac.labs))+
  scale_color_manual(values = c("grey80", "firebrick1"), guide = "none")+
  geom_text_repel(size = 4, segment.alpha = .5, box.padding = .6, force = 10, min.segment.length = .01)+
  theme_bw()+
  theme(text = element_text(size = 13),
        panel.grid = element_blank())+
  labs(x = expression(paste(log[2], "(fold change)")),
       y = expression(paste(-log[10], "(q-value)")))+
  scale_y_continuous(limits = c(0, qlimit))+
  scale_x_continuous(limits = c(-fclimit-.1, fclimit+.1))+
  scale_shape_discrete(guide = "none")
}
```

```{r }
fclimit <- 5
qlimit <- 5

# put labels and a color marker for important genes
gdf <- deseqdf %>%
  mutate(
    important = gene_name %in% c("Th", "Drd1", "Nurr1", "Drd2", "Grik2", "Ppm1f"),
    labelz = ifelse(gene_name %in% c("Drd1", "Nurr1", "Th"), gene_name, NA),
    newfc = case_when(
      is.na(log2FoldChange) ~ NA_real_,
      abs(log2FoldChange) < fclimit ~ log2FoldChange,
      log2FoldChange > fclimit ~ fclimit,
      log2FoldChange < -fclimit ~ -fclimit
    ),
    l10q = -log10(padj),
    newq = ifelse(l10q > qlimit, qlimit, l10q),
    shape = ifelse(l10q > qlimit | abs(log2FoldChange) > fclimit, "toobig", "ok")
  ) %>%
  arrange(important)

gdf
```

```{r fig.width = 12, fig.height = 3.4}
pb <- ggplot(gdf,
       aes(
         newfc,
         newq,
         color = important,
         label = labelz,
         shape = shape
       )) +
  geom_hline(aes(yintercept = -log10(.05)), linetype = 5) +
  geom_point() +
  facet_wrap(~ comparison, ncol = 4, labeller = as_labeller(fac.labs)) +
  scale_color_manual(values = c("grey80", "firebrick1"), guide = "none") +
  geom_text_repel(
    size = 4,
    segment.alpha = .5,
    box.padding = .6,
    force = 10,
    min.segment.length = .01
  ) +
  theme_bw() +
  theme(text = element_text(size = 13),
        panel.grid = element_blank()) +
  labs(x = expression(paste(log[2], "(fold change)")),
       y = expression(paste(-log[10], "(q-value)"))) +
  scale_y_continuous(limits = c(0, qlimit)) +
  scale_x_continuous(limits = c(-fclimit - .1, fclimit + .1)) +
  scale_shape_discrete(guide = "none")

pb

ggsave(pb, filename = "../figures/fig_s9b.png", width = 12, height = 3.4)
```

```{r}
sessionInfo()
```
