# Supplementary material for: Dopamine release and dopamine-related gene expression in the amygdala are modulated by the gastrin-releasing peptide in opposite directions during stress-enhanced fear learning and extinction
Source: Mol Psychiatry. 2024 Nov 23;30(6):2381–94. doi: 10.1038/s41380-024-02843-8 (PMC12092189; doi:10.1038/s41380-024-02843-8)
Supplement: Supplementary file 3 — RNAseq related files and data [file 41380_2024_2843_MOESM3_ESM.zip › supp_data_rev1/data_frames/table_s2.csv]

target_id	KO_NS_12	KO_NS_21	KO_NS_23	KO_NS_45	KO_S_16	KO_S_20	KO_S_28	KO_S_30	WT_NS_11	WT_NS_15	WT_NS_19	WT_NS_32	WT_S_18	WT_S_22	WT_S_37	WT_S_8
egfp_sequence	0.7408288147230881	0.4701111446950022	0.9704924665174413	0.23745359839152275	1.1008591700300887	0.6598185656551064	0.7633915116096494	0.7011543403497341	0	0	0.180964670956333	0	0	0	0.10593739702047814	0
ENSMUST00000000001.4|ENSMUSG00000000001.4|OTTMUSG00000007197.1|OTTMUST00000016610.1|Gnai3-201|Gnai3|3262|protein_coding|	8.686573006516916	6.372912010670321	7.394454352067788	6.207570200618631	7.801506430339765	6.06686195141845	7.462170820539596	5.902417711066653	8.519056608078587	8.809471532631763	7.4490107230292155	8.57946530154984	8.291265621780386	7.483632776813458	8.547176646985282	7.665737464465145
ENSMUST00000000003.13|ENSMUSG00000000003.15|OTTMUSG00000017891.1|OTTMUST00000043268.1|Pbsn-201|Pbsn|902|protein_coding|	0	0	0	0	0	0	0	0	0	0	0	0	0	0	0	0
ENSMUST00000000010.8|ENSMUSG00000020875.9|OTTMUSG00000001991.3|OTTMUST00000003997.2|Hoxb9-201|Hoxb9|2574|protein_coding|	0	0	0	0	0	0	0	0	0	0	0	0	0	0	0	0
ENSMUST00000000028.13|ENSMUSG00000000028.15|OTTMUSG00000026176.4|OTTMUST00000064673.1|Cdc45-201|Cdc45|2143|protein_coding|	0.3328588379135405	0.26112990663015173	0.3027368364932354	0.07331877600316637	0.21624793466795225	0.18772647065186412	0.18270240665762208	0.19034631445840414	0.39089436577087067	0.5010522191234762	0	0.39348763313747115	0.2645455753384674	0.40128160224086595	0.17039585062389162	0.2982437847699417
ENSMUST00000000033.11|ENSMUSG00000048583.16|OTTMUSG00000035324.10|OTTMUST00000035617.4|Igf2-201|Igf2|3708|protein_coding|	2.016941801063859	0.629602023047698	0.9287588720245937	1.7967136470362572	1.7051490896508037	1.4224231804581193	3.334270083820727	9.929669734385818	1.2639762905758642	2.1228734301616266	1.8469557426245913	1.4171222292674293	2.0907819379089556	1.739552814641731	2.0582429331790193	2.2463096572553543
ENSMUST00000000049.5|ENSMUSG00000000049.11|OTTMUSG00000003129.2|OTTMUST00000006445.1|Apoh-201|Apoh|1190|protein_coding|	0.2448383357730287	0	0.04869160764127554	0.05916459782902108	0	0.05919490082847413	0.021495731655616565	0	0.1872801904112166	0.027193921709521993	0	0	0.08889209258587093	0.1121681329556082	0.10570729552186836	0.05723232342595079
ENSMUST00000000058.6|ENSMUSG00000000058.6|OTTMUSG00000024026.1|OTTMUST00000058748.1|Cav2-201|Cav2|2733|protein_coding|	10.543405866582555	6.5631490495898985	7.721035347845107	7.9341226915260235	6.645733696331059	6.566290553083206	8.149237699623416	6.30683221760719	10.034897960120999	10.517008791358565	8.586447053036288	10.452099889547302	7.7516364146075	9.094265364008557	8.881214441625588	7.296763451197933
ENSMUST00000000080.7|ENSMUSG00000000078.7|OTTMUSG00000066476.1|OTTMUST00000161492.1|Klf6-201|Klf6|4225|protein_coding|	15.384029595800857	9.480671051276206	10.475877903623049	9.279335627884905	9.00863164136758	9.290859458285992	9.183696485323365	8.512418853920376	11.883209016477446	11.115105026539679	9.541045204121346	13.493966139085773	11.534787038351228	12.02197940812007	12.358092368220458	9.107738801013323
ENSMUST00000000087.12|ENSMUSG00000000085.16|OTTMUSG00000008809.2|OTTMUST00000020044.1|Scmh1-201|Scmh1|3353|protein_coding|	4.542683834286363	3.818585096105732	3.2156039384331945	3.3076748951225765	3.8919905532979153	2.291838575587868	3.4380544427267914	3.320164371688163	4.975234987544621	3.9780482163626023	4.198804742170264	3.9032485508809653	3.764073439810545	3.067579683615893	3.8604365976550623	4.131883178280438
ENSMUST00000000090.7|ENSMUSG00000000088.7|OTTMUSG00000063187.1|OTTMUST00000153851.1|Cox5a-201|Cox5a|645|protein_coding|	147.17860500207794	102.18774884053249	83.8986653767886	84.65130685464972	79.60625427585833	81.73922688314147	88.7578472524272	69.53660704542541	146.82013764711735	105.49032328980421	117.56090988077653	119.46647871445136	108.11805721440788	107.11126051304873	117.13296717880264	94.91022870323037
ENSMUST00000000094.13|ENSMUSG00000061689.15|OTTMUSG00000016033.10|OTTMUST00000103893.4|Dlgap4-201|Dlgap4|1411|protein_coding|	10.142380270522805	10.161852970006489	9.526639665611185	7.826821420970967	7.594996562002726	6.811121240993337	6.560751978168385	7.969600538441095	7.8871642668443585	10.028693602144031	9.831421592974312	8.641563795278469	8.584868015162263	8.629608536828103	10.137437964025741	8.339128151111487
ENSMUST00000000095.6|ENSMUSG00000000093.6|OTTMUSG00000001028.2|OTTMUST00000002057.2|Tbx2-201|Tbx2|3626|protein_coding|	0.2032181814697038	0.10259385637476365	0.21064427515368997	0.2054013967564311	0.1932472888917243	0.16681049055474886	0.1027506616693653	0.14729037792717553	0.16705340196271104	0.3877346307337702	0.1689087143949823	0.15959894776654918	0.21415967572303743	0.24382395948339392	0.2497599844003959	0.2308848532345729
ENSMUST00000000096.11|ENSMUSG00000000094.12|OTTMUSG00000001043.1|-|Tbx4-201|Tbx4|3011|protein_coding|	0	0	0	0	0	0	0	0	0	0	0	0	0	0	0	0
ENSMUST00000000109.10|ENSMUSG00000055022.14|OTTMUSG00000014988.2|OTTMUST00000035588.1|Cntn1-201|Cntn1|5646|protein_coding|	6.769463839221977	4.852992467398015	5.66464980614837	6.253553373951827	2.292022566162586	5.48523616057074	3.5256135756764637	4.632418985057568	4.279346209379048	4.411949325591304	5.216884148271238	8.720725767916827	4.812165381599919	5.930582032989196	5.88138175961112	4.656830388311137
ENSMUST00000000122.6|ENSMUSG00000000120.6|OTTMUSG00000001661.1|OTTMUST00000003289.1|Ngfr-201|Ngfr|3446|protein_coding|	0.6888071309391919	0.6192255558002833	0.5741838875024751	0.36452897703291354	0.5290971924840259	0.3229583639755261	0.344692717649177	0.4595650675517302	0.694801880409716	0.6183186221384587	0.5352389336009256	0.38537314218265883	0.41765384297776637	0.3566094094605331	0.4267938014236309	0.7569078580089941
ENSMUST00000000127.5|ENSMUSG00000000125.5|OTTMUSG00000003018.1|OTTMUST00000006193.1|Wnt3-201|Wnt3|3076|protein_coding|	0.27324515463585103	0.3238331561733431	0.25971083343526435	0.382860205013025	0.1623157991986192	0.15927590171401143	0.2525298132029718	0.1678063765633771	0.47392834367535625	0.33594134488735894	0.3227964743926879	0.37234173054368275	0.37396490038373453	0.21657634468783948	0.3071827927494653	0.20925505195314922
ENSMUST00000000128.9|ENSMUSG00000000126.11|OTTMUSG00000005790.1|OTTMUST00000012816.1|Wnt9a-201|Wnt9a|3320|protein_coding|	1.7230312956812563	0.9991387321112901	0.8965886658237244	0.6144383730683511	0.7945919282075862	0.5806148927025053	0.8371546506860851	0.7579695559945961	1.9288123307567961	1.2705857038316957	0.6871952990444954	0.9110896811166644	0.516333395250967	1.656830226724273	1.0421390888365731	0.6566528803765355
ENSMUST00000000129.13|ENSMUSG00000000127.15|OTTMUSG00000072467.1|OTTMUST00000175320.1|Fer-201|Fer|2973|protein_coding|	5.231071603600827	3.9056058660815145	3.276393531672118	4.238503033742971	3.474811742538109	3.5945334089479295	3.6011368234334857	2.976576007179038	6.096295738185104	4.145797249221479	5.171460326353185	3.6948394642249265	4.974081987464449	4.944831261838068	5.210292051724603	4.096677864786964
ENSMUST00000000137.7|ENSMUSG00000020152.7|OTTMUSG00000005221.1|OTTMUST00000011649.1|Actr2-201|Actr2|3631|protein_coding|	125.13209860326644	87.41256960397338	82.76944804442962	86.13268072713278	81.62324901092448	71.95050619730684	83.93225097406079	68.11511768415838	123.52018457167276	103.63039660151705	103.08446658585792	111.45516606690285	97.22443709499724	104.83288754697428	110.45793682192017	90.50812186017946
ENSMUST00000000145.11|ENSMUSG00000020333.17|OTTMUSG00000005668.15|OTTMUST00000012614.1|Acsl6-201|Acsl6|2297|protein_coding|	0.22379334744151888	0.18114330927223818	0.14559794145712224	0.1355880576949632	0.17655634734273365	0.26513875693304106	0.2485931500516271	0.2201695624383524	0.2582196730987751	0.05010321601006729	0.2923349132114455	0.4767259970567038	0.31257361819846347	0.5875899846004308	0.1939236373044183	0.551590216824245
ENSMUST00000000153.8|ENSMUSG00000000149.10|OTTMUSG00000024795.3|OTTMUST00000061066.1|Gna12-201|Gna12|3416|protein_coding|	24.52692966023698	17.70554505386371	19.89543263489943	18.521997633604133	17.952958695905945	14.59309842885763	16.662731587712216	14.473623067264874	27.342786993181328	23.904815455313017	20.639688460014312	21.599280739619086	20.50098189476286	17.312721987717975	19.951843418075182	17.709731732995916
ENSMUST00000000161.13|ENSMUSG00000000157.16|OTTMUSG00000020391.3|OTTMUST00000048344.1|Itgb2l-201|Itgb2l|2633|protein_coding|	0	0	0.009622746236609333	0	0	0	0	0	0	0	0	0	0	0	0	0
ENSMUST00000000163.12|ENSMUSG00000000159.16|OTTMUSG00000020392.2|OTTMUST00000048349.1|Igsf5-201|Igsf5|1851|protein_coding|	0	0	0	0	0	0	0	0.05618104842506481	0	0.06401453775199296	0	0	0	0	0	0
ENSMUST00000000171.14|ENSMUSG00000000167.14|OTTMUSG00000033526.6|OTTMUST00000084362.1|Pih1d2-201|Pih1d2|1256|protein_coding|	0.6001869465089331	0.3923380166804931	0.5915897034158955	0.3868913203096527	0.47543766124278203	0.05537167957169673	0.5226840243934477	0.5778276116975917	0.3500239358094726	1.1184453536957586	0.1697025823392218	0.3326404577543526	0.4429208118626317	0.2096355537960863	0.5925448766205405	0.26736910941086456
ENSMUST00000000175.5|ENSMUSG00000000171.5|OTTMUSG00000063072.1|OTTMUST00000153520.1|Sdhd-201|Sdhd|1231|protein_coding|	36.46767471947699	26.878364230532206	24.4980976779018	22.645094135805678	25.026442278899456	21.133688702793357	24.256775450022996	22.257455666514915	39.58990163006321	33.64798733569726	29.872562153893742	33.98472403086861	28.53159605591659	27.27987313632357	30.105340175587397	25.993148443725765
ENSMUST00000000186.8|ENSMUSG00000000182.9|OTTMUSG00000056344.2|OTTMUST00000139247.2|Fgf23-201|Fgf23|1814|protein_coding|	0.03665906211605308	0.12636598654791822	0.07325859572092028	0.07101942838362232	0.15370966795309277	0.04775185229046691	0.012989480404082621	0.07187109014460336	0.1126298705717844	0.01638095357890381	0.0728467473442227	0.06572528139967374	0.07117104216481464	0.09442841693685401	0.06347385294605343	0.1375324611067221
ENSMUST00000000187.6|ENSMUSG00000000183.6|OTTMUSG00000056342.1|OTTMUST00000139245.1|Fgf6-201|Fgf6|4657|protein_coding|	0.006482788961301458	0	0.005206445478037344	0	0	0	0.004634274100575771	0	0	0	0.006470977058846397	0	0.006308999679744376	0	0.011252983437257953	0.0060985435153071655
ENSMUST00000000188.11|ENSMUSG00000000184.12|OTTMUSG00000056347.1|OTTMUST00000139250.1|Ccnd2-201|Ccnd2|6330|protein_coding|	11.755419502226301	7.1776497633766585	10.100702792332491	8.87852804229823	10.317366680886487	8.356534591322855	11.006481696516012	9.745121488355627	9.671943427568044	11.836829700556063	10.17533133949347	10.104841559215215	9.099050700360147	10.436766214833462	10.402278444571053	12.836142977932512
ENSMUST00000000193.5|ENSMUSG00000035385.5|OTTMUSG00000000852.1|OTTMUST00000001659.1|Ccl2-201|Ccl2|813|protein_coding|	0.05139103877828021	0	0.08111533793705887	0	0	0	0.10669256952617187	0	0.06246901915524844	0.13568946995377248	0	0	0.09907685423174428	0.03742295048853511	0	0
ENSMUST00000000194.3|ENSMUSG00000035352.3|OTTMUSG00000000861.1|OTTMUST00000001671.1|Ccl12-201|Ccl12|537|protein_coding|	0.40876655380868804	0.7651676024729841	0.47457724500066023	0.4880299912521348	0	0.497859279451179	0.20479431986182906	0.2998858774933046	0	0.6153502049806873	0.39344711061170173	0.4535544235681375	0.29237270280345073	0.21975153712155504	0.34784727103354496	0.09389216841698605
ENSMUST00000000199.7|ENSMUSG00000062661.6|OTTMUSG00000011923.4|OTTMUST00000028142.2|Ncs1-201|Ncs1|4653|protein_coding|	98.86167240173928	68.51339132849012	68.56860158013397	63.44843001126406	67.02641021227306	64.62232137561271	64.9014990653025	53.85648137263154	99.0541776969981	84.21216733252147	81.09666181747872	81.84080579965007	85.53307150279484	72.67262942246504	77.57536931685607	71.58871066311453
ENSMUST00000000201.6|ENSMUSG00000000197.8|OTTMUSG00000069813.1|OTTMUST00000168892.1|Nalcn-201|Nalcn|7122|protein_coding|	23.868203946173725	17.284023460423235	17.149524116763576	19.134699177407377	18.046771842013513	14.659872035859053	16.6603530084875	14.977598712186177	24.23081890594252	21.67627067673345	21.293693258219122	23.576160967040767	22.12351182663714	21.567804008061078	24.647243156009093	21.234879145860088
ENSMUST00000000206.3|ENSMUSG00000000202.9|OTTMUSG00000003464.1|OTTMUST00000007348.1|Btbd17-201|Btbd17|1717|protein_coding|	5.61037888588971	4.832285282400474	4.123271079704768	3.74842802076063	3.4555587905656324	3.6121693509860084	3.8200832252482964	3.4610887743303747	6.291652477091657	4.958688391115025	5.6493166973677305	5.133724316377483	5.198034321025219	4.069831765900062	5.701793569135651	4.014067931287263
ENSMUST00000000208.12|ENSMUSG00000000204.16|OTTMUSG00000000920.2|OTTMUST00000001790.2|Slfn4-201|Slfn4|3958|protein_coding|	0	0	0	0	0	0	0	0	0	0	0	0	0	0	0.006687773084513357	0
ENSMUST00000000219.9|ENSMUSG00000000214.11|OTTMUSG00000018790.6|OTTMUST00000045229.2|Th-201|Th|1829|protein_coding|	0.5083257694850829	0.42244437608600466	0.47892264328442546	0.49240356357256393	0.395884266235765	0.35477039244017883	0.3474112579189729	0.14239017799148473	0.8255507403991632	0.5030017295646115	0.36078006208691954	0.35804485158080196	0.5639523153388243	0.4142132996151817	0.5815478496758651	0.40867530525212836
ENSMUST00000000220.2|ENSMUSG00000000215.11|OTTMUSG00000018794.5|OTTMUST00000045247.1|Ins2-201|Ins2|478|protein_coding|	0	0	0	0	0	0	0	0	0	0	0	0	0	0	0	0
ENSMUST00000000221.5|ENSMUSG00000000216.8|OTTMUSG00000024632.1|OTTMUST00000060557.1|Scnn1g-201|Scnn1g|2991|protein_coding|	0.020869942690348395	0.027069745315161518	0.0251020730074207	0.060730323549713194	0.026419260509355943	0.0068411179853888225	0.04462701506827182	0.024711483093128563	0.038575050980208775	0.03744204327310049	0	0.05618164791168159	0.040586385321561204	0.015399287011791165	0.06334325832451895	0
ENSMUST00000000228.4|ENSMUSG00000000223.13|OTTMUSG00000019226.3|OTTMUST00000046036.1|Drp2-201|Drp2|4389|retained_intron|	0.8836336008645338	0.3168653434107096	0.37694495572692815	0.5695235762005453	0.21033546358664393	0.12255921817590196	0.43907362096323654	0.17489648507559652	0.22143706191186227	0.40319093954591984	0.2755870009791458	0.632131256160128	0.5172640085756393	0.6629635271816698	0.3474779247390447	0.5909104270535742
ENSMUST00000000253.5|ENSMUSG00000000247.11|OTTMUSG00000012866.6|OTTMUST00000030849.2|Lhx2-201|Lhx2|2840|protein_coding|	10.879607020188601	6.779414178391958	11.581812128566465	9.769868042334126	10.742381232718788	10.668140934670635	11.914154795689516	10.753681516321949	12.056320040917536	10.439997305245354	10.455232108087586	10.802446266696668	9.063407670224608	8.85724631905002	9.538742462398112	11.935422394614491
ENSMUST00000000254.13|ENSMUSG00000000248.16|OTTMUSG00000028623.6|OTTMUST00000072343.1|Clec2g-201|Clec2g|2463|protein_coding|	0	0	0	0	0	0	0	0	0	0	0	0	0	0	0	0
ENSMUST00000000260.12|ENSMUSG00000000253.13|OTTMUSG00000023421.3|OTTMUST00000056909.1|Gmpr-201|Gmpr|1580|protein_coding|	15.792574189264343	13.516182299959146	9.059559787247473	11.424829731041822	10.863241525499022	9.44521206558836	9.426299044758242	8.673020371676941	16.685452214372575	14.400147258105253	16.013768201888325	12.082755686485074	12.808038079565684	14.195679497831467	17.35839603591428	12.252446853292959
ENSMUST00000000266.8|ENSMUSG00000026535.9|OTTMUSG00000050204.1|OTTMUST00000127582.1|Ifi202b-201|Ifi202b|1697|protein_coding|	0.019820099352580216	0	0.07916929700484249	0	0.0830054917067551	0	0.04209148995005208	0.04657182964283109	0	0.07080246246129043	0	0	0	0	0	0.07433038010919393
ENSMUST00000000275.9|ENSMUSG00000038257.10|OTTMUSG00000036483.3|OTTMUST00000093512.3|Glra3-201|Glra3|6508|protein_coding|	6.301184516181884	3.2475031013011373	5.383514725245323	4.722735214933664	6.039523804118107	6.057267052690811	5.611605793443773	5.58851978851729	4.151988818382744	6.722951616616979	5.542383510175967	6.072247205544997	8.653578017354512	6.12917869337772	6.489264903219723	6.643458024792397
ENSMUST00000000284.6|ENSMUSG00000000275.16|OTTMUSG00000001304.2|OTTMUST00000002623.1|Trim25-201|Trim25|5566|protein_coding|	0	0	0	0	0	0	0	0	0	0	0	0	0	0	0	0.14155494493150414
ENSMUST00000000285.8|ENSMUSG00000000276.11|OTTMUSG00000001312.2|-|Dgke-201|Dgke|5208|protein_coding|	11.70086107243777	8.161642554231625	8.64547633442685	9.077024047954193	7.911163521554168	7.306775052817776	8.455443302912792	7.2911714031067305	11.383675200674038	10.907790288830434	9.72132071034976	12.616152892101805	9.745941414074908	10.545842852072864	10.30690605842781	8.987440081673952
ENSMUST00000000287.8|ENSMUSG00000000278.10|OTTMUSG00000001271.1|OTTMUST00000002531.1|Scpep1-201|Scpep1|2097|protein_coding|	5.071264129181566	2.8367592562620527	3.8969138108195094	2.9458030571707203	3.4020639497211116	2.7538166120338277	4.460267870965222	3.1329392854704756	4.5213054167163405	4.552065651240643	4.056959258215849	4.923191884425458	4.579281184643625	3.872786367980546	4.03026039159126	3.75544462857336
ENSMUST00000000291.8|ENSMUSG00000000282.12|OTTMUSG00000006185.1|OTTMUST00000013930.1|Mnt-201|Mnt|4590|protein_coding|	10.335403398472653	6.865169299123424	8.173336598067133	8.645306041646828	8.292606796826801	7.711312967683446	9.105346033268033	8.325648413398817	10.469903268110679	9.021915775461677	9.369970788011768	9.17237572959299	9.680136626833576	9.187335465599794	10.15270461634995	10.793899925892688
ENSMUST00000000299.13|ENSMUSG00000000290.13|OTTMUSG00000019985.4|OTTMUST00000047620.2|Itgb2-201|Itgb2|2970|protein_coding|	1.3880830344040829	1.2275289234925981	1.0202580193797064	0.826196783389851	0.7365452378400735	0.8617038006305242	0.8769137672076373	0.8881417481965358	1.7622296691629908	1.0375902234412788	1.0480076891480927	1.264427298229762	1.094074416923265	1.0164373763882273	1.030442121804165	0.889416423872767
ENSMUST00000000304.13|ENSMUSG00000000295.13|OTTMUSG00000028054.8|OTTMUST00000069481.6|Hddc2-201|Hddc2|858|protein_coding|	11.45617079643378	7.525880016107524	7.51439371446132	7.1476185252617235	7.635991452635819	6.288496509199093	6.696620153968969	6.989326698362639	9.893519327013552	8.92777354236753	9.294814078114268	7.176963661344035	7.704440397108541	8.422433524107374	9.285296410778209	6.108627757904922
ENSMUST00000000305.6|ENSMUSG00000000296.8|OTTMUSG00000063862.1|OTTMUST00000155573.1|Tpd52l1-201|Tpd52l1|1308|protein_coding|	2.4176603448189624	2.845119194227798	2.553334331894804	2.9688079480322704	2.556037518282819	2.2656804190849953	1.8170710966274921	2.6857806781476454	1.6975054115210741	2.272555823855341	2.3131839398047584	1.921638968311184	2.5003302447997626	2.5715297238003085	2.8637545763011283	2.9743203358966572
ENSMUST00000000310.13|ENSMUSG00000000301.16|OTTMUSG00000005808.3|OTTMUST00000012861.1|Pemt-201|Pemt|953|protein_coding|	0.6566403781836869	0.3853074600327116	0.4552397850140906	0	0	0.3148491297993738	0.5436293674320815	0.22114807680962198	0.3504005599426342	0.2540500148140915	0.20211874835069615	0.1467603851122772	0.2775498630683325	0	0.31824137103446826	0.267936987162318
ENSMUST00000000312.11|ENSMUSG00000000303.12|OTTMUSG00000020588.1|OTTMUST00000048788.1|Cdh1-201|Cdh1|4430|protein_coding|	0.027342163785964917	0.017760024007057285	0.00548897662963202	0.013269010980021556	0.01157109566294865	0.00898974882602598	0.35173226254835127	0.03247264518629192	0.01686660230496579	0	0	0.03681905915366193	0.019955369460235524	0.01514913643782584	0.10084747913621743	0.025719252791420937
ENSMUST00000000314.12|ENSMUSG00000000305.12|OTTMUSG00000016217.1|OTTMUST00000038868.1|Cdh4-201|Cdh4|6388|protein_coding|	9.615876526655368	5.775006398112723	8.78268493633257	7.859569422062476	10.330556544136043	9.610921215965423	9.590642565978952	8.586836887465767	8.01252853747728	9.415211263372573	8.708378025163272	9.89231506752898	10.897174584082244	8.938419568718377	9.706150254518425	11.064178722170698
ENSMUST00000000317.12|ENSMUSG00000000308.14|OTTMUSG00000015261.41|OTTMUST00000036156.1|Ckmt1-201|Ckmt1|1620|protein_coding|	73.31382703894275	54.87037427914231	55.349046484679434	56.384952769478275	51.97640392105655	44.01207042639326	49.85625507834294	50.35579945516141	77.83139801378387	53.1215824944054	60.35977255951598	59.69474999033163	61.31425345151363	58.92963295826644	66.75080719726057	62.907087560097054
ENSMUST00000000326.11|ENSMUSG00000000317.11|OTTMUSG00000006040.2|OTTMUST00000013595.1|Bcl6b-201|Bcl6b|3366|protein_coding|	0.23857143159251695	0.26197970698395495	0.21348012200570796	0.1691441995259986	0.17828821186338867	0.24087865204827771	0.26185620784871116	0.23927766972449585	0.192297477571497	0.3212010831146335	0.1829892243575643	0.29646150619344236	0.18741795384419085	0.2641611348178915	0.2785738783300881	0.24153018677874197
ENSMUST00000000327.12|ENSMUSG00000000318.16|OTTMUSG00000006033.5|OTTMUST00000111307.1|Clec10a-201|Clec10a|1454|protein_coding|	0.0238479347217435	0	0.019021290557174646	0.04615615186643578	0	0.030922436566846866	0.05049671314842059	0	0.1462657883175764	0.06377209854408758	0.09457510918815873	0.1709074329177168	0	0	0.0824871719626942	0
ENSMUST00000000329.8|ENSMUSG00000000320.10|OTTMUSG00000006035.2|OTTMUST00000013572.1|Alox12-201|Alox12|3001|protein_coding|	0.10396925692653282	0.13485747116205374	0.11671767080056722	0.07059418749551412	0.08774581603176308	0.06134753020062134	0.08152017601942635	0.057451724902625095	0.08968144135043847	0.11191860772528006	0.07253474803235492	0.11195415749444775	0.08087747881496163	0.11507500165030357	0.09917728908133823	0.14656503369609813
ENSMUST00000000335.11|ENSMUSG00000000326.13|OTTMUSG00000026238.2|OTTMUST00000064322.2|Comt-201|Comt|1397|protein_coding|	22.812934354819834	16.719215878580318	12.99655260241536	13.05900872071448	13.284287015898393	11.402042161739159	12.538186419073904	12.244803294330435	20.910132950767657	20.100292645681098	19.82778217658345	20.186471249363258	16.797130562494324	17.727113709261836	20.73930273358706	15.568963108456092
ENSMUST00000000342.2|ENSMUSG00000020676.2|OTTMUSG00000000860.1|OTTMUST00000001670.1|Ccl11-201|Ccl11|1082|protein_coding|	0.2423210488612191	0.1777436104687727	0.10997704103927002	0.06687494944726723	0.11462183389670179	0.11122601342360511	0.09697394325101302	0.026785359813096647	0.12692873874718447	0.21491031683599734	0.06835634442093015	0	0.10046022401351254	0.05068325194320576	0	0.19401186132243345
ENSMUST00000000348.14|ENSMUSG00000000339.14|OTTMUSG00000027075.3|OTTMUST00000066945.1|Rtca-201|Rtca|1594|protein_coding|	16.288853558607087	12.126433102051042	11.113015597822619	13.765052161721561	11.483561792187515	9.916612556564003	11.895282316519651	10.854904116215392	18.556156331246765	13.088578094444568	14.512587859191218	14.692092804792887	12.860800640926316	14.754256125634893	14.517576900115001	13.925421292402605
ENSMUST00000000349.10|ENSMUSG00000000340.10|OTTMUSG00000027084.3|OTTMUST00000066974.2|Dbt-201|Dbt|3301|protein_coding|	4.657804771319306	3.42954878597553	3.55603933928419	3.2277272038300358	3.483040340282808	3.031752925728809	3.897521896285967	3.7540914110555534	4.9675703917287315	4.659739415711285	4.074070403775988	4.466110153340926	4.074374092990843	3.943038054555521	4.251437061165573	3.9027917939149983
ENSMUST00000000356.9|ENSMUSG00000000346.9|OTTMUSG00000071137.1|OTTMUST00000172110.1|Dazap2-201|Dazap2|2135|protein_coding|	39.7486587666236	22.932512828337465	25.19713904209446	26.5364264181139	26.621073795057413	21.86792156613651	26.258157537286262	22.45982513467187	39.34866977037078	33.67177418766275	29.988588203356	31.176899119479906	28.677553855925197	29.59690711769882	30.511986158132427	27.89723820943583
ENSMUST00000000365.2|ENSMUSG00000000355.13|OTTMUSG00000017243.2|OTTMUST00000041729.2|Mcts1-201|Mcts1|783|protein_coding|	24.229455699413524	17.19932842161033	14.560922182808776	12.082285232274025	14.837080357903435	11.71695742946526	13.656721859017335	10.551294640222343	24.01499386915945	23.11111221628444	20.54775085643461	16.973488984386133	19.46946305935119	21.343292453075456	19.980328299446313	14.747632832904937
ENSMUST00000000369.3|ENSMUSG00000000359.3|OTTMUSG00000015816.2|OTTMUST00000037607.1|Rem1-201|Rem1|1663|protein_coding|	0.16239853607275195	0.05243640947343193	0.09728410428668138	0.07862651178677539	0.08498186829855717	0.07919762344115303	0.12928545384955684	0.06357344685442165	0.09972289477839211	0.09062467592096753	0.06046150381560464	0.07277224270969171	0.13787907635207453	0.10451121588284663	0.10540118478070039	0.1141803457169637
ENSMUST00000000384.7|ENSMUSG00000000374.8|OTTMUSG00000065545.1|OTTMUST00000159629.1|Trappc10-201|Trappc10|5047|protein_coding|	24.396917789531937	17.35563008481816	18.133993740637468	17.850429978330844	17.35541394707961	15.341445884557729	16.497481505090917	13.918902695509367	25.067175200338337	21.67976731773468	20.879555045471914	23.88260042850289	20.29126466146537	19.889648959453698	21.791852163511507	18.483048394537413
ENSMUST00000000388.14|ENSMUSG00000000378.15|OTTMUSG00000005120.3|OTTMUST00000011466.2|Ccm2-201|Ccm2|1858|protein_coding|	9.126599773142486	5.638823485700002	8.693463245828822	10.222678309904648	9.451082943553022	7.932690444899553	9.679845038136877	8.61458358263644	16.805085725787457	7.584677585061847	10.097131938748044	10.467162219965436	9.933217687067465	7.964396481846966	8.318743864726834	9.179742968741124
ENSMUST00000000394.13|ENSMUSG00000000384.15|OTTMUSG00000005119.5|OTTMUST00000011462.1|Tbrg4-201|Tbrg4|2290|protein_coding|	6.175520558705996	3.4656262500847093	4.573952975504965	5.102027167682888	4.110060206734095	3.7337556101190783	4.330292456686393	4.175373840982769	4.871175641575753	5.731314845658905	5.056563896473634	5.85368391011597	5.318366921256852	4.830624067525886	5.545808541939616	4.836394814088081
ENSMUST00000000395.7|ENSMUSG00000000385.8|OTTMUSG00000071940.1|OTTMUST00000173942.1|Tmprss2-201|Tmprss2|3161|protein_coding|	0	0	0.00787923488657125	0	0.016589523938209366	0	0.014010774519146648	0.023276128717543237	0	0.052889171429291705	0	0.008815904221268607	0.009553615692978789	0.0145003395665943	0.008520184560079788	0.03693504526845279
ENSMUST00000000402.15|ENSMUSG00000000392.17|OTTMUSG00000012825.5|OTTMUST00000096254.1|Fap-201|Fap|2187|protein_coding|	0.251341467292247	0	0	0.02866019363126467	0	0	0	0	0	0.026470363349443277	0.05884021273006191	0	0.08617658594027391	0	0	0
ENSMUST00000000412.2|ENSMUSG00000000402.2|OTTMUSG00000019543.1|OTTMUST00000046678.1|Egfl6-201|Egfl6|2704|protein_coding|	1.0260340505080983	0.8363701454336593	0.6821624872806835	0.8480291009809132	0.79623869168429	0.6337947636067502	0.7306780579542089	0.66199403422968806	1.62282293028105	1.0766458538359664	1.1846993814381652	1.0669999010317324	1.0540877197705687	0.8857697286209627	1.2736432893762437	0.7777374107362015
ENSMUST00000000421.5|ENSMUSG00000000411.7|OTTMUSG00000009663.1|OTTMUST00000022298.1|Tssk3-201|Tssk3|1280|protein_coding|	0.02790914406021511	0.1437123502153802	0.02222487633522511	0	0.04645181008100126	0.054100958296385275	0.09820298283804545	0.04342820776183675	0.17093979134945186	0.0993198550030728	0.11050640142075659	0.09995519564024345	0.1622172158146084	0.08190253476134306	0.0964514535698908	0.10445318959580581
ENSMUST00000000430.13|ENSMUSG00000000420.15|OTTMUSG00000036067.3|OTTMUST00000092647.1|Galnt1-201|Galnt1|3977|protein_coding|	0.9431902271068368	0.683791863753273	0.12926713786814606	1.5329712013895473	1.2063855204194076	0.31241178578909745	0.9036875387979284	0.5035737030302382	0.9741667278225584	1.84589337540172	1.1016995882529013	0.4267651355371599	1.536912565168739	0.7022480660915041	1.643453848308554	0.5913464329172435
ENSMUST00000000445.1|ENSMUSG00000000435.1|OTTMUSG00000064081.1|OTTMUST00000156606.1|Myf5-201|Myf5|2083|protein_coding|	0.015627438248266772	0.013482908773935275	0	0.04543381501417048	0	0	0	0	0.019222829299663728	0	0	0	0	0.011511348211784485	0	0.014667223854830873
ENSMUST00000000449.8|ENSMUSG00000000439.9|OTTMUSG00000056677.5|OTTMUST00000139888.4|Mkrn2-201|Mkrn2|6230|protein_coding|	5.515330342825994	3.683981044621035	3.8031005010851318	3.342847674418294	3.3156595002783233	3.170631244307159	3.329015588268699	3.294976928989398	4.922716535753151	4.630011561610753	4.559799908702069	4.240791805758826	4.18863680106136	4.094830960199508	4.668328477908292	3.8199745849521336
ENSMUST00000000450.4|ENSMUSG00000000440.12|OTTMUSG00000056643.7|OTTMUST00000139814.1|Pparg-201|Pparg|1767|protein_coding|	0	0.30939214348216865	0	0	0	0	0	0.19259475289973324	0	0	0	0	0.09172391804510528	0	0	0.053173644950935496
ENSMUST00000000451.13|ENSMUSG00000000441.17|OTTMUSG00000020697.8|OTTMUST00000048983.1|Raf1-201|Raf1|3070|protein_coding|	9.898383537967527	7.884986811698883	7.7428182409087905	7.673514937508501	6.97722913581287	6.1118439040440755	6.905050169772254	7.391095052684389	11.185996872601315	10.272519807148493	8.926096893343484	9.828928754749745	8.422264039414925	7.7609421834505365	8.610637267021389	8.550058709016396
ENSMUST00000000466.12|ENSMUSG00000028494.12|OTTMUSG00000007453.6|OTTMUST00000017238.1|Plin2-201|Plin2|1888|protein_coding|	1.9946882316685541	1.4329753281633206	1.0213472475037242	0.9153615937957991	1.1746269350073342	0.6842276234896567	0.9305426961090916	1.002364878027177	1.2690441821005736	1.595617240212146	1.3912328577956088	1.2235769501796692	1.3420444418700248	1.7131433417145623	1.2423506416770826	1.4280536633977547
ENSMUST00000000476.14|ENSMUSG00000029231.15|OTTMUSG00000056081.3|OTTMUST00000138650.2|Pdgfra-201|Pdgfra|6549|protein_coding|	9.532965256167012	6.248407859893366	9.006450728823435	7.280050135996009	7.460982505449338	7.122970139696582	7.454092053226951	6.275032572070126	9.201425420132574	9.680396689767843	7.942511747388812	9.07346466840539	9.38722553798756	7.466671018464631	8.237848476936508	8.7846349305401
ENSMUST00000000500.7|ENSMUSG00000000489.7|OTTMUSG00000070840.1|OTTMUST00000171223.1|Pdgfb-201|Pdgfb|2944|protein_coding|	7.7083637445774915	5.8662927982460475	5.720848178891741	5.200752861945577	5.841404970428224	4.09234678150657	5.357421647023278	4.726337861283089	5.821738252280575	6.790251287075085	6.814235262057207	7.221655657680652	5.244466899278371	6.831173907412704	6.454132133533428	7.283806174954265
ENSMUST00000000505.15|ENSMUSG00000029730.16|OTTMUSG00000022672.4|OTTMUST00000054327.1|Mcm7-201|Mcm7|2962|protein_coding|	1.9089880343145582	1.5047320528670198	1.615235171305713	1.4424419836071785	1.7088139218673304	1.396597258064455	1.6913236478311473	1.506776771213918	2.066327979219417	2.308339749896464	1.8499286247491573	1.6940394255339495	1.83567724690423	1.59529816133437	1.993801414465603	1.8633746550781403
ENSMUST00000000514.10|ENSMUSG00000026315.13|OTTMUSG00000020994.2|OTTMUST00000049638.1|Serpinb8-201|Serpinb8|3001|protein_coding|	0	0.21577195385928602	0.291794177001418	0.1613581428468894	0.28078661130164184	0.17040980611283707	0.34090255426305566	0.09848867126164304	0.16655124822224288	0.3917151270384802	0	0.0839656181208358	0.5155939274453802	0.15343333553373809	0	0.09771002246406543
ENSMUST00000000542.13|ENSMUSG00000000530.16|OTTMUSG00000029275.2|OTTMUST00000072527.1|Acvrl1-201|Acvrl1|3640|protein_coding|	0.4216185102908966	0	0	0	0	0.7973990090273257	0.23475231007213282	0.16668740413730235	0	0.5754181677585162	0.42893998983634923	0.18921301165054177	0.4183465117490498	0	0.6510817603746847	0
ENSMUST00000000543.5|ENSMUSG00000000531.5|OTTMUSG00000071151.1|OTTMUST00000172161.1|Grasp-201|Grasp|2033|protein_coding|	20.743413334323428	16.992513036050894	13.112350407225716	15.850341232303768	14.673098434742213	11.302336223574192	15.91064015467507	12.283306669739995	17.548164798376135	15.553664127349606	20.484421409386538	20.689639577863872	12.17171087520842	20.62656918783557	18.34261437214519	16.194595480102734
ENSMUST00000000544.11|ENSMUSG00000000532.11|OTTMUSG00000048171.5|OTTMUST00000123695.5|Acvr1b-201|Acvr1b|4418|protein_coding|	29.319947182993094	22.845711360220374	21.325471176115617	25.483371306560354	20.800690923669055	18.08966752026559	21.389871137409383	19.246378395928367	31.157698151351298	26.068417124525475	27.086575409895577	28.530857889365798	24.822606811711186	25.569381181821605	29.79405872703882	25.85780196638045
ENSMUST00000000572.6|ENSMUSG00000000560.9|OTTMUSG00000054189.3|OTTMUST00000134575.1|Gabra2-201|Gabra2|2245|nonsense_mediated_decay|	3.2438172670122576	0.9912267425567911	2.022470698296644	1.182587870745473	0.8693955126672921	0.8910192141940477	1.2037471410378424	1.4229388544483201	1.554345695111036	2.518878870284397	2.2138683786739373	1.119967096815839	1.1574151002119515	2.051964251667485	1.5421245889013357	1.576644253521123
ENSMUST00000000573.8|ENSMUSG00000074340.9|OTTMUSG00000036417.2|OTTMUST00000093324.2|Ovgp1-201|Ovgp1|2616|protein_coding|	0.12094652929074241	0.14631233737963728	0.12599334341994736	0.17592279766600108	0.09174084217294445	0.0712638956079768	0.0516618635272598	0.08580661681855598	0.22342623383538343	0.2059748171223037	0.12046155905548081	0.11935687610376304	0.19985562659934936	0.1248716445469562	0.18872261785454184	0.12497808367652313
ENSMUST00000000574.2|ENSMUSG00000000562.5|OTTMUSG00000052379.3|OTTMUST00000136295.1|Adora3-201|Adora3|2370|protein_coding|	0.37810001298387313	0.3848196946289624	0.31362787662104386	0.30109762541832563	0.34103882598908	0.13245337153843925	0.36492894929741626	0.21264423056366563	0.4488016784670229	0.2902936939805243	0.3360507194137502	0.36337442313446255	0.3411649888672534	0.5574141735762939	0.30426370728075736	0.26629381868117413
ENSMUST00000000579.2|ENSMUSG00000000567.5|OTTMUSG00000003313.1|OTTMUST00000006937.1|Sox9-201|Sox9|4135|protein_coding|	10.445078604450945	6.470956415794902	12.986054904371887	9.144685314457721	11.923607307979792	9.892004063550383	11.807737006976332	11.724307828688616	11.813602067447906	12.81277419302101	9.923381279505865	9.732871402951087	10.141687007326121	8.296248822479097	10.487118018120919	13.953962828857222
ENSMUST00000000590.15|ENSMUSG00000032050.18|OTTMUSG00000063089.2|OTTMUST00000153559.1|Rdx-201|Rdx|4380|protein_coding|	3.0648783645251365	2.612340513633144	3.910986736703082	3.5790363836381394	2.236739109976557	1.856026430928873	2.175416670955128	1.314571242430603	2.9959124654258917	2.6233365992783946	1.7330742191498447	3.148919032792932	2.0264406403936883	1.92167189554111	1.981340143992937	2.869884764297653
ENSMUST00000000594.8|ENSMUSG00000000581.8|OTTMUSG00000005196.2|OTTMUST00000011613.1|C1d-201|C1d|2981|protein_coding|	8.692836063952099	5.931836070813232	6.861134210121576	5.8616433783856525	6.1869434411954565	6.206885478431772	6.061533510661071	5.084296983570529	9.266083021090843	8.088853240356913	7.932811851714266	7.198831967774534	8.381249566967949	7.287339004036152	7.946923155629495	7.1654020291405764
ENSMUST00000000608.7|ENSMUSG00000000594.7|OTTMUSG00000005683.2|OTTMUST00000012649.2|Gm2a-201|Gm2a|4127|protein_coding|	12.294660582823742	8.315980188940726	9.846906840736365	9.607084822338706	9.54726846893264	9.40848018614798	9.867916009895927	10.319227294986456	14.511059609625871	11.779729235952276	11.267726489224591	10.91089699193628	10.607284902186786	9.505652331383207	10.796593733247628	10.752239236269492
ENSMUST00000000619.7|ENSMUSG00000000605.9|OTTMUSG00000037804.2|OTTMUST00000097558.2|Clcn4-201|Clcn4|4607|protein_coding|	36.84561027299012	26.28584285866442	27.278660677076118	26.426570838038963	24.203747963771377	21.88382278430214	26.066070664521114	21.509561160820223	37.144950511774255	32.00464186042945	31.25981087963739	36.85820418006868	28.531397330337583	30.07543705129553	32.342478431119424	27.437690313014524
ENSMUST00000000631.7|ENSMUSG00000000617.14|OTTMUSG00000007883.1|OTTMUST00000017928.1|Grm6-201|Grm6|4291|protein_coding|	0	0	0	0	0	0	0	0	0	0	0	0	0	0	0	0
ENSMUST00000000632.6|ENSMUSG00000044807.13|OTTMUSG00000007885.1|-|Zfp354c-201|Zfp354c|1683|protein_coding|	3.0822880247782543	2.1372097224437385	2.110444388911471	1.2791894382920685	1.7767307270220745	3.2022778432368146	3.4282563573738734	2.836986183600012	3.1712233003226893	1.8766551236141888	2.066805395331604	2.3857961023991208	1.8450616433601716	2.414402387128889	2.4596266628865147	2.852169188921008
ENSMUST00000000641.14|ENSMUSG00000000627.15|OTTMUSG00000021185.3|OTTMUST00000050182.1|Sema4f-201|Sema4f|4086|protein_coding|	12.091108502995423	9.623877374697777	9.653026571737238	8.112030788852444	8.098534423751786	7.6039642708531625	8.429714306971583	6.738511507429409	10.953627043142301	10.312710835482662	8.957323580968012	11.676342564213927	9.952365456171819	9.227553317918554	9.942382491002414	9.304726670297377
ENSMUST00000000642.10|ENSMUSG00000000628.10|OTTMUSG00000035991.3|OTTMUST00000092356.1|Hk2-201|Hk2|5513|protein_coding|	0.8791320627719712	0.7712548606900418	0.6714625281454074	0.8482178052033331	0.726546315909405	0.5859235860778329	0.5784738274309515	0.5076067138812005	0.7502219184780293	0.8197620789615694	0.9916940877550261	0.8429672877521103	0.8980188099340456	0.6657978929966073	1.0175743671980941	0.7302229746849948
ENSMUST00000000645.12|ENSMUSG00000000631.20|OTTMUSG00000000073.14|-|Myo18a-201|Myo18a|7307|protein_coding|	0	0	0	0	0	0	0	0	0	0	0	0	0	0	0	0
ENSMUST00000000646.13|ENSMUSG00000000632.13|OTTMUSG00000000068.4|OTTMUST00000014135.1|Sez6-201|Sez6|3964|protein_coding|	8.202991304809398	4.416884381766924	6.603326378298732	7.370598539854398	7.374192960332292	6.517780241855476	6.688630143389611	8.65147419505592	13.012190732832758	7.644380054932766	8.836744816191093	6.4998938315306045	6.962789084041751	6.296883341559531	11.537791342129905	9.567037883724552
ENSMUST00000000674.12|ENSMUSG00000029534.17|OTTMUSG00000015033.12|OTTMUST00000058897.1|St7-201|St7|1818|protein_coding|	0	0	0	0	0	0	0	0	0	0	0	0	0	0	0	0.051443019229804585
ENSMUST00000000687.8|ENSMUSG00000000673.9|OTTMUSG00000072778.1|OTTMUST00000176108.1|Haao-201|Haao|1381|protein_coding|	0	0	0.08098252084674773	0	0.04235774674704446	0	0.017906426102504473	0.05940500296192264	0	0	0.025165899933761112	0	0	0	0	0.04755847140227803
ENSMUST00000000696.6|ENSMUSG00000000682.7|OTTMUSG00000010233.2|OTTMUST00000023776.1|Cd52-201|Cd52|514|protein_coding|	1.6704385555008157	1.1076076544909923	0.9448878484648495	0.9557958028338531	0.8693460324855391	1.212038863762865	1.1087744496303094	1.5414587095849637	1.0618501162938656	1.4311113665796231	1.8161289526582316	0.5924850288921679	0.6360476669750186	0.7960237535251842	0.7567681292254061	1.6333266422553514
ENSMUST00000000704.5|ENSMUSG00000000690.5|OTTMUSG00000001988.5|-|Hoxb6-201|Hoxb6|1321|protein_coding|	0	0	0	0	0	0	0	0	0	0	0	0	0	0	0	0
ENSMUST00000000707.8|ENSMUSG00000000693.10|OTTMUSG00000022487.2|OTTMUST00000053823.1|Loxl3-201|Loxl3|4098|protein_coding|	0.5347129609828204	0.4694065225400747	0.6975742977878009	0.5117259745640871	0.5214710387068692	0.4295367973152212	0.5146091264387752	0.5406978609571523	0.5954415017714104	0.7004947934240497	0.6298754975475005	0.5266614951789075	0.5419507661920356	0.5540115500651543	0.5670998970779998	0.6705326860880519
ENSMUST00000000717.8|ENSMUSG00000000701.8|OTTMUSG00000066221.1|OTTMUST00000160927.1|Tcl1b5-201|Tcl1b5|1055|protein_coding|	0	0	0	0	0	0	0	0	0	0	0	0	0	0	0	0
ENSMUST00000000718.6|ENSMUSG00000079007.4|OTTMUSG00000066223.1|OTTMUST00000160930.1|Tcl1b4-201|Tcl1b4|1031|protein_coding|	0	0	0	0	0	0	0	0	0	0	0	0	0	0	0	0
ENSMUST00000000724.14|ENSMUSG00000000708.14|OTTMUSG00000035538.2|OTTMUST00000091026.1|Kat2b-201|Kat2b|4653|protein_coding|	3.6985529843129026	2.4505199851699504	2.8869893050155206	2.6641538509792237	2.8950838604924107	2.1980381420276434	2.8897680044084804	3.026857588595418	4.74774712045909	3.9304065357052465	3.5557916570398382	3.297166779315391	3.700434101191419	3.3941699077185334	3.6774385599932495	3.2351651305807216
ENSMUST00000000727.3|ENSMUSG00000000711.3|OTTMUSG00000025110.3|OTTMUST00000158357.1|Rab5b-201|Rab5b|3180|protein_coding|	53.61146932960783	35.61691585397376	37.67710401913014	37.74926811344813	36.788925040654725	33.26581938582898	37.807582644905985	31.844501171044858	53.03733359008906	45.31287936459539	43.49175024101215	47.340477167562725	44.24043841827086	42.3330514612359	45.22792371652288	39.33752382347209
ENSMUST00000000746.11|ENSMUSG00000000730.13|OTTMUSG00000034125.1|OTTMUST00000086338.1|Dnmt3l-201|Dnmt3l|1676|protein_coding|	0	0	0	0	0	0	0	0	0	0	0	0	0	0	0	0
ENSMUST00000000755.14|ENSMUSG00000000739.14|OTTMUSG00000022141.4|OTTMUST00000052561.2|Sult5a1-201|Sult5a1|3805|protein_coding|	0.07236075604193222	0.07655538596588865	0.12906278089628354	0.1560396658264717	0.06798435201268792	0.1373220134465995	0.12055938295246513	0.044515807209323494	0.18839146716233593	0.05776325289961651	0.14436982362715597	0.11546844561114396	0.07821923693125615	0.10093250174743339	0.1674186696903392	0.08316610344833221
ENSMUST00000000756.5|ENSMUSG00000000740.12|OTTMUSG00000016486.3|OTTMUST00000039779.1|Rpl13-201|Rpl13|780|protein_coding|	261.1715933490995	195.216678477597	187.29935900607572	190.05148911920688	224.71652462955726	204.7052974191074	206.99216323311694	192.29858628405177	313.62534913336685	229.86124981222423	265.84037472219694	197.43158097168367	249.64611324360612	194.96314879647792	240.5631311336024	245.98566267897684
ENSMUST00000000759.8|ENSMUSG00000000743.9|OTTMUSG00000036037.2|OTTMUST00000092503.1|Chmp1a-201|Chmp1a|2140|protein_coding|	34.71797037790105	27.435911915145454	24.815244737877872	22.91183129533989	22.05380445603655	20.8110642841002	23.33666393933746	18.564149509869395	32.77534449914535	28.645872699481114	27.934513464693786	28.59363282836282	28.39551828893017	27.665367125320852	27.09660996929467	24.83622170839425
ENSMUST00000000767.5|ENSMUSG00000000751.13|OTTMUSG00000006199.3|OTTMUST00000013978.2|Rpa1-201|Rpa1|2942|protein_coding|	12.973727455628792	9.49041573410554	11.569459800224621	8.646885882454018	11.879724042370793	9.465318092333609	10.230548506662409	10.9607912227114	12.686411746419932	12.675638868837323	10.705441826967894	10.22081320554958	11.519544090329079	10.86586947989407	11.13036908361078	11.92236751835474
ENSMUST00000000769.13|ENSMUSG00000000753.15|OTTMUSG00000006203.15|OTTMUST00000013988.3|Serpinf1-201|Serpinf1|1832|protein_coding|	0.6704357197206782	0.3904123903503261	0.47801623657842224	0.7020969542681197	0.3039542847801014	0.2832834256420564	0.7063584300432391	0.22739651805251576	0.4008583771406289	0.14575676148099184	0.45012146470669356	0.2923886234673263	0.4397511343962592	0.22671879368740538	0.21962727749282704	0.5098747755994332
ENSMUST00000000776.14|ENSMUSG00000000759.14|OTTMUSG00000036064.7|OTTMUST00000092612.2|Tubgcp3-201|Tubgcp3|3797|protein_coding|	8.034085323827401	5.468603041138214	6.189570542779417	5.348603892187107	6.466205264190035	4.885877770106847	4.781428032299112	5.411254920974483	7.761339407051154	7.916914053088457	7.226719858146696	6.589332399717836	6.295179466138034	6.468294093859817	7.606774780731264	6.266685160805455
ENSMUST00000000783.12|ENSMUSG00000000766.18|OTTMUSG00000023338.3|OTTMUST00000056563.1|Oprm1-201|Oprm1|1500|protein_coding|	0.06889350016555215	0.07900191581017711	0.05496915797824505	0	0	0.08939608498397807	0	0.053820105743258274	0.3663126657518375	0.08191364136776386	0.09110291177834239	0	0	0.20250315965465615	0	0.2796768481868804
ENSMUST00000000793.12|ENSMUSG00000000776.13|OTTMUSG00000069181.1|OTTMUST00000167371.1|Polr3d-201|Polr3d|2016|protein_coding|	4.331569814206298	3.2044502736674376	3.6080994565927136	4.165863518833044	3.7339518205503217	3.344725403316809	4.283384139904385	3.364576248171579	4.7883645145545985	3.9620167746265924	4.24272796711241	3.680362572719507	3.623684969975837	4.086143765791047	4.398007085695849	3.3036086439468746
ENSMUST00000000804.6|ENSMUSG00000000787.12|OTTMUSG00000017078.1|OTTMUST00000041354.1|Ddx3x-201|Ddx3x|4692|protein_coding|	44.95054925453505	31.41018985629107	34.76865066200297	38.46873674822161	37.43200617903895	32.30559025939871	35.93691098822693	33.78861811406374	51.925561461719234	42.3755676709647	41.890655267574196	43.081182526110304	41.67418939286907	40.733677343709765	48.24640961738974	42.401763977561714
ENSMUST00000000808.7|ENSMUSG00000000791.9|OTTMUSG00000061579.1|OTTMUST00000150216.1|Il12rb1-201|Il12rb1|2873|protein_coding|	0.0436235478627399	0	0	0	0	0.028588137126148105	0	0.06884407027682748	0	0.09780756555687789	0	0.048927975500587785	0	0	0	0.030744011118589456
ENSMUST00000000809.2|ENSMUSG00000000792.2|OTTMUSG00000026286.1|OTTMUST00000065025.1|Slc5a5-201|Slc5a5|2928|protein_coding|	6.077610098273473	4.7745938993850325	4.213473478112391	5.82239045466066	3.5148517895317424	3.8716146396734374	4.414944281463914	3.9957280276229064	5.356396122682884	3.5926051594356982	5.098600212409031	5.118000721850539	5.0058025771686125	4.728419602291755	3.788194441363386	4.30606730905679
ENSMUST00000000811.7|ENSMUSG00000000794.9|OTTMUSG00000027213.3|OTTMUST00000067297.1|Kcnn3-201|Kcnn3|2884|protein_coding|	4.572143846224483	2.797987113583192	4.257654018263297	3.7920249214116906	4.443637782221681	3.2526358541734455	3.652576188687061	4.2334736438561515	5.485964381624103	4.792076508592783	4.534363322336695	3.8296499974349563	3.74848284688006	4.134339352844359	4.294123292221879	5.786342642004089
ENSMUST00000000821.14|ENSMUSG00000000804.14|OTTMUSG00000001019.3|OTTMUST00000095854.1|Usp32-201|Usp32|3362|nonsense_mediated_decay|	0	0	0.9139836587985556	0.16044805630442943	0	0	0	1.2632593714708413	0	0.08246493164142703	0.027483631053139782	0	0	0	0.7411626854418486	0.5441416620251827
ENSMUST00000000828.12|ENSMUSG00000000811.13|OTTMUSG00000021186.3|OTTMUST00000050185.2|Txnrd3-201|Txnrd3|2836|protein_coding|	1.349615939912724	1.03282737505686	1.1174027889122813	1.2660415520029349	1.3063714329928238	0.8625919338120795	1.1191637234065028	1.0124350639001791	1.049403809393655	1.3690166454631059	1.212476250047432	1.1911029964797417	1.398183617636046	1.2894283310301673	1.4963327891726206	1.2265731918210667
ENSMUST00000000834.3|ENSMUSG00000000817.10|OTTMUSG00000050992.1|OTTMUST00000129297.1|Fasl-201|Fasl|1937|protein_coding|	0.01698654829100509	0	0.01358543028700803	0	0	0.033226909905073834	0	0	0	0	0.01688617381143063	0.015229986253933096	0.0494815942002006	0.0375207108972964	0.014709988753725197	0.015937354391851066
ENSMUST00000000844.14|ENSMUSG00000000827.18|OTTMUSG00000016709.5|OTTMUST00000040487.1|Tpd52l2-201|Tpd52l2|2950|protein_coding|	1.2183001071813322	0.5404433836401148	1.4695088232850844	0.7090168945186197	0.9028804530612884	0.5902737665808202	0.39261269392731735	1.0451896890913077	0	0.7506874187028452	0.9396284160244502	0.49431418072338695	0.7622587712697446	1.0083302811608106	0.7165516208123598	0.8561846420319097
ENSMUST00000000881.12|ENSMUSG00000000861.15|OTTMUSG00000005291.2|OTTMUST00000011803.1|Bcl11a-201|Bcl11a|3061|protein_coding|	8.119133714720464	6.273602874105433	6.902703240900708	8.280404981508402	5.187322398617606	3.95632491822453	7.536348102374812	6.539010301600795	11.234330887410584	7.192749034027	8.011517747714013	9.458728314146436	6.2726280910747985	4.820126218989423	9.494108977865148	7.066589406275665
ENSMUST00000000889.6|ENSMUSG00000000869.12|OTTMUSG00000005642.4|OTTMUST00000012550.2|Il4-201|Il4|590|protein_coding|	0	0	0	0	0.06835504346060255	0	0	0	0	0	0	0	0	0	0	0
ENSMUST00000000894.5|ENSMUSG00000027490.17|OTTMUSG00000015917.1|OTTMUST00000037810.1|E2f1-201|E2f1|2755|protein_coding|	1.873095641429084	1.6091251619462443	0.7964569376140189	0.8528943710462517	1.0305342803973097	1.0773490736850468	0.9029826460797402	0.9098425480985368	1.997805121191912	1.0342915505254224	1.0468229273913232	1.393648083910222	0.8660593670405801	1.3732266387974594	1.4358340078581107	0.6975111419589011
ENSMUST00000000895.12|ENSMUSG00000027489.15|OTTMUSG00000015792.2|OTTMUST00000037552.1|Necab3-201|Necab3|1829|protein_coding|	11.292093879275772	9.669282385968552	5.601943645690552	10.006343845456742	4.765837512761325	5.451638363830748	6.008928053635569	5.239958550086637	11.312276361685832	6.847313866976323	8.947345539755604	13.931199679689385	5.974369840620669	8.564862098494563	9.17902551920825	5.636313584935603
ENSMUST00000000896.10|ENSMUSG00000000876.11|OTTMUSG00000015921.1|OTTMUST00000037821.1|Pxmp4-201|Pxmp4|2789|protein_coding|	4.304327236758459	2.503168104076265	2.5019296359466017	2.819432208376097	2.5752981288406773	2.5172700701357784	2.4641639720359856	2.506544335961569	4.650054057696432	3.78887454267427	3.2107262497440052	3.771006109190871	2.968673948047588	3.2998396995237593	3.311889934029764	3.038521752505327
ENSMUST00000000901.12|ENSMUSG00000000881.12|OTTMUSG00000016499.3|OTTMUST00000039846.1|Dlg3-201|Dlg3|4885|protein_coding|	12.844371101595215	9.343923511037588	10.321809380640751	10.38607478591113	12.135175254165107	10.437902106282065	12.423169559872598	9.975199599843592	15.895907417179865	13.17944737638556	12.656444135611679	16.683521177589988	12.854814196978731	11.4399632332685	13.111842819444249	12.588509640674134
ENSMUST00000000904.14|ENSMUSG00000000884.17|OTTMUSG00000021511.4|OTTMUST00000172913.1|Gnb1l-201|Gnb1l|1412|nonsense_mediated_decay|	0.19772857512303213	0	0.15765570467600948	0	0.12372625270759348	0.08006280379572042	0.24407539817473445	0.2313656324974962	0.5455651297570181	0.19819982749717985	0.24496214887366796	0	0.21563463592012583	0.4356474659264754	0.08547423997534545	0.11572146271931069
ENSMUST00000000910.6|ENSMUSG00000000889.8|OTTMUSG00000011838.1|OTTMUST00000027810.1|Dbh-201|Dbh|2552|protein_coding|	0.07459270088769426	0.04296364637860848	0.05976528482532473	0.12054716350024891	0.06284996304930997	0.048821108107998716	0.04424180361570927	0.12736529483172365	0.07654465768248878	0.02228295864504735	0.061903174422954774	0.20075229236419181	0.024166713934784985	0.027501764231916102	0.021552715649095396	0.04671063765451775
ENSMUST00000000924.12|ENSMUSG00000000901.17|OTTMUSG00000031859.3|OTTMUST00000078994.1|Mmp11-201|Mmp11|2288|protein_coding|	0.35122758890903794	0.19407106736493074	0.22498450965844272	0.2859943581807645	0.30737261564237	0.3397628689738224	0.3495576853969665	0.28747470203783687	0.29394040306259456	0.25161950228496105	0.335570322352121	0.4914370385194952	0.28665492729280706	0.2899146335802711	0.24347617423987672	0.2374402761128313
ENSMUST00000000925.9|ENSMUSG00000000902.13|OTTMUSG00000031849.1|OTTMUST00000078972.1|Smarcb1-201|Smarcb1|1660|protein_coding|	22.825140312206038	14.222896754748984	16.313432757388593	15.817933865475288	16.65744906035037	11.719455981931713	15.38861577173711	12.884783911976223	22.71019504363465	17.9453936732329	15.914941193441045	20.292102108994072	17.251870225480108	16.443143389341508	19.593584023194076	16.515119175615176
ENSMUST00000000926.2|ENSMUSG00000000903.3|OTTMUSG00000016465.2|OTTMUST00000039672.2|Vpreb3-201|Vpreb3|625|protein_coding|	0.07771407065388551	0	0.12142324735829253	0	0.12444312019238854	0.19294245170191393	0.26395050816470084	0.058102179003418415	0.1872934198203263	0.13516354868879699	0.07547234135017092	0.20755758344672243	0.14900599814111073	0.33673284428804146	0.13291225636804083	0.14364753112083348
ENSMUST00000000939.14|ENSMUSG00000000915.15|OTTMUSG00000035912.4|OTTMUST00000092103.3|Hip1r-201|Hip1r|6735|protein_coding|	9.017039711018453	7.0655913129681736	6.040968021740775	8.07153274845954	6.455897429077893	5.340959984673079	6.307654714152145	5.791590081325535	10.128162635281013	6.761111536295619	9.293840458803352	7.618986511270913	7.017394880746876	7.438099027244062	8.73168351854365	7.297705574984218
ENSMUST00000000940.14|ENSMUSG00000000916.15|OTTMUSG00000024361.3|OTTMUST00000059677.1|Nsun5-201|Nsun5|2243|protein_coding|	1.3649255345181284	1.1038440589626974	0.9202259523358284	0.6963391544403692	0.7614787789899484	0.835575403986794	0.7147992775314543	0.8704395216959615	0.9901209552838477	1.0934642279454008	0.8721373662656361	1.2370688348805603	1.0189901181974674	1.1964150074629463	0.9834696139842133	0.9037711577211596
ENSMUST00000000958.8|ENSMUSG00000000934.9|OTTMUSG00000028073.2|OTTMUST00000069534.1|Top1mt-201|Top1mt|1903|protein_coding|	7.333843465639754	4.902752603287746	6.433052437960215	5.055901252146174	7.362701573147737	5.718453137243931	6.369078719949103	6.2322818329194485	6.2024357362431175	6.1852213505883595	6.203837944321695	5.1761960637909175	7.255261353862066	5.526800533710663	6.00518124375796	6.994107752973048
ENSMUST00000000964.5|ENSMUSG00000029844.9|OTTMUSG00000018885.3|OTTMUST00000045418.2|Hoxa1-201|Hoxa1|2251|protein_coding|	0	0	0	0	0	0	0	0	0	0	0	0	0	0	0	0
ENSMUST00000000984.8|ENSMUSG00000000958.10|OTTMUSG00000053898.3|OTTMUST00000134081.1|Slc7a7-201|Slc7a7|2132|protein_coding|	0.3804692187261479	0.09192848156140547	0.3045033534093156	0	0.24309036189023975	0.4968804421466937	0	0.598280044882889	0	0	0.3784818160112401	0.15012846145016878	0.5617530093056161	0	0.3955221763581293	0.5142650040258963
ENSMUST00000000985.6|ENSMUSG00000000959.7|OTTMUSG00000053878.2|OTTMUST00000134060.1|Oxa1l-201|Oxa1l|2538|protein_coding|	10.15687174915764	6.656813041325093	7.6265495561674745	8.150407975330435	7.703769759548514	7.212128817053405	7.308705770531119	7.018090517660262	12.013985359389409	9.046062112068695	9.279938507910447	9.560537126938788	8.53446778419564	8.347104293581314	9.150951809298757	10.010271959287904
ENSMUST00000001002.7|ENSMUSG00000000976.13|OTTMUSG00000000978.1|OTTMUST00000001920.1|Heatr6-201|Heatr6|5614|protein_coding|	1.256558957134267	0.7106010523533076	1.257760189480561	0.9304510506503199	1.2588622229916022	1.1989258279573602	0.9066485752071802	0.7471153301260086	1.2027342656514421	1.2160883221512435	1.2069844025816987	1.2716968898785148	1.2231785364658454	0.991702189292381	1.5114764060376462	1.4129005018917848
ENSMUST00000001008.5|ENSMUSG00000000982.5|OTTMUSG00000000991.1|OTTMUST00000001950.1|Ccl3-201|Ccl3|766|protein_coding|	0.11228893456292112	0.04761771791676682	0.044227741714822334	0.10807647545429545	0	0.03545882957420268	0	0	0.47699804454416633	0.04930721602884233	0.16492773050651108	0.15032394594420384	0	0.12247136121808211	0.048227322131360585	0.10434539434789833
ENSMUST00000001009.13|ENSMUSG00000000983.13|OTTMUSG00000000970.6|OTTMUST00000001906.3|Wfdc18-201|Wfdc18|521|protein_coding|	1.083992912178875	0.5397256880821368	0.9208103342124074	0.8273994413532754	0.6784889028049087	0.7226854640576563	1.6583016721791906	0.7123494264161202	1.5519659404124282	2.045814260934574	1.665648602009438	1.3462092001072785	3.2007798234046776	0.7755558327839374	1.2898810964096656	1.2927238506232117
ENSMUST00000001027.6|ENSMUSG00000063558.4|OTTMUSG00000029784.3|OTTMUST00000073919.2|Aox1-201|Aox1|4423|protein_coding|	0.48613912575550994	0.40323514695447615	0.45634870967651686	0.27247137410024186	0.3303274335652508	0.2566359963571511	0.4648672723524543	0.39574408820131074	0.5659786574270912	0.49219701833168034	0.34851258617588926	0.3503684582455325	0.3797883486275005	0.37430535204049936	0.35058748923977207	0.33491127939103243
ENSMUST00000001036.10|ENSMUSG00000032175.11|OTTMUSG00000063155.4|-|Tyk2-201|Tyk2|4619|protein_coding|	0	0	0	0	0	0	0	0	0	0	0	0	0	0.11112042854973558	0	0
ENSMUST00000001040.6|ENSMUSG00000001014.6|OTTMUSG00000063056.1|OTTMUST00000153471.1|Icam4-201|Icam4|971|protein_coding|	0.28002600254850823	0.17079239863314383	0.2219617917504374	0	0.16488674535114173	0.12798226167113352	0.055820609071146866	0	0.2928603620697595	0.10618029823126994	0.1970932592952776	0.3576815220014324	0	0.08771030740843094	0	0.18660230920754314
ENSMUST00000001042.9|ENSMUSG00000001016.12|OTTMUSG00000052750.1|OTTMUST00000132072.1|Ilf2-201|Ilf2|2027|protein_coding|	27.133687999407616	18.788105606963484	17.86452601862441	17.091287117052893	18.46034687131334	16.452702539689607	18.44726021603723	16.149671725778383	28.29472173716936	23.308072760132667	23.439295299077404	21.67044731630966	22.75036054851632	22.26352075613973	24.981693545215713	20.924387677633504
ENSMUST00000001043.13|ENSMUSG00000001017.15|OTTMUSG00000021869.5|OTTMUST00000051917.1|Chtop-201|Chtop|3257|protein_coding|	13.198979943513933	5.272963608005487	8.108508155558557	9.695869988039085	7.710008094705647	8.298021735681974	7.528787388738387	6.1375500039707696	4.723744078078363	6.033495563487561	9.878987167473909	7.2368448553883455	4.587205662050576	7.987387222857862	9.600644066994928	9.600345063384811
ENSMUST00000001046.6|ENSMUSG00000001020.8|OTTMUSG00000022114.4|OTTMUST00000052492.2|S100a4-201|S100a4|498|protein_coding|	1.0689376306435108	0.49073926473337365	0.36542801280099063	1.0181334502440649	0.3688065027959919	0.2856161902450719	0.9413747871634035	0.8603585117433017	1.4122294839452436	1.4196912592552176	0.5680037215395058	1.2626710179886969	0.9029563294090929	1.185974755579074	0.6042860199867023	1.4125809634954327
ENSMUST00000001047.7|ENSMUSG00000001021.13|OTTMUSG00000052753.2|OTTMUST00000132083.1|S100a3-201|S100a3|712|protein_coding|	0	0.053130894706963645	0.345513877405083	0.12079703621570731	0.15263472109026927	0.11838769600691283	0.08624994422526924	0	0.38040793703787223	0.2750095539466062	0.24543671941849443	0.5602448762931805	0.12083120548233112	0.04558313961036859	0.05389010759470418	0
ENSMUST00000001049.4|ENSMUSG00000001023.10|OTTMUSG00000022120.1|-|S100a5-201|S100a5|422|protein_coding|	0.17301610226749983	0.14003516775280653	0	0	0	0	0	0	0.20245442322345344	0	0	0	0	0.24300410234245595	0	0
ENSMUST00000001051.8|ENSMUSG00000001025.8|OTTMUSG00000052755.1|OTTMUST00000132086.1|S100a6-201|S100a6|731|protein_coding|	7.59776692010083	4.288427002581105	5.595924805972787	3.131822346876394	5.284574363083287	4.592569173012462	5.888202088240384	3.2453130799719574	5.846848295042632	8.985065004277919	5.895082491533146	5.701718110516172	7.25238802177764	4.904144210469281	7.555795876739665	6.269158413565918
ENSMUST00000001055.14|ENSMUSG00000001029.15|OTTMUSG00000003420.6|OTTMUST00000007199.2|Icam2-201|Icam2|1282|protein_coding|	0.4178193105278357	0.5020223463032558	0.22181934900451097	0.21549318569725945	0.4172676617637614	0.3239861549133024	0.2548390383744892	0.21672655654912823	0.13648718455309786	0.2973850854561215	0.6066106755556455	0.249401513368912	0.32380440069101074	0.44959192922179125	0.6738489552129849	0.5212528033050702
ENSMUST00000001059.8|ENSMUSG00000020715.9|OTTMUSG00000003414.1|OTTMUST00000007182.1|Ern1-201|Ern1|6946|protein_coding|	1.3900445964022403	1.0166655255783155	1.021387189882436	1.026817674191637	0.9366717590866998	0.7165285744272141	0.9831015451013233	0.8052263565200275	1.2267931670865138	1.262078098818817	1.2651817018146239	1.393803556103384	1.2662433514450961	1.027756742586004	1.318080145228025	1.031460230605062
ENSMUST00000001063.14|ENSMUSG00000001036.17|OTTMUSG00000005838.4|OTTMUST00000012981.1|Epn2-201|Epn2|4243|protein_coding|	7.406796868447997	4.604345006844945	4.562193084270532	6.118956440554344	4.214617572246376	5.574889982940552	4.53542279397271	5.800519714905359	8.987010670510715	3.799798970475897	5.1846590625648705	7.278653043457319	6.204451829454921	6.084337196302039	5.253806493711916	5.075182193099687
ENSMUST00000001079.14|ENSMUSG00000001052.15|OTTMUSG00000036442.3|OTTMUST00000093367.2|Sec24b-201|Sec24b|5128|protein_coding|	8.133673653381782	5.489664832602581	6.905551206761068	7.531999311297826	6.577247297232587	5.426112313430223	6.194032173029551	6.589051171198926	8.954165147479173	7.933206468583077	7.249712044791056	8.838005831757412	7.192851989151576	6.988611136823656	9.108695642512625	7.93378022688328
ENSMUST00000001080.15|ENSMUSG00000001053.15|OTTMUSG00000005606.2|OTTMUST00000012474.1|N4bp3-201|N4bp3|2367|protein_coding|	2.9479666208362314	3.082911623990861	2.4692530784520317	2.5695171429640364	2.014960452545316	1.6005188134113384	2.0291701215448223	2.1720220730654467	4.028289308161963	2.2892942983688447	1.8576250454176497	2.9232536584737656	1.721385012198726	2.1331353860572855	2.6836626591008903	2.5778231995516645
ENSMUST00000001081.9|ENSMUSG00000001054.9|OTTMUSG00000005605.2|OTTMUST00000012471.1|Rmnd5b-201|Rmnd5b|1946|protein_coding|	17.031134520558723	13.010447716702414	11.932394347832794	11.017227881346699	10.865787958829603	9.056306997933499	10.092323459789464	9.511561824280086	16.660973556091466	15.397097708710763	13.403783073898714	14.118815879349958	12.337484823400501	12.950643585759634	12.90527247777759	11.873694974231096
ENSMUST00000001083.3|ENSMUSG00000001056.3|OTTMUSG00000005610.4|OTTMUST00000083440.1|Nhp2-201|Nhp2|825|retained_intron|	3.4709193525739046	1.9672853319699146	2.4623818570736637	1.647720417142424	1.0695969330487283	1.851392629005947	1.6374010831924655	0.8455937310926174	3.7924594604260737	2.2591929652479874	1.431745866510354	4.177971234365511	2.570550521097644	2.6016929571235017	1.3410779688590886	1.6851671710426004
ENSMUST00000001092.14|ENSMUSG00000001065.15|OTTMUSG00000022150.8|OTTMUST00000052596.2|Zfp276-201|Zfp276|4071|protein_coding|	1.2564989087960565	1.0037202119346784	1.1047855043819481	1.1758576889087022	1.0502829871443329	0.7815563636043225	0.9883829803575119	0.9232874300063568	1.5867593034785226	1.4511862424512827	1.2910336874437909	1.174909111354679	1.1133961196846784	1.2097584406491964	1.5316116621061227	1.2661351463523765
ENSMUST00000001108.10|ENSMUSG00000029106.14|OTTMUSG00000023097.6|OTTMUST00000055786.1|Add1-201|Add1|3898|protein_coding|	15.222725273512925	12.716923349704148	8.797985397376804	8.568474607429053	4.624827715378501	3.361350216323024	6.507081004990602	0.012395951937784309	13.624358432824634	15.170913470454305	11.599299064679066	16.44916292718203	7.424218810001383	11.710650280809913	12.134135696472	3.6102007061214487
ENSMUST00000001109.10|ENSMUSG00000001082.12|OTTMUSG00000023147.6|OTTMUST00000055944.1|Mfsd10-201|Mfsd10|1907|protein_coding|	1.4355371883624306	1.6700794604431652	0.8021940342456788	0.9383576124617634	1.3354703696638566	1.5445745973878688	1.0303495843253647	0.7466284742404158	1.658498783263249	2.1341018658991384	0.9799073295062938	2.0623648915482047	1.0243647797738027	1.1841860028946403	0.8686465166114591	1.0546950743621597
ENSMUST00000001112.13|ENSMUSG00000052783.16|OTTMUSG00000023169.2|OTTMUST00000056031.1|Grk4-201|Grk4|2408|protein_coding|	0.15917851625644727	0.12601882724421518	0.1912426891313228	0.16718428550157344	0.4132589850027138	0.3210069833004124	0.17927055416602547	0.21937331305819296	0.19595738621911657	0.41590866467540016	0.2244960756453739	0.3688606849395339	0.48983695078325895	0.30313792749028584	0.10346557192551399	0.3986323212279845
ENSMUST00000001115.15|ENSMUSG00000074886.11|OTTMUSG00000068263.1|OTTMUST00000164984.1|Grk6-201|Grk6|2994|protein_coding|	9.068469747186901	6.489646778880601	5.600007460077618	6.62247009574702	5.269309775039073	4.8929159172685885	5.780339369694986	5.233139555937101	8.323106295926952	8.471368924615348	7.542060086665696	8.034530561721256	7.510401510914237	6.7221342206555095	7.294582570849067	6.61225784050989
ENSMUST00000001116.4|ENSMUSG00000001089.14|OTTMUSG00000009704.6|-|Luzp1-201|Luzp1|7246|protein_coding|	0.03672791835594048	0.014154111153529596	0	0.011888291746696662	0.010385229011913435	0	0.026301858894852766	0.006477097342196907	1.884762939332395	1.2410448069521922	0.04485005247648643	0.10994465327580322	0.031788287152296715	0.06034921149759797	0	0.23048009364635555
ENSMUST00000001122.5|ENSMUSG00000001095.5|OTTMUSG00000000151.1|OTTMUST00000000474.1|Slc13a2-201|Slc13a2|2412|protein_coding|	0	0	0	0	0	0	0	0	0	0	0	0	0	0	0	0
ENSMUST00000001125.5|ENSMUSG00000001098.15|OTTMUSG00000014437.3|OTTMUST00000034253.1|Kctd10-201|Kctd10|1026|protein_coding|	2.562817029004319	0.9842609643659044	1.5029919474220055	2.438528214802776	1.4114757683429215	1.7863862373425186	0.9347197733996782	1.2905915553025296	2.403926234737865	1.250274415958791	1.4287781967792954	1.926627143446727	1.5800347311905787	1.358383554767071	0.22419310716321306	1.7335925710257183
ENSMUST00000001126.3|ENSMUSG00000020829.9|OTTMUSG00000000134.2|OTTMUST00000000430.1|Slc46a1-201|Slc46a1|1978|protein_coding|	2.9681023764447954	2.0449307671846593	2.3476700639167083	2.5867217689505764	2.4646664790979207	2.152230312169894	2.188440743709973	2.2007747422123405	2.9769249764729593	2.89205502950225	2.37401259558854	2.6018386609881485	2.9466735165090667	2.7106984228296467	2.9582683883154473	2.6294689388584973
ENSMUST00000001127.10|ENSMUSG00000001100.10|OTTMUSG00000000137.3|OTTMUST00000000443.1|Poldip2-201|Poldip2|2054|protein_coding|	26.233445325186107	17.480119365357524	17.49596778086361	19.28179363839208	17.732670515382704	16.374414011511952	17.677083032483832	15.248699112415123	26.11374098088616	21.624693356187848	23.10484902388055	20.576328977607574	21.669166062753163	20.374917474203166	21.677573123415677	20.84949084285168
ENSMUST00000001130.7|ENSMUSG00000001103.7|OTTMUSG00000000145.4|OTTMUST00000000464.3|Sebox-201|Sebox|1351|protein_coding|	0.31314940775318917	0.2689593617190951	0	0.2271914250659401	0	0.32085627433764163	0.1654982411095751	0.3253376564993402	0.28787584396127763	0.3717833259157616	0	0	0.4804984448965456	0.3448190642468238	0.27065779565771964	0.3419888094383742
ENSMUST00000001147.4|ENSMUSG00000001119.7|OTTMUSG00000020489.1|OTTMUST00000048591.1|Col6a1-201|Col6a1|4100|protein_coding|	2.6127913362714197	2.7764162917754085	2.520690317313831	2.4492446725399297	2.593446901120114	1.8245869365287506	1.9142032036470567	1.9971974176648697	4.065211394654272	3.634015373144825	2.873703919994851	2.518664590943584	2.0655647571770355	3.0372574906298766	3.0272546866704015	3.9582758158119624
ENSMUST00000001148.10|ENSMUSG00000001120.15|OTTMUSG00000035211.2|OTTMUST00000089693.1|Pcbp3-201|Pcbp3|2013|protein_coding|	11.359339730744452	7.386952726411749	9.854622479033317	9.07029484887375	8.49064554700758	7.1460346288895975	8.258290173460063	8.208603282716355	11.111905262236595	9.798277313766826	10.051178406453788	11.030782107756433	9.169338334083017	9.191505649683279	11.865292864392293	9.897200553732118
ENSMUST00000001155.10|ENSMUSG00000001127.12|OTTMUSG00000017167.6|OTTMUST00000041570.3|Araf-201|Araf|2358|protein_coding|	1.4803011338703187	0.5511903700982775	0.6416974108430042	0.8821112701983684	0.9031452296598154	0.7459298903936679	0.917484295115454	1.1654592857488018	1.4710821757517936	0.7176908968619397	0.7435143260343255	0.8161661975655866	0.9105586094126568	0.9610038242087641	1.1416062509848774	0.7906784910011153
ENSMUST00000001156.7|ENSMUSG00000001128.7|OTTMUSG00000017182.2|OTTMUST00000041609.2|Cfp-201|Cfp|1636|protein_coding|	0.41395271919469845	0.4810935708438735	0.4462874362086889	0.3807686418827693	0.48507021504639897	0.3094383388705648	0.24891927873149094	0.22679285319108847	0.3049905130560402	0.628206720520902	0.4314578253838687	0.35242466475624706	0.4618699269123766	0.4870648965916348	0.5193788312854904	0.4850261512363548
ENSMUST00000001162.9|ENSMUSG00000001134.9|OTTMUSG00000017183.1|OTTMUST00000041612.1|Uxt-201|Uxt|636|processed_transcript|	0	0.3173786450511866	0.3539743220896679	0.3618924362592295	0.24205995842139866	0.4222738359706216	0.6160171752263768	0.5651163785387779	0.6369525211834337	0.2627294294381241	0.36670788105241275	0.470330903772769	1.0855329790204213	0.7633891828593158	0.6455513134952082	0.69773517692813
ENSMUST00000001166.13|ENSMUSG00000001138.13|OTTMUSG00000021763.2|OTTMUST00000051653.1|Cnnm3-201|Cnnm3|5193|protein_coding|	0.5142993965193183	1.376915581436381	1.2348345516497525	1.0602384550957893	1.7377914131110672	0.418358342105588	0.7067529505298437	1.186052434298613	2.481909446147258	1.350722891469385	1.7712997964518267	0.4513895988280347	1.3217775065245017	1.8277410315730471	1.5750576910602097	1.669191023147591
ENSMUST00000001171.12|ENSMUSG00000001143.13|OTTMUSG00000021558.4|OTTMUST00000051149.2|Lman2l-201|Lman2l|2174|nonsense_mediated_decay|	0	0	0.10723210911303885	0	0	0.05833465531122767	0	0.14047825308494102	0.1465146466280728	0	0	0.22693960229324178	0	0	0	0.26548958095970226
ENSMUST00000001172.11|ENSMUSG00000079610.9|OTTMUSG00000049837.2|OTTMUST00000126926.2|Ankrd39-201|Ankrd39|2109|protein_coding|	1.540789838904487	1.0502858551958563	1.381024604013639	0.597296764406303	0.802978071746214	0.8449999473106848	0.820680505574333	0.617732244058177	1.2888848874580245	1.4478365288130577	1.3333866771578837	0.981029946118494	1.6462687251998813	0.8626342557337131	1.0811378288774112	0.8098706134748983
ENSMUST00000001179.6|ENSMUSG00000001151.10|OTTMUSG00000065239.2|OTTMUST00000158982.1|Pcnt-201|Pcnt|9331|protein_coding|	0	0.34898596914525837	0.3437542140251047	0.7417780394455586	0.2428092139292675	0.08500168812625497	0.08784318794502244	0.391913775025755	0.46202877425392175	0	0.3706895055851217	0	0.22651399828268226	0.22549971375799183	0	0.21898555900568137
ENSMUST00000001181.12|ENSMUSG00000020241.13|OTTMUSG00000020488.1|OTTMUST00000048588.1|Col6a2-201|Col6a2|3949|protein_coding|	1.359844356312501	1.2642119889797456	0.9303201011782196	0.9297504758995643	1.3331077645286415	0.908761531473959	1.1698601337678367	0.9780614537340618	1.4008356207736294	1.2005722362503892	1.5417116739271344	0.7351607047242081	1.1050353986659043	1.392299706611308	2.0648488272709504	1.867399394993017
ENSMUST00000001183.7|ENSMUSG00000001155.13|OTTMUSG00000020446.1|OTTMUST00000048531.1|Ftcd-201|Ftcd|1933|protein_coding|	0	0	0	0.04949105769729548	0	0	0	0	0	0	0	0	0	0	0	0
ENSMUST00000001184.9|ENSMUSG00000001156.9|OTTMUSG00000056544.1|OTTMUST00000139669.1|Mxd1-201|Mxd1|4666|protein_coding|	4.256965233245831	3.351149254440453	3.1850511578711735	3.8117665563002223	2.8482481674813585	2.902261643207224	3.3391465641893014	3.376651901124412	5.635826713669202	4.796811904163779	4.927299645523218	3.874079997155668	3.607685668223643	3.6183965281193933	4.823301338412544	4.041178067177771
ENSMUST00000001185.13|ENSMUSG00000001157.13|OTTMUSG00000024678.2|OTTMUST00000060696.2|Gmcl1-201|Gmcl1|2949|protein_coding|	7.142951665496872	5.479740706620221	4.83502868372816	4.9855182032017185	5.56236206751669	4.58499045270338	5.883808999138168	4.550341052117902	8.252867744096424	6.654120314649054	6.125687443509354	6.903947884841834	6.182768220395119	6.2398880955310245	7.057893644208878	6.025391870336958
ENSMUST00000001186.10|ENSMUSG00000001158.13|OTTMUSG00000024139.2|OTTMUST00000059058.2|Snrnp27-201|Snrnp27|885|protein_coding|	23.972493413854455	14.105938592056738	15.184504234744937	17.149265826857526	18.9690998261592	17.995878815584486	20.35915132621869	19.74914560770035	26.20673111084038	19.672053745811798	20.531455338378695	15.771496231983292	20.636660611180435	17.623448318245288	23.80888936557551	23.097297351710182
ENSMUST00000001187.14|ENSMUSG00000029994.17|OTTMUSG00000022166.6|OTTMUST00000139844.1|Anxa4-201|Anxa4|2002|protein_coding|	0.3597738751297751	0.6347153623476971	0.5494566855812757	0.23769139417142196	0.4120660637103534	0.43740431980253197	0.6499254787811453	0.7835778768439494	0.42232713616408907	1.1263946073704791	0.5366043732773425	0.23461503839611572	0.20645560601233098	0.5539871455325384	0.5807060230961486	0.06138290730350561
ENSMUST00000001202.14|ENSMUSG00000001173.15|OTTMUSG00000017566.2|OTTMUST00000042689.1|Ocrl-201|Ocrl|5253|protein_coding|	13.07413275752976	9.16178488107903	10.787674949332438	10.763354225107847	10.988880344424455	9.184037596202488	10.22538100177679	9.361410457496325	14.677686368439018	12.888587732989949	12.284689255217994	13.071567448358177	13.003619287123525	11.60285636337532	14.833080169530099	13.564009334877788
ENSMUST00000001204.7|ENSMUSG00000001175.16|OTTMUSG00000016979.4|OTTMUST00000041175.3|Calm1-201|Calm1|3987|protein_coding|	2.0036838085694924	2.443152977170814	1.9952139282095032	0.8312278255023219	1.086734349734117	0.3517830911182033	0.8521170364158522	0.756373239485367	2.4902144250263847	4.176508290801096	1.274249222003154	2.1349734183250724	1.9197173348258176	2.1519416879331668	1.0020124587154788	1.4744089784480854
ENSMUST00000001226.10|ENSMUSG00000022436.16|OTTMUSG00000021739.6|OTTMUST00000050197.2|Sh3bp1-201|Sh3bp1|2375|protein_coding|	1.8725628175977067	1.0470436517129122	1.6291911330106292	1.6978456047602914	1.9280379513124828	1.347868970246798	1.5616921478496073	1.9411503291083514	2.570395997453267	1.5204648676612489	1.8372308515333156	1.4500701816373867	1.610171492196824	1.7775445611180094	2.1014796286869504	1.9355734498011652
ENSMUST00000001240.11|ENSMUSG00000001211.15|OTTMUSG00000020522.3|OTTMUST00000048657.1|Agpat3-201|Agpat3|5980|protein_coding|	19.397024622921045	15.028484889955058	14.882521496041026	15.94386728375347	14.24956623876806	12.597570749141319	13.785171661085656	11.619225576678346	22.03254222416555	17.47168816362398	17.695577858744496	19.843016282015558	16.073948312587646	16.72540831873738	19.137862402069697	15.515180884913493
ENSMUST00000001242.8|ENSMUSG00000053329.7|OTTMUSG00000065543.1|OTTMUST00000159622.1|Gatd3a-201|Gatd3a|1378|protein_coding|	33.335712291202455	24.832396370958637	21.6187824179276	19.34043941257438	22.44482729911411	19.291593856163917	22.585517488125454	21.024968273398795	30.846908522494278	25.92652831902641	26.24196278646492	27.41615371969221	25.102541437982236	23.8032538322197	27.34125757141257	24.080960944425627
ENSMUST00000001247.11|ENSMUSG00000029130.12|OTTMUSG00000030390.9|OTTMUST00000075278.3|Rnf32-201|Rnf32|1600|protein_coding|	2.4015852264716235	0.9694746678424377	0.67875696225639	1.4403315201046163	1.5469334856754586	1.3394205769700036	1.0370064649774926	0.6816860049916665	2.6353829600159635	0.72076292438459	0.3585691528856522	0.5523053184762309	2.3916458728091814	1.8126527684291194	0.7355190827277022	0.3983759693631198
ENSMUST00000001253.7|ENSMUSG00000020651.8|OTTMUSG00000065104.1|OTTMUST00000158664.1|Slc26a4-201|Slc26a4|3075|protein_coding|	1.7109194576926208	1.4708972962874678	1.1366366588945402	1.0115019601007713	1.0084215003987176	0.936075317783338	0.8228155143437196	0.7833720874001431	1.2476211033257547	1.1625860796719107	1.3420972637072381	1.435386649042954	1.3782534898518684	1.6062203497916698	1.24672597678608	1.1322804092632366
ENSMUST00000001254.5|ENSMUSG00000001225.12|OTTMUSG00000035459.4|OTTMUST00000090744.2|Slc26a3-201|Slc26a3|2908|protein_coding|	0.02152366671838837	0.0093045724836685	0.06039833812647136	0	0	0.08464175658068625	0.03834486211411523	0.0934214770047641	0.026519301991427678	0.1640877878728694	0.0321727892070724	0	0.04185475761784103	0.023819914299395256	0.0559910308350369	0.08090406629353043
ENSMUST00000001256.10|ENSMUSG00000001227.12|OTTMUSG00000072369.1|OTTMUST00000175022.1|Sema6b-201|Sema6b|3736|protein_coding|	37.71817196181842	27.09699706837605	30.587347340974954	30.075783674245912	32.42988295158658	27.122313009548183	30.482491874602733	24.045299892583472	41.77067715371631	29.356702286489213	29.796702935490124	31.477924728233262	28.676739607352406	30.41873613114976	35.235340272290195	31.465522887263536
ENSMUST00000001258.14|ENSMUSG00000001228.14|OTTMUSG00000021035.4|OTTMUST00000049736.2|Uhrf1-201|Uhrf1|3586|protein_coding|	0.14567646459016498	0.14831780922544388	0.14440387306267907	0.13303466222726817	0	0.19130801304137382	0.20795588378519175	0	0	0	0	0	0	0	0.12637833334879264	0.040285190252374925
ENSMUST00000001279.14|ENSMUSG00000001247.16|OTTMUSG00000022193.6|OTTMUST00000052721.3|Lsr-201|Lsr|2167|protein_coding|	0.20915591418957277	0.10314710147253922	0.38265967665779166	0	0.28893624082061503	0.34151789744111993	0.658040027552046	0.4699567649652676	0.3676231085043329	0.06686440881446724	0	0.4019475889398612	0.5950237716129019	0.6384201303829423	0.5047804215696516	0.7713302548390477
ENSMUST00000001280.13|ENSMUSG00000001248.15|OTTMUSG00000045673.7|OTTMUST00000119572.2|Gramd1a-201|Gramd1a|2713|protein_coding|	16.97204251573061	12.851186657694416	11.228569877349408	12.662627541067115	11.214592762649179	9.434362044952671	11.30915996197585	10.938208203328392	14.809627398033752	12.976789782432942	13.88677124547511	14.351763693185791	13.85629609889815	12.398325583190717	14.774613068310254	12.540191151208154
ENSMUST00000001284.12|ENSMUSG00000026641.13|OTTMUSG00000030990.5|OTTMUST00000076759.2|Usf1-201|Usf1|1115|nonsense_mediated_decay|	4.693033224243798	3.505398983180393	4.152511692901892	3.1835410442216374	3.6682510309957728	2.9548242580055137	3.4998248783544526	3.1969422877896774	3.500043837467288	4.725978135939945	3.6824118616208046	2.79945209429517	3.349434137703528	3.0713925689934727	4.509659884555758	2.767922719945558
ENSMUST00000001304.8|ENSMUSG00000001270.9|OTTMUSG00000066365.1|OTTMUST00000161257.1|Ckb-201|Ckb|1472|protein_coding|	405.2996195211091	300.2143635511596	267.53951704411	274.324618546361	269.8840702298997	212.41040622072515	260.13215983136854	224.31486265372848	489.18012530838877	353.77124287864757	390.21372031478444	334.5717314992746	299.433149264889	292.41089158244637	399.6044352456467	315.05167144868545
ENSMUST00000001319.14|ENSMUSG00000001300.16|OTTMUSG00000022160.3|OTTMUST00000052622.2|Efnb2-201|Efnb2|4793|protein_coding|	17.085490556823828	11.325172626477315	14.086378880853545	14.051421283072745	13.067014148472618	12.038566886191305	13.874453003487663	11.36700493867437	18.770642533161443	13.440379368979974	12.360173232396512	18.87915370133868	13.904742414522063	11.92712205061817	13.704975895521248	15.138878964378858
ENSMUST00000001326.6|ENSMUSG00000001280.13|OTTMUSG00000035159.3|OTTMUST00000089532.2|Sp1-201|Sp1|7754|protein_coding|	3.401054483075231	2.302780169418314	2.8475296686448157	2.674730272316418	3.140706680761868	2.5807231960851857	2.5532572518511025	2.4973478722963867	3.8902595536964566	3.8546812211120907	3.250167256979563	3.208158605277378	3.252518714087187	3.2914655637279098	3.6142362090458193	3.3377266934015677
ENSMUST00000001327.10|ENSMUSG00000001281.10|OTTMUSG00000030863.5|OTTMUST00000076379.3|Itgb7-201|Itgb7|2683|protein_coding|	0.10584411237930635	0.040654303670047	0.13195343223094555	0.0570239041278099	0.0694010490848914	0.038507828450914536	0.1256167392302629	0.06491246989665672	0.057940588774613055	0.14760056636792326	0.058574145034132774	0.06330748183806667	0.022864381660542183	0.08673897540065825	0.14273848558458382	0.0773404490592075
ENSMUST00000001331.12|ENSMUSG00000001285.12|OTTMUSG00000035795.2|OTTMUST00000091640.2|Myg1-201|Myg1|981|protein_coding|	0	0	0	0	0	0.10101482481836573	0.0826053256321285	0.24326425941466182	0.6258678224210262	0	0.15552626762727087	0	0	0.14418723775321707	0	0
ENSMUST00000001335.6|ENSMUSG00000001289.12|OTTMUSG00000035798.2|OTTMUST00000091653.1|Pfdn5-201|Pfdn5|570|nonsense_mediated_decay|	2.284693058753408	2.3681667885175357	3.8358435516854037	0.5247015472864636	0.6519168972127196	2.3572528200299856	3.4443269371550347	0.4732881219483349	0.5482903229562612	1.2639360370938733	1.6780688466882252	1.5435927655983077	3.582152352431923	0.5258546164304644	0.7794444453825657	1.26288271044816
ENSMUST00000001339.5|ENSMUSG00000001305.5|OTTMUSG00000034905.1|OTTMUST00000088735.1|Rrp15-201|Rrp15|1321|protein_coding|	2.7637405769777024	2.649447504147417	2.5865612652376235	2.828850603211398	3.0618157364577434	2.724472090313604	2.7401603062922506	2.6118634135497865	2.466071795479164	2.7944422608909094	2.9494803092991115	2.0183518073532944	3.0679020463449413	2.756968755650022	3.199929163734846	3.817126708117073
ENSMUST00000001347.6|ENSMUSG00000001313.12|OTTMUSG00000002875.1|OTTMUST00000005892.1|Rnd2-201|Rnd2|1394|protein_coding|	51.94800922311493	37.516969174985	36.52955217521084	33.88724822774306	36.060937444770566	33.74172933169409	31.86938011211863	29.115026396544046	56.46053111900032	50.527284203821395	48.59192283375448	42.45823411847748	49.69631921496001	34.69899197386419	44.62634457814494	40.52912977134854
ENSMUST00000001384.5|ENSMUSG00000001349.5|OTTMUSG00000062332.1|OTTMUST00000152043.1|Cnn1-201|Cnn1|2381|protein_coding|	0.09403517870906773	0.023202252461757375	0.09683110327392491	0.013023521835614818	0.1470259662363604	0.05270987719988794	0.057324718398034914	0.07404412624959174	0.06614616252977523	0.07219973993721539	0.05349095208091901	0	0.03916179156743764	0.10892719064113057	0.023283963183407978	0.1009213636093224
ENSMUST00000001402.13|ENSMUSG00000001366.14|OTTMUSG00000034577.3|OTTMUST00000087723.2|Fbxo9-201|Fbxo9|1850|protein_coding|	0	0.32426657836224665	0.2434858674059107	0.22560921101175857	0.19536820881296127	0.875398907450794	0.5333812186104083	0.8010754189558145	1.5413721233089046	1.0248706279797806	0	0.7869662508604112	1.5478788593455373	1.4109526997086794	0.8531014625319628	0.42011252106926084
ENSMUST00000001412.16|ENSMUSG00000001376.17|OTTMUSG00000035289.4|OTTMUST00000090017.3|Vps50-201|Vps50|3788|protein_coding|	21.360364910455285	14.678268958453327	14.30396618379971	14.65987678708059	13.921504561837367	13.017779344470744	14.415251219899861	12.198170566829353	20.493816295715938	17.14367935169906	17.455907232696894	17.483366543972327	16.858692191114386	17.127595781518654	17.761609290263067	15.345725090415437
ENSMUST00000001415.8|ENSMUSG00000117679.1|OTTMUSG00000073393.1|OTTMUST00000178086.1|Apbb3-201|Apbb3|2067|protein_coding|	8.182386268245676	5.780579844894049	5.500187546805652	4.690408826779544	5.4979960361664215	5.011251805026404	5.149037159075775	3.729379836575212	7.8343535852164425	6.545518100381182	6.209271594707559	7.238416477103747	5.925906887851353	6.49147095403858	6.445762386885867	5.015997200859738
ENSMUST00000001416.7|ENSMUSG00000001380.7|OTTMUSG00000073402.1|OTTMUST00000178129.1|Hars-201|Hars|1989|protein_coding|	25.126191601256856	19.38240641810257	20.560681677591408	23.03716966369619	21.19880563529282	18.485583420815043	23.103261019060692	20.614540797921084	27.149779555785198	22.681049618427448	22.36155497850878	22.78050857662815	22.16008985818919	22.761824040417867	24.229738350538966	25.633529002667544
ENSMUST00000001419.9|ENSMUSG00000001383.9|OTTMUSG00000073403.1|OTTMUST00000178133.1|Zmat2-201|Zmat2|2310|protein_coding|	39.7079038940662	28.54839264647579	28.090277718657624	34.67977085410504	29.826532277422174	30.73610497743117	34.495843631156944	31.51680012486634	45.348233203481534	33.009341314092254	36.72657838604638	34.269230122335244	32.774952279967756	33.78332217311884	39.310504385561124	39.30714382937671
ENSMUST00000001439.6|ENSMUSG00000001403.13|OTTMUSG00000001153.2|OTTMUST00000039373.1|Ube2c-201|Ube2c|2191|protein_coding|	0	0.012734304984229027	0	0	0	0	0	0	0	0	0	0	0.014333133575380885	0	0	0
ENSMUST00000001451.10|ENSMUSG00000001415.10|OTTMUSG00000052142.1|OTTMUST00000131031.1|Smg5-201|Smg5|4448|protein_coding|	11.618139191979669	8.582609789876395	8.504253804901929	9.017239375925163	8.716134128780451	7.093942899155168	7.894739446383356	7.005685156098317	14.39272158875731	10.036142428746988	10.746388604252031	11.401574909000558	9.961374457140597	9.769532613521285	10.561279000211568	9.340863822391125
ENSMUST00000001452.13|ENSMUSG00000001416.13|OTTMUSG00000035166.3|OTTMUST00000089567.1|Cct3-201|Cct3|1977|protein_coding|	37.413212341904526	26.09865956122844	27.538028396760982	26.621716347064062	28.743083877530903	26.058011534074325	27.594910731310122	24.157263954753645	37.64112481710759	31.92000716353093	33.38735449523075	32.81707749585948	34.36556528859047	30.32363340805614	32.54544970831517	31.1671407760584
ENSMUST00000001454.13|ENSMUSG00000001418.13|OTTMUSG00000027147.5|OTTMUST00000110151.2|Glmp-201|Glmp|1017|protein_coding|	0	0	0	0	0	0	0	0	0	0	0	0	0	0	0	0
ENSMUST00000001455.12|ENSMUSG00000001419.17|OTTMUSG00000027132.1|OTTMUST00000067113.1|Mef2d-201|Mef2d|5401|protein_coding|	28.639542545973566	22.477533088332677	21.993806722038357	24.25606718835467	21.540739734181496	18.739869148200743	23.18465892078104	18.015108384025467	29.25131837646469	25.610637743172976	26.82052760516938	30.15590600424651	24.876473224380227	24.88727512161832	30.045670825413232	24.840554578232414
ENSMUST00000001456.10|ENSMUSG00000001420.13|OTTMUSG00000022067.4|OTTMUST00000052391.1|Tmem79-201|Tmem79|2406|protein_coding|	0	0	0	0.038616832740695835	0.02235890272609494	0	0	0	0	0	0.05287153986843372	0	0	0	0	0
ENSMUST00000001460.13|ENSMUSG00000001424.14|OTTMUSG00000035791.6|OTTMUST00000091607.2|Snd1-201|Snd1|3482|protein_coding|	22.671403936178066	17.93382304353216	18.13393533621861	17.087734616257105	18.29813331786826	14.85981316736401	16.46268946419113	14.703884988129538	23.163947688333188	20.01085290843112	20.280342353327722	20.069919533792188	19.144212122265657	18.40904621343855	21.677339661976482	20.682839604109034
ENSMUST00000001479.4|ENSMUSG00000001440.5|OTTMUSG00000002303.3|OTTMUST00000004585.2|Kpnb1-201|Kpnb1|5894|protein_coding|	32.01886363778111	23.317943551911533	26.01818115468395	28.301374127497926	24.81927954924586	20.9728762548116	25.0167355103435	21.80614300377991	33.730282697978566	28.727001886726438	27.248289891203715	32.34476469142687	28.37224216848979	27.9275800286542	32.97714393106285	29.71764018089972
ENSMUST00000001480.13|ENSMUSG00000001441.13|OTTMUSG00000002302.26|OTTMUST00000004584.6|Npepps-201|Npepps|4215|protein_coding|	35.73214397270384	23.658420988249166	25.795677800460332	27.57953010139489	25.063136944820933	21.95421997685481	26.374241757817654	22.53813802350555	36.4863003629682	29.39551210981024	27.961708286823068	33.73275693454086	28.864152572404926	28.59224992850418	33.82191445160097	28.110672092607807
ENSMUST00000001484.2|ENSMUSG00000001444.2|OTTMUSG00000002233.2|OTTMUST00000004472.2|Tbx21-201|Tbx21|2488|protein_coding|	0.03836685898893345	0.0110474991450757	0.01024533453681943	0.012399949038717302	0.021545115520134876	0.008367909336285341	0.009099947911445626	0.030226631487083433	0.0314928700999894	0.011459336193875742	0.025468437861691146	0.011472509816884935	0.012429228806881343	0.028287823696555806	0	0
ENSMUST00000001485.9|ENSMUSG00000001445.10|OTTMUSG00000002231.1|OTTMUST00000004467.1|Mrpl10-201|Mrpl10|1708|protein_coding|	23.013565438126577	15.670303613755479	14.677487819191857	14.495967984256705	15.504971872274442	13.538777661638525	13.842016645614207	12.788702093884966	21.310907518868564	18.779718842977655	17.814145660089284	16.166477096387037	18.28649711955158	17.378148371520656	17.721843542048735	16.911588158172727
ENSMUST00000001497.8|ENSMUSG00000022219.10|OTTMUSG00000027852.2|OTTMUST00000068961.2|Cideb-201|Cideb|1212|protein_coding|	1.8238292271652699	1.589551348645843	0.7850977331959121	1.127235372005186	0.6210602880741137	0.4436167369043499	0.777393792620442	0.5573787445712481	1.1712242138636795	1.1161686297799114	1.0942216550126027	1.1240824884121727	0.926450788478952	1.0960604943579855	0.9812017044579563	0.8667923889154687
ENSMUST00000001507.4|ENSMUSG00000001467.5|OTTMUSG00000022725.2|OTTMUST00000054505.1|Cyp51-201|Cyp51|3931|protein_coding|	12.935249007940183	9.490933388121432	9.635346931084129	10.60130219679445	9.666135084852353	9.055339607298968	10.774125257868329	9.379824143926133	14.14386209016236	11.924873125627052	11.37920151214082	12.73315894095899	12.788968980672227	10.28113455253847	11.904025830667068	11.273804153743447
ENSMUST00000001513.7|ENSMUSG00000001473.7|OTTMUSG00000074422.1|OTTMUST00000180610.1|Tubb6-201|Tubb6|1758|protein_coding|	0.6654881667100301	0.4422792815868157	0.6989557228794139	0.2946499437405272	0.3824679581518339	0.5693275540474575	0.6329847276637434	0.5662944012487608	2.266082313804227	2.1913393010648425	2.1530800330134583	2.5735524074665164	2.066895159839479	2.1125406317786855	2.6827511721748682	1.7830403029617556
ENSMUST00000001520.12|ENSMUSG00000031967.15|OTTMUSG00000031059.2|OTTMUST00000076944.2|Afg3l1-201|Afg3l1|4227|protein_coding|	3.384217978305556	2.5945198647786736	2.8440840813712924	3.0543634556193324	3.0824361611034727	2.4656151323448685	2.9262209233849785	2.6104566285402204	4.19248676868183	3.453570423192574	3.685438216012549	3.5346582268371054	3.1741409245377046	2.7014625123143503	3.9842744069066707	2.9059819530672732
ENSMUST00000001522.9|ENSMUSG00000001482.15|OTTMUSG00000022172.3|OTTMUST00000052647.1|Def8-201|Def8|3214|protein_coding|	0.5595661814173857	0.2587050836803983	0.263108754221747	0.1310310408629284	0.27700432998701974	0.38607800449336	0.33027190262687056	0	0.5826792674377652	0	0.3654915777514156	1.0303039846244684	0.7224651328797602	0.22785851082439132	0.5355341405390207	0
ENSMUST00000001534.6|ENSMUSG00000001494.6|OTTMUSG00000002135.2|OTTMUST00000004344.2|Sost-201|Sost|2066|protein_coding|	0	0.06804418480551967	0.025244087529806298	0.04585989879677511	0.026510837736620718	0	0	0	0	0.028228930743027403	0.031377198336271755	0	0	0	0.01366380525744081	0.014804604324881301
ENSMUST00000001536.8|ENSMUSG00000001496.15|OTTMUSG00000044396.1|OTTMUST00000116869.1|Nkx2-1-201|Nkx2-1|2809|protein_coding|	0.2683085487188454	0.1256314037674582	0.1075407735243024	0.0867401114054856	0.25458586253876575	0.16846771144506673	0.06371339910927401	0.035277649522944585	0.46825937091775627	0.32079563324945815	0.3564376442338425	0	0.20650777938003595	0.2968922097449217	0.2326360080292046	0.1890793100948073
ENSMUST00000001538.9|ENSMUSG00000001497.18|OTTMUSG00000023206.3|-|Pax9-201|Pax9|4166|protein_coding|	0.014594673632409847	0	0.023434899743008393	0.007082149321648239	0.037044602434705316	0.0047966819426521964	0	0.01732651585587255	0	0.006555689938705674	0.007281719181944372	0.006550700034883647	0	0.005390041365715629	0	0.006863396685953201
ENSMUST00000001544.11|ENSMUSG00000023186.14|OTTMUSG00000027411.3|OTTMUST00000067812.2|Vwa5a-201|Vwa5a|4157|protein_coding|	1.5213499024695496	1.589639756865957	1.8262573288963797	1.4835817195595438	1.7203386575211854	1.7259595871064153	1.9699746986284	1.4645552706719094	2.264610964600467	2.943705324605223	1.5253824097852697	2.3045985975412373	2.3200868490137405	1.561309192059843	2.3610640617910885	2.111917790816883
ENSMUST00000001547.7|ENSMUSG00000001506.10|OTTMUSG00000002059.2|OTTMUST00000004184.1|Col1a1-201|Col1a1|5930|protein_coding|	0.5027754739458684	0.23096179843732678	0.3555393611819186	0.3026484196268183	0.4005986561319877	0.3840922980452103	0.8167445459595043	0.43456239758535414	0.27309784865698067	0.30747137343021724	0.26613705058598564	0.27087732267432574	0.33772087841668824	0.28616539431766586	0.44086498135854607	0.5630478061467368
ENSMUST00000001548.13|ENSMUSG00000001507.16|OTTMUSG00000001616.3|OTTMUST00000003158.2|Itga3-201|Itga3|4861|protein_coding|	1.871029866698058	0.9499857298366164	1.8810254354894003	1.7861354333352728	1.3535993754008588	0.5625105862740009	1.5238566928520105	1.5018328715621676	1.5978618547035153	1.4255903546621562	0.5380837179649822	0.9900959727789614	1.5375861346032742	1.7578842241970414	1.6938956662217566	1.36973788997559
ENSMUST00000001559.10|ENSMUSG00000001518.12|OTTMUSG00000023984.3|OTTMUST00000058631.1|Itfg2-201|Itfg2|2320|protein_coding|	4.066328786417504	3.2363658758853293	3.1786933394846186	3.0435964795456814	3.04983171550238	3.0199944466142714	3.4025376697858603	3.5927385460193797	5.7709684846261675	4.236348929366219	4.047278960240716	4.341999513907943	4.085456674669484	3.4761950610861456	4.302764402842806	4.103925218896793
ENSMUST00000001561.11|ENSMUSG00000001520.12|OTTMUSG00000026982.4|OTTMUST00000066687.1|Nrip2-201|Nrip2|1893|protein_coding|	5.773880770335956	5.037784628600853	4.57512808525237	4.19106404871082	4.786808093124528	4.388596158655826	3.6861920555165897	4.052132417997799	5.4467313920761375	6.16036233123781	5.305300250733354	4.785536953733165	7.55351859310773	5.48336563608534	7.476702630249136	5.940286760495878
ENSMUST00000001562.8|ENSMUSG00000001521.12|OTTMUSG00000022778.4|OTTMUST00000054691.2|Tulp3-201|Tulp3|3374|protein_coding|	3.0843131178585743	2.2646842090472226	3.047158740373096	2.370827875780076	2.84534118212807	2.1263444480509732	2.546586869228312	2.480700731751997	2.9673403300464813	3.3516671010768135	2.4914125041902686	2.51346009501343	2.4390917315960934	2.384876299438333	2.2546354509813398	2.830709767350908
ENSMUST00000001565.14|ENSMUSG00000001524.14|OTTMUSG00000034602.4|OTTMUST00000087787.2|Gtf2h4-201|Gtf2h4|1679|protein_coding|	4.355452010378237	3.11106012096495	3.479133004417205	3.129201627630847	2.8405592624169227	2.427937773777895	3.196270793707297	2.829123330909862	4.659203096629443	3.387399656502153	3.82629939076407	3.813602928922632	3.2719925235148977	3.7498379389551966	3.317645884653843	3.537564547419247
ENSMUST00000001566.9|ENSMUSG00000001525.10|OTTMUSG00000026311.5|OTTMUST00000065077.2|Tubb5-201|Tubb5|2649|protein_coding|	163.15911797531135	116.64851285428446	114.78984401071042	121.19521747944762	111.87172407255684	95.85216081016961	114.70823070562824	99.81168832751217	158.80229565776173	131.47936355903798	131.26935755587292	150.30731798141014	125.40455807398462	131.25659866069157	143.12953979643606	126.61977437700716
ENSMUST00000001569.14|ENSMUSG00000059714.13|OTTMUSG00000037406.2|OTTMUST00000096512.1|Flot1-201|Flot1|1825|protein_coding|	46.83076439680184	31.87338186637567	30.1031064888796	36.724533408508286	33.94852399432332	29.934922684720117	34.2610631338884	30.77651599157735	42.94808746124695	34.63229835221861	37.254546038525866	43.30325152996711	36.23774017786675	36.73081442484216	38.08583462837957	37.813177154744245
ENSMUST00000001583.7|ENSMUSG00000001542.7|OTTMUSG00000067493.2|OTTMUST00000163389.1|Ell2-201|Ell2|4382|protein_coding|	6.465624013869822	4.353791806078675	3.3149571034022376	5.161249054953969	2.949667089261834	3.273761445760724	3.4938124052402952	3.0768033496404046	6.97001757464181	4.455031019236922	5.134595835669073	5.276694629779842	5.046825472040364	5.711142481682193	6.5232537241283515	3.5839930179818738
ENSMUST00000001592.14|ENSMUSG00000001552.14|OTTMUSG00000006276.1|OTTMUST00000014199.1|Jup-201|Jup|3205|protein_coding|	9.609418772518918	6.537521997296195	7.8008470705763235	10.045050117511833	6.9379218338705515	5.199275460103744	7.315621758103393	6.726540057184584	12.523993901123026	8.362542097421512	6.521685871221531	10.82948161833176	6.832575506260339	6.528022892745907	9.408805455649004	8.104734674912356
ENSMUST00000001595.9|ENSMUSG00000001555.10|OTTMUSG00000006274.2|OTTMUST00000014190.1|Fkbp10-201|Fkbp10|2584|protein_coding|	1.8391594932940851	1.2712694092682932	1.5522703781291338	1.1056965177099976	1.570508456138237	1.0995677872629275	1.4313448895008247	1.3916025874187317	1.7666030838190985	1.8461642510792944	1.2211105364660229	1.4629586084044233	1.716125831836727	1.4918690719098022	1.5517568915265707	1.7736925977360507
ENSMUST00000001599.3|ENSMUSG00000001558.5|OTTMUSG00000006277.3|OTTMUST00000014208.3|Klhl10-201|Klhl10|2017|protein_coding|	0.1621388369212497	0.16782398439298266	0.06485721450131895	0.0942679597737501	0.10895931101089379	0.0846290960831048	0.09206403431400298	0.15284949880611415	0.17946213255236199	0.087028159938765	0.08061465521681264	0.15992496670271333	0.09447735063507054	0.13135134761412592	0.22469086480934067	0.18258458707962535
ENSMUST00000001608.7|ENSMUSG00000001566.9|OTTMUSG00000037528.3|-|Mnx1-201|Mnx1|2018|protein_coding|	0	0	0	0	0	0	0.011501542349271343	0	0	0	0	0	0	0	0	0
ENSMUST00000001611.10|ENSMUSG00000001569.10|OTTMUSG00000026730.3|OTTMUST00000066120.3|Nom1-201|Nom1|9219|protein_coding|	2.5331439536920164	1.9875481649551006	2.0550029694364538	1.9935127518187363	2.1395856895008727	1.7946924720764534	2.075232873760244	1.8475172543944467	2.69278335050676	2.360349692238181	2.5795089225954517	2.235124480799868	2.463890261740208	2.3702420042874954	2.6146799374182286	2.3160797599463847
ENSMUST00000001619.15|ENSMUSG00000001576.15|OTTMUSG00000035774.19|OTTMUST00000091565.4|Ergic1-201|Ergic1|767|protein_coding|	0.7284438674764195	0	0.17657085516795992	0.37753144115269516	0	0.6724534498469208	0.15459787575396136	0.2557212123418032	1.0881784680942148	0	0	0	0.4317065054097233	0.5296850724051915	0.6257375460079408	0.6248590981012937
ENSMUST00000001620.12|ENSMUSG00000027680.15|OTTMUSG00000052173.3|OTTMUST00000131174.2|Fxr1-201|Fxr1|2459|protein_coding|	6.271418963837782	3.8277526946212848	3.539459433380048	5.263887905730822	4.441603124411619	4.06047534868547	4.249829914521224	3.694890234239215	6.014288343499562	4.225826771939963	5.392690307436745	5.242171715149775	4.999244885429554	5.693586909514005	5.851088432368167	4.855639200659269
ENSMUST00000001626.9|ENSMUSG00000001583.13|OTTMUSG00000006012.4|OTTMUST00000013470.2|Tnk1-201|Tnk1|2778|protein_coding|	0.03395118715371539	0	0	0	0	0	0	0	0.02788224477719444	0	0.022550214995921733	0.010154008209136225	0	0.008348089656694962	0	0.010633270052621336
ENSMUST00000001631.6|ENSMUSG00000001588.12|OTTMUSG00000006015.5|OTTMUST00000013477.5|Acap1-201|Acap1|2482|protein_coding|	0	0	0	0	0.032403970339198125	0.025170736803256388	0.03649707870656263	0	0	0	0.012768405671243557	0	0	0	0	0.01204406169377272
ENSMUST00000001652.6|ENSMUSG00000021070.6|OTTMUSG00000066336.1|OTTMUST00000161162.1|Bdkrb2-201|Bdkrb2|3792|protein_coding|	0.06455729566273741	0.020955281783497866	0.07124483029572269	0.06264515939965516	0.04776297515795814	0.026504573138062714	0.057619171772948945	0.06382638117570279	0.1791309076064356	0.09420927768450246	0.08854954562835472	0.07243300071364868	0.0628051926648911	0.04767191870788027	0.1120223435182638	0.01517662384852389
ENSMUST00000001667.12|ENSMUSG00000001622.15|OTTMUSG00000025838.2|OTTMUST00000063656.1|Csn3-201|Csn3|991|protein_coding|	0	0	0	0.03756204953226968	0	0	0	0	0.14248574248877166	0	0.038358920944769614	0	0	0	0	0
ENSMUST00000001672.11|ENSMUSG00000001627.12|OTTMUSG00000035474.4|OTTMUST00000090788.2|Ifrd1-201|Ifrd1|3378|protein_coding|	2.1571650403628015	1.3127883867358012	1.2539722582825135	1.5430560823050097	1.2586966115295168	1.1278082841397485	1.512963448901226	1.1051437088523797	1.58882206918306	1.698307329153161	1.494760606599235	1.4602056398761074	1.5913822487558058	1.6800994370999027	1.4271656670471211	1.26316731522531
ENSMUST00000001675.13|ENSMUSG00000001630.13|OTTMUSG00000025646.5|OTTMUST00000063111.1|Stk38l-201|Stk38l|4550|protein_coding|	4.62451281847574	3.7407227993452628	3.5910654977155474	4.063005823645985	3.1891768084862693	2.9758986876833156	3.0252706137993037	3.020172096873688	4.558106400851335	4.7290121969546295	3.9194464151011736	5.225403624674885	3.9572334781766143	4.25595383480777	4.526758066382552	3.5064373607224253
ENSMUST00000001699.7|ENSMUSG00000022484.7|OTTMUSG00000037394.1|OTTMUST00000096496.1|Hoxc10-201|Hoxc10|1909|protein_coding|	0	0	0	0	0	0	0	0	0	0	0	0	0	0	0	0
ENSMUST00000001700.6|ENSMUSG00000001655.6|OTTMUSG00000037392.1|OTTMUST00000096494.1|Hoxc13-201|Hoxc13|2461|protein_coding|	0	0	0	0	0	0.01693874084975741	0	0	0	0	0	0	0.0125811547328109	0	0	0
ENSMUST00000001701.3|ENSMUSG00000001656.3|OTTMUSG00000035144.1|OTTMUST00000089496.1|Hoxc11-201|Hoxc11|2021|protein_coding|	0	0	0	0	0	0.02110991052397572	0	0	0	0	0	0	0	0	0	0
ENSMUST00000001703.7|ENSMUSG00000001657.7|OTTMUSG00000037398.3|OTTMUST00000096501.3|Hoxc8-201|Hoxc8|1868|protein_coding|	0	0.030539848946001546	0	0	0	0	0	0.013899115796928582	0	0.015836038532418335	0	0.015881348676932205	0.017198163679253666	0.05215952576923004	0	0.016617435439877464
ENSMUST00000001706.6|ENSMUSG00000036139.6|OTTMUSG00000037397.3|OTTMUST00000096500.1|Hoxc9-201|Hoxc9|2374|protein_coding|	0	0	0.010794417518401336	0.01306650922809255	0.04538680803964831	0.008813718133526452	0	0	0	0.02414569728405813	0.02683349842580334	0.036268859750358796	0.013096994528161552	0.00993508932792196	0	0
ENSMUST00000001709.2|ENSMUSG00000022485.3|OTTMUSG00000037400.1|OTTMUST00000096505.1|Hoxc5-201|Hoxc5|2923|protein_coding|	0	0	0	0	0	0	0	0	0	0	0	0	0	0	0	0
ENSMUST00000001711.5|ENSMUSG00000001661.5|OTTMUSG00000037399.2|OTTMUST00000096504.2|Hoxc6-201|Hoxc6|1581|protein_coding|	0	0	0	0	0	0	0	0	0	0	0	0	0	0	0	0
ENSMUST00000001712.7|ENSMUSG00000020196.10|OTTMUSG00000065089.1|OTTMUST00000158606.1|Cabin1-201|Cabin1|7417|protein_coding|	11.938251136964386	8.973881109158544	9.36360026691826	10.006960355047196	10.25623648056434	8.181558041093393	9.280245191366884	7.853038410560446	10.812531302212799	11.164752045284818	10.308293692639369	11.815903153282486	10.278560569814081	10.656737816944116	12.407718801743515	11.350251314289695
ENSMUST00000001713.9|ENSMUSG00000001663.10|OTTMUSG00000026319.6|OTTMUST00000065097.1|Gstt1-201|Gstt1|1037|protein_coding|	4.7969104539961185	2.629948161214937	3.6906385670656627	3.040735202328328	4.23687327904621	3.4063578814374424	2.4839154956783878	3.22469840163492	3.3990478566131688	4.120536746449107	4.6962741006125555	3.5698212061239114	3.64688163399803	3.1610435221521267	3.821021648828087	4.068206689404077
ENSMUST00000001715.9|ENSMUSG00000001665.11|OTTMUSG00000031847.4|OTTMUST00000078969.1|Gstt3-201|Gstt3|1880|protein_coding|	0.4747566113612883	0.24252470439245047	0.22495351294069413	0.20441404374635777	0.3245933749663662	0.17188838919175997	0.16207948359727065	0.3863376022380674	0.12968817416447032	0.20435783511226505	0.24465852266001634	0.25222552892998934	0.17071388100808402	0.18121530818912482	0.13702568420861128	0.3299004377901885
ENSMUST00000001716.7|ENSMUSG00000001666.8|OTTMUSG00000037564.2|OTTMUST00000096835.1|Ddt-201|Ddt|649|protein_coding|	23.780311594838576	17.323063429094585	16.385108879067914	12.600885871590298	14.829604062149809	15.135746015419372	14.367637829896074	13.247686762169593	22.362140872356132	17.73625820485591	17.955505218793054	20.986952418862852	18.339783997960193	18.88685233998569	19.41908340926382	14.781960604106615
ENSMUST00000001720.13|ENSMUSG00000001670.13|OTTMUSG00000026257.2|OTTMUST00000064935.1|Tat-201|Tat|2375|protein_coding|	0.013471674946746092	0	0.07552541676208216	0.013060350805848393	0.056706998568014214	0	0.009580933422390229	0.01060737884758662	0	0.01206718148937499	0	0	0.013090825139811578	0.019860833085117425	0.011674886826038613	0.03795242058433657
ENSMUST00000001722.13|ENSMUSG00000001672.14|OTTMUSG00000027477.2|OTTMUST00000068004.1|Marveld3-201|Marveld3|1330|protein_coding|	0.15964264768943198	0.09138968669983372	0.02119891551190254	0.28309410833562715	0	0.06884319789056363	0.14993627358210865	0.2486794683068309	0.13042927685558828	0.02368606316150567	0.10540425349839909	0.047653793357341503	0.2062567042531292	0.1562296380637584	0.27593123065504027	0.14941923348480823
ENSMUST00000001724.11|ENSMUSG00000001674.11|OTTMUSG00000019928.6|OTTMUST00000047501.2|Ddx18-201|Ddx18|2258|protein_coding|	7.087153628169432	5.921246515476965	6.873052330921909	5.542854042306136	5.638750451628862	4.771277873211479	5.696220846245634	5.273692393556364	8.283010061555268	7.405695905697202	7.237250485421459	6.81688282302429	6.9964648826459594	6.7360750231724555	7.240549194694467	7.069025142252826
ENSMUST00000001757.8|ENSMUSG00000001707.8|OTTMUSG00000068602.2|OTTMUST00000165835.1|Eef1e1-201|Eef1e1|2553|protein_coding|	8.06492776788216	5.164139196493582	4.530235477496838	5.265620379950218	4.8268888755832835	5.148405658669096	4.6699171231448595	4.14248347605705	7.161470953084282	6.0472023949243665	6.695018833469644	5.953060056280586	6.353083434558196	6.258517628929628	5.622813891382538	6.256506384095067
ENSMUST00000001780.9|ENSMUSG00000001729.14|OTTMUSG00000020941.7|OTTMUST00000049495.4|Akt1-201|Akt1|2690|protein_coding|	50.03741692814651	33.058633783527675	34.86747080063739	32.33064798388709	35.530880088331706	30.633976998858337	32.41683694358773	31.36506877498253	52.589206926322596	45.320324637139436	41.72546549617092	41.24200279706812	39.46460270330093	36.464290379454795	43.450895562128125	38.72449284654623
ENSMUST00000001790.5|ENSMUSG00000001739.14|OTTMUSG00000023395.2|-|Cldn15-201|Cldn15|1850|protein_coding|	0.01791497907556136	0.015441265636297457	0	0.0694182187728488	0.015028323754843175	0.023343970865354505	0.025399105648114678	0	0	0	0	0.016060535731845127	0	0.03955942148715924	0	0
ENSMUST00000001792.11|ENSMUSG00000001741.12|OTTMUSG00000027337.5|OTTMUST00000067590.2|Il16-201|Il16|5260|protein_coding|	0.11972600126236228	0.10374129950890709	0.1328255699889897	0.06641589568111575	0.2318360351313909	0.1275868912634957	0.12641575554834153	0.14006743461837454	0.16887778701006634	0.18965040089295945	0.06831110024270566	0	0.038845342124471736	0.07162655461293448	0	0.3915995742252582
ENSMUST00000001801.10|ENSMUSG00000001750.16|OTTMUSG00000033070.3|OTTMUST00000082589.1|Tcirg1-201|Tcirg1|2688|protein_coding|	0.821537917912022	0.5172811342578986	0.9311880632983214	0.7397883861841051	0.6134420403632898	0.5610686961181649	1.144958974230568	0.4349527647378346	1.0841593458304644	0.9890043296096545	0.24550748153935395	1.0634862051824332	0.6959322115225033	1.1685758002251163	1.332882768849389	0.5402723769259823
ENSMUST00000001802.9|ENSMUSG00000001751.9|OTTMUSG00000002689.2|OTTMUST00000005295.2|Naglu-201|Naglu|2560|protein_coding|	2.490170416704022	1.712604880085936	1.4889646277544089	1.7538847480341158	1.4301361817681384	1.4352687888017983	1.6753985480736628	1.6109989975644285	2.4562074798468676	2.1983905887515225	1.9863878491932956	1.933871195985353	2.0831746155595727	1.9915439290553687	2.0941053609683604	1.733942716211655
ENSMUST00000001806.9|ENSMUSG00000001755.12|OTTMUSG00000002690.1|OTTMUST00000005298.1|Coasy-201|Coasy|2138|protein_coding|	4.141462347962372	2.853837322911804	1.9790628775486543	2.0289666211661057	2.678316813561779	2.526103837504242	1.9611354046260856	2.111236462152464	4.852451480124423	3.0414080069823135	3.35025424748399	2.979398993969626	1.8419927282269735	2.145832884317005	2.996404631124759	2.6201078863546217
ENSMUST00000001809.14|ENSMUSG00000022283.15|OTTMUSG00000019779.3|OTTMUST00000047296.2|Pabpc1-201|Pabpc1|2817|protein_coding|	63.10055413629207	44.527818135547456	44.68704789450897	45.299179414833766	46.106463768281124	40.46765924278632	45.4296972346269	44.62867267210077	74.93527071610211	55.894685143372804	58.70686201167753	50.307280782221206	48.57299246994378	50.141805185789174	58.151529468284174	54.82959264166227
ENSMUST00000001812.4|ENSMUSG00000001761.7|OTTMUSG00000013446.2|OTTMUST00000032499.1|Smo-201|Smo|3779|protein_coding|	3.4827670853413792	2.285519190384267	2.938289574817117	1.6897963527518938	3.1228300063746266	2.7931863243660997	2.567681068285821	2.895532630841408	2.6968576582106873	3.4767440293105514	2.6743436776854317	2.2246254937886785	3.4512587705679283	2.0095938684191506	2.2205964318134206	3.450171917975895
ENSMUST00000001818.4|ENSMUSG00000001767.5|OTTMUSG00000004058.3|OTTMUST00000009057.3|Crnkl1-201|Crnkl1|3428|protein_coding|	5.901603019465971	3.923187829742677	4.128644774446286	4.530076347228558	4.917938746503444	3.980013275054423	4.942788987048522	4.166506552291221	6.288618502768916	4.9987456635228815	5.508272721436398	4.820266028676963	4.908995125381991	5.4989701283083745	5.876313358060161	5.4383247823780705
ENSMUST00000001824.6|ENSMUSG00000001773.14|OTTMUSG00000037777.2|OTTMUST00000097517.2|Folh1-201|Folh1|3125|protein_coding|	1.1837181425933374	0.782899777075323	1.292401896700237	0.8009021264427001	1.4108789778503574	1.5918572544476466	1.1490198879499576	1.0211931748361998	1.8511608807340374	1.8564073709353923	1.5765869583005077	1.4639417184753218	1.8669528869908654	1.19656961820227	1.6218671728077783	1.8044390448825676
ENSMUST00000001825.8|ENSMUSG00000001774.8|OTTMUSG00000062558.1|OTTMUST00000152379.1|Chordc1-201|Chordc1|5789|protein_coding|	8.816642803132918	5.590240244659506	5.970076387536951	6.167096834209874	6.52423164815095	6.026459901393899	6.515429120220237	5.138629273281134	7.36398832094803	6.8622117670443075	6.405618969203206	7.949095986660844	7.082015821960081	6.848400952629447	7.211091153235002	6.952859538243584
ENSMUST00000001826.14|ENSMUSG00000043943.14|OTTMUSG00000036485.2|OTTMUST00000093517.1|Naalad2-201|Naalad2|2831|protein_coding|	0	0	0	0	0	0	0	0	0	0	0	0	0	0	0	0
ENSMUST00000001834.3|ENSMUSG00000001783.3|OTTMUSG00000023233.3|OTTMUST00000056259.2|Rtcb-201|Rtcb|2009|protein_coding|	38.04870387895126	25.540696205629374	28.119458401159925	27.35179244747329	30.08525652592858	26.3745280945355	28.160068375408972	25.12913241047363	41.86447797931095	34.32800921259704	35.194204400003386	31.648886000612983	34.324897567188806	31.607626260790877	36.495138131997976	34.22226989852336
ENSMUST00000001836.10|ENSMUSG00000001785.13|OTTMUSG00000035171.2|OTTMUST00000089588.1|Pwp1-201|Pwp1|2572|protein_coding|	5.9035092144563475	4.823798917294893	4.749971399387974	4.302266206718927	4.860342637514069	4.485385532782388	4.94772846235931	4.351653657188478	6.495822133827206	6.715806381086727	5.793390328120142	5.4619846232206974	5.534383750359658	5.552972184642199	5.459243450697988	5.3948971180402445
ENSMUST00000001837.13|ENSMUSG00000001786.14|OTTMUSG00000028680.4|OTTMUST00000071039.1|Fbxo7-201|Fbxo7|1498|nonsense_mediated_decay|	0	0.21760227727634826	0	0.15583601809794012	0	0	0.1299588814529029	0.25155797163856725	0	0	0.22812141726133206	0	0	0.16902281882326228	0	0
ENSMUST00000001845.12|ENSMUSG00000001794.13|OTTMUSG00000022203.3|OTTMUST00000052760.2|Capns1-201|Capns1|1600|protein_coding|	0.5100711985426457	0.3292555475691298	1.204793608005092	0.3497947977396926	1.1379740584279234	0.9942090880602087	0.12023263362057889	0.3990357102390243	1.0437160237686984	0.30347912605666955	0	0.7427554282956208	0.659764378705981	0.12501053575373236	0.14710381654554044	0.8166707371943955
ENSMUST00000001854.11|ENSMUSG00000030495.12|OTTMUSG00000027210.4|OTTMUST00000067287.2|Slc7a10-201|Slc7a10|1953|protein_coding|	7.386692861606362	3.496820933382124	6.271440322100971	5.135415334386758	5.410757109024394	5.409460014326921	4.560023678778038	6.870109657537055	5.979110571858926	6.831834178597793	6.172557646023933	6.894532831482451	6.2250487004677435	5.525707608741244	7.154659797484261	6.378162226383105
ENSMUST00000001867.12|ENSMUSG00000001815.15|OTTMUSG00000013302.4|OTTMUST00000032140.4|Evx2-201|Evx2|4191|protein_coding|	0	0	0	0	0.006135082693232879	0	0	0	0.008944545141120298	0	0	0	0	0.005355859335015989	0	0.006819846993531202
ENSMUST00000001872.4|ENSMUSG00000001819.4|OTTMUSG00000013304.2|OTTMUST00000032142.2|Hoxd13-201|Hoxd13|2483|protein_coding|	0	0	0	0	0	0	0	0	0	0	0	0	0	0	0	0
ENSMUST00000001878.5|ENSMUSG00000001823.5|OTTMUSG00000016555.3|OTTMUST00000040008.3|Hoxd12-201|Hoxd12|2534|protein_coding|	0	0	0	0	0	0	0	0	0	0	0	0	0	0	0	0.01176973112229326
ENSMUST00000001884.13|ENSMUSG00000001829.17|OTTMUSG00000022234.5|OTTMUST00000052884.1|Clpb-201|Clpb|4627|protein_coding|	5.267535915404752	3.754132032063113	3.7376208976708183	3.8077415403536397	3.497982612728698	3.1899195019475255	3.317486321382545	2.734609369902111	4.953124964894641	4.323287230945757	3.8831184583007747	4.353997447661952	3.982868512696259	3.7856585260382	4.63403132018642	3.702632698690707
ENSMUST00000001900.8|ENSMUSG00000001844.10|OTTMUSG00000022896.4|OTTMUST00000055075.1|Zdhhc4-201|Zdhhc4|1364|protein_coding|	5.132007615429738	3.3229046849005863	4.8712318328097375	3.692310139334781	3.7836105306453645	2.72093630034125	3.28995704775558	3.7586307157275174	6.733659598814856	4.4325509305613675	4.956492193629452	3.995716919860847	4.648831154070434	4.354658094183009	4.569674107922609	4.080073557503144
ENSMUST00000001920.12|ENSMUSG00000001864.13|OTTMUSG00000012243.4|OTTMUST00000029108.2|Aif1l-201|Aif1l|3117|protein_coding|	0.9376544946887031	0.7937084602903739	1.0800035448341012	0.7934631146979647	0.9937253550612573	0.7981373926663758	1.216223494647833	0.8664844665756481	1.4137564460588712	1.4767324259217216	0.7556893744773654	0.9398993770189388	1.1543408181882138	0.8391988611926936	1.0381252540285792	1.162564823878415
ENSMUST00000001921.2|ENSMUSG00000001865.2|OTTMUSG00000051236.1|OTTMUST00000129734.1|Cpa3-201|Cpa3|1449|protein_coding|	0	0.04117533941142147	0.019100405834525897	0	0	0.015524855171320307	0	0	0.029374999114557022	0	0	0	0	0	0	0
ENSMUST00000001927.11|ENSMUSG00000001870.16|OTTMUSG00000020204.3|OTTMUST00000047991.1|Ltbp1-201|Ltbp1|6671|protein_coding|	0.097829432732844	0.15806309695136625	0.16798716433755317	0.1727123959112815	0.211177188320438	0.21974732082074833	0.14644595426749865	0.23283809355098417	0.2196261958007438	0.20801357848086574	0.2665338148010948	0.3034865898093893	0.25976892635161164	0.13150500414892577	0.14672166591023722	0.05859533060944472
ENSMUST00000001950.11|ENSMUSG00000025139.14|OTTMUSG00000023241.5|OTTMUST00000056276.2|Tollip-201|Tollip|3788|protein_coding|	32.63837906136133	23.32159455761879	23.576256139753283	25.10209918301179	22.952038924324608	20.054703686406416	22.03531799120347	20.30685493000717	35.20911365535251	28.69371639270833	27.449132056586155	32.78403158245496	27.641967569300377	26.279017560985604	30.055951316751393	25.039361335648156
ENSMUST00000001963.13|ENSMUSG00000020681.14|OTTMUSG00000003113.2|OTTMUST00000006415.1|Ace-201|Ace|4906|protein_coding|	3.34997099610877	2.3493732451118285	1.631232462195701	2.8706757906801146	1.9328987454350308	1.622834199446081	2.088269227823202	7.349341496757885	3.0664186341932633	1.996412780392938	2.8053102683157967	2.622057122342013	2.9558657859443627	2.5025417311713363	3.280476873463863	2.1415328403257603
ENSMUST00000001964.7|ENSMUSG00000020681.14|OTTMUSG00000003113.2|OTTMUST00000006417.1|Ace-202|Ace|2418|protein_coding|	0	0	0	0	0.14453395504479238	0	0	0	0	0.41399496276001074	0	0	0	0.12653631252173478	0	0.6075888919699676
ENSMUST00000001965.13|ENSMUSG00000001901.15|OTTMUSG00000002939.3|OTTMUST00000006034.1|Kcnh6-201|Kcnh6|3368|protein_coding|	0.7702735291441698	0.46808791999905613	0.772449970187702	0.85407456154084	0.7281910151184262	0.5175585836180713	0.595342327469135	0.47824992115763715	0.7913054825496332	0.6584521104579826	0.6857698458851118	0.7982859123066721	0.8829746642194208	0.7852062461017354	0.77950618415089	0.6724023699512667
ENSMUST00000001974.10|ENSMUSG00000001909.16|OTTMUSG00000022183.9|OTTMUST00000052685.3|Trmt1-201|Trmt1|2567|protein_coding|	0.06175672537850523	0.09604350675873548	0.14844723041105184	0.09581252130643668	0	0.05659171743605938	0.04395697169049579	0.14601498486058212	0.15209885629711586	0.3320854757799786	0.06150292803022724	0.05540278478606477	0	0.12751111316982988	0.1391848533694485	0.17403039377006538
ENSMUST00000001975.5|ENSMUSG00000001910.5|OTTMUSG00000074691.2|OTTMUST00000181267.1|Nacc1-201|Nacc1|4344|protein_coding|	27.91768262230904	18.211293711872987	19.777193753901603	21.297404579251207	20.708674922440743	18.516341924340313	19.815209686698875	18.625988271560775	29.533640721462216	23.42856750660689	23.528951922279386	25.062249726793862	22.50733376973046	21.875881717072176	24.79083037637186	22.03841552198466
ENSMUST00000001984.4|ENSMUSG00000007209.4|OTTMUSG00000058017.4|OTTMUST00000142396.2|Ceacam9-201|Ceacam9|1396|protein_coding|	0	0	0.01998135569570712	0	0.020905235090891622	0.09739848887305856	0.01767465570881951	0.03909200343535813	0	0.08931299055152463	0.07451203867274811	0.11224532161512697	0.04858905968931899	0	0.08666987201500688	0
ENSMUST00000001989.8|ENSMUSG00000001924.15|OTTMUSG00000017113.2|OTTMUST00000041533.1|Uba1-201|Uba1|4071|protein_coding|	72.34591633800152	51.435804150949366	53.972374450485496	59.083219677264424	52.49516833937669	45.045173057044096	50.941793068696626	46.95745172865663	68.56276246193244	61.58807539143938	61.103952790692254	67.48006558986215	59.32290959261108	60.03495311860943	68.66292959780839	60.5001577432044
ENSMUST00000002007.4|ENSMUSG00000001942.8|OTTMUSG00000027448.3|OTTMUST00000153590.1|Siae-201|Siae|3339|protein_coding|	1.9993483001870829	1.3453567855412112	1.336619174674148	1.4458156211211373	1.1181298301364644	1.214866919744905	1.32728089411074	1.2653036475776969	2.772737158612586	1.9772538136863638	1.7812660563211418	1.7112688955611286	1.7555314310196863	2.11125612290727	1.6459187988514115	1.9230316995005303
ENSMUST00000002008.6|ENSMUSG00000001943.8|OTTMUSG00000063094.1|OTTMUST00000153568.1|Vsig2-201|Vsig2|1166|protein_coding|	2.8272552780400337	2.153568200480825	1.0242422418306671	1.8519697839911122	0.9645864330430572	0.7691143258091085	0.9261472706925732	1.0723084116703199	2.99799653402288	1.8136502784905857	1.7079670656409516	2.4741010193286326	2.402297966568596	1.7495703994670773	2.5493626508556044	1.527071745011158
ENSMUST00000002011.13|ENSMUSG00000001946.14|OTTMUSG00000033362.4|OTTMUST00000083739.1|Esam-201|Esam|1865|protein_coding|	2.4846824410104067	1.4380323774139403	1.74536100100488	1.1863197495580509	1.4443322215997871	1.457143029082112	1.333748635329013	1.0722007382998193	1.745221604595777	1.9990352009949344	1.7461249715799216	1.654737240422487	1.6713247757844143	1.8420362312480538	2.0898680090022292	1.798018910902174
ENSMUST00000002013.10|ENSMUSG00000001948.10|OTTMUSG00000063101.1|OTTMUST00000153582.1|Spa17-201|Spa17|696|protein_coding|	1.0419077272032569	0.660229243550761	1.840222966752734	1.6270242357398443	2.2108748377805596	1.6740094012632654	2.008100466544642	2.1144357746646034	1.1031691617983945	1.3098854755722804	0.953180000141037	0.7547224698817759	1.0014328509790185	0.9442811528042501	1.1165958911976972	2.052767371137749
ENSMUST00000002025.4|ENSMUSG00000025519.5|OTTMUSG00000043647.1|OTTMUST00000114634.1|Tktl2-201|Tktl2|2021|protein_coding|	0	0	0	0	0	0	0	0	0	0	0	0	0	0	0	0
ENSMUST00000002029.12|ENSMUSG00000001964.14|OTTMUSG00000017684.5|OTTMUST00000042882.3|Emd-201|Emd|1595|protein_coding|	12.287497838391829	8.445491946275125	7.919814590027401	6.836090805275196	9.333571667825938	8.27394007575366	8.990313740891184	8.043413623385392	11.811597565553054	11.079928903518562	11.707309802885632	11.125544841849926	10.409284297208218	11.167262404559754	11.79366824895427	10.236365948806833
ENSMUST00000002043.9|ENSMUSG00000078622.8|OTTMUSG00000003221.3|OTTMUST00000006685.2|Ccdc47-201|Ccdc47|5193|protein_coding|	14.770216376442447	10.749955466705128	12.097664818042311	12.268473551822707	12.698115283408754	11.063676519865048	12.382642337938082	12.04827781714151	17.05242955671866	13.995567190840472	13.916531299810444	12.965777097370788	13.72398772731823	13.550052086872148	15.269030610150566	14.990096582468755
ENSMUST00000002044.9|ENSMUSG00000020700.11|OTTMUSG00000003076.2|OTTMUST00000006328.1|Map3k3-201|Map3k3|3450|protein_coding|	5.181915064539634	3.6566005764746916	4.143298048091603	3.8314333231018507	3.789661815084173	3.1024085014184433	3.3278812769169153	3.078786688469303	5.507410905815023	4.924335871380528	4.962596132923256	4.682837132660065	4.345119092108258	4.419069484875746	5.231372058194213	4.300580531256029
ENSMUST00000002048.7|ENSMUSG00000001983.7|OTTMUSG00000003077.1|OTTMUST00000006329.1|Taco1-201|Taco1|1383|protein_coding|	8.087715113566931	5.336728224141826	5.497117393738901	4.881163716058927	5.158641923406439	4.481780274163244	5.380427011382023	4.605755991906722	8.39266971775691	6.549140698950335	5.426263749240312	6.766896939028713	6.266319511692483	6.068853906130776	6.90371608602267	6.0767288767811305
ENSMUST00000002053.8|ENSMUSG00000001988.9|OTTMUSG00000060591.1|-|Npas1-201|Npas1|2091|protein_coding|	2.349442836978444	2.7654369814668236	3.112733052779698	0.814248588326798	1.373071015413997	1.2899442297981625	1.6683461504800556	1.5531868345431028	1.0335256220494884	3.1884469637614177	2.599950245620446	2.7207886009759368	2.3122238520114293	1.4441310521083703	2.169963891832946	2.248931703967571
ENSMUST00000002063.14|ENSMUSG00000001998.15|OTTMUSG00000016016.6|OTTMUST00000038164.2|Ap4e1-201|Ap4e1|4600|protein_coding|	1.595999035015034	1.5246178052889527	1.4294217197065968	1.262256120538418	1.3455734528910717	1.3175537562294586	1.2300427513990009	1.0870850523159794	1.539728544681926	1.800240214607842	1.4422566186521286	1.816101994994195	1.438134583383668	1.6110033353850564	1.7670790897819826	1.390156696617124
ENSMUST00000002064.14|ENSMUSG00000001999.15|OTTMUSG00000016013.11|OTTMUST00000038153.1|Blvra-201|Blvra|1160|protein_coding|	8.72793868890424	5.771509188799281	6.33670837339461	5.500990773135342	5.930016769553698	5.194610620854906	5.770566739708262	4.68496131065288	6.886618709896255	6.908962641840614	8.002058045788049	6.4809545318502435	5.877081115399508	5.9784416195608365	6.74313138492489	6.030364071615175
ENSMUST00000002073.12|ENSMUSG00000002020.15|OTTMUSG00000036546.3|OTTMUST00000093715.2|Ltbp2-201|Ltbp2|6769|protein_coding|	0	0.007594558674974378	0	0.0127586033101246	0	0	0	0	0.03244879481238544	0	0	0.023599027752105484	0.021321880563846308	0.048573166385778785	0.04183336593193677	0
ENSMUST00000002079.6|ENSMUSG00000031385.14|OTTMUSG00000017705.3|OTTMUST00000043569.2|Plxnb3-201|Plxnb3|6030|protein_coding|	1.1165857764519604	0.8778981632666112	1.2625737755448416	1.275981937647746	1.1852454736369873	0.5629438166856593	0.8061813429914596	0.7757684943119733	1.7505314890073689	1.7240705321974912	1.2879362346837508	1.486211210065209	1.096633187345189	0.8180812490386644	1.0766525257389248	0.985719431561537
ENSMUST00000002080.11|ENSMUSG00000002006.12|OTTMUSG00000017680.2|OTTMUST00000042878.2|Pdzd4-201|Pdzd4|3970|protein_coding|	8.988729438654007	5.407453475516344	7.0243853857718275	5.912309133412199	7.615772621092178	6.906131130408489	6.33218791461053	5.69557468349724	8.566050512192326	9.067393647945723	8.331938349948274	6.0963091738055075	11.040261234058194	5.9406196440423376	7.406133727030619	8.778515566217424
ENSMUST00000002081.5|ENSMUSG00000002007.5|OTTMUSG00000017656.2|OTTMUST00000042854.2|Srpk3-201|Srpk3|1981|protein_coding|	0.3476067489850649	0.2997853076059738	0.2780552628215488	0.33681263879260476	0.16680891931857456	0.14035649347810783	0.3758582342582405	0.24699943890461376	0.10177294551406996	0.3109139556529626	0.52664559227450225	0.47493800895660054	0.273259711792586	0.23159490710234962	0.20069849118399724	0.27957611858883635
ENSMUST00000002084.13|ENSMUSG00000031378.14|OTTMUSG00000017700.3|OTTMUST00000042898.2|Abcd1-201|Abcd1|3648|protein_coding|	2.254541782982416	1.3396571488979414	1.640498750681188	1.6897017995144215	1.6213469582695699	1.4308497457639744	1.6694378674543857	1.4900191533356828	1.6700962333331886	2.0998714030957424	1.711723992914127	2.0764362384763966	1.8740326293032992	1.8075269892893684	1.9778369175356465	1.9933162134921052
ENSMUST00000002087.13|ENSMUSG00000002012.13|OTTMUSG00000017681.3|OTTMUST00000042879.2|Pnck-201|Pnck|1536|protein_coding|	12.453157278408792	10.079669853847227	10.793686935309331	11.64390015369	14.271505983510618	11.604343865231252	7.61671903500083	14.024903451531838	4.272837823452018	18.832498787784036	13.394460134209423	10.39805815685902	15.216707236219422	7.660334862543223	18.262189681139503	10.810924225797502
ENSMUST00000002090.2|ENSMUSG00000002014.12|OTTMUSG00000018078.1|OTTMUST00000043630.1|Ssr4-201|Ssr4|765|protein_coding|	8.325773476479254	5.248037664715272	3.2348561417558033	3.1944855827084484	3.068199092399111	2.628896102451759	3.4140372037446562	3.1657785499390587	6.8957255334855905	6.471658260153657	4.516726124234723	4.1671119638408225	4.117201274076551	5.235567848707276	5.5086341414951	3.9205647172695683
ENSMUST00000002091.5|ENSMUSG00000002015.5|OTTMUSG00000017693.2|OTTMUST00000042891.2|Bcap31-201|Bcap31|1219|protein_coding|	34.75644952341391	23.51904252983392	21.942542234129498	20.688349793602175	21.779795956539385	16.890817941409473	19.838673377997598	17.409569296274526	32.4123843871164	26.833049057437904	26.747475752111452	27.207263273618747	25.867788697414614	26.790304507057986	26.53134251654448	22.040521664155957
ENSMUST00000002095.10|ENSMUSG00000002028.13|OTTMUSG00000021055.11|OTTMUST00000154963.1|Kmt2a-201|Kmt2a|16461|protein_coding|	8.53929239773263	6.7489153200723475	7.353876975627232	9.581239509498596	8.61106902169769	6.634121509267412	6.092916619721811	6.181197298387578	8.863457770610584	7.2604643452969935	8.877488707810244	8.51205575367571	8.037678280911507	8.456036704072872	12.342301170386333	9.702094430524163
ENSMUST00000002099.10|ENSMUSG00000002031.13|OTTMUSG00000026615.5|OTTMUST00000065861.2|Ift46-201|Ift46|4169|protein_coding|	0.6781317186595424	0.33463427854217404	0.5093191972854413	0.4316801273409698	0.6292779938215938	0.431372233808781	0.682437863171552	0.513628064406248	0.7555580112316244	0.7402266537795904	0.73489106861905	0.8902124113194269	0.7024077092193556	0.6947832288121748	0.6264226188471967	0.5349350275118042
ENSMUST00000002100.7|ENSMUSG00000002032.17|OTTMUSG00000016729.2|OTTMUST00000040541.1|Tmem25-201|Tmem25|2448|protein_coding|	9.011616950299876	6.175242995529159	5.695608903924528	5.542789424035532	5.4178340391033	4.029536539607333	4.687880793582352	4.215871978024018	7.343024305135804	6.230377616332538	6.664344767888713	8.59775643301502	6.530308551246366	6.854957923659223	6.219002227814784	5.4547820635042585
ENSMUST00000002101.11|ENSMUSG00000002033.14|OTTMUSG00000034601.3|OTTMUST00000087780.1|Cd3g-201|Cd3g|1023|protein_coding|	0	0	0	0	0	0	0	0	0	0.033028777457145296	0	0	0	0	0	0.06961317947199046
ENSMUST00000002112.14|ENSMUSG00000002043.17|OTTMUSG00000022255.3|OTTMUST00000052964.2|Trappc6a-201|Trappc6a|785|protein_coding|	4.058994463471465	3.6751810208828695	2.432023517338781	1.667441814400976	2.029921760832733	2.4649797185061404	2.0186022928205576	2.4736427963298353	3.6151120027704993	3.8534533336036545	2.2804900516623707	2.947080566925402	2.8156072362141127	3.1501750403590707	3.2555462872351297	2.2139233595149537
ENSMUST00000002121.4|ENSMUSG00000002052.6|OTTMUSG00000000107.2|OTTMUST00000000363.1|Supt6-201|Supt6|6488|protein_coding|	25.01101033643717	18.416506438536267	22.4418770204666	23.83165034800217	24.05293945711474	20.407252073677668	23.76998309782654	23.315184438544073	26.39905727779528	22.041052925541837	23.63518824582926	22.55419994953944	23.240835111969528	23.194306205516757	29.259580312068277	30.31238636171418
ENSMUST00000002127.13|ENSMUSG00000002058.13|OTTMUSG00000000135.1|OTTMUST00000000432.1|Unc119-201|Unc119|1329|protein_coding|	10.09351169796488	5.396969534710488	6.705047767097243	7.470328105969794	8.763305773330842	6.6322101880856446	7.80382676810653	7.3634875247947456	7.702449604007946	8.700801988207758	8.65113735258112	9.134195667583084	7.045045932009042	7.779620116999703	8.74593677288636	8.798986481588983
ENSMUST00000002128.13|ENSMUSG00000002059.18|OTTMUSG00000000098.6|OTTMUST00000000322.1|Rab34-201|Rab34|1368|protein_coding|	0.9250570362395967	1.6776037391435648	1.4541075712626965	1.2677845252930562	0.9425630526844263	1.0812079855687016	1.1954096293980792	1.2217517339040798	2.4255358660905317	1.4188578502720604	1.069225885397382	1.472873484078786	1.6685763510919454	1.2262657156691008	1.4881493232666887	1.9966472478276822
ENSMUST00000002133.8|ENSMUSG00000002064.10|OTTMUSG00000000094.2|OTTMUST00000000307.2|Sdf2-201|Sdf2|1268|protein_coding|	19.288480025181908	14.782283611866038	14.413562794187463	14.883016440663555	15.742134216089132	13.937637708898828	15.736423429735396	14.321937072015343	19.889469990298927	16.278494341602403	16.072008960625716	17.193607526220642	18.574424762317918	15.433957921145197	17.102795731220052	18.31004749847404
ENSMUST00000002145.11|ENSMUSG00000002076.12|OTTMUSG00000031368.2|-|Hsf2bp-201|Hsf2bp|2867|protein_coding|	0	0.04725056975370243	0.07010680899217997	0	0	0.021489965886645288	0.031154126985377863	0.017250240936768503	0	0.039212541673701654	0.04356835739885505	0.039232282282462165	0.05313876761884967	0.12096465324575253	0	0
ENSMUST00000002152.12|ENSMUSG00000002083.13|OTTMUSG00000022267.4|OTTMUST00000053027.1|Bbc3-201|Bbc3|1814|protein_coding|	2.5844638791817425	2.0850387780406505	2.227061309915977	2.0418085660291414	2.3210159860917012	1.754880571674659	2.909643610514507	1.5955382012101944	3.018480531323822	2.8339049691503595	2.349307601851182	2.2839535286386616	2.2774733492740684	1.28152851557159	2.094637147219763	2.269285608260915
ENSMUST00000002171.13|ENSMUSG00000002102.15|OTTMUSG00000014341.4|OTTMUST00000084165.1|Psmc3-201|Psmc3|1819|protein_coding|	0.05481243237582852	0.11021881104392467	0.16065632758344525	0.07079263503999468	0.061289784416580055	0.095202393044522493	0.09063896496011536	0.05731546764653043	0.08981702542455362	0.1632892808987076	0.09076879706251217	0	0.3192477046445262	0.09412772013863964	0.06327129664428917	0.1885041061322872
ENSMUST00000002172.13|ENSMUSG00000002103.16|OTTMUSG00000014413.4|OTTMUST00000034159.2|Acp2-201|Acp2|4656|protein_coding|	11.289102015730013	8.65523511906426	9.587240040781335	2.700102175573014	7.822950663848619	6.278285417576665	8.079367714043226	8.48383052544237	3.464376410051927	11.474343380372963	10.666588953541034	3.585990013463207	12.059236074675574	8.7239775111833	12.127842965464195	10.85177187812941
ENSMUST00000002176.12|ENSMUSG00000002107.18|OTTMUSG00000011788.6|OTTMUST00000027667.2|Celf2-201|Celf2|7718|protein_coding|	6.800531220420336	3.4244019514659736	3.53123198889592	5.074571431733652	4.307219097647108	4.062330049992957	4.953115738060373	3.8565876752173724	4.145060424949015	5.070310945581939	4.171093552271985	6.1142610208808454	4.4295677815499985	5.02883741168609	7.133862765062408	5.854788529307883
ENSMUST00000002177.8|ENSMUSG00000002108.10|OTTMUSG00000014415.2|OTTMUST00000034167.1|Nr1h3-201|Nr1h3|1802|protein_coding|	0	0	0.0738238899246988	0	0.26330755694406116	0	0.22251448333409718	0.0579369637524586	0.29509974423660384	0.1815789553687737	0	0.16558749256428323	0.26895779749634813	0.31266196144049063	0.22387862172943826	0.38114052835407763
ENSMUST00000002180.7|ENSMUSG00000002111.8|OTTMUSG00000014371.3|OTTMUST00000033994.2|Spi1-201|Spi1|2034|protein_coding|	1.0919889737630217	0.8034376787430265	0.9379078137005242	0.5913307735485577	0.8904196615011014	0.9326057737130078	0.7295442861172393	0.4542172071763215	1.204773110380926	0.7470781188737381	1.085929129584909	1.094379458483245	0.6862240071437588	0.5677112488147159	1.0431896846504398	0.7987264131686124
ENSMUST00000002198.3|ENSMUSG00000002129.11|OTTMUSG00000005059.1|OTTMUST00000011275.1|Sf3a1-201|Sf3a1|4920|protein_coding|	13.77560148202238	9.242160009791364	10.347684839636177	10.818838982770234	10.59917480231948	8.963318104985493	10.493236703999203	9.818306009449943	13.640524625442463	12.20103435878575	12.641036388599124	12.351492474807756	11.996375901144324	10.988125847589002	14.006400507926891	12.724343290182022
ENSMUST00000002259.12|ENSMUSG00000002190.13|OTTMUSG00000022192.1|OTTMUST00000052718.1|Clgn-201|Clgn|3902|protein_coding|	1.964338429866133	1.3820875397567607	1.5830350512458586	1.6404272809726197	1.3832874156806734	1.1826453553322367	1.3357652315076658	1.1639487160108255	2.007633963122277	1.6166483534944782	1.616190815218318	2.0863803421422777	1.5532657301894364	1.4737875924438817	1.6025308775457705	0.9935574016489719
ENSMUST00000002274.9|ENSMUSG00000002204.9|OTTMUSG00000021117.5|OTTMUST00000049974.2|Napsa-201|Napsa|1560|protein_coding|	0.06571807476902199	0.11309244239570342	0.13988660859448684	0.1060300831667319	0.12822348759045613	0.07112533588067546	0.13935159823533674	0.017128128118412703	0	0.07817704610420378	0.10867450367453607	0.09814307028989307	0.10624096906990595	0.14492730858563382	0.03790075584109631	0.06158243997060245
ENSMUST00000002275.14|ENSMUSG00000002205.16|OTTMUSG00000022259.8|OTTMUST00000052987.1|Vrk3-201|Vrk3|1969|protein_coding|	7.717659364519643	5.361839431512369	5.413193930588519	5.006770771473799	5.3888235982847315	4.979071985503181	5.0737628675233175	4.358935278093053	7.255782202852515	7.603315287143407	7.07640044587479	6.02311797834738	5.665256824076591	5.707520993860386	7.102417353018509	5.88082681104988
ENSMUST00000002280.10|ENSMUSG00000002210.11|OTTMUSG00000022275.6|OTTMUST00000053054.1|Smg9-201|Smg9|2242|protein_coding|	6.324947143113249	4.367952348739216	5.535631727336363	5.991527954813307	5.417658296898019	4.405393771856876	5.670163886142673	4.7049765166667346	7.181977889421817	4.993841613428388	5.964976780284492	6.768624349171229	5.753902823254471	5.466016621365741	6.825470857727888	5.695268480695855
ENSMUST00000002284.10|ENSMUSG00000046223.10|OTTMUSG00000058079.2|OTTMUST00000142604.1|Plaur-201|Plaur|1506|protein_coding|	0.2513947885223584	0.23587729192917978	0	0.15484084104878865	0.13367139179663465	0	0.11299708586304322	0	0.22434756691782562	0.12228597693104999	0.22667180779774315	0.2661836079464761	0.13297956466690802	0.16794723373418363	0.17789886049709017	0.1712859854823061
ENSMUST00000002289.7|ENSMUSG00000022111.9|OTTMUSG00000069869.2|OTTMUST00000169092.1|Uchl3-201|Uchl3|903|protein_coding|	21.801554493000914	13.11652751521901	12.10830611034523	12.068548213864124	14.897147315962881	14.635251408467687	13.933854721745218	14.1250954369825	21.98365787319232	17.142657967136802	19.09799246393517	14.108516851718434	19.126739912969136	17.42900202780108	18.847833990787098	18.95715768810316
ENSMUST00000002291.11|ENSMUSG00000002221.11|OTTMUSG00000054125.2|OTTMUST00000134459.2|Paxip1-201|Paxip1|5850|protein_coding|	6.318510677699685	4.2033985306718415	4.351975377380813	4.990811137970755	4.560139257685401	4.251619730518145	4.762304479418618	4.5571433898330245	6.906069497319637	5.627232263713119	5.3834608158270045	5.7651754815117995	5.500614169554842	5.020993456519841	5.662620605766817	5.624544329123454
ENSMUST00000002292.14|ENSMUSG00000002222.14|OTTMUSG00000023427.1|OTTMUST00000056930.1|Rmnd5a-201|Rmnd5a|6165|protein_coding|	18.44673935958153	12.625419228569912	13.431828984615487	13.607470596372764	12.339792733733692	11.20293213071566	13.458619160167279	11.440568382462555	18.244289407660002	16.022558794109653	14.668685349402763	16.9026209617803	13.775641849575655	14.275242343768005	18.580993139710554	14.143858981316297
ENSMUST00000002297.11|ENSMUSG00000002227.15|OTTMUSG00000022217.4|OTTMUST00000052811.2|Mov10-201|Mov10|3498|protein_coding|	0.026405896698996643	0	0.05650001242973911	0	0.14132342808103968	0.17335247927679304	0.12562816749043265	0	0	0.05531232909554464	0	0	0.10274073516487629	0	0	0
ENSMUST00000002298.6|ENSMUSG00000002228.7|OTTMUSG00000029325.2|OTTMUST00000072655.1|Ppm1j-201|Ppm1j|1721|protein_coding|	0.019494902029413633	0.06716630245701599	0.01557607079713691	0.09439930407940396	0.048998913290643493	0.06342343981073414	0.06901785763902259	0.030546699779452114	0.07184611759313216	0.01741286311263502	0.0580823247300889	0.03494689509178199	0.037838535896665526	0.11473565066909373	0.06749277175433692	0.036558403185857034
ENSMUST00000002303.11|ENSMUSG00000002233.13|OTTMUSG00000022218.4|OTTMUST00000052812.2|Rhoc-201|Rhoc|1202|protein_coding|	3.988465405264367	2.720136307874029	1.8510743941377859	3.1836857753251526	2.0079458371663503	2.5527940257982835	3.035660576356502	3.543077389628529	4.364186114602347	4.215928234090917	3.2871574384465134	3.732401260242373	2.164971680066706	3.522039881346524	3.679105831864707	2.203895277818822
ENSMUST00000002305.8|ENSMUSG00000042599.8|OTTMUSG00000022808.1|OTTMUST00000054819.1|Kdm7a-201|Kdm7a|9566|protein_coding|	6.32347996405524	4.6722500773516895	4.671489961752915	5.373851903385865	5.191663333174571	4.3855761069461625	5.322256750015349	4.63076617456151	6.396092317931422	5.9542342151209775	5.916204090052913	7.225964424613878	5.060469783985546	6.104884433767923	6.8972029724986035	6.167290740258295
ENSMUST00000002310.7|ENSMUSG00000002240.12|OTTMUSG00000054074.1|OTTMUST00000134376.1|Prr27-201|Prr27|1313|protein_coding|	0	0	0	0	0	0	0	0	0	0	0	0	0	0	0	0
ENSMUST00000002318.7|ENSMUSG00000024220.14|OTTMUSG00000023383.6|OTTMUST00000056741.1|Zfp523-201|Zfp523|2710|protein_coding|	0.12794038844856642	0	0.11186314310721271	0.12407383769002694	0.2157380798415626	0	0.09111315072580353	0	0	0	0.2549009121454683	0	0	0	0	0.12020051742320138
ENSMUST00000002320.15|ENSMUSG00000002250.16|OTTMUSG00000023384.9|OTTMUST00000056745.5|Ppard-201|Ppard|3277|protein_coding|	3.3723468176690186	2.3780156305799673	2.940108820977954	3.1250453900694892	2.8882008003609503	2.5536192827637048	2.8569403050317583	2.8135219956360813	3.458280081892168	2.568728991447121	3.2681199423416007	2.6704258119368327	3.0042307677619298	2.565856768629993	3.3511172400635334	3.250002391711691
ENSMUST00000002327.5|ENSMUSG00000002257.8|OTTMUSG00000023387.3|OTTMUST00000056761.1|Def6-201|Def6|2277|protein_coding|	0.28251311894513725	0.30487825532113344	0.15834249373492382	0.23277766696149002	0.2258284652448183	0.14771563784703273	0.11045340645737382	0.2112089025663252	0.3824562730422807	0.17708698088206318	0.26709941714872976	0.13936438275406698	0.34310969293923155	0.3643587809957952	0.2815187102049464	0.21220395666352534
ENSMUST00000002336.15|ENSMUSG00000002266.17|OTTMUSG00000027111.4|OTTMUST00000067069.3|Zim1-201|Zim1|7693|protein_coding|	0.6865589376765778	0.44902824596511903	0.644478134739929	0.8901960971103736	0.8103107674282596	0.7610792369681573	0.5714220844076187	0.718493556721729	0.5921099622581948	0.8110735234998836	0.8968067448284629	0.7956997773960395	1.2138204550557663	0.7175765395074847	1.135793634162564	0.9279258496658522
ENSMUST00000002344.6|ENSMUSG00000002274.13|OTTMUSG00000073255.4|-|Metrn-201|Metrn|987|protein_coding|	12.168037657800786	6.383424551716411	9.36905006924731	6.306750088589754	5.035004481670611	3.0062915196556728	6.063884309715655	5.459985351817196	8.02242211052437	7.861137355845308	8.79311277874023	6.752431820048813	7.336220991440101	6.378479680254361	5.632478982139324	6.5716429700225705
ENSMUST00000002350.10|ENSMUSG00000002280.11|OTTMUSG00000033885.3|OTTMUST00000085442.1|Ciao3-201|Ciao3|2555|protein_coding|	5.872710324278753	4.247875084670045	3.1733909736524635	4.273846641842837	3.4941237513554517	3.2099016091594974	3.313840673154331	3.258293649253259	4.342081479030791	4.895885224123042	3.4373426166655823	4.165746645209506	3.9340427880992466	4.074121580495868	4.423313075530471	3.7203228247058595
ENSMUST00000002360.16|ENSMUSG00000002289.16|OTTMUSG00000037206.2|OTTMUST00000095930.2|Angptl4-201|Angptl4|3308|protein_coding|	0.07480263744510152	0.20222866116665145	0.15751809633400085	0.11792760587639671	0.2685309339718487	0.1288475096963101	0.24012170515980008	0.21424205260995202	0.3457817206669915	0.1930128212593665	0.2796848736423035	0.14265501263059818	0.2091631898471933	0.27607126709458324	0.2919715811382366	0.16700506852968883
ENSMUST00000002368.15|ENSMUSG00000002297.16|OTTMUSG00000035269.2|OTTMUST00000089948.1|Dbf4-201|Dbf4|2401|protein_coding|	0.23954778811501395	0	0.12790943160956458	0.025804489498486977	0	0.05222335442713653	0	0	0.18021176969963312	0.17882520732390364	0	0.07162522733893549	0	0.039241793242373486	0	0
ENSMUST00000002379.14|ENSMUSG00000002308.16|OTTMUSG00000037211.2|OTTMUST00000095957.1|Cd320-201|Cd320|2209|protein_coding|	2.2657982987293823	1.7916914652924143	1.4510662394673381	1.50190314625282	1.2909911455995873	1.0600642803804485	1.724322843175521	1.7018578596500378	2.356344938562892	1.701303529546048	1.7745026400646642	2.490960050013786	2.1017915468431134	2.100421707944603	2.2544207535006437	1.6879730503792105
ENSMUST00000002389.8|ENSMUSG00000022218.16|OTTMUSG00000069727.1|OTTMUST00000168632.1|Tgm1-201|Tgm1|2791|protein_coding|	0	0	0	0	0	0	0	0	0	0	0	0	0	0	0	0
ENSMUST00000002391.14|ENSMUSG00000002320.15|OTTMUSG00000027875.3|OTTMUST00000069022.1|Tm9sf1-201|Tm9sf1|2382|protein_coding|	7.384999349706244	3.814983786208639	5.538295796439161	3.150211733710164	5.030467763884323	4.302635762379529	4.9276273306636815	4.229122935053197	6.942091627481027	5.9176086737873135	5.720850986135687	5.6968858434528435	5.375694271089756	4.929119198368178	5.725165582072303	5.535460995680192
ENSMUST00000002395.7|ENSMUSG00000002324.8|OTTMUSG00000027876.2|OTTMUST00000069034.1|Rec8-201|Rec8|2184|protein_coding|	1.0661633607341474	0.8179390162421408	0.651924447317865	0.9185512419544595	0.9713237085560913	1.228417502251117	0.6943775949283183	1.28111286239417	1.1660611596064563	0.7820836819897049	1.1344284200638424	1.0092949639034992	1.3378113153400577	0.7746488481391672	1.3214064327739037	1.1676712142061156
ENSMUST00000002397.6|ENSMUSG00000002326.6|OTTMUSG00000069724.1|OTTMUST00000168616.1|Gmpr2-201|Gmpr2|1993|protein_coding|	4.191741072545797	3.2749892498691575	2.6036468878449304	2.9466926197336094	2.5402774116170805	2.005199050270879	2.9396553326844215	2.169093749502246	3.8205540176355735	3.4700982112113907	3.530424896223261	3.552185207117408	3.2884402401039896	2.844755522709934	3.9720635259948245	3.393502432098
ENSMUST00000002398.8|ENSMUSG00000022220.14|OTTMUSG00000069732.1|OTTMUST00000168663.1|Adcy4-201|Adcy4|3444|protein_coding|	0	0	0.03590894219623794	0.13895522649822564	0	0.1997713870372225	0	0	0.17656806312486403	0	0.23208197052278617	0.15263919381890745	0	0	0.18635399178187706	0.16830710344300975
ENSMUST00000002400.6|ENSMUSG00000002329.7|OTTMUSG00000069708.1|OTTMUST00000168567.1|Mdp1-201|Mdp1|1733|protein_coding|	8.140570743667698	5.146729707015376	4.9286453300103235	5.337124585470609	5.265692049597118	5.071001072213987	6.285013353432922	5.9240655607459924	6.817716733651659	5.75173150764506	6.5487083022687145	7.851220171761663	6.455490826606296	6.401698264511228	7.782453446201328	7.034901667997104
ENSMUST00000002403.9|ENSMUSG00000002332.16|OTTMUSG00000027853.2|OTTMUST00000068963.2|Dhrs1-201|Dhrs1|1477|protein_coding|	23.21069833844233	15.974842410734272	17.956349557974942	17.02853134490461	16.962287853564927	13.733450777452939	16.354799165127474	14.836906453668002	22.56249286873813	18.440787242172224	18.07407469040977	20.835678276089432	19.375539094348373	19.340200984108304	21.286748078213904	17.51185055653508
ENSMUST00000002412.8|ENSMUSG00000002341.8|OTTMUSG00000022194.1|OTTMUST00000052725.1|Ncan-201|Ncan|7195|protein_coding|	37.09660857352041	28.544492794877144	31.628741899031983	32.378121110031536	28.486196443877816	24.281646072968424	30.474731150030404	25.46859490403839	38.895930391992806	31.719816125320726	32.290853249787695	42.51052593708628	30.408694479346916	31.435701765928457	36.867710905249695	31.304639634441074
ENSMUST00000002413.14|ENSMUSG00000002342.17|OTTMUSG00000022197.4|OTTMUST00000052728.1|Tmem161a-201|Tmem161a|3018|protein_coding|	0.609639970529201	0.17870729455098505	0.16571663395790115	0.40091492645274895	0	0.21001775124855127	0.2798935976133418	0.25287531329168295	0.5347856550939776	0.278081412211126	0.0720897399424829	0.40797320028495926	0.47223475049617913	0.3278565127162913	0.22401749980160754	0.1747974664205434
ENSMUST00000002418.14|ENSMUSG00000002345.18|OTTMUSG00000022206.5|OTTMUST00000052769.1|Borcs8-201|Borcs8|810|protein_coding|	3.5134532088915083	1.6683562380734707	2.97648250959727	4.578650143422499	2.82817619187487	3.7989503088457157	4.147047326631723	2.2084926854047575	3.5169558473709928	2.7736594759422974	2.1794048731657	2.5837202057290383	4.083990975669936	3.310824480798203	2.709847010762151	3.5088354120598826
ENSMUST00000002436.10|ENSMUSG00000002365.10|OTTMUSG00000071920.1|OTTMUST00000173908.1|Snx9-201|Snx9|3331|protein_coding|	3.378044140083971	2.2721621482593415	2.464269750878303	2.385944381265598	2.5399313689076664	2.070609009661834	2.1715115971935592	2.647136528709859	3.466336616024059	3.2067895931470005	2.8870294552155333	2.731824487675911	3.141088835583646	2.4935013804442643	3.1232969455167563	2.9225742874262095
ENSMUST00000002444.14|ENSMUSG00000024206.15|OTTMUSG00000072392.1|OTTMUST00000175109.1|Rfx2-201|Rfx2|3350|protein_coding|	0.07378647806200318	0	0.19238282681476432	0.17001812369517574	0.529820491343794	0.22395692287644794	0.15792127640406578	0.20406603684974955	0	0.27318589270178145	0.2942924640078282	0.46354611905921195	0.44853792390500014	0.3676486668055947	0.6240282823598531	0.32081273452239234
ENSMUST00000002445.9|ENSMUSG00000002372.9|OTTMUSG00000072386.1|OTTMUST00000175085.1|Ranbp3-201|Ranbp3|2373|protein_coding|	18.10957018472812	13.892194754962327	12.775802060278785	11.96149621673177	14.144603545893018	12.23916053778868	13.934131668360383	12.857547862195858	17.66113561518364	15.786627104040768	16.671440750465315	14.768394311533294	16.090692433621463	15.456336927621699	17.657389780297006	15.980365826283569
ENSMUST00000002452.7|ENSMUSG00000002379.7|OTTMUSG00000072388.1|OTTMUST00000175096.1|Ndufa11-201|Ndufa11|545|protein_coding|	85.73348151607023	55.03141530340618	54.42335606541945	74.99546118588172	58.62126217070097	54.51205377601307	59.97574936200137	62.158953100896	89.17627994684634	60.58098249485008	71.79168529401616	65.28284029392987	69.97119996693354	58.22952303483153	76.21324121605561	73.80316476145634
ENSMUST00000002456.9|ENSMUSG00000020622.17|OTTMUSG00000027551.5|OTTMUST00000068224.1|Nt5c1b-201|Nt5c1b|1849|protein_coding|	0	0	0	0	0	0	0	0	0	0	0	0	0	0	0	0
ENSMUST00000002457.1|ENSMUSG00000002384.2|OTTMUSG00000008937.2|OTTMUST00000020302.2|Bmp8b-201|Bmp8b|2940|protein_coding|	0	0.05516434216926151	0.034103244912626694	0.09282467647945065	0.0807521277875066	0.06273055900623813	0.0454690684883081	0.05874694039361662	0.09171400654642012	0.04768813734629901	0.021193654942842453	0.038165766829439556	0.05169558519533093	0.04707335372729968	0.11064885261089487	0.09992659208165575
ENSMUST00000002466.8|ENSMUSG00000002393.14|OTTMUSG00000022854.2|OTTMUST00000054954.1|Nr2f6-201|Nr2f6|2218|protein_coding|	10.418459623709019	8.176537250888888	7.140662919920071	7.489220269055	8.004534984141628	6.635747885552825	7.610455184908738	5.757775892881053	9.06001481987597	9.4317382092121	9.222922718934285	8.848047826902901	8.467631670427943	7.258904331419351	8.371247458751084	7.909467904419366
ENSMUST00000002469.8|ENSMUSG00000002396.8|OTTMUSG00000022215.1|OTTMUST00000052806.1|Ocel1-201|Ocel1|1611|protein_coding|	0.5902440971492842	0.43547002285076497	0.4881306225976753	0.24491353758369672	0.21166436580529846	0.27396272606217176	0.5068974806202758	0.46182211671909196	0.5694091948500101	0.5079980296724221	0.8578100527929763	0.34002998609489693	0.36811334786040767	0.46500384175412496	0.6383692570184388	0.4149114515721072
ENSMUST00000002473.9|ENSMUSG00000031820.9|OTTMUSG00000062154.1|OTTMUST00000151684.1|Babam1-201|Babam1|1433|protein_coding|	26.604571241628577	19.42544618752944	21.158356305335086	21.233948832550343	21.049682175227282	18.296386298169377	19.953903572961416	19.22685568689676	30.545871312179994	23.861228248031846	26.3724439227064	23.222764312086365	24.286399437178243	22.84031831228737	25.899853604301494	23.233220607996472
ENSMUST00000002487.14|ENSMUSG00000002413.15|OTTMUSG00000035245.2|OTTMUST00000089870.1|Braf-201|Braf|9728|protein_coding|	21.804754304924945	14.422516518548697	14.70496904208861	17.24097912971141	16.16567500188366	13.50434182669649	15.892785359366329	13.504554377679684	22.81098840356506	19.905074711312082	18.555994006873913	22.54050563269111	18.300404096842456	19.081931052360844	22.8670175955943	18.973813027956055
ENSMUST00000002490.6|ENSMUSG00000002416.13|OTTMUSG00000026896.1|OTTMUST00000066514.1|Ndufb2-201|Ndufb2|491|processed_transcript|	5.993386903232469	7.5707124249017665	5.6382286487251205	5.007262156021208	7.29319468658697	7.040856442721075	8.141153801812486	3.4468131293644038	9.879117926057186	10.741083355668337	8.529555344040055	5.849948265084191	9.2923880693509	10.720732399174267	6.322844135034957	5.590277631985609
ENSMUST00000002495.17|ENSMUSG00000041420.18|OTTMUSG00000040095.4|OTTMUST00000104155.2|Meis3-201|Meis3|1731|protein_coding|	4.995533070398503	3.36905966898572	3.805895419524665	4.256726297883542	2.9202823013996877	3.0869859334709893	3.3318146358284104	3.185974643575888	5.899215382803691	4.427701481534262	4.269127974673757	5.119751850495368	3.6267286152113445	3.77497599825495	4.826619045313676	3.9942521971013623
ENSMUST00000002502.11|ENSMUSG00000002428.12|OTTMUSG00000026001.4|OTTMUST00000064149.3|Hltf-201|Hltf|4955|protein_coding|	5.154676443083525	3.3874508149927314	3.501617334125483	3.713024570239978	3.702256384886208	3.5994946301410846	4.263407600180325	3.420068851787872	4.840204397432781	4.26782919442591	3.8671614175684548	4.933243902009181	4.514650895113607	4.28449946166321	4.590137005570418	4.341269770652837
ENSMUST00000002518.8|ENSMUSG00000054452.10|OTTMUSG00000065149.1|OTTMUST00000158766.1|Tle5-201|Tle5|1411|protein_coding|	237.3811733559435	154.6387416398059	152.97850361590136	170.01196499436324	168.45207048659307	155.46985213853262	166.304593361497	153.13983020113446	239.28442975718573	178.88544456044167	196.84908720695944	188.00940718702003	186.18132756904973	172.17431600741037	205.95680926913062	180.5884529612921
ENSMUST00000002529.6|ENSMUSG00000002455.14|OTTMUSG00000016808.8|-|Prpf6-201|Prpf6|3054|protein_coding|	11.811400332147619	7.471230556166716	4.449686065965434	8.162584020993274	10.012974583993511	9.216441101355143	8.929387230028734	9.212774243071925	3.1801089281531247	8.24468882913703	4.16824528991162	4.841872003536446	8.738156850450974	4.260123633178739	13.064900729982565	10.707838752402484
ENSMUST00000002532.8|ENSMUSG00000002458.13|OTTMUSG00000016814.2|OTTMUST00000040842.1|Rgs19-201|Rgs19|1511|protein_coding|	6.851619677510247	3.2109162098328756	3.0878139518251797	4.053921758417037	3.823237787983502	3.8699981549776115	4.486063874805425	3.8416621770235597	5.782002493125844	5.034529661910451	4.944475137288722	4.262382118342438	4.8786268205072885	4.566796334111816	4.941694997112275	4.393111411339903
ENSMUST00000002533.14|ENSMUSG00000002459.17|OTTMUSG00000029338.4|OTTMUST00000072687.1|Rgs20-201|Rgs20|1778|protein_coding|	9.081641904698797	6.709258943906653	7.0332235092732525	7.469539633499247	6.9839418576100245	5.790547729916334	7.882722439859788	5.457194123585969	12.219777608856981	8.080996654289157	8.481169973842562	8.813486089124888	7.1757402186162675	8.408678981663867	10.297974323183938	7.918589202810696
ENSMUST00000002549.8|ENSMUSG00000002475.16|OTTMUSG00000028162.3|OTTMUST00000176464.1|Abhd3-201|Abhd3|1247|protein_coding|	0	0	0	0	0	0	0	0.4484326829496925	0	0.15388473583553355	0	0	0	0	0.24912656072538825	0
ENSMUST00000002551.4|ENSMUSG00000002477.5|OTTMUSG00000072951.1|OTTMUST00000176459.1|Snrpd1-201|Snrpd1|858|protein_coding|	26.715219865542675	15.699147560482364	18.147260820424094	20.15994968663563	20.531466813974884	21.04227678078158	20.05687218528637	22.09646513492772	29.79627165738	21.418273615726804	26.296383547629812	20.25687376604204	24.443254355112217	21.523996783829954	25.933382927019316	28.02000993299866
ENSMUST00000002572.5|ENSMUSG00000002504.15|OTTMUSG00000073006.3|OTTMUST00000176646.2|Slc9a3r2-201|Slc9a3r2|2136|protein_coding|	5.953049039468363	3.734881859043698	5.092670192520102	5.166114566861815	4.532394324208897	4.700519289854261	5.166886054671229	5.432897289932192	6.408286492382337	5.382460607351665	4.532164161522718	5.747228231693602	5.222061410910517	4.285025990926312	4.407286200081314	5.331304694655819
ENSMUST00000002588.10|ENSMUSG00000002489.16|OTTMUSG00000024287.6|OTTMUST00000173682.1|Tiam1-201|Tiam1|7289|protein_coding|	16.86046440866658	8.553159942604594	10.120691968592801	9.452507625605662	11.766991125613933	8.041285215577576	13.123022560810135	10.020152967084815	9.1358582906798	15.735855724862054	6.8728373840486965	13.258405887541427	8.542238620268709	11.501281897363928	15.454538002961716	12.098815646073028
ENSMUST00000002599.10|ENSMUSG00000002524.17|OTTMUSG00000069907.4|OTTMUST00000169234.1|Puf60-201|Puf60|1821|protein_coding|	16.89711823113355	10.599022131354818	13.317533110252542	11.948692546508568	14.79812041539164	13.691865616058816	14.238212825125244	12.779550196363914	12.984478538123952	13.845670550274113	14.903428408497668	16.194309615854404	17.21739966473671	15.229292267051443	16.303183995689068	17.405859813788588
ENSMUST00000002603.11|ENSMUSG00000022568.17|OTTMUSG00000021033.10|OTTMUST00000049728.2|Scrib-201|Scrib|5599|protein_coding|	5.964061151133677	3.896121075250788	4.079871578298676	4.312819336540293	4.094825141623911	3.6103495194223725	3.2203483508527793	3.407397991808809	5.206687655879735	4.570706286337753	4.436235891093643	3.9983909279882015	4.017667491225483	3.7174705950534723	4.009464693598132	4.220444174503528
ENSMUST00000002625.14|ENSMUSG00000002550.16|OTTMUSG00000012955.2|OTTMUST00000031171.1|Uck1-201|Uck1|2005|protein_coding|	11.215461501188797	8.08234022608095	8.789365784490416	7.292538274248852	7.253782557664181	6.63515196560916	7.079117960922138	6.411888166037375	10.379533500882799	10.675210387597447	10.064453140580014	9.500261539651	8.767273385353537	9.137195569570107	9.331951339187054	9.130409817394465
ENSMUST00000002640.5|ENSMUSG00000002565.16|OTTMUSG00000027556.1|OTTMUST00000068239.1|Scin-201|Scin|2995|protein_coding|	0	0	0.26736571722266717	0	0.07034925645624295	0.05464964955699769	0.037135240626699845	0.1316036231373016	0	0.14955035382323703	0	0	0.05065899720971599	0	0	0.16647024864566873
ENSMUST00000002655.7|ENSMUSG00000002580.7|OTTMUSG00000006365.1|OTTMUST00000014486.1|Mien1-201|Mien1|747|protein_coding|	41.936656156271695	31.38353824653936	26.39649942709349	24.467227530184843	26.972881324664108	24.085951318725176	27.914834498054233	26.082370654249388	44.56607917686102	32.23712503086402	34.809455678132956	29.507658483654463	29.924590775552787	30.132696971207842	32.851740100073435	29.414940665600533
ENSMUST00000002663.11|ENSMUSG00000002588.13|OTTMUSG00000042263.4|OTTMUST00000111121.1|Pon1-201|Pon1|1513|protein_coding|	0	0	0	0	0	0.04424365200684995	0	0.15981890859179684	0.027888198469750818	0	0	0	0	0.016701726392329	0	0
ENSMUST00000002677.10|ENSMUSG00000002602.16|OTTMUSG00000022291.2|OTTMUST00000053091.2|Axl-201|Axl|4265|protein_coding|	7.4586495301214155	4.733217937240223	7.131540719628968	5.802198058405198	6.546378639423	5.4508849564279265	5.92944611834564	5.661820993910778	9.025582168700506	7.756233369346267	6.78980006315922	6.548712939876132	6.392046453245642	5.882778403755254	6.843147971569326	7.055601681742811
ENSMUST00000002678.9|ENSMUSG00000002603.15|OTTMUSG00000036027.2|OTTMUST00000092468.1|Tgfb1-201|Tgfb1|2175|protein_coding|	2.648168980799485	1.8361086056556115	2.310248879394703	1.9610627838873356	1.8765960430463673	1.7880076810748466	1.7122969024102517	1.790174846879767	2.8189429115099265	2.2506506247177986	2.1610354074036566	1.6544621625497484	2.211216621490362	1.7976903930747017	2.1911703398387363	2.3323008277189476
ENSMUST00000002683.2|ENSMUSG00000002608.8|OTTMUSG00000022296.2|OTTMUST00000053111.1|Ccdc97-201|Ccdc97|3032|protein_coding|	12.079854829613927	8.659313860425007	9.85179661946095	9.822789563420457	8.521136941522705	7.5699921837731985	8.391390755550647	8.051517725983059	12.706955361805921	9.536398635549729	9.898373204262514	11.559400321269841	10.516788139555347	9.56621906176996	11.153379624693743	10.222484261487786
ENSMUST00000002699.6|ENSMUSG00000024045.6|OTTMUSG00000073290.2|OTTMUST00000177670.2|Akap8-201|Akap8|3731|protein_coding|	3.760824971027098	2.551539552055324	2.5240460271507703	2.470078705287858	3.1448798625264756	2.8153477752306655	2.8609072112013245	2.8248817939879896	4.101044127429965	4.144000101995879	3.2435982669253987	3.817867012018633	3.1234270779610354	3.2499709311932463	4.345739872643968	4.107745539637834
ENSMUST00000002708.4|ENSMUSG00000002633.4|OTTMUSG00000021299.3|OTTMUST00000050499.3|Shh-201|Shh|2847|protein_coding|	0.738033124950714	0.49518428528902203	0.600491562805789	0.9294787105945747	0.4738882786440828	0.4763981966089688	0.46304477334647703	0.43455716376772563	0.9635358296957968	0.47416689238117365	0.6585525951573284	0.9686065397653457	0.7389669642614798	0.7638804065168826	0.9169166231942576	0.5589346916805774
ENSMUST00000002710.9|ENSMUSG00000002635.11|OTTMUSG00000008373.3|OTTMUST00000019014.2|Pdcd2l-201|Pdcd2l|1295|protein_coding|	6.436251071892743	6.303766444006464	4.249921164539451	4.0432758906093635	4.258883695600406	3.7690742281008864	3.8336976314834064	2.8899520028837364	6.436300178199525	5.213251265333285	5.119457857632256	5.2212422821209055	5.302821004096168	4.964784537056617	4.848268525170655	4.813024542295985
ENSMUST00000002733.6|ENSMUSG00000002658.9|-|-|Gtf2f1-201|Gtf2f1|1717|protein_coding|	16.6161047143075	11.314619197815745	12.432287043352256	16.565022819017937	15.18153080025754	15.046465993719886	16.539853094825048	17.59642036152921	19.091082898045293	13.531632053218818	15.39487333681309	14.24477088469247	16.618533084737564	14.869986028058886	18.763469045019104	21.24340060439241
ENSMUST00000002735.8|ENSMUSG00000002660.8|OTTMUSG00000072404.1|OTTMUST00000175138.1|Clpp-201|Clpp|983|protein_coding|	27.42098104215946	19.556609674163777	19.432567204053324	18.94801260070881	20.44241339236456	19.620093047444133	19.85450297823897	20.622231942269234	29.19164854061351	24.790543593776512	24.583921506791576	19.700149988037676	25.094867634987683	19.354732048574117	24.857509716789966	24.0808651810672
ENSMUST00000002737.6|ENSMUSG00000002661.14|OTTMUSG00000028993.1|OTTMUST00000071899.1|Alkbh7-201|Alkbh7|917|protein_coding|	7.358028150166224	6.126228450063926	5.173863554705664	5.635931266980107	7.224485121527929	5.496531540281429	5.0008677106608275	3.957741644685603	7.912956741962422	6.691333981330218	6.602376325666155	6.6150180236761225	6.729281786893388	6.73072567075147	5.442105353492198	6.979671447226484
ENSMUST00000002740.2|ENSMUSG00000002664.2|OTTMUSG00000028994.2|OTTMUST00000071902.2|Pspn-201|Pspn|474|protein_coding|	0.9232161302623478	0.9759670528587717	0.5048642661193772	0.7522474174143583	0.3043049015888653	0.07852176907657872	0.6909509482543241	0.47317513045363063	0.1561908094762022	0.6717992483402164	0.6277496572901294	1.2830019293082469	0.5000024772840597	0.3748590427058795	1.0038892531514234	0.24053352989159962
ENSMUST00000002756.13|ENSMUSG00000002679.14|OTTMUSG00000034947.2|-|Med6-201|Med6|1003|protein_coding|	0	3.1406234447806747	2.5204503968574454	0	0	0.4906210043410203	0.10697666104038378	1.9199600624508086	5.93595711989805	0	4.7187498050249355	0	0	1.4278070282638033	0	0
ENSMUST00000002757.10|ENSMUSG00000091803.7|OTTMUSG00000035308.4|OTTMUST00000090086.2|Cox16-201|Cox16|2007|protein_coding|	1.3045280546001332	0.478201221482534	0.44353472757344004	0.5530320140701505	0.4519936551203248	0.3936174302224935	0.4282019362291285	0.3970885737472928	0.7419844199875242	0.4376099358308139	0.7458689195432217	0.555620811502784	0.6651099965529955	0.5404027219511867	0.4801889826704413	0.4284568737753538
ENSMUST00000002765.8|ENSMUSG00000002688.8|OTTMUSG00000065390.1|OTTMUST00000159291.1|Prkd1-201|Prkd1|3653|protein_coding|	3.0912290457963394	2.12285778169264	1.7863950886754896	1.6790659410454065	1.9527112593647742	1.4949543672734569	1.5830448823469068	1.4147764086240742	3.904978707863228	2.4588267331016973	2.806792806463954	2.0507624605684454	1.8385913596676908	2.5739585069422564	2.674534892614964	2.132557041647725
ENSMUST00000002790.13|ENSMUSG00000002718.14|OTTMUSG00000001165.4|OTTMUST00000002261.3|Cse1l-201|Cse1l|3641|protein_coding|	16.657437840929713	11.10414141298587	12.508386800050276	12.261336244276782	10.781314060995104	9.682232597935807	12.029025769643935	9.911656543858225	15.851875907606345	14.169284845913714	13.890197582487833	14.52726806609149	13.850563879795164	13.705800159294032	16.4989552164552	12.943677902853945
ENSMUST00000002805.13|ENSMUSG00000002728.14|OTTMUSG00000004059.9|OTTMUST00000009060.1|Naa20-201|Naa20|1172|protein_coding|	2.71506761778229	2.353578216344333	1.2906138580773152	2.292303259577923	2.072236861277192	1.709380409872193	1.7527682951199477	2.251968897279161	3.5513095947938247	3.132560779407672	2.7458726711215227	3.5751545012171673	1.8126296465669596	2.5158146715187595	3.2602203614154095	1.808877662071061
ENSMUST00000002808.6|ENSMUSG00000002731.6|OTTMUSG00000013128.1|OTTMUST00000031689.1|Prkra-201|Prkra|1614|protein_coding|	7.761361586694189	5.159867482377818	5.492015466012419	4.948564933540181	5.244896324675276	4.9342755880745655	4.805033885545839	5.332322435360643	6.327215958050749	6.589505946547418	6.576027828456303	5.786601312293933	6.40738746195909	6.263756663417683	6.751807497695017	5.63826129265719
ENSMUST00000002809.13|ENSMUSG00000002732.14|OTTMUSG00000013130.2|OTTMUST00000031693.1|Fkbp7-201|Fkbp7|860|protein_coding|	0.1895120866311879	0.6049494622948012	0.48684231899788827	0.13700115252412784	0.5825169545234974	0.12054613857108785	0.42747069482309835	0.4717232388120833	1.0380169385688545	1.0026766457951763	0.6517729259228486	0.2116346547573728	0.5485068846174388	0.5182019411282779	0.36692830690345435	0.5735606868533373
ENSMUST00000002817.11|ENSMUSG00000057897.14|OTTMUSG00000005105.2|OTTMUST00000011424.1|Camk2b-201|Camk2b|1872|protein_coding|	9.930959804344498	5.270397867590234	5.199400497739703	6.316796849717378	8.465845792487537	6.667300623987926	5.224451425834297	5.573798080957826	10.686834062455542	8.214498805785938	8.710576269376705	5.750671764763361	10.087549516212064	6.373795974335278	11.781207852773452	7.558851870753074
ENSMUST00000002818.8|ENSMUSG00000002741.9|OTTMUSG00000005103.1|OTTMUST00000011413.1|Ykt6-201|Ykt6|2541|protein_coding|	24.696731584426022	17.278615588316203	16.44419847339259	17.163665515322954	16.155816908043313	14.969618834637396	14.79397090977059	14.362468442144012	24.11958591788378	20.09475584258699	18.72220457343612	21.740733768563334	18.090726509269054	20.35685829254496	19.393214278284816	17.518493921805685
ENSMUST00000002825.5|ENSMUSG00000002748.7|OTTMUSG00000017117.3|OTTMUST00000041455.1|Baz1b-201|Baz1b|6492|protein_coding|	13.39407896348756	9.109162875932315	11.404936775260532	12.28572937551387	12.183634732754046	9.975591477135238	11.23882168688493	10.44720599804127	13.561020805832625	12.41870105206777	11.821448631514482	12.80414743897801	12.376774429651338	11.413864729067873	13.810152643406752	14.246645726602116
ENSMUST00000002837.10|ENSMUSG00000063406.11|OTTMUSG00000028919.1|OTTMUST00000071669.1|Tmed5-201|Tmed5|3800|protein_coding|	8.8646293233065	5.185212243749146	5.5639714021480104	5.5862822240301035	5.582535629998558	5.97659467446169	6.145659140598509	4.88450015136291	7.903722723584288	7.078719201356272	6.3049888678525186	7.54494173696098	7.1906453532464	6.617414418783985	6.342932954000645	6.337099914366566
ENSMUST00000002839.8|ENSMUSG00000059409.9|OTTMUSG00000072210.1|-|Ppp2r5d-201|Ppp2r5d|2926|protein_coding|	25.846535127895393	18.077513990279854	18.940503542784704	18.714019484984775	19.445263241481864	16.28267204114966	17.749088838791344	18.31470657602794	29.30438286564916	24.313713270571714	24.265725122804287	23.182526535343996	22.698859236861626	21.364763356492343	25.165381375455055	21.124545893119258
ENSMUST00000002840.8|ENSMUSG00000002763.16|OTTMUSG00000026320.1|OTTMUST00000065100.1|Pex6-201|Pex6|3200|protein_coding|	16.64392295709427	11.856212461727134	11.17293216434215	9.084096547485776	9.6672593844283	9.595767563469868	10.058671922563121	7.840442589115528	12.724427801992945	12.212744857039253	12.079749576222797	13.701193662614786	12.264818009018997	11.61867699625559	11.35007306764634	10.651513752417078
ENSMUST00000002844.13|ENSMUSG00000002767.13|OTTMUSG00000024284.1|OTTMUST00000059467.1|Mrpl2-201|Mrpl2|1031|protein_coding|	15.867839374336834	12.27223524178581	10.570986301684277	11.50854195783295	11.739230124078214	11.124439742717925	12.977858058285578	11.371435358543698	17.846636431933234	12.325164300231318	15.325105538256645	12.211395037127568	14.05766880249297	12.84914424472235	13.397049970421511	16.15685810095844
ENSMUST00000002845.7|ENSMUSG00000002768.8|OTTMUSG00000072194.2|OTTMUST00000174650.1|Mea1-201|Mea1|859|protein_coding|	19.742057336177435	11.553180181302954	10.803049560803402	18.57142841193612	12.252461112024546	11.832429113645064	15.249013216047077	12.611534560282138	17.386382453866034	15.90155630090055	16.41421203725218	12.210327270656123	18.771526671184255	17.094087120360946	13.843739542959607	17.85381692269026
ENSMUST00000002846.8|ENSMUSG00000002769.9|OTTMUSG00000026384.2|OTTMUST00000065249.1|Gnmt-201|Gnmt|1035|protein_coding|	0.036711920674504565	0.03138825440707354	0.11653556579759844	0	0.12135616968324342	0.0235507945905931	0	0.2268598137109476	0	0.13010911059037011	0	0.03283459314249478	0.1774853408965303	0.10742661839560412	0.0633187406400969	0.17136911789794324
ENSMUST00000002848.9|ENSMUSG00000002771.12|OTTMUSG00000022308.3|OTTMUST00000053152.1|Grin2d-201|Grin2d|5431|protein_coding|	1.069476889670641	0.6353602725577129	1.6343426922099804	1.6858390658294669	1.6114825551460998	1.4153405334488076	1.5419744865540073	1.4594561835126498	1.0274638351277636	1.3730019330687957	0.8587508360549497	0.8216721665032319	1.024925741693689	1.1122828436525638	1.2586088520723813	2.3290934096560814
ENSMUST00000002850.7|ENSMUSG00000030834.7|OTTMUSG00000031288.2|OTTMUST00000077529.2|Abcc6-201|Abcc6|4974|protein_coding|	0.06651706459815993	0.04191103631539193	0.10200334931706234	0.07630959523184026	0.07169969449746391	0.06366376323767214	0.06918626104264644	0.04311846898476762	0.05969960416477739	0.0815348445562322	0.0543331595361908	0.05429152185356809	0.05296906207326584	0.05808851079532676	0.07873134697654069	0.06827061073535709
ENSMUST00000002855.13|ENSMUSG00000002778.14|OTTMUSG00000022310.2|OTTMUST00000053156.2|Kdelr1-201|Kdelr1|1599|protein_coding|	21.758000974250127	14.497950324450441	15.300307961771528	14.887621630904142	17.651529808258722	13.708028509395476	17.717255069554767	15.906569052121524	21.69925655272855	18.203211050237073	17.89950311708651	18.90670437080372	16.05243067212122	16.763818773721447	18.456834841929464	19.116298659114058
ENSMUST00000002874.7|ENSMUSG00000002797.9|OTTMUSG00000023525.3|OTTMUST00000057332.1|Ggct-201|Ggct|686|processed_transcript|	3.5984816636412127	3.2073293298183767	3.136873205375803	3.329231481192331	3.712676316781329	3.6307695174590386	4.972394726216302	4.0711659450891515	6.286707302061779	3.9604451208820515	4.159364589964976	2.6730685088883863	4.6102801619080385	2.7044640737964984	4.169500656579616	4.817354488210854
ENSMUST00000002880.6|ENSMUSG00000002803.14|OTTMUSG00000066134.3|-|Btbd6-201|Btbd6|2057|protein_coding|	0	0	0	0	0	0	0	0	0	0	0	0	0	0	0	0
ENSMUST00000002881.4|ENSMUSG00000002804.4|OTTMUSG00000066120.1|OTTMUST00000160729.1|Nudt14-201|Nudt14|734|protein_coding|	0.5991962283287448	0.3044338558732002	0.3299174373619461	0.6916179606350161	0.535007783573986	0.18863668614540643	0.3709430703577385	0.6360798118793435	0.36316994822883325	0.47276391422261904	0.4687018725393679	0.5879845574270655	0.5189218305889843	0.9138414706788254	0.46286862284461827	0.11125397796279012
ENSMUST00000002883.6|ENSMUSG00000021319.7|OTTMUSG00000067171.3|OTTMUST00000162729.2|Sfrp4-201|Sfrp4|1764|protein_coding|	0.22725818716406937	0.03263195010160053	0.030269193855258388	0	0	0.061640717943913924	0.13414837843193578	0.10390824039485416	0.16288425960396702	0.0507601257215965	0.24455553114925965	0.15278077548463317	0.05514355318997155	0.0696746694610689	0.2950789766883115	0.12431785304697447
ENSMUST00000002885.7|ENSMUSG00000002808.7|OTTMUSG00000067318.2|OTTMUST00000163056.2|Epdr1-201|Epdr1|2363|protein_coding|	38.93833788796306	29.09729936279107	26.0521197701244	28.331412415184115	25.741888892244834	22.165870135016913	25.88928494609611	21.43035107448712	38.491238612571095	32.75382370564029	32.2462167098291	37.90425880891316	31.10947059776876	31.41841528363718	33.67392935772974	25.814332179810293
ENSMUST00000002889.4|ENSMUSG00000002812.4|OTTMUSG00000007748.1|OTTMUST00000017709.1|Flii-201|Flii|4060|protein_coding|	8.790938075836404	6.026701007282883	7.370426158420518	7.519573458873462	7.246220053789005	5.713385309738348	6.509950019903403	6.5884341822060115	8.743111119629424	8.213408544466219	7.641318668239665	8.38953438661315	7.7943925922894	6.315548561903556	8.649966395989349	7.654021791126962
ENSMUST00000002891.10|ENSMUSG00000002814.15|OTTMUSG00000007746.4|OTTMUST00000017705.1|Top3a-201|Top3a|3741|protein_coding|	0.8924735642363656	0.708701767104308	0.7885605247836106	0.826295603154614	0.8653172644269166	0.7152748974170032	0.8359470162814243	0.5633652569608719	0.9693159257250958	0.9411297115301238	0.8167461539376485	0.5585436720622707	0.9239873518758049	1.015730649589158	0.9163829430909636	0.8161154047595529
ENSMUST00000002902.7|ENSMUSG00000002825.8|OTTMUSG00000063356.5|OTTMUST00000154338.2|Qtrt1-201|Qtrt1|1316|protein_coding|	3.1811938712700782	1.4119252276953902	1.9973155700560163	1.5644917212439313	1.7961916615690896	1.6387519336654381	1.765626989923558	1.7003102615707484	2.841007610202965	2.807484313036351	2.536137626278802	1.9554367318953267	1.8284950542827516	2.3346182610507724	2.236500152466511	2.2707520030250103
ENSMUST00000002908.7|ENSMUSG00000002831.14|OTTMUSG00000046184.2|-|Plin4-201|Plin4|5755|protein_coding|	0	0.02697717330749835	0.12088890240345922	0.03525686771380076	0	0.07515415689150809	0.048257352503786766	0.13573516515143436	0.128080514294342	0.102635251228567	0	0	0	0.05368372188708153	0	0.02440966424076129
ENSMUST00000002911.9|ENSMUSG00000002833.11|OTTMUSG00000068844.3|OTTMUST00000166459.1|Hdgfl2-201|Hdgfl2|2264|protein_coding|	2.729704222937434	1.85332647716314	2.447360080918798	3.0181117540639995	2.8828090042190535	2.146303196546309	3.8300302852721493	2.6066767716651076	3.411819004210909	1.094823204870104	2.7023582898052565	2.065736232822505	1.9890818764650648	1.5192242269786822	2.808740235939445	3.43053861175783
ENSMUST00000002914.9|ENSMUSG00000002835.9|OTTMUSG00000072338.1|OTTMUST00000174958.1|Chaf1a-201|Chaf1a|5535|protein_coding|	0.826829714380877	0.6041344236368078	0.6599850524150006	0.524648895632543	0.6456822285617508	0.4981027710339546	0.6649954721135662	0.6554364059521249	0.7604408817668096	0.5976870666925207	0.6583788223104777	0.6356567900460721	0.5628697983599428	0.5432028170379296	0.605187218098405	0.6356491876760763
ENSMUST00000002923.9|ENSMUSG00000002844.9|OTTMUSG00000071429.1|OTTMUST00000172941.1|Adprh-201|Adprh|2966|protein_coding|	19.177524448401307	14.21474359094866	14.304624342877608	14.535945611270394	14.059292050646759	12.343859061084409	14.126246078724032	11.936813232712467	19.95807871696364	16.691971142856	16.393962842772822	16.76420321393103	15.790180392390969	16.426807945785928	17.534203390032673	16.369579331348977
ENSMUST00000002924.14|ENSMUSG00000002845.14|OTTMUSG00000036539.2|OTTMUST00000093690.1|Tmem39a-201|Tmem39a|2871|protein_coding|	0.20737046825259633	0.11322857585727164	0.21874982483522548	0.2752285342635072	0.4419516241118355	0.2503359345320831	0.15553407131196703	0.12056850533708746	0.17480748941139032	0.3132225540887061	0.34801552560975113	0.3035853395612557	0.2334534648763725	0.37844439641286254	0.4637204845504895	0.26665149340716326
ENSMUST00000002925.5|ENSMUSG00000002846.9|OTTMUSG00000028158.1|OTTMUST00000069752.1|Timmdc1-201|Timmdc1|1573|protein_coding|	9.781929448586942	6.084499971893424	6.7006776629669105	6.383126538798834	6.113065983577952	5.662949516710638	6.332461104256082	5.6313199384225365	10.250556380161372	6.754192036998179	7.059151656373302	8.1627245864235	7.384714932202592	6.888214956203709	8.274862823211807	6.138336698578696
ENSMUST00000002926.7|ENSMUSG00000002847.7|OTTMUSG00000071428.2|OTTMUST00000172936.1|Pla1a-201|Pla1a|1974|protein_coding|	0.2659237575966176	0.14333314440285003	0.15953269413965596	0.11272760212645158	0.027913398503843143	0.1517613040979875	0.09434325376687684	0.14357503725838938	0.22480881956560708	0.3121724836810723	0.24786576752135928	0.1490223869301116	0.0968366781670457	0.14686397391170647	0.17272664914138264	0.21833152480355134
ENSMUST00000002964.13|ENSMUSG00000002885.14|OTTMUSG00000022225.3|OTTMUST00000052857.1|Adgre5-201|Adgre5|2986|protein_coding|	0.4077098523682401	0.23503254472775176	0.23471368053200364	0.23322552050576983	0.45876616527260305	0.054828385964444816	0.4321791493129384	0	0.15458203489538971	0.11253100580937066	0.38549766008853636	0.30956471821764386	0	0.17741529615766433	0.15411498024188566	0.46175579185439525
ENSMUST00000002976.4|ENSMUSG00000002897.5|OTTMUSG00000056821.1|OTTMUST00000140173.1|Il17ra-201|Il17ra|7752|protein_coding|	0.5555777173984479	0.3629990134960516	0.2447508907721531	0.5025695262637553	0.3131856159828959	0.18814939938000383	0.4715379524530811	0.21143997343472337	0.5451574775768899	0.41091028069316876	0.4372734979429875	0.6561563026743921	0.37795601198805473	0.633142868888374	0.6410866595328888	0.29374094879882245
ENSMUST00000002979.15|ENSMUSG00000002900.17|OTTMUSG00000035464.5|OTTMUST00000090763.2|Lamb1-201|Lamb1|5784|protein_coding|	5.04706370153685	3.8733163634825396	3.985027143985389	3.8478995128210576	4.093893749518785	3.364265040451675	3.4637493957192995	3.453389402213518	4.33192323261329	4.515512770979707	4.854937307931368	3.9989942758526835	4.255059608424264	5.4928244871010685	5.8735477190941205	5.099162439671157
ENSMUST00000002989.10|ENSMUSG00000002910.11|OTTMUSG00000061580.1|OTTMUST00000150222.1|Arrdc2-201|Arrdc2|2355|protein_coding|	1.604820706968368	1.2331342201292972	1.2525460619462252	1.2393554751740306	0.7212489523673357	0.7914484494194037	0.9574695539829692	0.674566963970409	1.6740650872582972	0.8892527859009578	1.2860797528556134	1.4394801692983672	1.4008247396768443	1.26311413138221	1.0960912215219416	1.4303590361354115
ENSMUST00000003017.12|ENSMUSG00000029925.13|OTTMUSG00000034254.2|OTTMUST00000087034.1|Tbxas1-201|Tbxas1|1990|protein_coding|	0.6586670811266012	0.3834493615518755	0.07903417837675247	0.22337814951897994	0.44254258524176576	0.1826022890169942	0.327187381480314	0.25866666380617065	0.4049879002338397	0.38295608245569784	0.29470846401826994	0.19194290223687777	0.3358080249009874	0.23039780048152148	0.3137500037662867	0.47900026652679445
ENSMUST00000003027.13|ENSMUSG00000002948.19|OTTMUSG00000059344.1|OTTMUST00000039738.1|Map2k7-201|Map2k7|1626|protein_coding|	0	0	0	0	0	0	0	0	0	0	0	0	0	0	0	0
ENSMUST00000003029.13|ENSMUSG00000002949.15|OTTMUSG00000022227.5|OTTMUST00000052863.1|Timm44-201|Timm44|1790|protein_coding|	8.917411095118899	7.395017468992637	6.2494299896692524	6.581732908241422	6.695921954681239	5.648907849947214	6.265360929194648	5.531869260554384	8.578760907774397	9.082907816156622	9.321462122783837	7.07578412049665	7.8425661663039214	7.5075155279123464	8.992791909745366	8.817126072187031
ENSMUST00000003035.11|ENSMUSG00000030768.12|OTTMUSG00000050524.4|OTTMUST00000128143.1|Disp1-201|Disp1|4984|protein_coding|	0.7663446709681316	0.7528064772759262	0.8482335147732333	0.4686048557460302	0.827920841708856	0.2501483064368087	0.5480090507275328	0.7458132736586169	0.7223291104549355	0.8895666727617113	1.0000293469555424	0.7259681097098543	0.7399997038932682	0.8070627925854501	0.890402879409766	0.09083515504421506
ENSMUST00000003038.11|ENSMUSG00000002957.11|OTTMUSG00000055665.3|OTTMUST00000137766.1|Ap2a2-201|Ap2a2|4646|protein_coding|	84.37705165763371	68.01441074267557	58.59892435648297	64.87427499019296	55.02235733518676	47.548679621233894	53.8545358348549	44.58959641003324	78.69107114831762	65.56812758418367	66.94747468516854	79.61405759762587	64.01324084036186	74.10397368136304	74.45562606731205	60.84461013687597
ENSMUST00000003044.13|ENSMUSG00000002963.17|OTTMUSG00000022325.10|OTTMUST00000053208.3|Pnkp-201|Pnkp|2184|protein_coding|	1.4215511476455303	1.022423770302676	0.7230434779343593	0.5740945262215373	0.7347192154462742	0.7351159855990937	0.9889620291403322	0.9666578870792374	1.5486749776023248	0.6760384369741518	2.0478642907645987	1.2217781141989725	1.0788800930161757	1.6038504320627827	1.898719922820755	1.3622830832404682
ENSMUST00000003049.7|ENSMUSG00000002968.9|OTTMUSG00000058334.7|OTTMUST00000143232.4|Med25-201|Med25|2619|protein_coding|	9.301048106116314	5.918158829295414	7.1822175981288705	7.0748416013817295	7.187503172105155	5.646490338960756	5.761642131015234	6.056039598069638	10.086084875647531	7.557303452428839	7.892283571466071	7.650821219687486	6.79821997004866	7.990577863606504	7.926774415377097	7.205503670241681
ENSMUST00000003061.13|ENSMUSG00000002980.14|OTTMUSG00000031720.7|OTTMUST00000078567.2|Bcam-201|Bcam|2429|protein_coding|	2.8374950020966736	1.894791739534221	2.4622290818060786	2.4962957125182688	2.7655633798156685	2.1739918433189063	2.710019530530371	2.876297944441717	2.76549923215168	2.683300267388265	2.354139757628548	2.4863844572179237	2.885137520227459	2.576064178780312	2.709694239297786	2.553789555835051
ENSMUST00000003066.15|ENSMUSG00000002985.16|OTTMUSG00000038239.3|OTTMUST00000098460.1|Apoe-201|Apoe|1128|protein_coding|	0	3.846850065904189	1.0423556481115597	1.9641023578192376	1.7122962729299915	1.0972179516004443	0.9656513108125411	0	0.20048297279400365	1.80436467007156	1.976002659468536	2.024328597626211	0	1.6090509556503125	4.046555873781956	2.0834682257047104
ENSMUST00000003071.9|ENSMUSG00000074336.5|OTTMUSG00000032973.3|OTTMUST00000082220.3|Apoc4-201|Apoc4|538|protein_coding|	0	0	0	0	0	0	0	0	0	0	0	0	0	0	0	0
ENSMUST00000003074.15|ENSMUSG00000002992.17|OTTMUSG00000032974.4|-|Apoc2-201|Apoc2|631|protein_coding|	0	0	0	0	0	0	0	0	0	0	0	0	0	0	0	0
ENSMUST00000003079.11|ENSMUSG00000002997.15|OTTMUSG00000016980.3|OTTMUST00000041179.1|Prkar2b-201|Prkar2b|1657|protein_coding|	0.18348204574922117	0.4563811174928401	0.9444144108515965	0.3158503486031384	0.3242937163431525	0.6892738903782929	0	1.420474355646923	1.2017725380762918	0.14561548697431365	0.546469179833188	0.5663979258294678	0.5934339673138158	0.4798012597688133	0.26462838568697006	1.0702310149675611
ENSMUST00000003100.9|ENSMUSG00000052974.8|OTTMUSG00000027204.2|OTTMUST00000067266.1|Cyp2f2-201|Cyp2f2|1866|protein_coding|	0	0.0152887743698912	0	0	0	0	0	0.02783230285585347	0.02180178269450937	0	0	0	0	0.02611201666641103	0.015357154609591708	0.016638014562145084
ENSMUST00000003115.8|ENSMUSG00000003031.14|OTTMUSG00000021172.2|OTTMUST00000050154.1|Cdkn1b-201|Cdkn1b|2393|protein_coding|	7.40037804928574	4.510689434928495	4.846580296960679	4.921183739916359	5.106046611581854	4.472907244675463	5.900083802735102	5.185834294003144	7.761570464495887	6.401850081779367	6.795256676199855	5.140363303747549	5.555766000758077	5.031843433727292	6.378775175811258	6.146803318056565
ENSMUST00000003117.14|ENSMUSG00000003033.15|OTTMUSG00000022231.6|OTTMUST00000052877.1|Ap1m1-201|Ap1m1|2084|protein_coding|	19.617311755205883	12.707466066166669	16.02291548829249	14.93956024088419	15.475995749498255	12.75454220548816	14.916757608552604	13.319566692545338	19.500541612793	16.92534535769159	16.855331866808196	18.025918309776532	16.444628940011846	16.153126064387727	18.508411682810628	16.667535423932925
ENSMUST00000003121.8|ENSMUSG00000003037.16|OTTMUSG00000022245.1|OTTMUST00000052947.1|Rab8a-201|Rab8a|4550|protein_coding|	5.435131444702809	3.8961066694719118	3.7618145258387234	3.772791121956986	3.639148844956995	3.211873032962169	3.53818933639008	3.5621193546750636	5.328721511786633	4.8424607218815705	4.224513310354396	4.527490126858718	4.429256425736897	3.897609394276089	4.924651450561401	3.937710405089354
ENSMUST00000003123.9|ENSMUSG00000003039.9|OTTMUSG00000062097.1|OTTMUST00000151592.1|Fam32a-201|Fam32a|2564|protein_coding|	23.522823995916358	16.97895927178553	16.409792653612367	16.633062437373034	17.91373558833038	16.01179373975155	16.59314389895199	16.160305546461064	21.595561667121295	21.29204527763546	20.16213103254526	20.680989416352514	22.105953041063078	18.1665196516717	21.77317467835565	19.214641066081786
ENSMUST00000003135.13|ENSMUSG00000003051.13|OTTMUSG00000049800.1|OTTMUST00000126843.1|Elf3-201|Elf3|2095|protein_coding|	0	0	0	0	0	0	0	0	0	0	0	0	0	0	0	0
ENSMUST00000003137.14|ENSMUSG00000003053.17|OTTMUSG00000028391.4|OTTMUST00000070352.2|Cyp2c29-201|Cyp2c29|1783|protein_coding|	0	0	0	0	0	0	0	0	0	0	0	0	0	0	0	0
ENSMUST00000003152.13|ENSMUSG00000003068.17|OTTMUSG00000000002.2|OTTMUST00000045747.1|Stk11-201|Stk11|2566|protein_coding|	14.828036629717149	12.181430349391107	11.663082748274062	11.53841918642768	12.432023383910112	11.30702139928108	11.504081401331602	11.647254345409461	17.103288451691377	13.167324257646294	12.933490396476156	13.413274654561674	12.178391402807502	12.127895378171791	13.517476840933487	12.651671386255881
ENSMUST00000003154.6|ENSMUSG00000003070.6|OTTMUSG00000000009.1|OTTMUST00000045722.1|Efna2-201|Efna2|2131|protein_coding|	2.771294922291556	2.299431146187333	2.2423341694126546	2.538284287853071	2.12496230266787	1.909026813542293	2.3252887322889273	2.10705603796794	3.334416155348257	3.093578757576175	2.8628413261027608	2.6354759315301433	2.440488899747453	2.378169093200815	2.888848656177405	2.8013765617104016
ENSMUST00000003156.14|ENSMUSG00000003072.15|OTTMUSG00000000005.1|-|Atp5d-201|Atp5d|931|protein_coding|	137.48695645726673	104.29545391907304	93.7073731909297	95.46715665978887	96.07428037835265	86.3128787309224	90.35433221869411	82.45292209298046	136.6694620537152	111.35736441227701	120.45732806991982	111.56708262495434	111.79310255841055	110.34078181659673	114.11782688275224	97.837410026126
ENSMUST00000003183.11|ENSMUSG00000003099.11|OTTMUSG00000016479.3|OTTMUST00000039755.2|Ppp5c-201|Ppp5c|2072|protein_coding|	44.80831351566955	34.15446423101127	29.67751621575161	30.426695890120882	29.119519409999057	26.20927371566778	29.615590359316837	28.33289728684851	41.15294678142985	35.8737074402051	35.3709358835639	37.51647028794262	35.381404418441676	36.50268697353558	38.609171247467	31.902091927353933
ENSMUST00000003191.13|ENSMUSG00000024070.15|OTTMUSG00000031058.3|OTTMUST00000076943.3|Prkd3-201|Prkd3|5517|protein_coding|	0	0	0	0.0789664499754719	0	0	0.5237235125813547	0.10746236546143409	0	0	0.0054149801650282695	0	0	0.08015570687346865	0	0
ENSMUST00000003203.13|ENSMUSG00000003119.14|OTTMUSG00000002637.2|OTTMUST00000005151.1|Cdk12-201|Cdk12|4837|protein_coding|	0.4297276741694154	0.18343705364791899	0.2701229421087203	0.392951805078839	0.29533675584811825	0.40564434955893597	0.31615793085529503	0.25654417613925884	0.43037460073214606	0.45902083517187764	0.39168422593018903	0.33548817950359605	0.27882038511375956	0.41415924886041394	0.29730776319742563	0.28709958986325285
ENSMUST00000003207.10|ENSMUSG00000003123.15|OTTMUSG00000034139.2|OTTMUST00000086442.2|Lipe-201|Lipe|3613|protein_coding|	0.4930137091361317	0.8165631974205698	0.4843065396656067	0.5773492715398232	0.5532335827826139	0.6195734997322451	0.36404589760437417	0.6586361086205054	0.7965696929720208	0.4731828924709085	0.7545467925183241	0.5264264607325299	0.4465136377822975	0.6589858139307573	0.30972045411124494	0.5035169238743548
ENSMUST00000003219.13|ENSMUSG00000003135.15|OTTMUSG00000026590.3|-|Cnot11-201|Cnot11|3162|protein_coding|	7.2376808521318194	4.867140133404697	5.245770315959147	4.534699385257254	4.660063565231607	4.63792189518626	4.348858134657569	4.087443373281986	7.359021559840589	6.353336887551274	5.717231371280103	7.023858927517977	6.561078462336582	5.790897133856424	5.595837507680095	6.470643079326797
ENSMUST00000003238.13|ENSMUSG00000003154.15|OTTMUSG00000023356.3|OTTMUST00000056641.1|Foxj2-201|Foxj2|5283|protein_coding|	7.020150205709769	4.248724525371085	5.161098525524075	6.1098680783778905	5.841611701224389	4.807537941282744	5.638422886121784	5.527699002471592	6.997423343441811	6.224790971185495	5.893256352086133	6.140103526154232	5.19252657137841	5.27614880747678	7.177721822334873	6.818999198609853
ENSMUST00000003245.9|ENSMUSG00000003161.15|OTTMUSG00000025793.3|OTTMUST00000063528.1|Sri-201|Sri|640|retained_intron|	18.666176129432365	17.153049895727793	14.83247196054079	11.174297273367	12.163232043197729	9.152368756790045	10.215874951944286	7.777962859243823	12.51884377011671	16.969662470025852	12.341196201019464	17.88652514954441	16.974607763073106	16.5688721677949	13.161230552885463	8.01082282579837
ENSMUST00000003268.10|ENSMUSG00000003200.10|OTTMUSG00000072337.1|OTTMUST00000174955.1|Sh3gl1-201|Sh3gl1|2073|protein_coding|	9.318136156776527	5.585360560348655	6.186240853722547	5.923625662515245	6.219524230863699	5.343620027389859	5.801627827530407	5.754884309427156	7.6153072723995505	7.29736109573878	7.017176159309285	7.397713251692173	7.264695502284395	6.655310554322433	7.363700222624831	7.403358159969746
ENSMUST00000003274.7|ENSMUSG00000003206.7|OTTMUSG00000072321.1|OTTMUST00000174922.1|Ebi3-201|Ebi3|1154|protein_coding|	0.9868783386632154	0.4636802134576839	0.2024959174870379	0.584528080306865	0.29051362081902765	0.1845351422954639	0.17871780574155433	0.22219741321511466	0.4673428620516481	0.4523284752640713	0.44050765157055793	0.45583879794767346	0.3697612055843157	0.3032361178504666	0.357262880051481	0.4761124497732724
ENSMUST00000003284.15|ENSMUSG00000003184.15|OTTMUSG00000020438.2|OTTMUST00000048513.1|Irf3-201|Irf3|2031|protein_coding|	0.4504034423458999	0.4995235074684765	0.3217414049440124	0.17146356267162047	0.13513742918061392	0.3568712144434978	0.46814590188369826	0.49289022980480107	0.33632154125760977	0.5324675582238777	0.38391363706253456	0.144240489289448	0.4999136579109517	0.26063899851572575	0.44584492195142916	1.041603946264869
ENSMUST00000003290.11|ENSMUSG00000003190.12|OTTMUSG00000023474.3|OTTMUST00000057113.1|Bcl2l12-201|Bcl2l12|1075|protein_coding|	0.9426774668966449	0.35848835407223867	0.49907997494202855	0.5395570668174265	0.4912024913318501	0.5383296453885	0.5133665162590981	0.3511087501437651	0.5973510765367345	1.0526502726601084	0.17233570048741076	0.6559047957949886	0.4390307705481349	0.53668321690162	0.8433686601583039	0.6848101971997378
ENSMUST00000003310.6|ENSMUSG00000003226.7|OTTMUSG00000064558.1|OTTMUST00000157399.1|Ranbp2-201|Ranbp2|9608|protein_coding|	22.911142393300164	15.829730496714914	16.065915542531783	16.614953963254617	16.797298762587854	14.55241672014693	16.124717759163044	13.866390360612305	20.87298341585077	18.80939343530083	18.79691595503251	22.15307429292754	18.431164424282404	20.626011576840845	22.800049781890355	18.79213994232735
ENSMUST00000003312.4|ENSMUSG00000003227.4|OTTMUSG00000025045.4|OTTMUST00000061630.1|Edar-201|Edar|3637|protein_coding|	0.033759429307909476	0.03652181065346804	0.08804807484378387	0.032757386807213004	0.0285366573753031	0.027711875605559984	0.04217220918346091	0.11344736584145157	0.010406943401150117	0.07577987356866489	0.08418031166005616	0.022725700320880043	0.04105071448093888	0.0436211929344796	0.06589808299066467	0.015871364129482788
ENSMUST00000003313.9|ENSMUSG00000003228.9|OTTMUSG00000074399.1|OTTMUST00000180558.1|Grk5-201|Grk5|6580|protein_coding|	5.453560650725111	3.6368425229713695	3.012833889642517	3.7886262681872314	3.6262000644768793	3.019532220856917	3.1679258352360455	2.88780123473546	6.0764011741105035	4.475665751959049	5.389250206504931	4.2248735597837905	4.804567215363828	4.818900590129294	5.761351944866865	4.130929330969381
ENSMUST00000003318.12|ENSMUSG00000003233.12|OTTMUSG00000035778.2|OTTMUST00000091556.2|Dvl3-201|Dvl3|2519|protein_coding|	5.81486383809131	4.979855853607833	6.305863905828056	6.38421210655409	5.940125583502749	5.010405110165784	6.085947012993189	5.953363835709177	7.004679077418042	6.035876925682317	5.740132046135157	6.087709491529403	5.210184786693303	5.998831408932268	6.538076505733437	6.966373480124588
ENSMUST00000003319.5|ENSMUSG00000003234.16|OTTMUSG00000023912.8|OTTMUST00000058413.3|Abcf3-201|Abcf3|3090|protein_coding|	12.668257887509203	8.552400705595579	8.915903170514031	8.596261731450504	9.997228218888857	7.739843210590562	9.412626873104232	8.651347537132274	13.204611773184572	11.21221337685134	11.442994734610492	10.039733770096301	10.625006613304558	9.712774482259888	11.370825349800471	10.969573726488802
ENSMUST00000003320.13|ENSMUSG00000003235.13|OTTMUSG00000025977.4|OTTMUST00000064059.2|Eif2b5-201|Eif2b5|2554|protein_coding|	17.191060191152484	12.352076999113795	11.544605265012581	11.65882171989036	11.596283264085049	10.13790576578305	11.775842485768683	9.632261422856248	16.58048562880044	14.660620346585358	14.398565348259982	15.177044078470228	13.738912828719853	12.987888905944734	13.157267264167777	11.609180476506612
ENSMUST00000003345.9|ENSMUSG00000021314.13|OTTMUSG00000054291.7|OTTMUST00000134720.4|Amph-201|Amph|3367|protein_coding|	24.335631219677126	15.007421263820333	16.85952442883963	19.08935722021591	18.900265546879726	15.453453127381831	19.665662426460198	14.243349587282768	22.095810543671377	18.32729786338726	19.26258931976012	25.224061056340144	18.646560570371292	20.9026641494737	23.862138445528732	20.65282688412233
ENSMUST00000003351.12|ENSMUSG00000020734.13|OTTMUSG00000003665.1|OTTMUST00000007921.1|Grin2c-201|Grin2c|4279|protein_coding|	1.9858302615648673	2.088161300881145	1.7083603829615484	1.5487553998755161	0.9362461819738475	0.2750979157597593	2.2247089827231563	1.7853007157747578	2.117319057320701	2.1155263041572927	2.279000139839949	1.196951260081171	2.6431662966560374	1.9907866401651844	1.2986319642255728	1.6143463233016753
ENSMUST00000003360.9|ENSMUSG00000003273.14|OTTMUSG00000031338.2|OTTMUST00000077635.1|Car11-201|Car11|1585|protein_coding|	50.07926987632392	33.812267786335255	28.827356645480403	33.41752773697379	32.45103990094105	28.25867514193862	31.243655258985335	27.805594749155226	58.89301402774526	40.98705487983592	44.93972789726242	39.944720345469804	38.384225268971676	36.4072115770834	47.32407517629577	37.163422313469695
ENSMUST00000003369.9|ENSMUSG00000003282.9|OTTMUSG00000004402.2|OTTMUST00000009975.1|Plag1-201|Plag1|4774|protein_coding|	0.8209271621897187	0.6400216644123403	0.4818294523707203	0.7662075072856795	0.4117244728520098	0.4486620905566214	0.4559910328867965	0.4051625152065828	0.8337706495617109	0.48810823568621753	0.6555882206020986	0.7370239813064373	0.6207217721798152	0.5738978280643282	0.8385790539127712	0.4812037465041672
ENSMUST00000003386.6|ENSMUSG00000003299.10|OTTMUSG00000063045.2|OTTMUST00000153443.1|Mrpl4-201|Mrpl4|1288|protein_coding|	14.566161047141575	10.719455331319992	11.071158441726382	10.524718022392351	10.671892210064268	8.536749257573728	10.681112201474775	8.404209440450689	15.639350020669557	12.738658630545027	13.131440095928552	12.100125182735209	11.830887243926968	10.545042777194773	13.351060275573575	11.271650783567939
ENSMUST00000003395.9|ENSMUSG00000032177.17|OTTMUSG00000034143.1|OTTMUST00000086466.1|Pde4a-201|Pde4a|2524|protein_coding|	10.081187475565862	7.54580929964854	7.118853469556386	9.762688867559847	6.626956601229799	5.864281147798659	6.807090036398482	5.315584408361422	8.058601754050514	6.981295757333616	7.9959787803926465	10.646954715996115	8.476968745846673	9.01095239784409	7.680059603949303	8.21595096591843
ENSMUST00000003397.8|ENSMUSG00000003309.14|OTTMUSG00000063271.4|OTTMUST00000154104.1|Ap1m2-201|Ap1m2|1706|protein_coding|	0.29545330281669613	0.16964072898259733	0.1416257539789017	0.07629921076949664	0.2474928794575128	0.10251172203897219	0.18127889958207896	0.13886111670976584	0.2177566471351187	0.14073280634191188	0.19559831501562144	0.12357828318732528	0	0.02897918476505892	0.1022837074137842	0.03693529912105055
ENSMUST00000003404.8|ENSMUSG00000003316.14|OTTMUSG00000036006.2|OTTMUST00000092403.2|Glg1-201|Glg1|3511|protein_coding|	0.052600724820889636	2.890354322688578	2.201758997856582	1.9138698038022985	2.3040617340806353	1.4158508725834646	1.9707868170995548	1.302836690436932	0.8647097328288745	0.35416404797142953	0.9704727670755859	0.20457703800447338	1.3303016292404601	1.6504346449016267	1.9621182756424818	2.5963561551406804
ENSMUST00000003413.6|ENSMUSG00000061126.5|OTTMUSG00000073309.2|-|Cyp4f39-201|Cyp4f39|1599|protein_coding|	0	0.03661098566780415	0	0	0	0	0	0	0	0	0.02110790461920579	0	0.020632944308639094	0	0.036803259904146485	0
ENSMUST00000003416.14|ENSMUSG00000048440.16|OTTMUSG00000036870.2|OTTMUST00000094717.1|Cyp4f16-201|Cyp4f16|2227|protein_coding|	0.3621100691241243	0.08752035412680477	0.3130858076249706	0	0	0.21766893989801175	0.41174098577094903	0.12534690033020773	0.14258973721808327	0.47982033607413394	0	0.6365427556342458	0.15479043981080864	0.032020141600467046	0.1631479741326636	0.09518842564348397
ENSMUST00000003433.10|ENSMUSG00000020190.13|OTTMUSG00000054816.2|-|Mknk2-201|Mknk2|3065|protein_coding|	1.9608516658413768	1.7572795217811643	2.4931786423000433	2.858046844268435	1.843870751597595	1.3790928256531088	2.2236633668915378	1.5482133745238098	3.6935500145335034	2.351646331683956	1.9747194799475394	2.9812759058841527	1.9462942158602443	3.6436978211314495	2.590426289667692	2.5399740444190915
ENSMUST00000003434.13|ENSMUSG00000003344.14|OTTMUSG00000032757.3|-|Btbd2-201|Btbd2|3026|protein_coding|	1.4321189934603724	1.719563015021699	1.8672074959656202	2.448518910332674	2.356611491792765	3.2358140109447073	3.1214093225682564	2.0822766038679013	2.196462767640785	1.6082330347667608	1.6327530176151206	2.043222892698708	1.783305547675283	1.0947753240008624	1.501055867484053	3.4955538178595433
ENSMUST00000003436.11|ENSMUSG00000003346.14|OTTMUSG00000047019.4|OTTMUST00000121789.1|Abhd17a-201|Abhd17a|1468|protein_coding|	65.27073282547646	51.175712038428195	41.122630214511204	41.518015830540726	39.0539524352332	35.340720920425696	38.50678759244721	31.362702237932357	63.415676267753796	50.39179074398188	54.177835506512096	53.29912971458215	48.45454963510874	42.68935839844823	45.59975936803041	39.36738346624659
ENSMUST00000003438.10|ENSMUSG00000003348.10|OTTMUSG00000065007.1|OTTMUST00000158333.1|Mob3a-201|Mob3a|2682|protein_coding|	3.7884295318473367	2.887640398827217	3.205899337283306	2.8523691512943716	2.281252083465996	2.195842923320603	2.6641641128628453	1.9945546596873163	3.651757120371571	3.227450301788961	2.6486386724194158	3.6627910514519204	2.9049714898076973	2.8462076702927614	2.957942622537831	2.696976044577836
ENSMUST00000003442.8|ENSMUSG00000003352.14|OTTMUSG00000070930.1|OTTMUST00000171472.1|Cacnb3-201|Cacnb3|2734|protein_coding|	7.394680327069743	6.271808979473767	7.847178593458322	8.143160394742027	7.293784790501759	7.416185680079952	7.858855023933496	6.513241691814816	7.8175447610585875	6.691831034036834	6.150381040956575	7.595642824184954	5.363493927304715	6.134035033109911	5.4524063210144185	6.687809627214136
ENSMUST00000003444.5|ENSMUSG00000003354.6|OTTMUSG00000070932.1|OTTMUST00000171477.1|Ccdc65-201|Ccdc65|1900|protein_coding|	3.6649376799657256	2.7103890697666797	3.0556894246003643	2.7765564415680153	3.1194805463554736	2.16243394517043	2.8823420253463303	3.121752989404596	2.88264568563771	3.1370402884215483	2.537831514707548	2.9431976667858932	3.0692841249188003	3.375811412060267	3.1735002404284582	3.536006006375671
ENSMUST00000003445.7|ENSMUSG00000003355.7|OTTMUSG00000070933.1|OTTMUST00000171480.1|Fkbp11-201|Fkbp11|734|protein_coding|	0.6591158511616193	0.6596066877252671	0.09426212496055603	0.11526966010583603	0.9727414246799747	0.11318201168724389	0.3297271736513231	0.5906455396022475	0.5084379275203665	0.3677052666175926	0.29293867033710497	0.26726570792139337	0.4612638494124306	0.2175813025425774	0.2571492349136768	0.22250795592558023
ENSMUST00000003450.14|ENSMUSG00000003360.15|OTTMUSG00000034981.4|OTTMUST00000088958.1|Ddx23-201|Ddx23|3187|protein_coding|	14.332325808917965	10.763233946140675	12.885769941862534	13.28981437562995	12.538098802138355	11.164511792395555	13.76229955598636	12.350769350599641	16.69294270092226	13.044294434043502	13.754155305533386	14.155133586349372	14.667451754995056	11.856920596430738	13.536858905499559	15.576687650934053
ENSMUST00000003451.10|ENSMUSG00000054855.13|OTTMUSG00000029005.1|OTTMUST00000071932.1|Rnd1-201|Rnd1|2203|protein_coding|	4.6335565343380045	2.898275918389478	3.9557198019607753	4.178475073931292	3.9957752804342457	3.381469272616988	3.9488730727127486	3.4140888427811324	4.185879809972157	4.345052453795807	3.63284074263596	5.036714214927175	4.159531347212749	3.100881618275035	3.747750463576921	4.94182922569326
ENSMUST00000003459.3|ENSMUSG00000020437.12|OTTMUSG00000005117.3|OTTMUST00000011450.1|Myo1g-201|Myo1g|3307|protein_coding|	0.046766983097211626	0.0485507337410451	0	0.05444594927899857	0	0.02455036977625606	0.0533777607781226	0.036950306100925236	0.046119303750333344	0	0	0.09233642576477713	0.03638811442509542	0	0.06490381299599003	0
ENSMUST00000003461.14|ENSMUSG00000020456.17|OTTMUSG00000000782.2|OTTMUST00000001534.1|Ogdh-201|Ogdh|4127|protein_coding|	37.93802039555983	27.449755021208023	29.789260238141146	31.432264117167744	29.02843548196044	25.66741916900721	27.771285504904544	29.493506615857275	43.96050953166735	32.498544738647425	36.25972036023319	37.11954646741208	31.59235293720946	30.51499502714941	38.331745404829995	34.07995363346281
ENSMUST00000003468.9|ENSMUSG00000003378.9|OTTMUSG00000058241.2|OTTMUST00000143045.1|Grik5-201|Grik5|3763|protein_coding|	62.21931272248636	45.36899638363849	40.5265551446338	38.50560994386536	40.615799720104974	33.02887420763461	37.56879624879534	30.1419693599829	61.86862605376612	52.5198431667276	50.26459245479617	52.977219240438735	46.13942250305183	45.75217933477823	50.13464616701176	41.162229533124645
ENSMUST00000003469.7|ENSMUSG00000003379.7|OTTMUSG00000029270.1|OTTMUST00000072520.1|Cd79a-201|Cd79a|1457|protein_coding|	0	0	0	0.0230205595235582	0.05958494974742595	0.015423285952011699	0	0	0	0.02120476282701377	0	0	0.04612916041050045	0.05242762821843124	0	0.04456137043329585
ENSMUST00000003493.8|ENSMUSG00000003402.14|OTTMUSG00000062326.1|OTTMUST00000152026.1|Prkcsh-201|Prkcsh|2012|protein_coding|	10.211349091109662	8.078356521197858	9.365894348534635	7.090196989806123	8.93248733350975	8.062375681860235	8.586074869580099	8.954071026791516	10.418319360069889	9.163809374861689	9.620320939906739	9.068759247671368	8.084972155761504	9.927187281669829	11.350961292151094	9.796010747630245
ENSMUST00000003501.8|ENSMUSG00000003410.8|OTTMUSG00000062327.1|OTTMUST00000152030.1|Elavl3-201|Elavl3|5014|protein_coding|	40.03626207410293	25.844780145493566	27.748119709682758	33.0147208915314	31.090824714566775	27.60007959842017	31.777867562747478	27.02757149947646	39.95158877604534	32.529059059810955	34.25395387955949	36.29032672950707	33.393669251393135	33.10722534956606	37.70780608278171	35.91904161753098
ENSMUST00000003502.3|ENSMUSG00000003411.10|OTTMUSG00000008236.1|OTTMUST00000018724.1|Rab3b-201|Rab3b|1053|protein_coding|	21.348868426618584	15.067945883407265	17.545748225758416	21.933448072880232	15.93354488658702	13.612545222260325	18.226375686909606	15.447873759531301	26.169370323501724	17.5552267108148	16.39390588137986	26.895002395460345	14.365500955645532	14.965638757154574	18.259182264633083	17.824430377525765
ENSMUST00000003509.9|ENSMUSG00000003418.11|OTTMUSG00000011299.4|OTTMUST00000026479.4|St8sia6-201|St8sia6|7618|protein_coding|	0.30996887604633083	0.2788777829970054	0.40806537301452045	0.39883567221351335	0.36489236460098534	0.3626943249845644	0.24698720291740592	0.2921618698140734	0.44501314392732777	0.45672933050896186	0.4413514077012369	0.3862436982759237	0.5432919028577722	0.3094348174149667	0.42731532579000214	0.5033362903856238
ENSMUST00000003512.8|ENSMUSG00000003420.8|OTTMUSG00000058708.2|OTTMUST00000144219.1|Fcgrt-201|Fcgrt|1770|protein_coding|	1.6599456120589924	1.592671075835901	2.020047007798536	1.2606245870756148	1.4230421351702573	1.191158109145482	1.7103782166772643	1.2568134976732066	2.410451270131556	1.6516415512178706	1.5739793609430985	0.9468718862887149	1.1168201291571684	1.4712767691954973	0.9470514478785198	1.362094746693917
ENSMUST00000003513.10|ENSMUSG00000003421.13|OTTMUSG00000023493.4|OTTMUST00000057192.3|Nosip-201|Nosip|1814|protein_coding|	12.482410650516075	9.477448991093867	10.021775894621896	8.78865426247326	9.499257479501132	7.962621369435356	9.352425890939486	8.955137832017577	12.884857193412136	10.680381733445287	11.254822464682407	12.422078184538334	10.195251790109698	9.995922421458403	11.504635846472183	10.555616389940921
ENSMUST00000003521.9|ENSMUSG00000003429.11|OTTMUSG00000058711.2|OTTMUST00000144228.1|Rps11-201|Rps11|661|protein_coding|	193.9894628333489	121.0380195313859	116.47291865307609	121.2141124951444	126.51735620527845	119.75874035529893	117.43676686508613	118.16476413831815	223.35665725757676	174.35017661849216	174.5584553820456	141.87651086168606	166.33051124030857	142.40025069126384	172.4308935893423	151.16024713561563
ENSMUST00000003527.9|ENSMUSG00000003435.9|OTTMUSG00000059053.1|OTTMUST00000144874.1|Supt5-201|Supt5|3513|protein_coding|	24.330408903654146	17.88496582704459	19.38892291429189	23.34338661931933	21.442095221823323	18.860744458244223	22.734622242803027	21.32440029690168	25.82817857961597	21.936868500780836	24.089684107467125	22.552569478169588	22.652391280988482	22.69089130493978	25.52989494778622	25.519300617098004
ENSMUST00000003529.8|ENSMUSG00000003437.14|OTTMUSG00000023577.1|OTTMUST00000057537.1|Paf1-201|Paf1|2003|protein_coding|	15.445065887164883	9.966408467622706	12.538783556929282	12.938858932631977	13.947410574232155	11.515355940236034	13.872690925400244	12.851114827797598	16.92365550084098	13.640629623575627	14.463815567782088	12.061108483627672	14.649976133548137	13.372366305546066	17.354608507450727	16.609936072587374
ENSMUST00000003536.8|ENSMUSG00000003444.8|OTTMUSG00000023735.1|OTTMUST00000057967.1|Med29-201|Med29|1281|protein_coding|	7.026227642892444	4.7857839721633235	5.661863138185914	5.2038316058220495	6.218591517783253	4.576172040292755	5.29788107337587	4.490525513740781	6.352801200330636	6.027858973211186	6.016773975717951	4.818139124819522	5.969193609035499	5.011670028727158	7.058201816499512	5.817611554533868
ENSMUST00000003544.13|ENSMUSG00000003452.15|OTTMUSG00000026191.5|OTTMUST00000064713.3|Bicd1-201|Bicd1|2928|protein_coding|	1.8051249676770071	0.6002874341586598	1.216083808723495	1.6368998075380503	0.7750698817941789	1.3512145125804222	1.3168713115400983	1.5595141036080964	3.145402145752356	1.2741772965465277	1.2985996365634693	1.2363709608964788	1.0697047001003468	1.7258731548364907	1.259644117421566	2.0175280399077264
ENSMUST00000003550.10|ENSMUSG00000003458.12|OTTMUSG00000021508.2|OTTMUST00000050982.1|Ncstn-201|Ncstn|2901|protein_coding|	16.56317010436498	12.137162788209727	12.942031269924684	12.768241663861916	12.371949546352598	10.247319557526525	11.68746917728534	11.095246240005345	18.107305134583463	15.310055892153246	13.892293637983032	16.043168670068873	13.97446596781894	13.493772724584732	16.20545729515514	14.195610933139982
ENSMUST00000003554.10|ENSMUSG00000007122.11|OTTMUSG00000035165.2|OTTMUST00000089560.1|Casq1-201|Casq1|1847|protein_coding|	0.07179523007024337	0	0.14349551043718112	0.0695488900009229	0.1204503423465671	0	0.15267861844767414	0.0422402917010138	0.04412185658328782	0.09626151356949422	0.1605245103803903	0.09654476458962963	0.1568215024162982	0.01321122693355273	0.13986101833966313	0.1515247978158608
ENSMUST00000003561.9|ENSMUSG00000003469.9|OTTMUSG00000034316.2|OTTMUST00000087313.1|Phyhip-201|Phyhip|2838|protein_coding|	175.97728216335483	122.2669454974068	127.45396187291577	131.85590304596036	129.9493520094972	108.03813850164394	131.27461094624957	113.68936039092692	181.2023677452192	147.74968381842106	153.17173777831766	149.9826240276963	133.960609718937	145.83749012640726	166.88458314372886	154.27294081602204
ENSMUST00000003568.14|ENSMUSG00000003476.16|OTTMUSG00000035963.4|OTTMUST00000092261.1|Crhr2-201|Crhr2|2695|protein_coding|	0.44469657611734564	0.20227556127915639	0.3751618134503662	0.2837182869859967	0.4045089395664901	0.2605763158777945	0.23333977074768508	0.8305190072210408	0.4180088093305317	0.46161568901188194	0.5712126963788184	0.4934700527380466	0.5688016842544925	0.3538852045169539	0.36523878021051337	0.24187650335379482
ENSMUST00000003569.5|ENSMUSG00000003477.5|OTTMUSG00000026997.1|OTTMUST00000066722.1|Inmt-201|Inmt|1077|protein_coding|	0.10448608415285937	0.08940643229783157	0.02765986389217187	0.06728087853206881	0.17295377282963312	0	0	0.1347213575126695	0	0.061771813894764833	0.034384080443321696	0.21810319081384327	0.1347588674902339	0.1274731268203081	0.09014182407153276	0.16265524404631737
ENSMUST00000003572.9|ENSMUSG00000029777.10|OTTMUSG00000057767.1|OTTMUST00000141876.1|Gars-201|Gars|2380|protein_coding|	43.00777067009748	33.92598117140624	33.36857128760447	31.45356439713392	29.577311691197835	24.829132829475594	31.619776863737684	26.774134595663313	44.35526548129493	37.39290212558455	36.564827899631425	40.33766947362882	37.05140490603934	38.132498697728664	41.83765085456863	35.59149044911462
ENSMUST00000003574.4|ENSMUSG00000003484.4|OTTMUSG00000025159.4|OTTMUST00000061893.1|Cyp4f18-201|Cyp4f18|1702|protein_coding|	0	0.06804268949325055	0.015779452187151922	0.019127468966123926	0.08272257502290975	0.07709331269431764	0	0	0.07278530837531365	0.052919656774995195	0	0.07081132304625536	0.05750157808670804	0.014529476751442809	0.06837726959774672	0.14814848313593879
ENSMUST00000003575.10|ENSMUSG00000031799.10|OTTMUSG00000022549.4|OTTMUST00000054010.3|Tpm4-201|Tpm4|2158|protein_coding|	8.420881808826111	5.077996709367516	5.622752708625641	5.0918966679542255	4.884420294724817	5.421226487343959	5.502250823975982	5.642256674463136	7.405584870204932	6.704457214241329	6.525847587825115	5.128872268413592	7.057352506230181	6.248410168038062	7.529437514003262	5.762962825959047
ENSMUST00000003597.14|ENSMUSG00000003505.15|OTTMUSG00000043486.1|OTTMUST00000114033.1|Psg18-201|Psg18|1659|protein_coding|	0	0	0	0	0	0	0	0	0	0	0	0	0	0	0	0
ENSMUST00000003599.8|ENSMUSG00000103088.1|OTTMUSG00000050841.1|OTTMUST00000128822.1|Pcdhgb6-201|Pcdhgb6|4684|protein_coding|	6.527001779764021	4.2138063557325145	5.2937837219365065	4.665610730964958	5.449784126939873	3.4033561130572796	4.279100686059669	3.776350064723688	6.18538142560942	6.271373901924686	5.865618638217069	5.200366544885509	5.30489716265098	4.65102507780908	6.386307718689515	6.7645213390206
ENSMUST00000003612.12|ENSMUSG00000003518.13|OTTMUSG00000002139.3|OTTMUST00000004348.1|Dusp3-201|Dusp3|4212|protein_coding|	30.667276913276613	22.72701520510629	20.719328558817626	27.061441511222448	18.381292971047753	17.888593794654934	22.03978297853336	18.627539628971295	33.44439946206415	23.190769318866096	26.449853112031295	31.66057344428844	23.07512960489864	23.25444887758575	28.552601632361565	20.914116535705247
ENSMUST00000003620.12|ENSMUSG00000003526.12|OTTMUSG00000028177.5|OTTMUST00000069797.2|Prodh-201|Prodh|2386|protein_coding|	4.9319467997730575	3.368040641255221	2.9732801382718423	2.702541778837867	2.7869997617747515	2.1560833438430596	2.8690987012236775	3.1659459536402137	5.7082588479892715	2.9292668864012197	4.456053592282603	3.12560357303615	3.8679330187562124	2.716808741476924	4.158063287547384	2.617810301536875
ENSMUST00000003621.9|ENSMUSG00000003527.9|OTTMUSG00000071375.1|OTTMUST00000172781.1|Ess2-201|Ess2|2821|protein_coding|	4.829193985948594	3.4531926502590653	3.7909802475122665	4.036149149295088	3.4162676878715215	2.9891887913519253	3.480035524027299	2.7740057520820063	4.688166545437015	3.751791793910478	3.7694938476041733	3.8038559751873593	3.797138835278292	3.7102558958732104	4.466971350931457	4.223964601304103
ENSMUST00000003622.15|ENSMUSG00000003528.15|OTTMUSG00000026786.3|OTTMUST00000066236.2|Slc25a1-201|Slc25a1|1666|protein_coding|	12.721117718723898	9.26163842295113	9.950540895802066	9.140536947418406	9.98987636246337	8.495905971551432	9.102655497652087	9.182974865098652	13.259952024010257	10.996700607062985	10.156168258206113	10.00306822311947	10.142092473075815	8.819952176315283	9.290682069561319	9.570814161201447
ENSMUST00000003628.12|ENSMUSG00000003534.17|OTTMUSG00000031017.5|-|Ddr1-201|Ddr1|3802|protein_coding|	0	0	0.264801966152247	0.2576831029141861	0.081649836491987135	0.3435937031329654	0.37347402417342473	0.521909369178769	0	0.22402137007179712	0.15251897102254677	0	0.14874214515812106	0.10695993984235985	0	0.6507570375364783
ENSMUST00000003635.6|ENSMUSG00000003541.6|OTTMUSG00000037405.1|OTTMUST00000096511.1|Ier3-201|Ier3|1131|protein_coding|	3.267373769674742	2.714450980179702	2.233460274214639	2.0521015959336175	3.088066213986114	1.766499853611512	3.001804044168489	1.5699516843845742	3.596425496491076	2.987427431690438	2.71181784217052	3.011479104667052	2.8774014840514073	2.369467465889488	3.2431144542028347	2.2290392704655706
ENSMUST00000003640.3|ENSMUSG00000003545.3|OTTMUSG00000059145.2|OTTMUST00000145066.1|Fosb-201|Fosb|3782|protein_coding|	5.049759147714641	2.885997070677415	2.188856800710165	3.3845723327347685	3.1338737715828944	2.264554673449202	2.958423719283151	2.7778728475486956	3.9520330013856686	3.4883301125749884	4.0767292763947856	4.125858171393443	3.4876900539285978	3.681127130572633	4.6269915358578615	3.021091629167117
ENSMUST00000003642.6|ENSMUSG00000003546.10|OTTMUSG00000072187.1|OTTMUST00000174616.1|Klc4-201|Klc4|2322|protein_coding|	3.9932998355802125	2.6128463555814205	2.987526220460912	2.7191751641849935	3.5934918709110644	2.962902027193854	2.662436893764531	3.2847504473651306	4.251771367311296	3.0813897519596822	4.00211889795788	3.668538538428499	3.611598586126534	3.3302615334144052	3.4245168227607556	3.0230732100331843
ENSMUST00000003643.2|ENSMUSG00000030399.2|OTTMUSG00000059190.1|OTTMUST00000145263.1|Ckm-201|Ckm|1235|protein_coding|	0.02919480109497754	0	0.04647414741356349	0	0	0.16960066602625815	0	0	0	0	0	0	0.028274113120112403	0	0	0
ENSMUST00000003645.8|ENSMUSG00000003549.9|OTTMUSG00000030622.7|OTTMUST00000075825.1|Ercc1-201|Ercc1|1375|protein_coding|	5.106992244195172	2.413058091982998	3.2972358638806605	2.39622921485865	3.7258103818960917	2.678168160995288	2.574120864827285	2.806720142177888	4.194832069106928	4.434900580133803	2.0998807626148492	3.7735263288670384	3.9103223839258594	3.205969763246478	4.215888121998002	3.5142074871111944
ENSMUST00000003655.8|ENSMUSG00000003559.8|OTTMUSG00000074238.2|OTTMUST00000180158.1|As3mt-201|As3mt|1736|protein_coding|	1.987592825703301	2.327157147982237	1.3260488416280247	1.7193754133300936	1.9565392478585082	1.4818431877281588	1.5441939957211699	1.2247845087193037	2.9633999768952712	1.8789115881759388	1.9165729022585918	2.0755814390572165	2.266090730781067	2.2999623568765393	2.1880433651108078	1.972307116981686
ENSMUST00000003659.8|ENSMUSG00000031849.9|OTTMUSG00000062218.1|OTTMUST00000151798.1|Comp-201|Comp|2416|protein_coding|	0.07929417572061118	0	0	0.025625517855019087	0.011128192048969966	0.04322026322788501	0.047003248797309286	0.02081608823620089	0.04880852902068937	0.011839322656469487	0.01315694328607019	0.03556406915308346	0.0385283691796839	0.116910543399435	0.011453671401526599	0
ENSMUST00000003669.7|ENSMUSG00000003573.15|OTTMUSG00000022250.4|OTTMUST00000052956.1|Homer3-201|Homer3|2323|protein_coding|	0	0.7035786267327762	0.9290049156778485	0.3213235130993053	0.8601651794588947	0.2528095718782829	0.7364835305694636	0	1.189922100495685	1.1503267545668692	0.12371724863820809	0.9414666571538417	0	0	0.3470735333392025	0.5057637475001445
ENSMUST00000003677.10|ENSMUSG00000003581.14|OTTMUSG00000005052.2|OTTMUST00000011254.1|Rnf215-201|Rnf215|1874|protein_coding|	7.871397742727561	5.781188003382169	5.545795570705982	4.223098797749965	4.486902025998088	3.78388001368304	4.67999387627959	4.029843148078371	6.226316108939342	6.468866035451959	5.89345920059666	6.154954403619908	5.414515080967195	6.950580326446471	6.540440019162393	4.884020704804775
ENSMUST00000003681.7|ENSMUSG00000003585.13|OTTMUSG00000005050.1|OTTMUST00000011245.1|Sec14l2-201|Sec14l2|2631|protein_coding|	10.239500616534874	6.9788253949666315	7.12680575441044	7.92485518473462	6.412043488121643	6.373611144157679	7.906075526051705	6.707875414915903	11.086175661441862	8.478064970934525	7.3737419027608375	9.65000946481792	8.270916383214363	8.074411119031199	8.678591969530574	8.53526749498955
ENSMUST00000003687.7|ENSMUSG00000021253.7|OTTMUSG00000067423.1|OTTMUST00000163232.1|Tgfb3-201|Tgfb3|3383|protein_coding|	2.5917566832421923	2.1792296052933002	2.2110868539603787	2.2754705024491657	1.9351597779233238	2.0723512276084497	2.3244374362481217	1.9399450622885808	3.4200811230216948	3.1700377186718827	2.511561853085641	3.3825901998326473	2.6007282947288823	2.1624559926732037	3.213910541114731	2.530880760248805
ENSMUST00000003705.11|ENSMUSG00000003604.14|OTTMUSG00000015148.4|OTTMUST00000035932.1|Aven-201|Aven|4735|protein_coding|	0.7197915848815103	0.6290285304769744	0.5934515509715561	0.636849035054577	0.5717017536820067	0.6159705668173715	0.45083699105246916	0.5701245122405555	0.7624186127581498	1.030495032131376	0.5786245965745769	0.9207212905683788	0.5951257485496835	0.6824277094972897	0.7684743023443121	0.5153513675688304
ENSMUST00000003710.9|ENSMUSG00000057230.14|OTTMUSG00000024486.5|OTTMUST00000060079.2|Aak1-201|Aak1|7203|protein_coding|	53.979415210853794	39.791011475168304	38.65286959484523	46.946266368543306	37.90664017299119	33.26571722700865	39.63163760635327	32.56250793849865	50.305745804431034	44.333042580011266	43.69964121615632	59.055338601332906	44.938837075457776	49.17904887957412	54.55332662281353	42.67064501963566
ENSMUST00000003714.12|ENSMUSG00000003617.16|OTTMUSG00000023513.6|OTTMUST00000057275.2|Cp-201|Cp|4092|protein_coding|	0.892583020077724	0.3477739035528003	1.1942953929367415	0.5558378512887177	0.8683729047993166	0.5524221393072604	0.6057397020410176	0.6004017238938291	0.3853474422412532	0.935449645431715	0.7124989141066834	0.8546591986971577	0.8105777288997817	0.6537653592093665	0.5098965516383716	0.7135538839755615
ENSMUST00000003717.12|ENSMUSG00000042476.12|OTTMUSG00000054368.2|OTTMUST00000134885.1|Abcb4-201|Abcb4|4079|protein_coding|	1.0523535117547589	0.4975816487181506	1.0605369969397689	1.0575076037338589	0.8271128125102554	0.848603249257892	0.9863248621284997	0.9331786894031594	1.3256751530982704	1.515202832293769	0.9308803299010773	1.3466441346644915	1.0311878548907605	1.2458189481809163	0.9066837884424092	1.3477216875359923
ENSMUST00000003720.4|ENSMUSG00000003623.4|OTTMUSG00000024301.1|OTTMUST00000059513.1|Crot-201|Crot|2996|protein_coding|	8.572297038634243	5.40410609196329	5.445594921008247	5.24359644654666	4.333702724212925	4.554764732940103	4.989167287913858	3.815123165511348	7.688134986787656	6.166709916147129	5.969048734516293	6.402372681240792	6.3503230643226285	6.386758265416368	5.925350866071989	5.285952104965958
ENSMUST00000003726.15|ENSMUSG00000024002.18|OTTMUSG00000030241.5|OTTMUST00000074873.3|Brd4-201|Brd4|5957|protein_coding|	1.2409755911373805	0.23854424277585667	1.061574640844285	1.4186290602229548	1.2173329902396872	1.3478671229829875	0.744850024198703	1.1665923624697678	1.2045954128130736	0.7650451781370278	0.7846403691859434	0.885169416356274	1.1837358382270255	1.0541735890893194	1.6030618179025677	1.8553874949585853
ENSMUST00000003741.15|ENSMUSG00000003644.17|OTTMUSG00000009632.6|OTTMUST00000022256.2|Rps6ka1-201|Rps6ka1|3085|protein_coding|	0	0.08724503262628007	0.072812042554314907	0	0	0	0	0.09558663132647532	0	0	0	0	0	0	0	0.3982182484767248
ENSMUST00000003754.7|ENSMUSG00000003657.9|OTTMUSG00000061890.1|OTTMUST00000151033.1|Calb2-201|Calb2|1431|protein_coding|	16.656214062088665	8.109336414536179	31.451801321761938	11.45851091688889	22.05896857899019	21.87259070707088	18.597653235861703	20.378474843368867	8.588782110070195	22.839650183971763	13.69055905220281	12.589493439845082	17.774235785678787	12.091378538656127	13.371356566994638	24.775526792182486
ENSMUST00000003759.10|ENSMUSG00000003662.10|OTTMUSG00000016012.3|OTTMUST00000038151.2|Ciao1-201|Ciao1|3075|protein_coding|	9.354376206556106	6.155004757679108	7.128335617924331	6.835003536214922	6.452188413568065	5.483675265879696	6.799054513261262	5.507585389986721	9.519349018375507	7.874704149027707	7.063669808985464	8.457879558601203	7.4622581807694015	7.53802945553393	8.015921245110501	7.355065179499847
ENSMUST00000003762.7|ENSMUSG00000003665.7|OTTMUSG00000072037.1|OTTMUST00000174202.1|Has1-201|Has1|2095|protein_coding|	0.6986402926139189	0.562607318291096	0.4845353746036379	0.34605635823477515	0.36536482960461675	0.3243266390734292	0.36382046186534023	0.28068113929051103	0.9166992780666432	0.486263744901199	0.4323870774943419	0.47336280933469976	0.5881111264219078	0.4688975126106035	0.6186439422159296	0.6848734018839326
ENSMUST00000003777.4|ENSMUSG00000003680.16|OTTMUSG00000042231.1|-|Taf6l-201|Taf6l|1869|protein_coding|	0.6196280478183254	0.442554991381358	0.4529579481498295	0	0	0	0	0	0	0.9179247734964966	0	0.07935755502075711	0	0.5212733171076098	0	0
ENSMUST00000003808.7|ENSMUSG00000038508.7|OTTMUSG00000023705.1|OTTMUST00000057884.1|Gdf15-201|Gdf15|1545|protein_coding|	0	0	0	0	0	0	0.015661089047545162	0	0	0	0	0	0	0	0	0
ENSMUST00000003818.13|ENSMUSG00000003721.14|OTTMUSG00000034839.4|OTTMUST00000088552.1|Insig2-201|Insig2|2697|protein_coding|	9.436206060655872	5.931943659733825	7.075398969314312	6.780987176547754	6.437311146575234	6.003703810582266	6.544855119112466	6.251495594692784	10.542500335692127	8.470029246150514	7.839026932989523	9.714448421977737	7.33153940226691	7.684246986548602	8.130052097146265	7.568938364977572
ENSMUST00000003826.7|ENSMUSG00000032269.8|OTTMUSG00000063011.2|OTTMUST00000181907.1|Htr3a-201|Htr3a|2082|protein_coding|	0.46908021291610347	0.8768663648064386	0.9383996470470449	0.42428082178790527	1.1169500406859545	0.6021842459492772	0.3996917665325187	0.22120894455471413	0.6923992951764426	0.5876451782807045	0.13996620332981005	0.869331889312001	0.6074760957277665	1.1632803999917027	0.6636720985400275	0.7044112531887334
ENSMUST00000003828.10|ENSMUSG00000003731.13|OTTMUSG00000009518.4|OTTMUST00000021769.2|Kpna6-201|Kpna6|2195|protein_coding|	3.8723387990948863	2.1095565645705876	2.3454624304919136	2.854211256487021	3.1205104778886446	2.18335773770972	2.312049690085265	1.5171297767901328	4.003799732637972	3.9279059359452337	3.0178259276995956	2.548547630501494	4.477034572933644	4.285307221538835	3.6738868122578374	2.8059045534353912
ENSMUST00000003843.15|ENSMUSG00000003746.16|OTTMUSG00000024597.3|OTTMUST00000060436.3|Man1a-201|Man1a|5137|protein_coding|	18.166179855183202	11.338948975194482	10.343958288697376	9.186290234853056	10.506254794702507	8.643531830297672	8.009443689841733	6.850223546402443	13.864584957641359	13.71438511051246	13.760772382924218	10.06021762058868	13.005202155162545	17.622931757429516	14.409059174304407	10.789863897592367
ENSMUST00000003850.7|ENSMUSG00000003752.9|OTTMUSG00000023456.2|OTTMUST00000057030.1|Itpkc-201|Itpkc|3247|protein_coding|	1.8796102333331273	1.45262694432474	1.966916834633279	1.2680982325711077	1.708279674032114	1.0641698720659798	1.9054632864424537	1.6129684977370573	1.5759124792614176	2.3460878624870167	1.6266199049387762	1.9180077720696722	1.920810753843648	1.415483010133366	1.7626850804679157	1.8923967515964446
ENSMUST00000003857.6|ENSMUSG00000089832.8|OTTMUSG00000023744.1|OTTMUST00000057992.1|Shkbp1-201|Shkbp1|2358|protein_coding|	0.8963291269306518	1.078925830830671	0.815717047681785	0.9742721491743173	0.9717385382415735	0.781450361364795	0.6663833301364877	0.4918452031600448	1.2370463750640084	1.3015750163428397	0.8651803066581243	1.1085242384846026	0.897362107826966	0.9009410851957161	1.0003766116877792	0.4335978821619019
ENSMUST00000003860.12|ENSMUSG00000003762.13|OTTMUSG00000023773.2|OTTMUST00000058082.1|Coq8b-201|Coq8b|2181|protein_coding|	5.072177577264584	3.2896282455004204	3.359650657513725	3.4068036153010914	3.1055444567459056	2.576870772818931	3.0662988597753005	3.091073408836289	4.087549839014361	3.7040578528622583	4.279150317775025	3.737546972973695	3.8467867116204584	3.2236088412229607	3.070945084165582	3.16039740928356
ENSMUST00000003870.14|ENSMUSG00000025025.14|OTTMUSG00000074509.1|OTTMUST00000180857.1|Mxi1-201|Mxi1|2627|protein_coding|	5.790512625154796	3.963391506773941	4.099976694344841	5.241553004666255	4.860197448622559	3.0896693715943675	3.3597064499714997	3.0368763788309625	6.063913699519016	6.3665272765886805	5.515620336062664	5.313754106336093	4.48177454208775	4.447951724231945	4.842316061407515	4.50099924305511
ENSMUST00000003876.9|ENSMUSG00000003778.14|OTTMUSG00000017276.2|OTTMUST00000041843.1|Brd8-201|Brd8|4468|protein_coding|	4.802651718500879	3.478969197067828	3.677144587272043	3.609504149802171	3.6121742918918605	3.144899005115181	3.112951948189445	3.21275531994257	5.214987495254403	4.273009046307791	4.7325084932793064	4.402763345444675	4.080345206167228	4.618905906518093	5.5730395801871575	4.313757981512117
ENSMUST00000003898.11|ENSMUSG00000022842.18|OTTMUSG00000069893.2|OTTMUST00000071267.1|Ece2-201|Ece2|3152|protein_coding|	4.680839662436034	3.298542022589457	3.667291069684389	2.5619578970440324	4.82580570321516	3.8135446215130386	3.281616966438502	2.9963170469180174	3.76505567339965	4.562549139533932	3.693628555031874	3.4135095704109757	5.481628076238157	3.5345058680739414	3.615223708925966	4.279232559341587
ENSMUST00000003906.12|ENSMUSG00000003808.18|OTTMUSG00000022260.2|OTTMUST00000052994.1|Farsa-201|Farsa|1826|protein_coding|	7.202935739522128	4.859495754713516	5.685288034359099	5.338674183702029	5.095179852538463	4.158636459231114	4.589330604739288	4.779061088730522	8.13707996595175	6.600197921104396	6.741332459081172	5.85379574867604	5.350101877412617	6.050985191818989	6.110018364105107	5.442322684520317
ENSMUST00000003907.13|ENSMUSG00000003809.14|OTTMUSG00000030024.3|OTTMUST00000074438.2|Gcdh-201|Gcdh|2167|protein_coding|	2.136378266364922	1.5085263590358862	1.8774240386022902	1.6651836378479004	2.1607405835280775	1.6978318329929964	1.4222155434189383	1.7975846259921486	1.507254744867765	1.578000048021427	2.036270413769078	1.661383367618093	2.147890687773402	1.3538909661569292	2.3944712305227065	2.4261842561300955
ENSMUST00000003908.10|ENSMUSG00000003810.13|OTTMUSG00000009403.3|OTTMUST00000021416.1|Mast2-201|Mast2|5445|protein_coding|	0	0	1.3958301916498936	0.1974852140357512	0.10714348283207459	0.32935884310526437	0	0.013073667662676345	0.7871834531005897	0.059320098925709185	2.7889131559832645	0.05430129159532127	0.7117676419106276	0	0.004772682906792704	0.005173308475884209
ENSMUST00000003910.12|ENSMUSG00000003812.13|OTTMUSG00000022266.4|OTTMUST00000053020.1|Dnase2a-201|Dnase2a|1715|protein_coding|	0.6655566913196107	0.03372030368798896	0.2971548280376395	0.2085309320245325	0.19679025161048844	0.509443383633709	0.1524557303306283	0.29136949688027997	0.697354057850042	0.6818729016454704	0.5248775531792887	0	0.20896550658443228	0	0.40661762762966797	0.05506235213098484
ENSMUST00000003911.12|ENSMUSG00000003813.15|OTTMUSG00000022270.3|OTTMUST00000053035.1|Rad23a-201|Rad23a|2074|protein_coding|	7.789629244107557	5.758446082578793	6.182855075051835	6.300858875138644	5.33189262375098	4.899927145175191	5.207471584744828	3.3819339405796125	7.997487611310741	6.913948008363273	6.8102765109459735	8.323134163485168	6.726832480368815	6.212075890442481	6.257750104809253	6.028510927079497
ENSMUST00000003912.6|ENSMUSG00000003814.8|OTTMUSG00000022277.1|OTTMUST00000053061.1|Calr-201|Calr|2184|protein_coding|	120.23953457168443	76.84792663537488	81.25349247934481	84.4780095334992	86.8463018393613	85.94086226378879	95.79254548215664	81.4787780482692	117.86327564834635	90.70845145517882	96.91259931402539	106.93214538619705	101.60173462630999	91.09215821287192	98.10480574196157	98.07048114552555
ENSMUST00000003922.5|ENSMUSG00000003824.12|OTTMUSG00000022282.2|OTTMUST00000053071.2|Syce2-201|Syce2|685|nonsense_mediated_decay|	1.3358927930106734	0.8459557349226433	0.5764058683158761	0.7058914291661048	1.024602703842397	0.7110341044153687	0.7315219997640702	0.6044736245204639	0.7270510629171929	0.9339854833795248	1.0422147154803676	0.5953955763506145	1.4119499671250033	0.5808566295273151	0.4007386733293118	0.49522591880853123
ENSMUST00000003946.8|ENSMUSG00000003848.14|OTTMUSG00000035977.3|OTTMUST00000092320.1|Nob1-201|Nob1|1658|protein_coding|	7.497017183937934	5.4902359462224375	6.101800521878672	5.937704735218232	6.361923642061853	4.967234002876082	5.8815647627843735	4.960193758286402	7.7059026312309875	6.639005813059001	6.735009745351371	6.828447587784311	6.444062263826556	6.862282304171276	6.752038444136264	7.314413332208335
ENSMUST00000003947.8|ENSMUSG00000003849.8|OTTMUSG00000022884.1|OTTMUST00000055042.1|Nqo1-201|Nqo1|1553|protein_coding|	1.6077854874510984	0.8906348512093223	0.7559201765869776	1.0233708766698086	1.2890451312471605	0.7579303042859834	1.042913752323057	1.807999600864852	1.7301141713597288	1.4343646349077512	1.3110841495423562	1.1445976202825336	1.0040388165096332	1.0361258464545027	1.1812459538038929	1.19699497990694
ENSMUST00000003961.15|ENSMUSG00000003863.18|OTTMUSG00000023803.6|OTTMUST00000146823.1|Ppfia3-201|Ppfia3|4647|protein_coding|	33.81330401096053	24.831269513932327	24.338048463827846	25.31564297186786	23.280183819913677	21.266619845247607	23.484022447320744	19.014339370837337	34.18551328592931	24.50801009959727	27.142587646461273	29.13170275565242	26.096485897009227	27.81927611941217	28.997251146132886	26.527887680987426
ENSMUST00000003964.16|ENSMUSG00000003865.16|OTTMUSG00000023845.2|OTTMUST00000058241.1|Gys1-201|Gys1|3678|protein_coding|	2.776777227924192	2.518769806305622	2.7102584494446935	2.8400483770889213	2.065417991268737	1.9003075496705983	2.4108900925427745	2.4463458860981744	3.341820933046271	2.6281099002499944	2.619992037118125	3.3231214816676578	2.644475068365614	2.980032645629043	2.9226894681649123	2.4619925059025567
ENSMUST00000003971.9|ENSMUSG00000003872.9|OTTMUSG00000016518.2|OTTMUST00000039918.2|Lin7b-201|Lin7b|735|protein_coding|	41.915580455751076	31.74830525627686	23.89353466446532	21.05056497098794	22.425386705689245	22.17703796943977	22.8288863414689	19.452382318360087	31.24090111609005	24.900547293567545	31.514087973588506	27.897792137031292	26.295141916302118	31.875238808114	29.25430572335742	27.533985075109992
ENSMUST00000003981.5|ENSMUSG00000003882.5|OTTMUSG00000070275.1|OTTMUST00000170053.1|Il7r-201|Il7r|3540|protein_coding|	0.12165044601488445	0.12031114788898138	0.06972427516061322	0.07587932170809115	0.1615581181268983	0.09698502603183445	0.10542606318245397	0.061822699625180236	0.12856365784324691	0	0.10399200922296455	0.14038007370316385	0.19440426772530733	0	0	0.13071559332108101
ENSMUST00000004036.5|ENSMUSG00000003934.5|OTTMUSG00000005987.1|OTTMUST00000013398.1|Efnb3-201|Efnb3|3183|protein_coding|	38.59030437489396	22.65212661035429	36.15276986060999	23.485190150720996	39.945836334075665	33.10406228483879	32.32482617347457	30.04091393328499	36.952385675375695	41.03216577853624	29.4508608247423	25.969027073681087	36.761342146248374	30.49583782080891	32.11675537606909	42.77977462886891
ENSMUST00000004050.6|ENSMUSG00000003948.17|OTTMUSG00000060262.1|OTTMUST00000002558.1|Mmd-201|Mmd|2677|protein_coding|	117.56619193088547	76.46588724182597	69.2387265124807	70.09580653986197	74.41176396865917	67.32260529788994	70.06502986699034	61.21407507312748	98.13248325756201	88.88448780277481	89.41695228143469	91.18760865805906	81.94241648255098	102.6744660902837	89.19722030528104	78.15198340688526
ENSMUST00000004051.7|ENSMUSG00000003949.16|OTTMUSG00000001287.2|OTTMUST00000002563.1|Hlf-201|Hlf|5642|protein_coding|	22.172032321633576	13.206435684884191	14.19340355197909	14.26991949307857	15.014652242776263	12.628164891256366	13.66570498314382	12.635198403849268	21.987961153477833	17.946650932210435	18.455120756084778	17.568544715014834	15.519665150524325	16.841877745925725	20.195467908577513	17.19570646035175
ENSMUST00000004054.12|ENSMUSG00000022905.12|OTTMUSG00000038076.3|OTTMUST00000098056.1|Kpna1-201|Kpna1|5039|protein_coding|	37.32765339969213	25.213867651602865	24.886626588356965	25.82448236616055	23.679246765952808	21.148745589140454	25.777070849561735	20.402694921904846	35.02456703897681	29.657007685684963	29.543394669420053	36.46486258122839	30.194584490396814	31.78402436221528	33.56045032815031	27.93083772080108
ENSMUST00000004055.9|ENSMUSG00000042156.16|OTTMUSG00000069741.1|OTTMUST00000168688.1|Dzip1-201|Dzip1|4079|protein_coding|	13.658205152561765	9.382968232970839	8.999585137873066	9.952160599522756	10.335753237246475	10.119471116873013	8.37043261373916	9.46172316723963	15.236058183178042	11.12266149900603	10.917364509079837	11.443125283616675	14.291392242429696	10.247687719771342	11.378881544952234	10.37464924051144
ENSMUST00000004057.8|ENSMUSG00000003955.8|OTTMUSG00000071899.1|OTTMUST00000173872.1|Fam162a-201|Fam162a|718|protein_coding|	19.903349829142538	11.225542311902933	12.280109239034049	6.796547607318	16.782245474747825	10.873542331816086	8.815507940568866	9.387371760754698	14.646311641051085	19.386805253143827	14.841526380868915	11.170396958227387	9.899858379542856	7.290036059277722	11.543550269472025	13.922639173475764
ENSMUST00000004072.9|ENSMUSG00000003970.9|OTTMUSG00000071205.1|OTTMUST00000172310.1|Rpl8-201|Rpl8|851|protein_coding|	199.69965440491922	141.65778057186745	142.98352655086737	144.11639943533328	158.23796389429265	151.3466302775867	145.33539309408206	139.3112731306419	213.1042283141126	180.78649757946113	195.09093493674447	151.66904767241883	191.10387964929473	152.27920973975063	182.91060335329797	185.79981231200986
ENSMUST00000004076.4|ENSMUSG00000003974.6|OTTMUSG00000054376.1|OTTMUST00000134901.1|Grm3-201|Grm3|3049|protein_coding|	37.22454530798559	29.045736549260504	22.845332779357268	31.45985054992402	21.72613932703207	17.936312812382756	21.496317123790842	18.611559759649722	43.40477061752344	27.09739546707808	34.94334110606238	33.59614908449035	26.549483322902365	29.47448545469509	38.41407988273908	24.14289335325438
ENSMUST00000004094.14|ENSMUSG00000003992.15|OTTMUSG00000024516.11|OTTMUST00000060164.8|Ssbp2-201|Ssbp2|3957|protein_coding|	9.791289837992965	6.487646284179473	5.681282216635673	6.367005137014334	7.055501228673469	4.756946068639355	5.7210880006707745	5.1054889756320385	9.546972458327545	8.372045596060792	8.007305243291137	8.013929962187051	9.151239029650819	9.0873620555904	9.719957181517731	8.004508139914588
ENSMUST00000004097.15|ENSMUSG00000029705.17|OTTMUSG00000040141.5|OTTMUST00000104304.4|Cux1-201|Cux1|12862|protein_coding|	2.2964431729063985	1.823970147478734	1.3050253889859187	2.162567870236268	1.8259788266861063	1.4591475473709712	1.7862923992734692	1.769479329804023	2.9550506670609753	2.2248815683962735	2.0992622921929676	2.7741110766471064	2.020943872361684	1.891544533728403	2.9560072016277132	1.8579641486647487
ENSMUST00000004120.8|ENSMUSG00000004018.9|OTTMUSG00000008088.3|OTTMUST00000018377.1|Fancl-201|Fancl|2724|protein_coding|	1.376223861007584	0.9795515813934725	0.8898473976596363	1.1327681898242885	0.897102821766192	0.908969108946256	1.0130752690269547	0.9029299425807416	1.5099949958102652	1.244226226728877	1.0484034623167724	1.3800157146852032	1.1354997296087648	1.3392442292505862	1.4638678199866848	1.140873108373368
ENSMUST00000004133.10|ENSMUSG00000004031.13|OTTMUSG00000049880.1|OTTMUST00000127006.1|Brinp2-201|Brinp2|4167|protein_coding|	29.955199379881748	18.06051660555766	23.16534627440335	20.681672428800663	21.43102475367348	20.126555196988722	22.193124059505227	22.6977383705427	28.44687955282183	21.59549114863585	17.653664312312436	29.35273303538245	20.671274605036928	18.127471446579513	19.061839438831523	26.774134974144427
ENSMUST00000004134.10|ENSMUSG00000004032.10|OTTMUSG00000035923.2|OTTMUST00000092142.1|Gstm5-201|Gstm5|945|protein_coding|	103.87813748613068	72.91237373846931	64.13501492856543	58.043823866062716	60.336580665258396	52.16333864579981	53.29671754117144	55.01474361306133	103.99855913833815	84.09675711016428	85.9037990813468	67.95808070461766	74.07904929043923	73.57741335990268	79.94240390411596	72.16884699843905
ENSMUST00000004136.9|ENSMUSG00000004038.9|OTTMUSG00000007193.3|OTTMUST00000016604.3|Gstm3-201|Gstm3|1311|protein_coding|	0	0	0	0	0.02255673234239334	0	0	0.021088959030756808	0	0	0.026821644614253695	0	0	0.039756071469696896	0	0
ENSMUST00000004137.10|ENSMUSG00000004035.12|OTTMUSG00000007101.19|OTTMUST00000016411.2|Gstm7-201|Gstm7|1377|protein_coding|	4.86845861650345	3.635085463947105	3.7790156112574067	3.6002763696196918	4.1868523600046785	3.8286890290617936	3.7555757017504434	4.03380869147444	6.312345417902581	5.494104010392618	4.621662711712747	3.8581183487897297	4.6692211736855125	3.5371584601722565	4.450760136656852	4.53410499648207
ENSMUST00000004140.10|ENSMUSG00000058135.12|OTTMUSG00000007188.2|OTTMUST00000016591.1|Gstm1-201|Gstm1|1289|protein_coding|	96.60776954527147	56.53781844253585	82.35912170804315	63.11409287553273	71.06309288990195	67.58557599053208	68.6796876553129	74.89878108752762	88.28926368485499	90.51295084363747	75.09781139545257	68.81485573099691	77.80485903853342	69.11628341313948	80.45936404236475	96.24740929175576
ENSMUST00000004143.2|ENSMUSG00000020919.11|OTTMUSG00000002127.1|OTTMUST00000004318.1|Stat5b-201|Stat5b|5062|protein_coding|	6.512045013592858	4.464259134445431	5.340755309049916	4.137509564225933	5.400113574428737	4.27366417497808	4.143387764754925	4.402581124815998	6.1904881653356725	6.846551029282124	6.305990165490324	5.084600294761236	6.442217436656934	5.601753674287518	6.961332456000701	6.378245053013822
ENSMUST00000004145.13|ENSMUSG00000004043.14|OTTMUSG00000002125.5|OTTMUST00000004310.1|Stat5a-201|Stat5a|3888|protein_coding|	0.07856234711350588	0	0	0	0	0	0	0.2423826289575897	0	0	0	0	0	0	0	0
ENSMUST00000004156.9|ENSMUSG00000004054.9|OTTMUSG00000074384.1|OTTMUST00000180516.1|Map3k11-201|Map3k11|3898|protein_coding|	3.6431123274233195	3.0045850900901	3.05634088858122	3.086779672241522	3.365920457610714	2.439938748142594	2.803136357265943	2.7395053782503322	4.454488820944792	3.9967898196744187	3.720529888670644	3.5725415848689486	3.7883334174237038	3.40210591161869	4.248646952546218	3.079722235017889
ENSMUST00000004172.14|ENSMUSG00000004070.15|OTTMUSG00000026637.4|OTTMUST00000065914.1|Hmox2-201|Hmox2|1730|protein_coding|	8.040910274545805	6.2586565843110575	8.313592900380218	12.403530567001743	9.789489661172396	7.590236412218333	11.538819106193506	13.359676558349376	12.520491282852154	8.1344560721658	9.525420571695479	7.016209206064018	7.9729192640000965	9.550722725569717	9.492065827137965	14.643381905505072
ENSMUST00000004173.11|ENSMUSG00000004071.13|OTTMUSG00000026631.9|OTTMUST00000065933.1|Cdip1-201|Cdip1|3953|protein_coding|	9.771017962379696	5.425568811353116	6.3936941618191465	5.849597205213248	5.600862194671884	5.152562000407074	5.677636099837633	5.202575198263647	9.67151153475921	8.394940626296892	6.937914573460731	7.932533855793644	6.885865637032505	6.418182501587022	7.513819264055411	7.062320465566695
ENSMUST00000004200.8|ENSMUSG00000004096.9|OTTMUSG00000034185.2|OTTMUST00000086694.1|Cwc15-201|Cwc15|1111|protein_coding|	17.52258503603848	11.939103197295129	15.889787695112682	16.05655114424576	18.840610318646252	16.046050342255633	19.290266675362847	17.81879660106302	22.283380794094956	15.905126888169148	19.950666338884666	12.865821922714888	23.749366994316663	17.020011150014916	17.199207774154356	23.402438082915953
ENSMUST00000004201.7|ENSMUSG00000004098.7|OTTMUSG00000022343.1|OTTMUST00000053292.1|Col5a3-201|Col5a3|6119|protein_coding|	0.03892494024624806	0.08856824509217892	0.29326362301333986	0.06141383860130033	0.18974067118600244	0.09614393384033393	0.1358128575035167	0.14277439243594503	0.048055534233516446	0.19692715295898758	0.04859828365223262	0.09612067711587657	0.08999978542276398	0.11150007623641017	0.046468191588043294	0.19690125265860514
ENSMUST00000004202.16|ENSMUSG00000004099.16|OTTMUSG00000063003.5|OTTMUST00000153345.1|Dnmt1-201|Dnmt1|5367|protein_coding|	5.866502081457217	4.372508505405637	4.592102960877195	5.662698720988573	5.306179124996759	4.39817138644746	5.1268445468892505	4.6718641370680345	5.263560277488677	5.801520312950929	4.581518945392099	5.04688052437101	5.770107817561041	5.6928355350076485	6.051986263800497	6.155557920061383
ENSMUST00000004203.5|ENSMUSG00000004100.12|OTTMUSG00000023850.2|OTTMUST00000058262.1|Ppan-201|Ppan|1670|protein_coding|	4.423616631579195	2.626326650904086	2.8880333703121437	3.696746524595599	3.0613366597905154	2.9028905750999434	4.188398030579735	3.163174939655795	4.391007502398815	3.336645274768042	3.5897895077720383	3.51199777045919	3.723956140043825	3.5061657005023252	4.072871166810985	3.881916908837671
ENSMUST00000004206.9|ENSMUSG00000070319.6|OTTMUSG00000063002.2|OTTMUST00000153339.1|Eif3g-201|Eif3g|1101|protein_coding|	34.98729482898901	25.924342911763603	27.93107230288254	27.654085862002315	29.54017647916322	26.740086988821435	30.65739624028083	28.68704619425464	39.33960774489612	32.571993537968496	33.618218082029955	28.69979569647377	33.32651104224016	32.82899842619855	32.52624297737589	32.7821683348627
ENSMUST00000004208.6|ENSMUSG00000004105.8|OTTMUSG00000012579.2|OTTMUST00000029972.1|Angptl2-201|Angptl2|3339|protein_coding|	0.20363732687090655	0.13613729377500353	0.44553972489138266	0.30532752247278677	0.47696447299527495	0.30979106453495076	0.4820472899009155	0.8776672699960902	0.31949234749445443	0.5981608175857906	0.16612844048590963	0.2990567001951487	0.33310083562937637	0.389455012963477	0.30509714320172504	0.4350750451358665
ENSMUST00000004214.14|ENSMUSG00000004110.17|OTTMUSG00000049818.4|-|Cacna1e-201|Cacna1e|12697|protein_coding|	0.12838098569294373	0	0	0	0	0	0	0	0	0.2105723218349561	0	0.5642390981086338	0.23894003630047184	0.25781040425854723	0	0
ENSMUST00000004222.13|ENSMUSG00000022702.16|OTTMUSG00000026265.4|OTTMUST00000064953.1|Hira-201|Hira|4218|protein_coding|	7.388746337535561	5.718382201729973	6.308170410636261	5.360764222136064	4.283726082355444	4.4263568572925625	5.217361820837893	4.497392969440348	8.5638915684569	6.612231370238271	7.243854990369078	6.83324416620451	6.327651468378758	5.936479847302028	7.230464701530412	5.750641945051282
ENSMUST00000004232.9|ENSMUSG00000074207.10|OTTMUSG00000034747.1|OTTMUST00000088306.1|Adh1-201|Adh1|1492|protein_coding|	0	0	0	0.11185059744775988	0.038617206165862936	0.04498233597261864	0.06529012663864989	0.10832485310771289	0	0.06182926130530737	0.06876625517106627	0	0.04482702264586821	0	0.07995897227678628	0.10826145770912127
ENSMUST00000004281.9|ENSMUSG00000028630.9|OTTMUSG00000064386.1|OTTMUST00000157119.1|Dyrk2-201|Dyrk2|6129|protein_coding|	14.125114573056267	9.982779336221432	11.710602221389095	10.535770389307189	10.763926203291453	9.28454603519576	10.98912323984985	10.431815217439189	11.189892005311838	11.507213672531917	10.542453085298723	13.503773814670554	10.015536401155389	12.283647354151793	12.630492569092402	12.273963697406877
ENSMUST00000004294.11|ENSMUSG00000004187.11|OTTMUSG00000071083.1|OTTMUST00000171940.1|Kifc2-201|Kifc2|3218|protein_coding|	94.28472658006034	61.86397941255569	62.64377193797012	67.8198907032222	59.549295776704525	58.5230181048221	61.54741287806851	54.323693572286636	97.0694814836831	71.10368987237915	78.35002187750078	74.18551004566154	73.90126895059052	66.03972461851433	78.87639378523042	67.10768195728195
ENSMUST00000004316.14|ENSMUSG00000004207.14|OTTMUSG00000016474.1|-|Psap-201|Psap|2654|protein_coding|	0.6784604290017376	0.8125916027036043	0.7821813075075098	1.1427121223186192	1.0635293777073136	0.46763188847309456	0.3305224021040924	0.15953387845304146	0.48377269936852707	1.3870737590514721	0.936622028426233	0.7475143394479007	0.300825733761587	0.8866267100936278	0.8667716120160162	0.5031888463868979
ENSMUST00000004326.3|ENSMUSG00000031398.13|OTTMUSG00000017689.3|OTTMUST00000042887.3|Plxna3-201|Plxna3|6943|protein_coding|	2.696019767427004	2.0194473975513683	2.8529357953601666	2.4190743511817288	2.4603152638302324	2.0212330268698144	2.2908571890972538	2.1527435807589965	2.3019264433570013	2.820798973739284	2.2970992105229753	2.612638454499818	2.8368261619208175	2.3844549209627095	3.000347257012077	2.786592632637232
ENSMUST00000004327.10|ENSMUSG00000031400.10|OTTMUSG00000017699.5|OTTMUST00000042897.3|G6pdx-201|G6pdx|2652|protein_coding|	5.753862816385367	4.3236981276854545	5.250700670487477	4.274303111504131	4.609093677423203	3.946957810998706	4.699001566089631	3.9352935043923183	9.008594285885986	5.488832580715858	5.505747313817613	5.910289878017434	5.280417428360988	4.911255525971964	6.888315260777145	5.662792169585741
ENSMUST00000004330.9|ENSMUSG00000004221.16|OTTMUSG00000017732.19|-|Ikbkg-201|Ikbkg|6918|protein_coding|	0	0	0	0	0	0	0	0	0	0	0	0	0	0	0	0.16524310723303443
ENSMUST00000004340.10|ENSMUSG00000004231.15|OTTMUSG00000037630.4|-|Pax2-201|Pax2|3095|protein_coding|	0.11057648625320267	0.06085717361673636	0.06449457201163417	0.13651808356673506	0.10183418676256258	0.12525597286782655	0.2221822513764383	0.03175083409787995	0.07433129874383156	0.08117075368169469	0.16032147065395522	0.09922831978525803	0.13685573803168732	0.15578419454937853	0.11333390164578365	0.11337658109089262
ENSMUST00000004343.6|ENSMUSG00000004233.14|OTTMUSG00000006862.4|OTTMUST00000015865.2|Wars2-201|Wars2|4410|protein_coding|	1.4629839879498476	0.9339052599444547	1.1857994182791365	1.1066269223977963	1.0405741300205882	1.1110350446097745	1.2271460399383787	1.0060353675792444	1.8303476353023223	1.629319459392692	1.185901156097328	1.640168075248119	1.604108575346555	1.3293835041827704	1.5140279151144176	1.7831624025819233
ENSMUST00000004375.15|ENSMUSG00000004264.17|OTTMUSG00000020695.3|OTTMUST00000048977.1|Phb2-201|Phb2|1318|protein_coding|	32.8013292976237	24.281398278206797	22.165248618228166	22.746621502884143	21.962712285309802	20.568407622647843	23.119131216275925	20.931794068051765	31.819131652202035	28.38179230190224	27.898707432462007	27.878826566412595	26.254851560306914	25.455030648515866	30.484893080857216	27.147580551335324
ENSMUST00000004377.14|ENSMUSG00000004266.15|OTTMUSG00000038210.3|OTTMUST00000098375.1|Ptpn6-201|Ptpn6|2308|protein_coding|	0.05564808965683579	0	0	0.06743109341687889	0.046831857307659645	0.054565321811514814	0	0.08760068248860002	0	0.04983610505485398	0	0.13726034939116746	0	0	0	0
ENSMUST00000004378.14|ENSMUSG00000004267.16|OTTMUSG00000022240.6|OTTMUST00000052923.2|Eno2-201|Eno2|2795|protein_coding|	244.55276775850277	179.73587842886477	149.1675807006456	163.2936778850839	157.86267362181624	134.7303240285932	148.45595344002578	128.2968569438679	233.43661879414535	197.04178940723725	194.9338999491057	201.44882459900097	194.62866824643143	197.58186612372722	218.20541786163557	174.06528403714026
ENSMUST00000004379.7|ENSMUSG00000004268.11|OTTMUSG00000023581.3|OTTMUST00000057562.1|Emg1-201|Emg1|1034|protein_coding|	12.057032291736606	9.868416894731126	8.517904146099493	7.773021616069516	8.657449388670376	8.441726013514451	7.094243046323691	6.331624177633967	12.301266682820279	10.87787462059588	11.74918076665357	10.487675160324859	11.302504470158828	8.954656340839863	10.651154510278198	8.956892824773199
ENSMUST00000004381.13|ENSMUSG00000004270.13|OTTMUSG00000023580.2|OTTMUST00000057553.2|Lpcat3-201|Lpcat3|2281|protein_coding|	4.821421053855136	2.422061103766516	3.6685796070765404	3.184129731701559	3.3689418422835815	2.7273987895190013	3.1567937866685885	3.106469391457488	4.146688856586406	4.809829017462713	3.2550104587383433	4.172678313888979	3.903739029253393	3.574077398446757	3.738038404159903	3.190023863572601
ENSMUST00000004389.5|ENSMUSG00000072772.3|OTTMUSG00000023121.1|OTTMUST00000055867.1|Grcc10-201|Grcc10|863|protein_coding|	49.170195979236354	35.35799293869198	34.73290171855279	33.58192124763456	36.56189539152081	34.7016170829951	37.73164487115081	39.5079286298772	49.352021552414605	42.69803004649268	48.598560268819135	34.91598474644317	44.80660600326127	38.434654202382724	43.855735121318205	47.63560744510899
ENSMUST00000004392.11|ENSMUSG00000029771.12|OTTMUSG00000035855.6|OTTMUST00000091864.1|Irf5-201|Irf5|2189|protein_coding|	0.6793959473790705	0.8030869424220057	0.709359347019253	0.629872800996461	0.6831551286677745	0.42450487964665223	0.598153563981807	0.7202348213672076	1.0721927660382622	1.0973901003162867	1.0139483297070695	1.1788823793259307	1.1047908911541957	0.8379470721908248	0	0.6932491758834731
ENSMUST00000004396.12|ENSMUSG00000004285.12|OTTMUSG00000023640.2|OTTMUST00000057694.1|Atp6v1f-201|Atp6v1f|703|protein_coding|	92.48861074900209	57.86077007947143	58.889523033864506	56.36768369246346	59.21570280934239	55.46336130238649	56.481072330080366	50.81218003897172	88.5236184839066	74.92532659831399	76.2728509037193	72.80799936841755	73.51042020687267	70.00850652988112	71.94668923618673	61.877657618164314
ENSMUST00000004428.13|ENSMUSG00000004317.14|OTTMUSG00000016484.2|OTTMUST00000039773.1|Clcn5-201|Clcn5|8390|protein_coding|	1.3641330992752043	1.140553200842211	1.3196141862334398	1.3758668898412822	1.3213973984689027	1.1955185426464592	1.1330736427489667	1.1721824540105608	1.7671907331511716	1.5243674586173526	1.4999095663655297	1.4771017646359226	1.9943301601831804	1.3356244115832654	1.821205505249154	1.683716016793537
ENSMUST00000004430.13|ENSMUSG00000004319.15|OTTMUSG00000022342.2|OTTMUST00000053283.1|Clcn3-201|Clcn3|4175|protein_coding|	0	0	0	0	0	0	0	0	0	0	0	0	0	0	0	0
ENSMUST00000004453.8|ENSMUSG00000004341.8|OTTMUSG00000000419.2|OTTMUST00000000997.2|Gpx6-201|Gpx6|1340|protein_coding|	0.07908343316900797	0.11319304618667714	0.04200997207790407	0.07649702717867193	0.08785889708630733	0.08527579156321174	0.01857209853602249	0.0616076356264359	0.06461713931259254	0.11734907639066817	0.15665976487760944	0.02360736273835094	0.05109019705727732	0.038699465589146644	0.09113155945671633	0.17272165265019693
ENSMUST00000004470.8|ENSMUSG00000004356.8|OTTMUSG00000063991.1|OTTMUST00000156459.1|Utp20-201|Utp20|8821|protein_coding|	2.4111068980306496	1.9498092118523713	2.246799787762938	2.1928497795995514	2.060682011328681	1.8273608631485259	1.928059336448886	1.8881933845556917	2.5751019146896303	2.700688549572689	2.3664193154958086	2.682936647596791	2.3350919180175187	2.4408820584545192	3.2336025118736695	2.7183660494908795
ENSMUST00000004473.14|ENSMUSG00000004359.16|OTTMUSG00000031753.2|OTTMUST00000078661.1|Spic-201|Spic|1763|protein_coding|	0	0	0	0.07341852679695765	0	0.012336207523626313	0	0.02970748826252217	0	0.016931185830684793	0	0	0.01839335011536567	0.027888273942154897	0	0
ENSMUST00000004480.4|ENSMUSG00000004366.4|OTTMUSG00000071306.1|OTTMUST00000172657.1|Sst-201|Sst|721|protein_coding|	368.8749870834238	247.38360395381736	296.0054613801592	270.8292740690223	271.402688568148	204.43353602582167	253.17623655858233	230.15925871165015	406.2241643356213	290.8055011233186	289.173496224334	319.49499429141025	328.93124559070174	258.806480180226	319.3014835487879	265.9858710580971
ENSMUST00000004494.15|ENSMUSG00000031622.16|OTTMUSG00000062065.1|OTTMUST00000151547.1|Sin3b-201|Sin3b|4115|protein_coding|	21.84877844639029	15.287913270916057	17.44581689947836	15.822374051065307	17.48969481134234	14.326449004104688	16.601299070901923	15.049814610190626	19.298684119536045	18.730653216957727	17.167979872608903	20.429434298308404	19.007102054194114	18.34944205759345	20.42840398323797	19.422481404122582
ENSMUST00000004497.10|ENSMUSG00000004383.18|OTTMUSG00000030306.2|-|Large1-201|Large1|3669|protein_coding|	24.32119989671293	14.833964640975594	16.86792372127471	17.65307297089552	13.230703130106209	12.892257731995324	17.20100394131603	15.351211126480802	19.691300832281843	18.069762193825902	18.671716470253905	24.46381120294999	18.299819588205246	21.67443649573137	19.932440566560995	17.41297040299368
ENSMUST00000004505.2|ENSMUSG00000020447.5|OTTMUSG00000000776.1|OTTMUST00000001518.1|Npc1l1-201|Npc1l1|4467|protein_coding|	0.088080827624787	0.07041740379361958	0.038085963697000944	0.04603374369194254	0.040144753758979475	0.03564466842207504	0.014527315193345816	0.016094395690444796	0.06687466314638257	0.08523688706356568	0.06762328509620771	0.0060826084965700305	0.05274718297336782	0.0951029440055394	0.08232179915837877	0.025493537215615886
ENSMUST00000004507.10|ENSMUSG00000004393.10|OTTMUSG00000000779.2|OTTMUST00000001521.1|Ddx56-201|Ddx56|1956|protein_coding|	13.63871498756715	9.892693108582217	10.250450085629703	9.080993621028194	9.787257322307518	8.127435703387716	9.5807860482827	7.7285953591427035	14.188345470617756	12.28776131969724	12.423634360914644	12.590078762759559	10.193714672701596	11.242245532017565	11.447663907786248	10.858468640082489
ENSMUST00000004508.12|ENSMUSG00000004394.12|OTTMUSG00000000780.5|OTTMUST00000001525.1|Tmed4-201|Tmed4|2003|protein_coding|	23.976626091503576	17.959270704032992	19.19388348443398	15.45694775795448	18.4363901586553	16.185472515998427	16.610111542786914	16.112037071814168	22.993660205418152	21.710969979646094	19.11173832327161	19.27139447870035	19.903651215026397	18.836861627524385	18.373802481787145	19.508622977221737
ENSMUST00000004554.13|ENSMUSG00000012848.15|OTTMUSG00000023212.3|OTTMUST00000056174.1|Rps5-201|Rps5|761|protein_coding|	162.67995042815596	121.01699594211924	108.20595249211325	98.4994363829958	112.26414219382436	97.07694092593314	100.42746909551306	91.29771928543897	176.21572225015132	159.70919971025927	148.32436933407698	125.29251193736552	141.30334219388618	119.58591834905668	136.31456793960922	121.43701794180423
ENSMUST00000004560.11|ENSMUSG00000004446.12|OTTMUSG00000024186.3|OTTMUST00000059168.1|Bid-201|Bid|2189|protein_coding|	2.7028143123993456	2.0140910619472527	1.5132999403077396	2.0184560213750227	1.7016773204997289	1.8620327675409976	1.7314971588947043	1.7889703627508062	2.889468640679385	2.4592115501063776	2.263015112679546	3.0068123607526545	2.410452853427336	1.6432468558547342	2.303292502849636	1.6915279891556745
ENSMUST00000004565.14|ENSMUSG00000004451.14|OTTMUSG00000021776.3|OTTMUST00000051693.1|Ralb-201|Ralb|2289|protein_coding|	6.866628646748059	4.546314413051889	5.003454018193843	4.696170734712357	4.9155674697397025	4.570799028097972	4.581965224874031	3.5032742437006177	5.979619770651299	5.080227684736203	6.163084944592928	5.428339656637739	5.239116732629733	5.73335648067512	5.219999860139827	5.352969444044919
ENSMUST00000004574.13|ENSMUSG00000004460.17|OTTMUSG00000025893.3|OTTMUST00000063803.1|Dnajb11-201|Dnajb11|1927|protein_coding|	16.353541706039383	10.741107353254073	11.753009337336996	13.47671250790048	12.996021423908433	12.611685065169976	13.939030953229453	12.180524372075114	15.168818594162584	12.132843161784674	12.892897968561263	13.359960979772804	13.738458717980397	13.42438699727506	13.717578232079592	15.904187562806525
ENSMUST00000004576.7|ENSMUSG00000004462.7|OTTMUSG00000071568.1|OTTMUST00000173237.1|Tbccd1-201|Tbccd1|2803|protein_coding|	1.0869705434804615	0.7071239304024677	1.1857252474059314	1.0868028424693092	1.7106557942230403	0.6167104878612861	1.3331272786377328	0.18564025846086185	1.7117807357310664	0.522515486593998	1.4290974878415776	1.4981047450857532	1.2201722612420212	1.2399568411606925	1.214495890147643	0.9581483902456716
ENSMUST00000004587.10|ENSMUSG00000004473.10|OTTMUSG00000058327.1|OTTMUST00000143216.1|Clec11a-201|Clec11a|2978|protein_coding|	1.3525455151078951	0.7706254970665881	0.9584191831119251	0.6305407740026162	0.9202083661579606	0.9210531395597591	0.769730678977473	0.7531331765471846	1.0206478217405013	0.8746678400448595	1.0553870380381103	1.1854465103070742	1.0296935990388152	1.036666847836319	1.0910632361073564	1.0444618003442434
ENSMUST00000004614.14|ENSMUSG00000058638.14|OTTMUSG00000022354.2|OTTMUST00000053345.1|Zfp110-201|Zfp110|3591|protein_coding|	1.985072676587728	1.2291977882667517	1.8675774676370078	1.4445846824221649	1.6633489666616865	1.5562760829382787	1.630630738761008	1.495026114340902	2.236635419618173	1.8744464872423021	1.5958264941225793	2.127270654555705	1.9143484137112161	1.3771862110358586	2.54605020799372	1.8664345582179986
ENSMUST00000004622.6|ENSMUSG00000004508.6|OTTMUSG00000058176.1|OTTMUST00000142867.1|Gab2-201|Gab2|6168|protein_coding|	3.7830154689662736	2.710350433399918	3.1836927735361056	3.0171430557689884	2.91260027247083	2.358323299419085	2.994279978394383	2.8701767698547473	4.265367818844247	3.168169099664562	3.5424132181044685	3.747973740625799	3.471524007741364	3.4421567470489394	3.5065202933772373	3.832754425296632
ENSMUST00000004634.6|ENSMUSG00000020142.12|OTTMUSG00000005224.1|OTTMUST00000011656.1|Slc1a4-201|Slc1a4|3872|protein_coding|	2.485670813479158	0.8470426910856784	1.0450887721200948	0.7504380639889371	0	0	0.36628173453270935	0	4.321007842795322	5.017623566124658	2.2593505282418924	2.80491133525711	0.023031447848812947	3.5663775585150805	0	0
ENSMUST00000004646.12|ENSMUSG00000004530.12|OTTMUSG00000036099.2|OTTMUST00000092768.1|Coro1c-201|Coro1c|3491|protein_coding|	22.96994859637725	17.937516980777186	17.857139642566697	18.80331350646845	17.8003103397825	15.5078582959829	17.6635494140334	15.56968135358613	24.42646838747102	21.285733782669933	19.212432821452232	22.856299869579054	19.683051687075228	19.608290000239744	21.82370883063902	20.426348201502
ENSMUST00000004655.7|ENSMUSG00000004540.7|OTTMUSG00000017162.1|OTTMUST00000041543.1|Psg17-201|Psg17|2100|protein_coding|	0	0	0	0	0.026027519872942623	0	0	0	0	0	0	0	0.015038970014235617	0	0	0
ENSMUST00000004657.13|ENSMUSG00000004542.15|OTTMUSG00000043487.4|OTTMUST00000114035.2|Psg19-201|Psg19|2105|protein_coding|	0.015441271392188868	0	0.04942848379700923	0.014964675257890034	0.012978963042589968	0.010081031677421373	0.0328975181960295	0	0.01899502894598382	0.013818567811153634	0	0.013847192988554429	0.02999677552950078	0.03412473240904872	0	0.01449317724979399
ENSMUST00000004673.14|ENSMUSG00000004558.15|OTTMUSG00000069305.1|OTTMUST00000167597.1|Ndrg2-201|Ndrg2|2099|protein_coding|	55.25854736088709	36.26331090316677	57.62196303763475	45.68553769231455	43.56740178562451	40.51455052169259	45.87490878398956	46.54183468429055	77.0649677655692	56.617637063559	58.323222599444456	57.31938481903927	61.70820972377708	45.418960876780375	55.83917545390749	55.7036346509499
ENSMUST00000004681.13|ENSMUSG00000004565.15|OTTMUSG00000059166.1|OTTMUST00000145131.1|Pnpla6-201|Pnpla6|4438|protein_coding|	2.8449648980082154	2.298488465548744	3.5007610504308544	3.257936534190741	3.002758460747473	2.0457621419493495	3.0864239364828174	1.9932671519462801	2.9965222419103563	3.3104455081034785	3.4998885628133514	3.6626152821707527	3.598379769608412	2.832518641709356	3.9965851840582296	2.9392277553196973
ENSMUST00000004683.12|ENSMUSG00000004567.16|OTTMUSG00000026357.3|OTTMUST00000065182.2|Mcoln1-201|Mcoln1|2065|protein_coding|	17.50348982945565	12.241069699271927	12.237487536638422	11.853679653895368	11.339576373313578	9.858330520782582	11.598009790412787	10.753835788373266	17.724357234421237	14.277563620253707	13.028700107725191	14.690970562032872	12.585366494522711	14.56667309513846	15.585330538795066	13.464804037880196
ENSMUST00000004684.12|ENSMUSG00000004568.13|OTTMUSG00000030752.6|OTTMUST00000076126.1|Arhgef18-201|Arhgef18|5271|protein_coding|	8.498958637000854	5.959461025299817	6.704430633938803	6.0416420768216375	6.183248445386567	4.811503011797981	6.083179752203325	5.31995523526916	8.102422358439597	7.467124811561975	7.003597408389877	8.223414734617531	6.738738357585408	7.344559771077231	7.822028738079717	7.18322015957495
ENSMUST00000004686.12|ENSMUSG00000069633.12|OTTMUSG00000030750.2|OTTMUST00000076119.1|Pex11g-201|Pex11g|2870|protein_coding|	0.38214449239910697	0.2171041383573515	0.22758654637486414	0.14825661555227249	0.3315895126758567	0.2289654032885033	0.3423049186230071	0.18953667624339612	0.40355578307959444	0.6070998584430128	0.39166673296072607	0.4310600775713441	0.38216068482944954	0.3785887769147826	0.31242084914841073	0.2975325363193376
ENSMUST00000004715.1|ENSMUSG00000061778.10|OTTMUSG00000019521.2|OTTMUST00000046622.1|Mospd2-201|Mospd2|2015|protein_coding|	3.8146005218319767	2.632214728134884	2.8699315124249174	1.9818745225016783	1.9089304491994288	1.9698363070273484	2.235064295514574	2.4483386488907706	3.39367828555438	3.3253272844073285	3.51877511932182	3.6387878299706027	3.6730327622714265	2.6778200127351797	3.3460685798823513	2.985596156693568
ENSMUST00000004728.11|ENSMUSG00000004609.11|OTTMUSG00000058533.1|OTTMUST00000143722.1|Cd33-201|Cd33|1962|protein_coding|	0.41843239829089934	0.3897055277155505	0.33468515944653365	0.22703852195144816	0.33728829940873956	0.29471526778402446	0.43937313388828986	0.34171615365716973	0.8026314860255762	0.538892280143498	0.5824003871745471	0.7203349793088702	0.2925488206371764	0.3943805260197834	0.5218166807464215	0.5339525101155386
ENSMUST00000004729.4|ENSMUSG00000004610.4|OTTMUSG00000023293.2|OTTMUST00000056407.2|Etfb-201|Etfb|893|protein_coding|	18.820981680896367	12.515451789090063	12.970903362439394	11.780752221195257	14.45959894249479	14.628384067733657	13.271903679302996	14.856040967187502	19.37002384728959	14.274594190153504	16.56632456361031	12.443015391701172	17.47397389381713	14.913527469743771	17.479087507473448	17.034221086375393
ENSMUST00000004732.6|ENSMUSG00000118560.1|OTTMUSG00000039806.2|OTTMUST00000103473.2|Lim2-202|Lim2|884|protein_coding|	0	0	0	0	0	0	0	0	0	0	0	0	0	0	0	0
ENSMUST00000004745.8|ENSMUSG00000004626.14|OTTMUSG00000027109.3|OTTMUST00000067053.1|Stxbp2-201|Stxbp2|1847|protein_coding|	1.1307748736063332	1.129324383489454	1.2484109408034756	0.38251889500507597	1.068996788325783	0.7600902864817671	0.6488841284026151	1.6473713763395383	2.404641183789186	1.7327072442508962	1.0879994592448679	0.772358116717037	0.8189567348406682	1.5325023242921163	0.9945672415264937	0.8249683436641312
ENSMUST00000004749.6|ENSMUSG00000004630.18|OTTMUSG00000032848.4|OTTMUST00000081844.2|Pcp2-201|Pcp2|495|protein_coding|	0	0	0.09246064410894801	0	0.09326097061209711	0.07221885949231234	0.23806901316155477	0.08702501155665761	0	0	0	0	0	0	0	0.10998166604276899
ENSMUST00000004750.14|ENSMUSG00000004631.15|OTTMUSG00000023184.7|OTTMUST00000056132.4|Sgce-201|Sgce|1703|protein_coding|	5.487104819726522	3.2128107202436476	3.358715118891353	2.848026997564108	4.397843061444678	2.8633506780043154	3.2976442257174456	3.0921054236603425	6.134007393518188	5.4117313947739305	5.154835508430173	4.281127116571327	3.581794660486747	3.891222003687308	5.756814253967607	5.292660626638036
ENSMUST00000004756.13|ENSMUSG00000004637.15|OTTMUSG00000030624.1|OTTMUST00000075829.1|Wwox-201|Wwox|2244|protein_coding|	11.38779865502463	8.35526469373066	6.472847433103073	7.433166403061345	6.282093073124004	6.061945349850462	5.49100557771671	5.095751874797689	9.207044720870801	8.319029405787033	9.417224832101065	7.946747816326317	8.761705893309987	10.391952854044964	8.523271695060364	8.008517942979058
ENSMUST00000004761.12|ENSMUSG00000058440.14|OTTMUSG00000014351.5|-|Nrf1-201|Nrf1|1589|protein_coding|	0	0	0	0	0	0	0	0	0	0	0	0	0	0	0.1483142577283481	0.08033023141623363
ENSMUST00000004770.6|ENSMUSG00000004651.6|OTTMUSG00000059417.1|OTTMUST00000145848.1|Tyr-201|Tyr|6042|protein_coding|	0.0049303942845947335	0.04273563994631434	0.019810681705596897	0.009573961167749305	0.07105136068253719	0.01623643553679526	0.028228589006019194	0.03127941831794028	0.04260745393243897	0.06651424642018725	0.009848806224357484	0.03984527186409926	0.05759791227338504	0.029156666739570982	0.03852505764746773	0.046399850729191026
ENSMUST00000004774.3|ENSMUSG00000004655.5|OTTMUSG00000026098.1|OTTMUST00000064430.1|Aqp1-201|Aqp1|2627|protein_coding|	0.036115463358553826	0.041610409519936394	0.019294007973387484	0.09339069941498895	0.0507327499856217	0.05517266734989942	0.0685654377545204	3.10330804961789	0.0593047794573987	0.053953620988039665	0.023980957982881145	0.054001566121301754	0.14042113447794516	0.044390735770777894	0.0208720519888255	0.033927129972777206
ENSMUST00000004780.15|ENSMUSG00000004661.15|OTTMUSG00000036791.4|-|Arid3b-201|Arid3b|3785|protein_coding|	0.10511382526853966	0.39893784370811364	0.22064697046322584	0.32953895140406936	0.19142862693421983	0	0.17897184929245527	0.3005753809823662	0.06979990726868898	0.4066269862455762	0.38716252604698653	0.2757911625590704	0.28318334988678306	0.2507730097951785	0.4700230348241451	0.27372033437445326
ENSMUST00000004784.10|ENSMUSG00000004665.10|OTTMUSG00000019132.1|OTTMUST00000045857.1|Cnn2-201|Cnn2|2460|protein_coding|	0.7123375664330025	0.6264834511755629	0.7158719910101018	0.5274059811768064	0.4908656236069274	0.5422832329839491	0.6542346695346881	0.7957788794047653	0.6537780330277311	0.8355005060542331	0.4900230379918954	0.5228176509517267	0.6041689429261686	0.6111153801226977	0.4826926016786719	0.7784968123227355
ENSMUST00000004786.9|ENSMUSG00000004667.18|OTTMUSG00000019133.1|OTTMUST00000045859.1|Polr2e-201|Polr2e|1148|protein_coding|	24.870381536687333	19.30206522837535	15.543120909683157	19.63557729351588	19.592332727069824	17.95552315214331	18.101936260176405	19.01079389115945	23.366196775511227	19.40856551835863	22.67885582316697	18.1265655106782	22.644452328387867	21.01594788956965	25.23123331938427	24.56398213253991
ENSMUST00000004827.13|ENSMUSG00000004707.14|OTTMUSG00000016916.3|OTTMUST00000050707.1|Ly9-201|Ly9|2098|protein_coding|	0.04650007002613092	0.05349486153058685	0	0.015021460113562805	0	0	0	0	0	0	0.04625209985881078	0.027799554151097253	0	0	0	0
ENSMUST00000004829.12|ENSMUSG00000004709.14|OTTMUSG00000016914.2|OTTMUST00000041041.1|Cd244a-201|Cd244a|3760|protein_coding|	0	0	0	0	0	0	0	0	0	0	0	0	0	0	0	0
ENSMUST00000004850.7|ENSMUSG00000004730.15|OTTMUSG00000072432.1|-|Adgre1-201|Adgre1|3124|protein_coding|	0.12935887054551942	0.2409759357115109	0	0	0	0	0	0.1493029583307364	0	0	0	0	0	0	0.11218944163515357	0.19640626663221963
ENSMUST00000004868.5|ENSMUSG00000004748.5|OTTMUSG00000005047.1|OTTMUST00000011234.1|Mtfp1-201|Mtfp1|1411|protein_coding|	46.08598644874143	27.806911474411066	37.77125250444186	28.41112240578758	34.09493021855572	31.74783806684189	34.32180622621599	29.254030063623972	31.5789923145576	38.10903568814732	32.75506046936079	36.58262006667885	34.483352530176916	35.02712686106228	32.978753882969826	35.02433823466825
ENSMUST00000004892.6|ENSMUSG00000004771.12|OTTMUSG00000036848.2|OTTMUST00000094631.2|Rab11a-201|Rab11a|595|protein_coding|	27.844431610121937	16.738100275496098	17.012087007709184	27.641151529634747	30.13040424876778	16.090600275158188	18.193109972480254	23.72485477720547	36.22228270079595	19.736036625492087	29.3476148551402	17.91691397327215	27.624603049874494	24.51608445569845	32.158445975106645	29.357184228320495
ENSMUST00000004910.11|ENSMUSG00000004788.11|OTTMUSG00000030645.8|OTTMUST00000075867.1|Eif2b2-201|Eif2b2|1605|protein_coding|	9.888286934936756	6.943604373487916	6.204667949213368	5.801515307515435	6.590333092920386	6.122351442692849	6.4089336064161335	5.731781124316706	8.500927590875504	7.634682325085212	7.754402249479409	7.950312007487831	8.237116999343414	7.052623185734252	8.262326951608589	6.9656799405516665
ENSMUST00000004913.6|ENSMUSG00000004791.7|OTTMUSG00000067312.1|-|Pgf-201|Pgf|1582|protein_coding|	0.7108846399518928	0.46345985292036385	0.6535124904600834	0.4379530080762435	0.7207383064418108	0.6296792794148951	0.6092091324760789	0.4212135307869297	0.3173414554952781	0.5959050191306533	0.5130409559241149	0.6949180637062885	0.6269008050824724	0.7126784854223787	0.5031955060123812	0.6460216864583526
ENSMUST00000004920.3|ENSMUSG00000004798.14|OTTMUSG00000005846.3|OTTMUST00000013001.3|Ulk2-201|Ulk2|5743|protein_coding|	21.748143581341758	15.41506192233145	15.398944491086962	16.304087471040557	14.933207635271662	12.115906074978641	14.83985590309233	12.38705101841641	20.59540122260043	17.939588477261918	16.833466866600144	20.69054956688654	16.211005872233535	17.954153778845832	18.465374604183317	15.96455344920428
ENSMUST00000004936.9|ENSMUSG00000004814.10|OTTMUSG00000055905.1|OTTMUST00000138287.1|Ccl24-201|Ccl24|1295|protein_coding|	0.08251603938324029	0.09443844859934779	0.1314408607589521	0.1596029956819486	0.27476669003873583	0.07111460807737521	0.13553476474941334	0.12844231123927716	0.03369790669214411	0.31817965469170284	0.1633869529031571	0.17239950931531292	0.07994202518737942	0.16145640770915828	0.19012817745767277	0.12869049578331512
ENSMUST00000004943.1|ENSMUSG00000004821.1|OTTMUSG00000026764.1|OTTMUST00000066194.1|Tmed11-201|Tmed11|763|protein_coding|	0	0	0	0	0	0	0	0	0	0	0	0	0	0	0	0
ENSMUST00000004949.7|ENSMUSG00000027164.8|OTTMUSG00000014586.1|OTTMUST00000034583.1|Traf6-201|Traf6|6169|protein_coding|	3.0056376312339284	1.9696906350243624	2.450370370422814	2.4404748624544235	2.4540248061451244	1.849478288089537	2.223749976791484	2.077657840091961	3.0734050904023573	2.928976945463884	2.553961860905584	2.850577734621734	2.2873429802247838	2.6284362786521527	2.70170052453397	2.5562513233423627
ENSMUST00000004955.13|ENSMUSG00000020528.14|OTTMUSG00000005840.1|OTTMUST00000012991.1|Prpsap2-201|Prpsap2|1837|protein_coding|	12.661810754337848	8.437543232768943	8.750514374958348	8.748504516329398	10.302190052911836	6.989392858060409	9.55084686370801	8.203240591352657	14.696274738636456	12.608730816053182	11.3432860364554	9.796452797778791	12.414463363006275	11.81873286930572	11.43150165775892	10.199231122749962
ENSMUST00000004959.2|ENSMUSG00000004837.2|OTTMUSG00000005843.1|OTTMUST00000012997.1|Grap-201|Grap|1662|protein_coding|	1.0969710197330997	0.5422255120726549	0.8112737519240154	0.7868232554227629	0.8674225123950206	0.7000689769522027	0.8337576526993964	0.3817078394791544	0.8731926621886289	1.0882634015089887	0.9882358318893837	0.7100335298529357	0.6701733679242527	0.582688813021129	1.2129733897884403	0.7046111553885974
ENSMUST00000004964.14|ENSMUSG00000004842.18|OTTMUSG00000039845.4|-|Pou1f1-201|Pou1f1|1773|protein_coding|	0	0	0.030090687674770338	0.054701568269283456	0	0.03676811943485815	0	0	0	0	0.037402021797566194	0.0506250544827413	0	0	0	0
ENSMUST00000004965.7|ENSMUSG00000004843.7|OTTMUSG00000071625.1|OTTMUST00000173393.1|Chmp2b-201|Chmp2b|1872|protein_coding|	30.588063027260365	19.36033436331557	21.97029286409032	20.8334465206126	22.817752494988298	20.404933861324018	23.441123783539496	20.159956243066368	28.976090730316447	27.155237398357748	23.0935641012709	24.5868941567844	24.566957325196736	24.090347233610064	25.735054036837592	23.671141384726727
ENSMUST00000004968.10|ENSMUSG00000004846.10|OTTMUSG00000023396.3|OTTMUST00000056808.1|Plod3-201|Plod3|3280|protein_coding|	4.359880728024639	3.788000948192924	4.027295971500438	3.5064693904501265	3.7461794616767126	3.5170560861790356	3.857105759744083	3.101518072890589	4.443621676999647	4.234637216248258	4.337501593562637	4.353135762678934	4.065919324073635	4.0051832634281315	4.42825948681221	3.7258171127510535
ENSMUST00000004985.10|ENSMUSG00000063952.16|OTTMUSG00000017315.3|OTTMUST00000042068.2|Brpf3-201|Brpf3|7169|protein_coding|	2.0425428690149072	1.4383092106228108	1.5921868175795917	1.3102515517090343	1.389573384798189	1.0524691270174198	1.22627990751057	1.2344894383896796	1.8038227298069258	1.7968793623194104	1.6119496330822904	1.7972326080441914	1.5468414152847099	1.565181256753162	2.34334981202945	1.6585066657440033
ENSMUST00000004986.13|ENSMUSG00000004864.13|OTTMUSG00000024249.3|OTTMUST00000175372.1|Mapk13-201|Mapk13|1526|protein_coding|	0	0	0.01795061105351662	0.06531755701985349	0.0752002904230078	0.04379840701839272	0.047675864707757476	0.05273684575941849	0	0.10031435578327558	0.13387627521645618	0.10076775321488274	0.06544590475541094	0.08265861143524159	0.05836856836613796	0
ENSMUST00000004987.16|ENSMUSG00000004865.16|OTTMUSG00000024247.3|OTTMUST00000059343.2|Srpk1-201|Srpk1|2007|nonsense_mediated_decay|	4.826753802020493	2.5316535254957686	1.8263194664788707	2.401739032533225	2.6023877112988396	2.3085130367102997	2.7659530475341003	2.9973782663505326	4.110994759390336	4.1281203946706775	3.8914900150081135	4.269507288389813	3.37305783966162	3.2904521292138917	3.3471996733204294	3.36644686537778
ENSMUST00000004990.13|ENSMUSG00000053436.15|OTTMUSG00000020086.11|OTTMUST00000047771.2|Mapk14-201|Mapk14|3562|protein_coding|	10.21101072332647	7.5069091921193625	7.203203009956675	6.624606918423847	6.536311524961195	5.1855666106255525	6.659499495171192	6.366583388186771	8.822635849330812	9.423167199324007	7.71320507505916	10.481712311319598	7.447410724014145	7.022675388031832	9.93647620579731	8.480635187063605
ENSMUST00000004994.15|ENSMUSG00000004872.15|OTTMUSG00000037633.1|OTTMUST00000097090.1|Pax3-201|Pax3|3078|protein_coding|	0.010113012835721177	0	0.008110230160741557	0	0	0	0.007210058029136589	0	0	0.009073086721741749	0	0	0.009834216599775646	0	0.04385219733042318	0.01900972823123833
ENSMUST00000005003.11|ENSMUSG00000004880.11|OTTMUSG00000050712.2|OTTMUST00000128536.1|Lbr-201|Lbr|3510|protein_coding|	2.55191969603005	2.0716757654320137	2.1039223240865743	1.854896570834491	1.8675268449821152	1.5832432892981787	1.940097083575095	1.4557405639788759	2.1840615277471893	2.4405439595010754	2.3176045073723714	2.581610813130706	2.5078764635673174	2.214202865592399	2.4800267479998035	2.102457055023698
ENSMUST00000005014.8|ENSMUSG00000004894.10|OTTMUSG00000027207.1|OTTMUST00000067275.1|Hapln2-201|Hapln2|1711|protein_coding|	0.6870183293914077	0.642434891724229	0.862535060196786	0.60830004163279	0.6248579810988227	0.34480568775544246	0.5558890216880187	0.7380851479555411	1.7360972768269907	1.227213067359903	0.48732565151046287	1.1435729155545526	0.8762516853163861	0.6209218832093923	1.3421196425275579	0.6257497128436583
ENSMUST00000005015.9|ENSMUSG00000004895.9|OTTMUSG00000030643.3|OTTMUST00000075865.3|Prcc-201|Prcc|2099|protein_coding|	21.393903533889844	16.106630902438607	15.84356040492625	15.433694626256772	15.338433742816997	14.017265856981012	15.896701005483193	14.905077355722563	21.57209285623747	17.426143435086598	18.552486132029358	18.15715849696663	18.07158251115735	16.77534484644903	20.223416825051327	17.60822280404603
ENSMUST00000005016.15|ENSMUSG00000004896.16|OTTMUSG00000027514.2|OTTMUST00000068107.1|Rrnad1-201|Rrnad1|2492|protein_coding|	1.6340546152305195	0.30877911597011887	0.623851944632747	0.5198673358744886	0.924798042001831	0.6014220801101218	0.44510646016670374	0.9655385658825342	1.2731871423613308	0.5948248668027505	0.4957496424245967	0.9276119056691365	1.0049696539282047	1.1765575369192696	1.2503487813671614	0.9232544147351275
ENSMUST00000005017.14|ENSMUSG00000004897.16|OTTMUSG00000027208.3|OTTMUST00000067279.1|Hdgf-201|Hdgf|2245|protein_coding|	41.66726338998488	27.79151979443603	30.509430136236308	33.07072198543517	31.298238456022524	29.66625025785024	32.01151295404025	30.310856232851524	45.14667723527054	35.62414402259361	36.050347017890445	36.27663538881649	35.740420504135315	30.811195180965893	37.49601318981877	35.440806724449175
ENSMUST00000005019.5|ENSMUSG00000004885.5|OTTMUSG00000027199.1|OTTMUST00000067255.1|Crabp2-201|Crabp2|931|protein_coding|	0.042381922459083454	0.10845281170094251	0.03356281274746766	0.040885291931387104	0.1046180911561009	0	0.4722866107478294	0.0651801755675735	0.25835437061193794	0.11236868255527449	0.16689619406985776	0	0.08186971992560275	0.030951130944346913	0.25554215872657254	0
ENSMUST00000005041.14|ENSMUSG00000030435.16|OTTMUSG00000059861.3|OTTMUST00000146664.2|U2af2-201|U2af2|2183|protein_coding|	28.0754062880787	23.05477090775705	23.374668237901908	22.343849817018686	24.569662361532927	22.461575235108935	24.45254696589062	23.701097316371172	34.67179406826208	30.88834936752816	27.461452381564694	28.274914215549213	26.71251310339838	23.415223541739888	29.29137111754645	27.023327390534305
ENSMUST00000005051.5|ENSMUSG00000063229.15|OTTMUSG00000016500.5|OTTMUST00000039850.2|Ldha-201|Ldha|1766|protein_coding|	0	0	0.09068802908449052	0	0	0	0	0	0	0	0	0	0	0	0	0
ENSMUST00000005053.13|ENSMUSG00000004945.15|OTTMUSG00000045084.3|OTTMUST00000118460.2|Tmem242-201|Tmem242|948|protein_coding|	26.290640428740904	21.27226132036443	19.28917327470669	17.868425744680035	19.097106601678604	16.38115216132465	19.01595820313755	14.793458251171343	25.963749942936985	21.857420414784603	22.63593024396533	20.029440517076072	25.917727268671747	20.86720399931275	21.689057226469064	21.16425173567842
ENSMUST00000005057.6|ENSMUSG00000004929.12|OTTMUSG00000035441.1|OTTMUST00000090648.1|Thop1-201|Thop1|2832|protein_coding|	12.220819132280852	8.917125272986766	8.34019622518673	8.381730437047816	9.850259297256061	7.869658928069127	9.33021609150813	8.076986636987247	11.383868354264814	10.114590895487742	10.178481576500705	9.812026693596522	9.791688063327706	10.257837810022966	10.778772398384982	10.30668976512694
ENSMUST00000005064.13|ENSMUSG00000004934.14|OTTMUSG00000030312.2|OTTMUST00000075068.1|Pias4-201|Pias4|2571|protein_coding|	5.906061807349854	4.484972968567649	3.605999035248856	4.411725509245258	4.17669693655322	3.4542563585190513	4.3442818506548955	3.887067775698594	5.739434618124362	5.105322839740767	5.41522142213744	5.209929932592836	4.314366539372184	4.664323184333966	5.418845537294832	4.748629259995758
ENSMUST00000005066.8|ENSMUSG00000004936.8|OTTMUSG00000016895.2|OTTMUST00000040998.1|Map2k1-201|Map2k1|2436|protein_coding|	126.50428125468626	98.89284774319087	80.67908031682799	85.17315481781935	88.23862048035154	69.67205836192356	82.3645224055548	65.02662758145955	126.48346060507694	114.34465085548008	110.90346523730817	110.7765062608583	103.21390559227113	109.17094223475011	120.94390216094301	97.95056885375126
ENSMUST00000005067.5|ENSMUSG00000004937.6|OTTMUSG00000065050.1|OTTMUST00000158487.1|Sgta-201|Sgta|1969|protein_coding|	12.068218963093349	9.473062159159921	9.799747632961976	7.219440434996091	9.056023034000573	8.023046125112112	8.373482774374146	7.72303848070541	15.126461202556937	8.393463738552427	9.595400136209609	11.836996126181452	10.893479550295845	11.120460259005398	9.556504649793194	8.993285681791702
ENSMUST00000005069.7|ENSMUSG00000004939.7|OTTMUSG00000065060.1|OTTMUST00000158522.1|Nmrk2-201|Nmrk2|1854|protein_coding|	0.10722043406620632	0.046208575048110136	0.1428705008249479	0.01731118809249075	0.04497357883663872	0.10478845941417407	0.025336271180344788	0.028038497336718187	0.043929479946010645	0.015973801400868272	0.017758360966115147	0.14418331040927898	0.15613622211358635	0.19730420427988452	0.1547220240229944	0.11733797383810866
ENSMUST00000005072.9|ENSMUSG00000004947.15|OTTMUSG00000025375.5|OTTMUST00000062465.1|Dtx2-201|Dtx2|2562|protein_coding|	0	0	0	0	0.2816094074415897	0	0	0	0	0	0	0	0	0	0	0
ENSMUST00000005073.12|ENSMUSG00000004948.12|OTTMUSG00000025389.1|OTTMUST00000062508.1|Zp3-201|Zp3|1323|protein_coding|	0.026782031409743876	0	0.021336810652879026	0	0	0.03464289871807477	0.03772570288775814	0	0	0	0	0	0	0	0	0.025065822830251556
ENSMUST00000005077.6|ENSMUSG00000004951.10|OTTMUSG00000024281.1|OTTMUST00000059461.1|Hspb1-201|Hspb1|903|protein_coding|	2.741777644150216	1.1307351306223283	2.3796670968308544	1.9616721478365717	1.8530597880831876	1.8611302369149658	2.614520201651972	1.9014551549784136	1.7780899750376138	2.811552103949544	1.3921087900818347	2.1735810275756693	2.2627616414896528	1.2264853278822982	2.018050912144881	1.5248148575213412
ENSMUST00000005103.11|ENSMUSG00000029832.16|OTTMUSG00000034271.1|OTTMUST00000087085.1|Nfe2l3-201|Nfe2l3|2544|protein_coding|	1.334892254164783	1.1963914330710854	1.0095526415614187	1.1008102083142217	0.9460158494737624	0.9226487700318422	0.9944531193477414	0.9438013342854954	2.181444513980936	1.6993970507400842	0.7826965858777382	1.02965281996062	1.0549215079059393	1.1407018029591411	1.7626778586819034	0.7968513164157421
ENSMUST00000005108.9|ENSMUSG00000030180.15|OTTMUSG00000023926.5|OTTMUST00000058459.2|Kdm5a-201|Kdm5a|10944|protein_coding|	4.475248801333646	3.470735335290168	3.5395234501670774	3.704000576833443	3.5785370990233365	2.9813155004919794	3.468384492310197	3.029904627146922	4.856542690551264	4.122993097575	3.8068746603837296	4.300178219672812	3.9923893312483294	4.181195311515091	4.779733521552008	4.241735214209674
ENSMUST00000005114.9|ENSMUSG00000004988.9|OTTMUSG00000056757.2|-|Fxyd4-201|Fxyd4|1199|protein_coding|	0.21218401773540777	0	0.2170410617063088	0	0	0.03909514163405021	0.1490622301195328	0.047074102076749516	0.22260818781391692	0.24243715172479666	0.20984197903456164	0.24419077073200238	0.20544345823104335	0.3999804031635474	0.10470249772999299	0.08503345239964387
ENSMUST00000005120.11|ENSMUSG00000004994.12|OTTMUSG00000036549.5|OTTMUST00000093725.2|Ccdc130-201|Ccdc130|1441|protein_coding|	0.7715217706132261	0	0.8268198393339609	1.3065175877147095	0.4427535889122971	0.6094830696243589	1.4972318022299864	1.1290283193424433	0.5027252020445458	0.34381380326929695	0.43022192930633313	0.9070963072361682	1.2856238522262848	0.9917835260561427	0.958975647780454	1.0386920745292871
ENSMUST00000005122.3|ENSMUSG00000004996.9|OTTMUSG00000032850.2|OTTMUST00000081859.1|Mri1-201|Mri1|804|nonsense_mediated_decay|	0	0.22188019028577124	0.24727705037383585	0	0	0	0	0	0	0	0.20491907517621305	0	0	0	0	0
ENSMUST00000005164.11|ENSMUSG00000005034.15|OTTMUSG00000016475.4|OTTMUST00000039729.1|Prkacb-201|Prkacb|4001|protein_coding|	0.8990469086462962	0.31662366258425756	0.220184120959707	0.6136980688494891	0.4446780580376281	0.28538729466412727	0.2938664559105786	0.34965277627829267	0.6860129981146933	0.36271371388316287	0.25846047070817024	1.4704306712698227	0.3409969814367083	0.7315186657009461	0.9784372472680979	0.38693093854072436
ENSMUST00000005173.10|ENSMUSG00000005043.13|OTTMUSG00000003911.2|OTTMUST00000008669.2|Sgsh-201|Sgsh|4357|protein_coding|	2.261117311776897	1.4580807084413525	1.4971730050804515	1.2627221156264516	1.52499459198063	1.363189829851492	1.3672258197326403	1.200730318351367	1.6908797342802513	1.769091202517321	1.5691898784461409	1.4739869336935176	1.611279695012017	1.618924566565053	1.5758404336329939	1.5313260700909643
ENSMUST00000005175.4|ENSMUSG00000005045.16|OTTMUSG00000010576.6|OTTMUST00000024785.1|Chd5-201|Chd5|9122|protein_coding|	12.26384230158979	10.824933438540299	12.314724438453334	16.491224805864537	11.273500169469619	10.263941186623684	11.706681945281478	10.296516720691294	14.942401611473972	9.616957342074965	10.935628473160804	14.782587463753988	13.20612532107744	12.366244055618303	12.928571538908491	13.999966274470545
ENSMUST00000005185.7|ENSMUSG00000005054.7|OTTMUSG00000064258.1|OTTMUST00000156894.1|Cstb-201|Cstb|603|protein_coding|	15.955436537977326	9.49902229135855	11.795950438657682	11.167983039468446	14.111314270662417	12.26630291598924	10.856358063936634	12.128445069455285	18.299230080967597	14.202620375263825	14.264023065028924	15.51953397781898	14.250326992208871	12.63687467133485	13.417580333066661	14.421716123574416
ENSMUST00000005188.13|ENSMUSG00000005057.13|OTTMUSG00000054381.4|OTTMUST00000134912.1|Sh2b2-201|Sh2b2|2848|protein_coding|	1.266284125303736	0.8472012485004539	1.0592835960053952	1.4844568791456867	1.2260649640668217	0.974078046670054	1.1297103181798978	1.155479812404261	0.6918510318643555	0.9973429179336303	1.2288255415117522	1.1757115510725837	1.0812595945991392	0.8366958582469117	0.859278182880406	1.3761053534325323
ENSMUST00000005218.14|ENSMUSG00000005087.17|OTTMUSG00000014837.5|OTTMUST00000035222.3|Cd44-201|Cd44|5614|protein_coding|	0	0	0	0	0	0	0.03428503015489337	0	0	0.038301994398464365	0.04785400715081624	0	0.036280719301953035	0	0	0
ENSMUST00000005220.10|ENSMUSG00000005089.15|OTTMUSG00000014848.4|OTTMUST00000035267.1|Slc1a2-201|Slc1a2|2127|protein_coding|	19.66947985509215	11.337257037237046	20.40713087319141	21.148228135787217	16.958671096927354	16.290910973988826	16.918410340606485	11.54131563568589	27.670760015240198	22.848262172136003	25.31946929808557	27.204763006713687	22.60415587561558	17.7056298381924	29.862248357913753	22.530413741970825
ENSMUST00000005233.11|ENSMUSG00000005102.13|OTTMUSG00000015229.2|OTTMUST00000036076.1|Eif2ak4-201|Eif2ak4|5212|protein_coding|	2.751597936311855	1.9851482336217376	2.256741729070017	2.442057776161017	2.6528155946059675	2.2732444930033235	2.161568481123556	2.2946225082759244	2.6358150852731113	2.401300609722473	2.3335363472229202	2.4188583100692638	2.005887929750912	2.2291352534535167	2.4184955691925967	2.675642718624364
ENSMUST00000005234.12|ENSMUSG00000005103.12|OTTMUSG00000056283.2|OTTMUST00000139101.1|Wdr1-201|Wdr1|3089|protein_coding|	53.471277733543964	41.46149727450514	38.08365545677688	34.63169874444936	38.50621654070776	33.03137533648575	36.464273996212185	35.182273903666086	50.05614517163786	45.00019134019635	41.510513747670764	45.0636639027401	44.35667152778651	46.68530993284718	45.01883087323844	43.467694958392215
ENSMUST00000005238.12|ENSMUSG00000005107.13|OTTMUSG00000026252.5|OTTMUST00000064924.3|Slc2a9-201|Slc2a9|3243|protein_coding|	0	0	0.007663590592458406	0	0	0	0	0	0	0	0	0	0	0	0	0
ENSMUST00000005255.8|ENSMUSG00000005124.10|OTTMUSG00000028045.2|OTTMUST00000069450.1|Ccn4-201|Ccn4|5097|protein_coding|	0.4243170430242903	0.3063629402013902	0.2651107384602353	0.5206027108223699	0.11980423564712932	0.0969585118764904	0.29924374925398783	0.1774507985758784	0.6400360127672249	0.2595956048759812	0.13532997792353077	0.6243670991264828	0.21223326993422403	0.13935945636201202	0.3222765850700813	0.155254809390886
ENSMUST00000005256.13|ENSMUSG00000005125.13|OTTMUSG00000035395.7|OTTMUST00000090506.2|Ndrg1-201|Ndrg1|2889|protein_coding|	14.29737737052521	10.214888294542895	13.348426648565841	13.015614720298506	11.13846200715385	8.453712872503647	11.678564500278478	9.468884297325811	21.528362647622966	17.586331135957675	12.60522048427578	15.124180417393731	13.2792468385322	9.1007131190201	14.19261144507302	11.520192994948838
ENSMUST00000005262.1|ENSMUSG00000005131.4|OTTMUSG00000063126.1|OTTMUST00000153673.1|4930550C14Rik-201|4930550C14Rik|1237|protein_coding|	0.14567572039746818	0	0	0	0	0.11284160787068151	0.1638825366443282	0.06793569337599252	0	0	0	0	0	0	0	0
ENSMUST00000005279.7|ENSMUSG00000005148.8|OTTMUSG00000069558.1|OTTMUST00000168174.1|Klf5-201|Klf5|3352|protein_coding|	4.986584842811123	2.751223354778058	4.451533309939317	3.585961275823444	5.357097143053366	4.022589663002674	4.491290715964608	4.479289500367899	5.465431808763896	5.079641702577601	5.100847171553537	4.053409501855296	4.912803946494947	4.681097414266464	5.900458168543286	5.580274341620085
ENSMUST00000005292.14|ENSMUSG00000005161.15|OTTMUSG00000016959.3|OTTMUST00000041121.2|Prdx2-201|Prdx2|1500|protein_coding|	50.590793621570455	34.99784870390846	35.051999737460925	32.05072145713354	39.044506089388065	34.59628488879952	37.449979705988156	30.03161900473812	46.52170855048337	40.50629565635923	44.02548211688396	42.609402427585216	37.56919216833017	41.41189614937718	41.13334296212452	39.41292199064345
ENSMUST00000005334.2|ENSMUSG00000005202.2|OTTMUSG00000005986.1|OTTMUST00000013396.1|Shbg-201|Shbg|1419|protein_coding|	0.024567019550742874	0	0	0	0	0	0	0	0	0.021890930981713103	0	0	0.02381567631271403	0	0	0
ENSMUST00000005336.8|ENSMUSG00000005204.12|OTTMUSG00000006011.5|OTTMUST00000013467.2|Senp3-201|Senp3|2313|protein_coding|	23.842694501508987	15.84119498398214	15.369431775994249	14.785375456349472	15.499084716355599	13.944196687261062	15.047303650699513	13.032030667052524	21.72732169571789	17.36318385182763	18.343529878961	18.273520472458664	18.096398674874397	17.910437619979913	19.22977723431935	16.302023301740995
ENSMUST00000005352.9|ENSMUSG00000005220.10|OTTMUSG00000039797.2|OTTMUST00000103451.1|Corin-201|Corin|4862|protein_coding|	0.061941173920227625	0.037561918300461974	0	0	0	0	0	0	0	0.027837531371493997	0	0	0	0	0	0.04079185450880538
ENSMUST00000005364.11|ENSMUSG00000005232.11|OTTMUSG00000012981.1|OTTMUST00000031263.1|G6pc2-201|G6pc2|1892|protein_coding|	0	0	0	0	0	0	0	0	0	0	0	0	0	0	0	0
ENSMUST00000005365.14|ENSMUSG00000005233.16|OTTMUSG00000012970.2|OTTMUST00000031226.1|Spc25-201|Spc25|1352|protein_coding|	0	0.17914414322067646	0	0	0.23901622174682793	0.18559271308223205	0.11023319836608371	0.2641003600044053	0	0.13929284075305423	0	0.07004761078911315	0.02526639939022274	0.19139249461661614	0.06760292571161997	0.19524467843247337
ENSMUST00000005371.11|ENSMUSG00000059552.13|OTTMUSG00000005982.1|OTTMUST00000013379.1|Trp53-201|Trp53|1772|protein_coding|	1.9591619924865917	1.3633576409959154	1.5807969269417859	1.3501937938485846	1.5791004145274785	1.2631929954469698	1.241077408256375	5.094549674765448	2.175816939784271	1.6494787542254685	2.13331327467399	1.43532186677182	1.79187462566747	1.5525153607278173	2.1199081619972544	1.7842944263007268
ENSMUST00000005394.12|ENSMUSG00000005262.13|OTTMUSG00000036274.4|-|Ufd1-201|Ufd1|1996|protein_coding|	21.841472900492874	15.299545069282747	15.385052712875357	14.596795825996406	15.477562899810037	13.926854282448632	15.942555828826803	14.41022239485442	23.469186019309216	19.302383266699184	17.768694067091044	18.480739507217955	19.28236731123359	18.199342693746825	20.79258673357975	18.90934830788876
ENSMUST00000005399.9|ENSMUSG00000005267.13|OTTMUSG00000005869.4|OTTMUST00000013069.1|Zfp287-201|Zfp287|3220|protein_coding|	1.9160014926180242	1.215959484269827	1.8225987087202014	1.8213841274676423	1.4066300786221677	1.0801093792693763	1.6686383226728794	1.1332037644951398	1.8513147692318037	1.7107328616579647	1.497410916149904	1.7108186530851361	1.5450098028018093	1.1796290460281578	2.4300839762340454	1.982008402181389
ENSMUST00000005400.12|ENSMUSG00000005268.20|OTTMUSG00000023932.11|OTTMUST00000059638.3|Prlr-201|Prlr|3205|retained_intron|	0.0677401121929833	0.08370706782709597	0.27167129101509585	0.13143056228520156	0.42493749748088183	0.40629258784693484	0.11042447936759837	0.46627152669120414	0.2862627177399548	0.3647214621928386	0.13506450029157016	0.04342213960838718	0.35762791906045854	0.0357112849712577	0.18465095452656385	0.46390737196468024
ENSMUST00000005406.11|ENSMUSG00000022892.11|OTTMUSG00000069475.11|OTTMUST00000167976.4|App-201|App|3176|protein_coding|	462.4452124355282	336.0794235530604	337.49537445971504	408.97440822151435	347.1890582564925	299.79305089636046	342.8431671414676	319.34115843564285	473.26627890754935	358.88468168498633	395.28267331578684	421.0870921354671	377.90306936858525	405.9558019785877	455.2205420881457	406.1862325406843
ENSMUST00000005413.3|ENSMUSG00000052675.11|OTTMUSG00000027156.4|OTTMUST00000067171.2|Zfp112-201|Zfp112|3044|protein_coding|	0.9622255359207863	0.5045833186586925	0.2462643825052092	0.41703876793609346	0.6825804556699282	0.7450405512475298	0.3210853283147288	0.3960074889979794	0.719030196072376	0.6244634942737102	0.19385320773663092	0.7348552725574309	0.9555819399596605	0.5438626480777907	0.8167069722219622	0.8754719077612976
ENSMUST00000005431.5|ENSMUSG00000005299.6|OTTMUSG00000021523.6|OTTMUST00000051047.2|Letm1-201|Letm1|5272|protein_coding|	14.338421218773572	10.44299870826585	11.13984263814655	11.180884343941148	11.02934198852824	9.913097994460578	11.248596205855337	10.227612146818618	15.35222725230273	11.832527266020563	12.720953897716498	12.695238806830375	12.218104246159951	11.70608294472258	13.157546658389482	13.100611580715093
ENSMUST00000005452.5|ENSMUSG00000005320.9|OTTMUSG00000035043.1|OTTMUST00000089130.1|Fgfr4-201|Fgfr4|3324|protein_coding|	0.018603061530473648	0.03218839915160087	0.02238557942608387	0.0631686168458474	0.007857059246840856	0.012207647137109135	0.019906425322308713	0.014698801797899527	0.011466093344430143	0.025044774239551586	0.009274350676610229	0.025043183623621172	0.009046685337838471	0.04119523101782014	0.03227231185688131	0.01748795030073288
ENSMUST00000005470.4|ENSMUSG00000005338.13|OTTMUSG00000024341.3|OTTMUST00000059630.1|Cadm3-201|Cadm3|2518|protein_coding|	33.5165137993149	25.226385122855113	24.50664172246027	28.31339064647324	30.20266349744029	27.903743031746718	28.970313842260936	26.886385036865278	42.683663037730085	31.6061741448167	34.832938000345465	30.361432409471362	34.64768893035414	31.57985472871626	34.90336092774168	30.840985845135428
ENSMUST00000005477.5|ENSMUSG00000030483.14|OTTMUSG00000027165.1|OTTMUST00000067193.1|Cyp2b10-201|Cyp2b10|1822|protein_coding|	0	0	0	0	0	0.011877814625343182	0	0	0.04482288896706763	0	0	0	0	0	0.03157519110732605	0
ENSMUST00000005487.11|ENSMUSG00000005354.16|OTTMUSG00000020980.8|OTTMUST00000049612.1|Txn2-201|Txn2|1298|protein_coding|	57.951106385831096	40.98713489328336	35.191145117021506	37.425525523989954	33.95207792784087	33.2055082518806	33.49826404610592	32.318874419413675	55.37539958481193	42.73429117585328	47.7900281697954	43.66356394114817	41.875751026241744	41.27502501858221	47.229810790899215	40.2930288920416
ENSMUST00000005488.8|ENSMUSG00000005355.9|OTTMUSG00000064350.1|OTTMUST00000157053.1|Casp14-201|Casp14|2336|protein_coding|	0	0	0	0	0	0	0	0	0	0	0	0	0	0	0	0
ENSMUST00000005490.9|ENSMUSG00000005357.9|OTTMUSG00000064352.2|OTTMUST00000157056.2|Slc1a6-201|Slc1a6|2029|protein_coding|	4.122625437550386	3.1949796749132298	3.427170398697415	3.7140263843262584	3.17927005441234	3.183896256308408	3.234955179443748	2.4165882298955688	4.080003682213918	4.1924793750558145	4.211775486348489	4.202129460341628	4.957843729253194	3.5225796375211265	3.9194825552539996	4.3222293707836394
ENSMUST00000005493.13|ENSMUSG00000005360.14|OTTMUSG00000032639.1|OTTMUST00000081197.1|Slc1a3-201|Slc1a3|4163|protein_coding|	118.76776727461262	77.12803907730357	97.03031343381875	73.44154096335632	86.53431678132087	76.57029751702164	86.31163052529169	73.90777883653469	105.5979320430482	108.96681909390414	97.08138001230465	92.34398858302687	100.20757624705136	90.2283242772626	97.2951680130365	99.16284519784925
ENSMUST00000005503.4|ENSMUSG00000005370.4|OTTMUSG00000072663.1|OTTMUST00000175902.1|Msh6-201|Msh6|4251|protein_coding|	4.513735680998727	3.3953382923614757	3.807611910612868	3.4657840968865727	3.946354682422724	3.1175986997728584	3.5210873767172877	3.3071735929853054	3.982327660876468	4.382538679415064	3.7773815048605153	4.23150431372996	4.169723577379679	3.9619491678321457	4.468577136437493	4.171597790602171
ENSMUST00000005504.14|ENSMUSG00000005371.15|OTTMUSG00000020228.4|OTTMUST00000048033.1|Fbxo11-201|Fbxo11|4019|protein_coding|	31.111304147386083	22.366472173827727	22.436829052874792	24.26869549973986	22.994021635025398	19.533293363852785	23.18078048510286	20.945389767060636	29.918888699829342	25.33698362143555	24.24743472316619	27.559556000896535	25.142708127413748	25.24570686603721	28.627278667330838	25.84331662732944
ENSMUST00000005507.9|ENSMUSG00000005373.13|OTTMUSG00000025974.6|OTTMUST00000064065.2|Mlxipl-201|Mlxipl|3622|protein_coding|	0.22041482468424958	0.06603133327452089	0.18368179988101033	0.23032272317110483	0.22213855305783584	0.183708189400188	0.0605129908339528	0.20779058521741092	0.13589182876980743	0.12178630663577195	0.11837623424192639	0.25109626514001543	0.0659735011467545	0.10640827159522606	0.0809006165826555	0
ENSMUST00000005508.13|ENSMUSG00000005374.13|OTTMUSG00000026019.3|OTTMUST00000064211.1|Tbl2-201|Tbl2|1368|nonsense_mediated_decay|	0.6680967483952643	1.2582028043576736	0.7168135914675263	1.4666526861233393	1.2210475909775522	1.4138873657436866	1.0142869582771579	1.241780450853327	1.3545200291154917	1.029816181649076	1.7565853831528415	0.16109553732111723	1.0210691103696976	0.3395812751083664	1.110559196467678	1.2749675196971946
ENSMUST00000005509.10|ENSMUSG00000007207.10|OTTMUSG00000016270.4|OTTMUST00000039031.2|Stx1a-201|Stx1a|2162|protein_coding|	68.3788872815184	53.14302650525968	43.67714773209617	56.32901871261821	37.785125375391615	32.6261781290434	48.21490595782539	35.3263964519774	63.06467662643754	43.079118916164674	53.54323253532981	74.46120228046962	44.05972690885311	52.45415936717779	52.8811664199291	39.62356027527284
ENSMUST00000005518.15|ENSMUSG00000045098.19|OTTMUSG00000017297.8|-|Kmt5b-201|Kmt5b|1283|protein_coding|	2.7827438832422335	1.2657871651485937	3.080313162574296	2.8525118625474906	1.6674779616023043	2.0139917381363746	2.2913584270468976	2.2301550547798326	3.5452363450054682	1.955899614343537	2.1761810771861665	1.9185241853200488	3.2888180697403544	2.9195217223312717	2.2840553238634023	3.827495621391151
ENSMUST00000005532.8|ENSMUSG00000005397.8|OTTMUSG00000066741.1|OTTMUST00000161908.1|Nid1-201|Nid1|6091|protein_coding|	0.5035644075578507	0.3305436178451212	0.44003857562062715	0.45569282222166846	0.48076428814576916	0.3960746601626739	0.612331596087204	0.38384431745471526	0.3923224537966838	0.5276541428545546	0.47854509388308736	0.5707107467483791	0.4711950463685445	0.5493302946669122	0.6409404932948344	0.6395464445601965
ENSMUST00000005548.7|ENSMUSG00000005413.8|OTTMUSG00000030644.5|OTTMUST00000151434.1|Hmox1-201|Hmox1|1569|protein_coding|	2.001516269925066	1.2168346567331165	1.2156757307123462	1.2004747726142027	0.9278968097148329	1.045557357354565	0.9381119214184538	1.0717961747563434	1.5756230213611973	1.514092311144388	1.4894978738757783	1.59852491448501	1.0340459577614045	1.1994940633783004	1.2986392554726833	1.4067240718922454
ENSMUST00000005578.12|ENSMUSG00000005442.13|OTTMUSG00000036029.6|-|Cic-201|Cic|6099|protein_coding|	0	1.0452908153427147	0.007847089856703144	0	0	0	0	0.0038719265061627327	0	0.31176874906079927	0	0	0	0	0	0
ENSMUST00000005583.11|ENSMUSG00000005447.12|OTTMUSG00000023231.3|OTTMUST00000056245.2|Pafah1b3-201|Pafah1b3|901|protein_coding|	4.125461809581583	4.309909671814305	3.9665376380001107	2.0105053163713174	5.721648995720611	3.563723805051114	4.905423567928854	2.9288506973673707	5.080387692016335	4.269347924302994	5.3672827518060755	3.1713554651997478	5.824226881131242	3.1403663823876053	3.857572833205444	6.820772382206626
ENSMUST00000005592.6|ENSMUSG00000030468.12|OTTMUSG00000031927.3|OTTMUST00000079177.1|Siglecg-201|Siglecg|2569|protein_coding|	0.01234065474132848	0.010662313694761848	0	0.023932443000948052	0.010398696520557997	0	0.008783854193119679	0	0.030393552517226002	0	0	0.011070981391861957	0	0	0.01069728474894523	0
ENSMUST00000005597.8|ENSMUSG00000056592.14|OTTMUSG00000022472.2|-|Zfp658-201|Zfp658|2664|protein_coding|	0.36745347864460914	0	0.11399199642796848	0.03448400042554668	0.08992790148050764	0	0.05064007455070607	0	0.24818448429286313	0	0.33059379876409595	0.13824790024145342	0.32262297578695964	0	0.13358703480221024	0.011135633431513343
ENSMUST00000005600.5|ENSMUSG00000031706.7|OTTMUSG00000061193.1|-|Rfx1-201|Rfx1|4172|protein_coding|	3.468207203096212	2.5740841837098225	2.3340579141219573	2.411315272375187	2.8295931517172606	2.6006296855429705	2.5298621137148456	2.4969833164284068	2.9030789645289468	2.9979188852102605	3.0754586061152733	2.6816733243785675	2.7578533728258456	2.992279658868465	3.4648168594792885	3.070096562439169
ENSMUST00000005601.8|ENSMUSG00000005465.9|OTTMUSG00000061191.1|OTTMUST00000149415.1|Il27ra-201|Il27ra|2664|protein_coding|	0.14224005624952613	0.08194746644762277	0.07599466428531232	0.03448400042554668	0.0799359124271179	0.03880894325072003	0.1266001863767652	0.03738289371512202	0.07299543655672444	0.10625695679135182	0.08264844969102399	0.09571008478254468	0.11522249135248558	0.0874213486316709	0.0719314802781132	0.11135633431513342
ENSMUST00000005606.7|ENSMUSG00000005469.10|OTTMUSG00000061189.2|OTTMUST00000149411.1|Prkaca-201|Prkaca|2276|protein_coding|	97.03482051802315	69.58308540994311	72.20581378505301	83.25230758758401	73.73939169542012	63.97372341769148	72.35232631242708	66.69684960501986	101.22697195687991	80.43706825894026	84.13559013822906	89.1739519569682	83.27953923644492	82.22947462125326	91.53878917546193	84.28657366102584
ENSMUST00000005607.8|ENSMUSG00000005470.8|OTTMUSG00000017288.1|OTTMUST00000041906.1|Asf1b-201|Asf1b|1788|protein_coding|	0.1304874493248397	0.08031028130389496	0.0893934315405802	0.2708346560824319	0.15628310923089803	0.08496406129156864	0.09245070397046658	0.05845899564426655	0.2519705778699495	0.14991228172641316	0.07407587724606819	0.11696956025479843	0.19903355660027733	0.16461177085781825	0.22591942123993572	0.19230612521522966
ENSMUST00000005611.9|ENSMUSG00000005474.9|OTTMUSG00000054396.1|OTTMUST00000134949.1|Myl10-201|Myl10|688|protein_coding|	0	0	0	0	0	0	0	0	0	0	0	0	0	0	0	0
ENSMUST00000005616.15|ENSMUSG00000057672.16|OTTMUSG00000025931.6|OTTMUST00000063925.4|Pkn1-201|Pkn1|6662|protein_coding|	3.7138370587389686	2.5673024603932495	2.9170556180153926	3.2385812865192083	2.707608514945502	2.3179127087144473	3.073296883096157	2.4164280234412305	4.090779783326547	2.7480277181635793	3.5454246797317817	3.4909992539786705	2.9395103828998064	2.646960026982924	3.499198626967125	3.3907264026524198
ENSMUST00000005620.9|ENSMUSG00000005483.10|OTTMUSG00000061608.1|OTTMUST00000150310.1|Dnajb1-201|Dnajb1|2996|protein_coding|	14.353129184979332	9.159959825877776	10.548752124591129	10.456883087043916	11.849556333142035	10.072380781239357	11.663663406715283	11.108257320271187	14.490658430856868	13.146304321240926	12.093811783846055	14.244110899578056	11.697963539541686	11.93578289553745	12.582338043351037	12.42198744667
ENSMUST00000005630.10|ENSMUSG00000005493.15|OTTMUSG00000047398.5|OTTMUST00000122429.1|Msh4-201|Msh4|3325|protein_coding|	0	0.008044486380416391	0.0372971782559666	0.00902115033394625	0	0	0	0.0073470230445966565	0	0.0333821915521054	0	0	0	0.006863639874430014	0.02419635701282661	0.026223391912998523
ENSMUST00000005643.13|ENSMUSG00000005506.16|OTTMUSG00000014337.1|-|Celf1-201|Celf1|4830|protein_coding|	2.800625451226036	1.5237717515620457	1.5430544032858515	2.2583876953641977	1.3204762245548132	1.5881158671048354	1.3512937326130898	2.411235485411025	1.801098705712219	1.5193237630286838	1.3947821721164044	2.2176096135978867	0.989504700486441	1.152200230734499	2.539101023022324	2.6700002281503186
ENSMUST00000005647.3|ENSMUSG00000005510.9|OTTMUSG00000014317.1|OTTMUST00000033776.1|Ndufs3-201|Ndufs3|1046|protein_coding|	42.787555152612555	33.55711764129447	27.842141883817224	31.320545599307554	28.371289429744373	25.9265549895921	30.108402551131167	26.322797411882206	46.43054358430497	38.4969171923007	35.86110926540219	34.06183954516511	34.900215080108836	33.24000586749593	36.62184196559707	34.06998050727394
ENSMUST00000005651.12|ENSMUSG00000005514.14|OTTMUSG00000029621.7|OTTMUST00000073476.1|Por-201|Por|2636|protein_coding|	22.95445082279737	19.483252202476454	17.078148243195695	19.561228133243105	18.36717293309669	16.112868271908585	17.042895498238817	15.73258172242633	27.000116821621194	21.328222409281707	22.027145232914787	20.819622216502008	23.24522098346246	20.67000553680019	25.96037330015356	20.876578664719574
ENSMUST00000005669.8|ENSMUSG00000040583.8|OTTMUSG00000058411.1|OTTMUST00000143456.1|Cyp2b13-201|Cyp2b13|1875|protein_coding|	0	0	0	0	0	0	0	0	0	0	0	0	0	0	0	0
ENSMUST00000005671.9|ENSMUSG00000005533.10|OTTMUSG00000059602.1|OTTMUST00000146160.1|Igf1r-201|Igf1r|11409|protein_coding|	9.142420310480066	5.908987046649381	8.647828673646115	6.642163102296827	8.047330867532244	7.258753092778191	8.1734649129591	7.547102190226699	8.84707961325847	9.145941747875717	6.299486027170167	9.54195696899234	7.350590481777377	6.89397652060406	8.321353565734272	9.632615581741472
ENSMUST00000005678.5|ENSMUSG00000005540.10|OTTMUSG00000059173.1|OTTMUST00000145173.1|Fcer2a-201|Fcer2a|2242|protein_coding|	0.4743710357334936	0.52117613252002	0.3682748758311094	0.5294838657741993	0.556277414413636	0.5635898215595151	0.28606232218377453	0.21489075436699032	0.2830336114057859	0.34750959681073834	0.6150935289022378	0.38677853423835584	0.5865629091667178	0.5614319397914423	0.5978514619907639	0.4993481843264138
ENSMUST00000005685.14|ENSMUSG00000005547.14|OTTMUSG00000036784.1|OTTMUST00000094406.1|Cyp2a5-201|Cyp2a5|2013|protein_coding|	0	0.05606795238263187	0	0.031494079336367185	0	0	0.011533924823268244	0.012766101528330255	0.01998544111913057	0.014537503432888467	0.04847835244270317	0	0.09469196214199328	0.011968106314691768	0.07037540251715475	0.04574977143481719
ENSMUST00000005692.13|ENSMUSG00000005553.14|OTTMUSG00000036851.2|OTTMUST00000094638.2|Atp4a-201|Atp4a|3485|protein_coding|	0.23861053210666125	0.20647236889944282	0.17018052383150947	0.06002164995437398	0.07467827828995291	0.12763352693695024	0.15135720794283436	0.17463522808094703	0.16343556588245084	0.11900194149240813	0.16745084555207707	0.071385097441748	0.24928852361343498	0.12396155761346966	0.19932311868688435	0.13293866137736443
ENSMUST00000005705.7|ENSMUSG00000005566.14|OTTMUSG00000023882.2|OTTMUST00000058340.1|Trim28-201|Trim28|3245|protein_coding|	28.241675659812948	22.712431773759345	22.692071312245698	18.62664483421086	20.738748864584444	16.724829329699794	18.474854299748497	16.245991034549437	24.019285037358	25.978394594440008	21.96925898370614	25.927559279299643	23.20441418376013	21.45782526901287	23.62582725259198	20.596927647689757
ENSMUST00000005711.5|ENSMUSG00000033916.5|OTTMUSG00000060980.1|OTTMUST00000149018.1|Chmp2a-201|Chmp2a|949|protein_coding|	40.20442936982787	25.997682429592142	27.17567607837987	29.233424278992782	28.112632025756913	26.094023583266186	27.0452915847356	28.084131704864387	46.01357022412839	30.111654373178947	33.17374976079831	26.93806889509188	35.69041701621027	35.37231672940444	40.61307298802337	34.3763209996909
ENSMUST00000005714.13|ENSMUSG00000005575.16|OTTMUSG00000023220.5|OTTMUST00000056194.1|Ube2m-201|Ube2m|1472|protein_coding|	24.997901290966322	17.97932733736169	19.60394639776806	30.627041954575084	27.27290858739081	23.707810923136673	26.522433435590017	27.77563605608448	33.665000374746526	21.259787538296457	24.39126956236294	21.889443933017464	23.50996728860053	22.09480172523798	25.031150306215007	30.52365662889961
ENSMUST00000005719.3|ENSMUSG00000005580.11|OTTMUSG00000027177.1|-|Adcy9-201|Adcy9|4457|protein_coding|	5.372143815023069	4.576236194176817	5.470136537494951	5.583333321515162	0.005748548477750035	2.9878441857436338	6.683839122773419	0.2634976478382323	4.022014107248101	3.759326492620296	0.210130129573714	4.024074670096088	1.2755520818654567	2.0570981899005547	1.1257755388201627	1.6418541254823558
ENSMUST00000005722.13|ENSMUSG00000005583.16|OTTMUSG00000044481.11|OTTMUST00000137081.1|Mef2c-201|Mef2c|6217|protein_coding|	0.6747689834339409	0.9209262306910703	0	1.0222324594447432	1.0629922522975486	0.29631641402675524	0.7775455498759011	0.3378047792216268	0	1.450566089851193	1.7255985866006958	0.5285689601995762	1.211341899984838	0.856127244166149	1.4293117040758385	0.9187916142100554
ENSMUST00000005749.5|ENSMUSG00000005609.16|OTTMUSG00000023898.2|OTTMUST00000058384.1|Ctr9-201|Ctr9|4300|protein_coding|	10.385550618635119	6.757480789000426	8.338924394277734	8.881385201269827	8.854360236571392	7.412472652680311	8.802425402403623	8.67933192919462	10.113934307598996	9.083887563730645	9.026520889003981	9.513234151347374	8.712211418940514	8.849560430233074	10.629048259448552	11.255087218223828
ENSMUST00000005751.12|ENSMUSG00000005611.15|OTTMUSG00000033851.3|OTTMUST00000085304.1|Mrvi1-201|Mrvi1|6198|protein_coding|	0	0	0.07330722038484479	0.06992042897312255	0	0	0.03436228776976902	0.07234538050518584	0	0.08204366695196316	0.11988282763264745	0.03879941845325629	0.08880400630633109	0.08162733092250209	0.05835554482455205	0.03614615923722369
ENSMUST00000005768.7|ENSMUSG00000028126.16|OTTMUSG00000019671.3|OTTMUST00000047072.2|Pip5k1a-201|Pip5k1a|3480|protein_coding|	0.15932056273250444	0.34465262409421055	0.10652731659228816	0	0.0972313503108143	0.05229414830213788	0.15790684971116695	0	0	0.5641463666659305	0	0.38925469520969824	0.22384625605562622	0.6665076172287712	0	0.2995751560160268
ENSMUST00000005769.12|ENSMUSG00000005628.12|OTTMUSG00000019672.2|OTTMUST00000047077.1|Tmod4-201|Tmod4|1242|protein_coding|	0.11594825111343693	0.09946328011798515	0	0	0	0	0.08153322952519716	0	0	0	0	0	0	0.08503618018076275	0	0
ENSMUST00000005791.13|ENSMUSG00000005649.17|OTTMUSG00000027135.1|OTTMUST00000067125.1|Cabp5-201|Cabp5|1777|protein_coding|	0	0.01617744761038881	0.015006012818449108	0.01818598971949933	0	0.012224263716696854	0	0	0.04614253750449619	0	0.018652117449631408	0.03366135695631962	0.018224482057384746	0.013816389930456646	0.016253514022672375	0
ENSMUST00000005798.8|ENSMUSG00000005656.9|OTTMUSG00000065737.1|OTTMUST00000159975.1|Snx6-201|Snx6|1928|protein_coding|	13.628328803073982	8.555382042668011	8.809513635018211	9.1500884188835645	9.404364530535705	8.19498242396992	9.46082166798644	7.413935188247548	12.24121275160268	11.66748803900639	10.848037731744213	12.065777354667995	10.513267524923922	10.536960395360845	11.34315442847283	10.511013761027518
ENSMUST00000005810.8|ENSMUSG00000005667.8|OTTMUSG00000023127.3|OTTMUST00000055880.1|Mthfd2-201|Mthfd2|2085|protein_coding|	2.435211276414324	1.8855545442686936	1.6613794074882373	1.0438367717705106	1.5087171068990555	1.44697555479848	1.4964107911418802	1.1410602790438384	1.7473724125614292	1.9416553489566497	2.0029076322647588	1.7498125399134727	2.0620381503331413	1.8053131243856095	1.4198266831796822	1.890008526661646
ENSMUST00000005815.6|ENSMUSG00000005672.12|OTTMUSG00000016671.2|OTTMUST00000040351.1|Kit-201|Kit|5214|protein_coding|	4.436455730102933	3.549890826057037	2.426869580695162	4.932420259881805	3.1050822426218367	2.741946684801561	3.6052820168516897	2.66762434270972	5.929970647220205	3.94710121460276	4.418145018666161	6.2926950684305	2.9404097547080053	3.7803492321932377	5.179688004074551	3.3621549412757807
ENSMUST00000005817.8|ENSMUSG00000005674.9|OTTMUSG00000021586.4|OTTMUST00000051242.2|Tomm40l-201|Tomm40l|4712|protein_coding|	0.5506349577643854	0.32168017259147236	0.25711570632210123	0.2921000579579292	0.3848995887632744	0.282190540480154	0.2746389085013555	0.2789195766765913	0.6320390268905491	0.48337358369613276	0.5049100380072828	0.6725481483821496	0.47980212046829795	0.4257586327291419	0.5612674969970044	0.4276581185720823
ENSMUST00000005820.10|ENSMUSG00000005677.14|OTTMUSG00000022426.4|OTTMUST00000053615.2|Nr1i3-201|Nr1i3|1414|protein_coding|	0	0	0	0	0	0	0	0	0	0	0	0	0	0	0	0
ENSMUST00000005824.11|ENSMUSG00000005681.12|OTTMUSG00000021666.2|OTTMUST00000051427.1|Apoa2-201|Apoa2|492|protein_coding|	0.8525413348680635	0	0	0.5798032790428036	0	0.21917442594805137	0.1605790490086302	0	0	0.7270272934880887	0	0	0	0.3472083742512776	0	0
ENSMUST00000005825.7|ENSMUSG00000005682.9|OTTMUSG00000064935.1|OTTMUST00000158142.1|Pan2-201|Pan2|4445|protein_coding|	0.2792530926576739	0.11207835685692752	0.32269249878599066	0.6081902953212469	0	0.11645042405602678	0.1995779956059088	0.1887489804819974	0	0.04896190398911575	0.7681477402036395	0.3791016802014614	0	0.17107647249587848	0.5438103374790042	0.0896954326453686
ENSMUST00000005826.8|ENSMUSG00000005683.8|OTTMUSG00000064937.1|OTTMUST00000158154.1|Cs-201|Cs|2926|protein_coding|	77.7533897933462	54.814793188317914	57.0700511725807	59.61529752834485	54.95361267641419	45.87733929666437	54.2299413919981	47.8240771900057	76.84992090834285	66.26829105922387	63.77475694039914	72.7990800178986	63.305289199507406	66.6101112251511	69.90692682640223	61.65594992485307
ENSMUST00000005829.12|ENSMUSG00000005686.17|OTTMUSG00000023504.5|OTTMUST00000057241.1|Ampd3-201|Ampd3|4094|protein_coding|	1.7470636685728542	1.4161202627455838	1.7606699112531268	1.2626100168916392	1.5220096344433245	1.441416718048959	1.226783440872044	1.7120232290847566	2.3292224870401785	2.310695783248492	2.4627776959180996	2.3557620115118634	1.9168864006523048	2.1963876079150553	1.8707977320891849	1.992715891289656
ENSMUST00000005830.14|ENSMUSG00000005687.14|OTTMUSG00000027237.1|OTTMUST00000067351.1|Bcas2-201|Bcas2|1467|protein_coding|	11.111574023909142	8.803345291751574	9.936234231822105	10.639195506188695	9.988118005193853	9.331888690698525	10.025900703432903	10.66533734808788	10.852893643531935	11.483080622474597	11.22807504797511	10.73624862482178	10.202130759264527	10.659435113792833	10.934997961096697	15.600801735922124
ENSMUST00000005839.10|ENSMUSG00000005696.11|OTTMUSG00000017466.3|OTTMUST00000042411.1|Sh2d1a-201|Sh2d1a|883|protein_coding|	0	0.07774842883009128	0	0	0	0	0	0.1050001313916566	0.05557720054509584	0.12081851455592178	0	0	0	0	0	0
ENSMUST00000005841.15|ENSMUSG00000005698.15|OTTMUSG00000017298.1|OTTMUST00000041960.1|Ctcf-201|Ctcf|3782|protein_coding|	13.708801276007378	9.519587424880115	10.229820359402106	9.384139066399184	10.934345604780495	8.946585716936635	10.348704846164303	9.927375084212041	13.81215574221658	12.209155394012459	11.358332855222699	11.731093216197904	11.518037356427852	11.294367332438759	13.396509636444309	12.396368422955248
ENSMUST00000005849.10|ENSMUSG00000005705.10|OTTMUSG00000050255.2|OTTMUST00000127664.1|Agrp-201|Agrp|661|protein_coding|	0.5661859550043018	0.1193080527662749	0.1663106882242876	0.06794513032239034	0.17089242170906588	0.08835023264868973	0.09661601552043286	0	0	0.24695492438879907	0	0	0.06794547027790382	0.3073386705566845	0	0.06552243048791315
ENSMUST00000005860.15|ENSMUSG00000005716.16|OTTMUSG00000031047.2|OTTMUST00000076988.1|Pvalb-201|Pvalb|977|protein_coding|	7.378584934986202	6.4707303499473845	5.346202605523053	4.632697598454769	3.500042003695603	3.4783885225737943	4.346383274504226	2.843176106689058	8.471406276062641	5.8622760511311585	7.193412835687997	5.143301989370682	4.600468926186267	5.770176146194592	7.829759021380387	4.330406413156316
ENSMUST00000005862.8|ENSMUSG00000005718.8|OTTMUSG00000070990.1|OTTMUST00000171648.1|Tfap4-201|Tfap4|2247|protein_coding|	1.1901153686046801	0.45798419180652644	0.9872645366111279	0.9729189348961444	1.0615382375090436	0.8807640311204645	0.7847143849107792	0.7671721916847253	1.0940112432061637	0.924378211810332	0.913199254246078	0.5915720677315734	0.8497775698268915	0.7290918425415069	1.1554338448786203	1.4673677204057476
ENSMUST00000005889.15|ENSMUSG00000034116.17|OTTMUSG00000036994.2|OTTMUST00000095128.1|Vav1-201|Vav1|2963|protein_coding|	1.1281005527154644	0.8295771033594588	0.43113437104525804	0.8794626320390496	0.6850543678413021	0.6012843313560655	0.653738563416816	0.29958058134607474	1.2341436552834844	0.8605804998714371	0.6829607197168531	0.8798184134647377	0.5228212575729854	0.8090238089711622	0.8776804037881244	0.7331855308890208
ENSMUST00000005891.6|ENSMUSG00000047884.6|OTTMUSG00000058310.2|OTTMUST00000143194.2|Klk9-201|Klk9|1476|protein_coding|	0.023417095416567266	0.08054321611212503	0.037361660309292284	0.022662843076797588	0.05867266083787118	0.04556191189109335	0.08266666836601248	0.036573533610166145	0	0.020877560723812926	0	0	0.0454130446757186	0.06882119507196006	0.040502170665704586	0
ENSMUST00000005907.11|ENSMUSG00000005763.15|OTTMUSG00000034863.5|OTTMUST00000088615.2|Cd247-201|Cd247|1632|protein_coding|	0	0.05360909422387661	0	0	0.017373540925381927	0.05396936346292719	0	0.06498339044491729	0	0	0.04120990161435019	0	0	0	0.03592306714216534	0
ENSMUST00000005923.6|ENSMUSG00000005779.12|OTTMUSG00000019673.3|OTTMUST00000047083.1|Psmb4-201|Psmb4|1183|protein_coding|	58.92846963798614	44.85388507929794	34.19182751955887	35.02090644400877	38.275569418276106	34.32793771668686	36.12022333170058	29.0319133177621	58.41628538346113	47.31426015395503	48.26550330173656	45.37429635647258	50.81067336974142	48.593718896070655	47.89938169817491	37.826395481818174
ENSMUST00000005933.3|ENSMUSG00000038968.3|OTTMUSG00000027255.2|OTTMUST00000067394.2|Klk1b16-201|Klk1b16|1387|protein_coding|	0	0	0	0	0	0	0	0	0	0	0	0	0	0	0	0
ENSMUST00000005950.11|ENSMUSG00000049723.14|OTTMUSG00000027381.3|OTTMUST00000067718.1|Mmp12-201|Mmp12|3607|protein_coding|	0	0	0	0	0	0	0	0	0	0	0	0	0	0	0	0
ENSMUST00000005952.10|ENSMUSG00000005802.12|OTTMUSG00000015670.1|OTTMUST00000037230.1|Slc30a4-201|Slc30a4|5458|protein_coding|	13.480021309713724	9.195890844072874	8.177841804843952	8.997740404371541	8.234160542594118	6.79462384182198	8.435039001386116	7.155234543632667	14.26932582442803	11.873883635309621	11.281158174155047	12.994825973596173	10.126702889339688	10.959794207758335	11.701959236689333	8.777827713690428
ENSMUST00000005953.10|ENSMUSG00000005803.14|OTTMUSG00000015682.4|OTTMUST00000037265.1|Sqor-201|Sqor|1804|protein_coding|	1.1622310078874734	1.1445928333321682	0.914240457610934	0.7862514280841149	0.6961021172626894	0.9611208593257691	1.294165636186963	1.2006603187030487	1.1788812278857563	1.3683384551259283	1.1730341031362166	0.8103313273055935	1.163981780272498	1.0318152068890813	0.9901846616406413	0.8997174203104993
ENSMUST00000005954.8|ENSMUSG00000005804.14|OTTMUSG00000015683.1|OTTMUST00000037272.1|Bloc1s6-201|Bloc1s6|3484|protein_coding|	0.9458978438989855	0.7267012021940481	0.48232710344531093	0.5232077038418115	0.7021918776240473	0.30757538472901563	0.5551473546645123	0.4751539869766982	0.6757424629257631	0.8094630117387056	0.3526370037243703	1.055239771873126	0.7824922351331557	0.7244203199872823	0.6058230275547684	0.673210140911301
ENSMUST00000005964.6|ENSMUSG00000028138.8|OTTMUSG00000029527.2|OTTMUST00000073170.1|Adh5-201|Adh5|1604|protein_coding|	20.723620470939807	15.064672295060628	15.514640220047232	11.919349274085175	14.750436769732586	12.143496833690872	14.685396863907092	12.400295593296619	18.575352401444263	19.460068162381372	16.2562881935069	15.950385123490829	16.794769485289592	17.21611333858727	17.96689617479418	15.053811626365786
ENSMUST00000005975.7|ENSMUSG00000005823.9|OTTMUSG00000072431.1|OTTMUST00000175217.1|Gpr108-201|Gpr108|2064|protein_coding|	3.5531705868991157	1.8255901194275932	2.325012240184147	1.6680833998259852	2.720332350013076	2.2881352507326587	2.1190567311553714	1.7126186686554186	3.379777571551362	2.7553464062049775	2.9055856580924404	3.0587701902790134	2.9908659277083003	2.605532621748146	3.2966120606596463	2.2379613533483727
ENSMUST00000005976.7|ENSMUSG00000005824.7|OTTMUSG00000072430.1|OTTMUST00000175214.1|Tnfsf14-201|Tnfsf14|1847|protein_coding|	0	0	0	0	0	0	0	0	0	0.03208717118983141	0	0	0	0	0.015540113148851464	0
ENSMUST00000006005.11|ENSMUSG00000032492.14|OTTMUSG00000052494.6|OTTMUST00000131641.3|Pth1r-201|Pth1r|2307|protein_coding|	0.5567525162860238	0.4686876160229165	0.33436430358103675	0.14842063916299605	0.3279812199421818	0.2092679773392309	0.286974897640658	0.16433052207105475	0.6167165802270631	0.8974848622289769	0.29091577035674365	0.4993717429751757	0.20286032913503818	0.4411159194394242	0	0
ENSMUST00000006020.7|ENSMUSG00000005864.7|OTTMUSG00000017812.1|OTTMUST00000043133.1|Cnga2-201|Cnga2|3064|protein_coding|	0.04065389709492975	0.03515806154813486	0.03260213922183707	0.04929420135568467	0.03431669833595602	0.046652469586133054	0.04347459240591713	0.016049331511428847	0.07514973347956168	0.02735442383671807	0.030391084550138534	0.045601484822844165	0.049415897950328955	0.0599998705185542	0.05288464393606552	0.028656507430809743
ENSMUST00000006027.6|ENSMUSG00000005873.6|OTTMUSG00000073227.1|OTTMUST00000177397.1|Reep5-201|Reep5|2852|protein_coding|	139.15340247178534	100.20599594121815	89.68932504287832	105.10625351707961	85.1090924838371	77.8143767533643	90.15241062198362	74.47962615351814	133.71489667852296	110.23944056949252	117.62178594118714	134.19956304246122	115.9870968851338	114.62152326070682	119.96133195521743	94.42300799091795
ENSMUST00000006029.10|ENSMUSG00000078954.9|OTTMUSG00000035391.1|-|Arhgap8-201|Arhgap8|1527|protein_coding|	0	0	0	0	0	0	0	0.08782675346561264	0	0	0	0	0.06539457060782648	0	0	0
ENSMUST00000006035.12|ENSMUSG00000005881.13|OTTMUSG00000016019.4|OTTMUST00000038177.1|Ergic3-201|Ergic3|1377|protein_coding|	28.853901329224637	20.102460577731577	22.206796038195403	22.11950618869085	20.530453704388425	16.63499371247538	19.676341595295387	22.633044825563484	28.093062033140697	25.041308774640736	23.5629033334863	23.080222784771696	25.940117631586183	20.79250290609194	23.289373586367784	24.364848428464178
ENSMUST00000006036.12|ENSMUSG00000005882.18|OTTMUSG00000015796.15|OTTMUST00000057761.1|Uqcc1-201|Uqcc1|808|protein_coding|	0	0	0	0.19978938609967803	0	0	0.2152538436805765	0	0	0.3194187521955068	0	0	0	0.2643029758273331	0	0
ENSMUST00000006037.12|ENSMUSG00000005886.14|OTTMUSG00000021630.4|OTTMUST00000051367.1|Ncoa2-201|Ncoa2|4897|protein_coding|	5.760096871588839	4.004858150162207	5.130304519344919	6.84449509731202	5.763036769159655	4.962838190405147	5.490096163479805	6.896001543377859	7.009522415562246	4.558637498735555	6.308822468004743	5.320511322255995	5.109495971208708	5.032944028438846	6.872469552887315	7.171549455527273
ENSMUST00000006046.4|ENSMUSG00000005892.4|OTTMUSG00000024415.1|OTTMUST00000059849.1|Trh-201|Trh|1384|protein_coding|	2.862382391843927	1.3493323982160872	2.1807594937175594	1.4213925611657756	6.083589349118335	7.93880981567754	4.286300884177665	10.210750411680873	2.1429044520786444	2.9783717176024154	2.03305914669377	1.9511336678077422	2.0378236179984075	1.9715699727169937	2.299205475663432	8.253262320284053
ENSMUST00000006053.12|ENSMUSG00000005899.14|OTTMUSG00000035764.7|OTTMUST00000091495.1|Smpd4-201|Smpd4|4623|protein_coding|	2.443449638783039	1.7656017447692922	2.1302400177588057	1.705857055931085	1.5099838404625794	1.0442219643399417	1.6766016589169792	1.3866602386014455	2.797245481421755	2.254625495407144	1.4020698233387918	2.4751943212786647	1.7548288687108962	1.974204113332798	1.4345756317507874	2.2494252574970015
ENSMUST00000006061.12|ENSMUSG00000005907.14|OTTMUSG00000028545.7|OTTMUST00000070743.2|Pex1-201|Pex1|4433|protein_coding|	0	0	0	0	0	0	0	0.059490646682487505	0	0	0	0	0	0	0	0
ENSMUST00000006071.13|ENSMUSG00000005917.15|OTTMUSG00000005253.3|OTTMUST00000011716.2|Otx1-201|Otx1|2789|protein_coding|	0.6986080855471845	0.3116785187954882	0.6683855345128107	0.6556819089246737	0.5226619818680341	0.5167416566261128	0.6822603831369992	0.9243993295744795	0.805083986108636	0.7375675776405912	0.5276368312516372	0.6975855805205633	0.6572709848075841	0.423908878276352	0.8597236406920922	0.6352310283983261
ENSMUST00000006094.5|ENSMUSG00000022445.7|OTTMUSG00000071025.1|OTTMUST00000171736.1|Cyp2d26-201|Cyp2d26|1700|protein_coding|	0	0	0	0	0.06626840795959354	0	0	0	0	0	0	0	0	0	0	0
ENSMUST00000006101.3|ENSMUSG00000005947.11|OTTMUSG00000006122.2|OTTMUST00000013843.2|Itgae-201|Itgae|3845|protein_coding|	0.07950419723572814	0.04129340293255582	0.025525600543426858	0.046290569918049605	0.04706173811284634	0.03133864084765687	0.011354548921610051	0.031444758895676	0.0686354304119684	0	0	0.08563650821184111	0.015469683369593364	0.011742333175457503	0.02069434309432531	0.02990563192624674
ENSMUST00000006103.8|ENSMUSG00000005949.9|OTTMUSG00000006124.1|OTTMUST00000013846.1|Ctns-201|Ctns|2570|protein_coding|	2.9234700130270896	1.2682694054159909	1.9866241154176885	1.9376911313262315	2.328310441194378	1.2757153274316915	1.8262585055077265	1.9929751110714415	2.825382788113243	2.7527534100858753	2.1252530667015983	2.6337555554333916	2.0621977576947375	2.1103102884684293	2.8442500906220682	1.8770967592332994
ENSMUST00000006104.9|ENSMUSG00000005950.14|OTTMUSG00000006120.20|OTTMUST00000013836.1|P2rx5-201|P2rx5|2395|protein_coding|	0.06672789971574773	0.023051108975714173	0.11757780808943794	0.09056873032877581	0.1348366177028549	0.04364030466058844	0.009492134332331049	0.15763796064977767	0.06571473297813353	0.0956395627458065	0.10628460970376855	0.09576801844358111	0.12968646548745158	0.1082166282091703	0.09252735461513813	0.2381230955484138
ENSMUST00000006105.6|ENSMUSG00000005951.13|OTTMUSG00000006126.3|OTTMUST00000013857.1|Shpk-201|Shpk|2808|protein_coding|	1.0177355751978647	0.6380699117487252	0.7620445725708439	0.683345755231841	0.8395165933671013	0.7327528969663495	0.740956362644309	0.61759873224428	1.3364383930184214	0.9126184730780881	0.7577257564880306	0.7927417386172239	0.9024658841161227	0.9322758058434445	0.6109084539909817	0.725087482996559
ENSMUST00000006106.13|ENSMUSG00000005952.15|OTTMUSG00000006125.8|OTTMUST00000013852.1|Trpv1-201|Trpv1|2340|protein_coding|	0	0	0.021939516621156827	0.026558815098544342	0	0	0	0	0	0	0	0	0	0	0	0
ENSMUST00000006112.6|ENSMUSG00000005958.15|OTTMUSG00000035120.2|OTTMUST00000089377.1|Ephb3-201|Ephb3|4185|protein_coding|	2.991955482964847	2.5718774102593653	2.3438444173964603	3.002416045128912	2.5069159754269883	1.9762761824738382	2.448894824342597	2.000209966313075	2.79495169984277	3.02064847185411	3.050812673718823	3.4224921798322656	2.3177014828987175	3.105769561836236	3.068956561385717	2.8208926056761032
ENSMUST00000006123.10|ENSMUSG00000005968.14|OTTMUSG00000019566.6|OTTMUST00000046715.1|Tuft1-201|Tuft1|2631|protein_coding|	0	0.1142367252152276	0.09630818587041133	0	0.31401792753834273	0	0	0.23686000758883838	0.13321172356872732	0.15081691180823803	0	0	0	0	0	0
ENSMUST00000006128.6|ENSMUSG00000005973.6|OTTMUSG00000014990.1|OTTMUST00000035593.1|Rcn1-201|Rcn1|2720|protein_coding|	11.64161624179645	8.609962244756089	7.64092596388441	7.638925183704355	11.261136362751566	10.249944314878103	9.42935375520952	13.364769532960304	13.54060852846941	12.181965085981759	13.270485194352649	6.620272904515981	14.042209701999504	9.500956527692587	13.477361770409845	13.429697678735819
ENSMUST00000006136.10|ENSMUSG00000005980.15|OTTMUSG00000027161.4|OTTMUST00000067185.1|Dnase1-201|Dnase1|1480|protein_coding|	0.11670214014129238	0.020070542460558543	0.11172140065522689	0.06776683895060702	0.05848414824039697	0.03027708149320903	0.016480124350822554	0	0.1718131881038497	0.12485975166165204	0.11572590949636266	0.27183165159689837	0.06789766110262888	0.12004579506553688	0.141295778505285	0.08745483492838961
ENSMUST00000006137.8|ENSMUSG00000005981.11|OTTMUSG00000020070.2|OTTMUST00000047741.1|Trap1-201|Trap1|2320|protein_coding|	18.85172155063625	13.315675098199788	14.043843743785702	13.528585232870451	15.621657107649595	12.74907835247342	14.64271268876054	13.48910017732731	18.436456840265897	16.623334102951656	16.340544645597717	16.56162671733458	14.971048472308564	16.218845578264098	16.276195150586435	17.75337270326556
ENSMUST00000006139.7|ENSMUSG00000005983.15|OTTMUSG00000025498.5|OTTMUST00000062761.1|1700037C18Rik-201|1700037C18Rik|848|nonsense_mediated_decay|	0.1933673146575765	0	0.07639399744254938	0.23294192213529635	0.11878417850536835	0	0.3017409710047805	0.18497908445081285	0.2941096474126693	0.08521831887040153	0.04748482114687439	0.30228084175086734	0.23314618801107062	0.1761934975417845	0.04159082797087948	0.13502056839279522
ENSMUST00000006151.12|ENSMUSG00000005994.14|OTTMUSG00000000391.3|-|Tyrp1-201|Tyrp1|2720|protein_coding|	0	0	0.027852707037245725	0	0	0	0	0	0	0.031155920936014738	0	0	0	0	0	0
ENSMUST00000006167.12|ENSMUSG00000006010.14|OTTMUSG00000021629.2|OTTMUST00000051350.1|Odr4-201|Odr4|1716|protein_coding|	0	0	0.07814541092088638	0	0	0	0	0	0	0	0	0.12273263273508742	0	0.08634499755770317	0	0
ENSMUST00000006171.15|ENSMUSG00000006014.16|OTTMUSG00000033522.2|-|Prg4-201|Prg4|1869|protein_coding|	0.49570243825466026	0.2136472372185866	0.2406339099545969	0.01715047570775607	0.1336821437367462	0.10382697978901344	0	0.09723429528853358	0.1740913638698203	0.25322062717144733	0.2287236688296472	0.31743022008302846	0.17187527175029993	0.2997321573368757	0.3219018494904053	0.38196479401734296
ENSMUST00000006178.4|ENSMUSG00000006021.5|OTTMUSG00000017419.1|OTTMUST00000042218.1|Kptn-201|Kptn|1630|protein_coding|	6.984824078020287	5.6191927627590745	5.3288785842127435	4.669648255466148	5.7936838306929745	4.107548785559859	4.558668914172757	4.376394974660879	7.530247617689279	6.940203215391789	5.7777298797120205	5.328061651148339	5.445560944997909	5.059963811837813	6.439562935822067	6.235347461473974
ENSMUST00000006181.6|ENSMUSG00000006024.13|OTTMUSG00000023922.2|OTTMUST00000058448.1|Napa-201|Napa|2517|protein_coding|	52.19074190527127	36.83103362462625	34.55097558189147	38.05757002842435	33.33214613110435	28.444709285035405	33.83448731607543	31.285030562386265	56.3821958430921	42.11862981282036	44.26435986418163	49.265700811470346	41.190671154576464	41.1538278878544	49.13359021984541	38.337013755299566
ENSMUST00000006205.13|ENSMUSG00000024483.19|OTTMUSG00000034846.5|OTTMUST00000083115.2|Ankhd1-201|Ankhd1|8200|nonsense_mediated_decay|	0.621185136050592	0.14636394692925186	0.580297197407273	0.4916721562524804	0.5180093929273545	0.44273570634668485	0.6765162147669478	0.48461767420389507	0	0.21004211956011154	0.6745787931666964	0.30635459679157484	0.454556127984723	0.42752231928629125	0.0031182995150936094	1.1324057116494164
ENSMUST00000006209.4|ENSMUSG00000006050.12|OTTMUSG00000038237.2|OTTMUST00000098453.1|Sra1-201|Sra1|695|protein_coding|	3.0022308859962523	2.1505217283638776	4.252202789920756	5.080278910360421	4.220343734490551	3.928135865630264	4.248579209680651	4.090209915169955	5.449224532790805	5.8790333588431825	4.967409381397901	2.734808665425413	3.324734256709114	3.407030904774014	5.259849464779519	4.054268944997951
ENSMUST00000006217.9|ENSMUSG00000006058.10|OTTMUSG00000001957.1|OTTMUST00000003921.1|Snf8-201|Snf8|1004|protein_coding|	27.951966485932537	23.033532344358314	19.105861309381968	22.294609121074373	22.472236557964397	19.207359973892096	21.180468193752816	20.502135167816398	28.240160245123498	23.427823558905555	25.183684429951107	23.353790950713368	24.393983177117526	22.926497313319725	25.119165864921776	24.337077694639223
ENSMUST00000006221.13|ENSMUSG00000020128.15|OTTMUSG00000005242.2|OTTMUST00000011688.2|Vps54-201|Vps54|4323|protein_coding|	2.637820074239577	1.9866464017554375	1.8814435699393504	2.0290634411514348	2.3213596553949944	2.389275514619964	2.165659897329135	2.4325373611159415	2.3194781799630824	2.9499539950196194	3.3255874157059013	2.9726107245551088	2.6828641054551223	2.8761948995744593	2.6178960991598874	2.05221756875162
ENSMUST00000006235.8|ENSMUSG00000021939.8|OTTMUSG00000068748.1|OTTMUST00000166185.1|Ctsb-201|Ctsb|4743|protein_coding|	72.48660785019959	49.792125825061	46.37027758426897	46.52440933264951	45.73573279396389	39.64915101908148	45.06275078426374	44.254825727952486	71.82223975624603	61.73688577847305	58.07051286339768	60.75063039391171	55.823602166654666	56.96349485510871	62.091382034646024	50.70759554627289
ENSMUST00000006254.5|ENSMUSG00000006095.12|OTTMUSG00000023327.3|OTTMUST00000056521.1|Tbcb-201|Tbcb|1416|protein_coding|	25.394229453486552	16.574753977990408	18.22549166054419	20.257460801732822	18.660486969802836	19.740495730954752	18.886411087570604	19.25364016041963	28.72526628462228	19.993715468168986	21.775852951591233	20.12096177509681	20.701412923471345	18.144038006301628	21.14605133894153	19.904944663243622
ENSMUST00000006286.8|ENSMUSG00000006127.9|OTTMUSG00000006214.2|OTTMUST00000014028.1|Inpp5k-201|Inpp5k|2679|protein_coding|	5.901724729817585	3.9295897613331854	4.692050966057762	5.334815210201341	4.17087821693933	4.181078199308323	4.521222153994768	3.743218070193044	6.558061918135508	6.177729497851769	5.843580451944851	6.129820381289854	5.1415139468039035	5.230281121633239	6.31126999520677	5.4780846938601915
ENSMUST00000006293.4|ENSMUSG00000006134.4|OTTMUSG00000025644.2|OTTMUST00000063107.2|Crkl-201|Crkl|5042|protein_coding|	10.938524834359653	8.356327100282916	9.179402303894276	8.957680429356662	9.103272243000179	6.962806160876665	8.632463605336966	6.952519523123333	11.10844823362713	10.979788108014992	9.623418742075529	11.688846190698989	10.315775185616834	9.563157453711312	10.069073077587845	10.448576949049803
ENSMUST00000006301.10|ENSMUSG00000029703.10|OTTMUSG00000025432.3|OTTMUST00000062622.1|Lrwd1-201|Lrwd1|2473|protein_coding|	2.4334826690715365	1.5904323343121192	1.7637571507506697	1.0985693548971087	1.8110751171143795	1.4573475847537716	1.648979473851975	1.4403132501363771	1.9340192205395725	1.7650806817594131	2.1153051718360323	1.5939116998624956	1.1512121965942417	1.4998729412038736	1.7743921781486813	2.0315980374586067
ENSMUST00000006303.10|ENSMUSG00000006143.12|OTTMUSG00000025393.4|-|Upk3bl-201|Upk3bl|1045|protein_coding|	0	0	0	0	0	0	0	0	0	0	0	0	0	0	0	0
ENSMUST00000006311.12|ENSMUSG00000030353.15|OTTMUSG00000022461.6|OTTMUST00000053720.2|Tead4-201|Tead4|3076|protein_coding|	0.06072114547463358	0.017504494928288813	0.05681174481396407	0.019633856667334613	0.042714683999636634	0.01990948771425143	0.014430275040169816	0.015981559672702584	0.04988719407109013	0.045397479038832296	0	0	0.13777654224663902	0.0298725992672882	0.07021320977130635	0.05706955962358614
ENSMUST00000006341.3|ENSMUSG00000006179.9|OTTMUSG00000000726.2|OTTMUST00000001360.2|Prss16-201|Prss16|2155|protein_coding|	0.1503422588297076	0.1297442890230412	0.14439981886194736	0.05828490503971166	0	0.06873029906020375	0.01067995649093214	0.0472892817266992	0.1479748284760703	0.08074131476541731	0.14956770428257216	0.09438000858851185	0.058417179440445624	0.09968884559802937	0.052098849606481513	0
ENSMUST00000006353.13|ENSMUSG00000006191.17|OTTMUSG00000000663.8|OTTMUST00000001282.1|Cdkal1-201|Cdkal1|2629|protein_coding|	5.160154401675476	2.7128006673052107	3.036254915088954	3.21926671794387	3.5381875487315644	2.8429570137069007	3.125682343399468	2.9205523670284768	4.829278680793597	3.8921838777642104	3.3545151262621817	4.046705885810658	4.279240878575454	3.228930078125039	4.379442686388342	4.000034276226405
ENSMUST00000006362.3|ENSMUSG00000006200.3|OTTMUSG00000017130.3|OTTMUST00000041473.3|Rhox6-201|Rhox6|1010|protein_coding|	0	0	0	0	0	0	0	0	0	0	0	0	0	0	0	0
ENSMUST00000006367.7|ENSMUSG00000006205.13|OTTMUSG00000031663.2|OTTMUST00000078440.1|Htra1-201|Htra1|2041|protein_coding|	38.021557258033056	28.341827716267353	30.61263416444229	25.110655270524184	26.259638609167133	22.76553832714385	22.369143382443426	20.486266772939143	37.733291083919994	32.92938369560809	31.62357809900414	36.80491433938538	27.559041595857142	26.648896490558005	28.970316566249956	24.73874575608689
ENSMUST00000006377.12|ENSMUSG00000006215.12|OTTMUSG00000010292.2|OTTMUST00000023959.2|Zbtb17-201|Zbtb17|2722|protein_coding|	5.983910229042036	4.701643884509798	4.369341546937495	4.43372201720748	4.625746767359189	4.836570870501044	5.143640408525835	4.664324575963628	6.543850213713202	5.032807495263424	5.522978841287412	5.3376169268374385	5.4908175198920315	5.079584171462964	5.559174563991064	5.404503555882205
ENSMUST00000006378.8|ENSMUSG00000006216.10|OTTMUSG00000010299.1|OTTMUST00000023973.1|Clcnkb-201|Clcnkb|2370|protein_coding|	0	0	0	0	0	0	0	0	0	0	0.026884057553100017	0	0	0	0	0
ENSMUST00000006380.4|ENSMUSG00000006218.4|OTTMUSG00000010294.1|OTTMUST00000023967.1|Fam131c-201|Fam131c|1433|protein_coding|	1.1651637040129303	0.6259542273102934	0.9098286791864127	0.9160663766255125	0.7698632556868498	0.8180671431683643	0.5480900552229746	0.49251058902395634	0.7442951099459062	0.9302201402224564	1.1549975440601343	1.2829055191133854	0.9648666443064999	0.7666929644249468	0.7345987651138998	0.7956582399998792
ENSMUST00000006381.10|ENSMUSG00000006219.12|OTTMUSG00000010344.4|OTTMUST00000024098.1|Fblim1-201|Fblim1|3101|protein_coding|	0	0	0	0	0	0	0	0	0	0	0	0	0	0	0	0
ENSMUST00000006391.4|ENSMUSG00000045827.10|OTTMUSG00000000696.2|OTTMUST00000162973.1|Serpinb9-201|Serpinb9|3397|protein_coding|	2.3348961087967726	1.3284549357848463	1.3921877368331175	1.2957375801827857	1.2895115089464821	0.9958113723201037	0.9528807388535346	0.8831116031555899	2.3856513775287027	1.5249724517730676	1.340793743528951	2.1036806612925356	1.678971481118045	1.4955862914388844	2.1278147805133036	0.9993061331082997
ENSMUST00000006392.2|ENSMUSG00000021403.3|OTTMUSG00000000699.2|OTTMUST00000001332.1|Serpinb9b-201|Serpinb9b|3253|protein_coding|	0	0	0	0	0.01608380610155306	0	0.020375061843496127	0.0075222552283042456	0	0	0	0	0	0.021084417377363354	0.01651794059760418	0
ENSMUST00000006397.6|ENSMUSG00000006235.6|OTTMUSG00000062323.1|OTTMUST00000152013.1|Epor-201|Epor|1761|protein_coding|	1.2903672734384866	0.9645485495289295	1.2586604508860522	1.1027387442828376	0.7316224013942637	0.9017227970492225	0.5645323702396771	0.5800548728402918	2.378164160758126	1.1019786552831503	1.5644870387094558	1.241689857823766	1.2524056351466684	1.3683328052192953	1.3961990671016817	1.1032886309550656
ENSMUST00000006403.6|ENSMUSG00000006241.16|OTTMUSG00000062320.1|OTTMUST00000152006.1|Ccdc159-201|Ccdc159|1531|protein_coding|	1.0754477008754193	0.9058811759677999	1.144365870367047	0.9542420363244813	1.1049248141425436	0.9598497903299769	0.6965439080550349	0.6654244158878014	0.9898838261888874	0.9392896241300225	0.6667746289753979	1.1241776048456844	0.9561205397837703	1.1197732745184772	0.6783041505620768	1.3645165934172794
ENSMUST00000006415.5|ENSMUSG00000040061.17|OTTMUSG00000015372.4|OTTMUST00000036438.2|Plcb2-201|Plcb2|2456|retained_intron|	0.012975164574462423	0	0.08314993624653905	0	0.06556662451675367	0	0.046155919749049854	0	0.03194940015860865	0.023250328374405632	0.025837388585374953	0	0	0.1243577754533637	0	0.14623294954642527
ENSMUST00000006424.7|ENSMUSG00000006262.15|OTTMUSG00000025213.3|OTTMUST00000062098.1|Mob1b-201|Mob1b|2705|protein_coding|	4.556992608937649	2.367073008886729	3.7456969116280123	4.114089183542458	3.1443607807247456	3.419579949744907	3.8511050063166286	2.968576827556594	4.8951977235688116	3.970477038258936	3.8312915646408756	4.485844603987827	4.044687117323267	4.0402162664401	4.546871545169673	4.0075478354639165
ENSMUST00000006431.7|ENSMUSG00000006269.7|OTTMUSG00000058015.2|OTTMUST00000142388.1|Atp6v1b1-201|Atp6v1b1|1999|protein_coding|	0.08190770628615478	0.05651568751995923	0.10483761313298741	0.04761997235877149	0.08255337444541216	0.05343266676711215	0.023251147068652236	0.012867375587497525	0.060435847897800224	0.08792110243437458	0.03257716653639859	0.0881319527423844	0.063633894760561	0.03619152723658402	0.042563658394198525	0.06148825674795606
ENSMUST00000006435.7|ENSMUSG00000006273.14|OTTMUSG00000025651.3|OTTMUST00000063125.3|Atp6v1b2-201|Atp6v1b2|2825|protein_coding|	268.3247251084097	203.576054102947	184.59702654684816	179.29695350541107	166.45451187273622	140.90827630865178	169.98906411753075	140.9490920770379	240.38139593438459	212.95274568881723	210.7641200608734	250.304939626366	207.89148343545125	229.350857765266	229.85993958397702	184.08326847879292
ENSMUST00000006444.8|ENSMUSG00000006281.8|OTTMUSG00000069112.1|OTTMUST00000167214.1|Tep1-201|Tep1|8171|protein_coding|	0.2738907160857962	0.23441413816682818	0.26947833468504573	0.3079831408933822	0.25995116496874116	0.23524591928105418	0.2039548769389434	0.23461087949820097	0.3649886446683243	0.32756723991902653	0.32411853842659294	0.317186664202813	0.18950708876517244	0.25318816729680166	0.33487995786865815	0.28837890555199763
ENSMUST00000006451.7|ENSMUSG00000006288.8|OTTMUSG00000069107.1|OTTMUST00000167196.1|Ttc5-201|Ttc5|1842|protein_coding|	9.326835040092087	7.479993014024441	7.614706601342074	5.965144508777519	7.747910780645038	6.5688348518392505	7.211014269658682	6.143889928760571	9.139752628560643	9.286126015229858	8.319766615335638	8.312861619651448	7.725898867018838	8.057635075676636	7.934794363697844	7.701383867461135
ENSMUST00000006452.12|ENSMUSG00000006289.14|OTTMUSG00000033803.2|OTTMUST00000085153.1|Osgep-201|Osgep|1308|nonsense_mediated_decay|	0	0	0.9737291943666627	0	0	0.14050731281147258	0	0.1268872761329596	0.4992662975061983	0.5560508930709878	0.5917447287872639	0.3648681585400983	0.13159632867367171	0	0.2816807779968323	0.6609600746437015
ENSMUST00000006462.13|ENSMUSG00000006299.13|OTTMUSG00000047667.2|OTTMUST00000122847.1|Aamp-201|Aamp|1817|protein_coding|	36.53362462435862	31.08973883443979	33.89779329248094	33.47458096972491	30.71431878537088	29.228319581994015	30.298772927240766	29.239130922930585	36.75952284380535	34.432465208327734	36.93543256433151	26.649624598978416	32.533848326927334	32.82515146112433	34.463577124821775	37.98919176315583
ENSMUST00000006467.13|ENSMUSG00000006304.14|OTTMUSG00000016449.5|OTTMUST00000041972.1|Arpc2-201|Arpc2|1404|protein_coding|	36.23787084946288	23.29109439448856	24.169030824797893	25.62200738198487	24.790026371269434	23.231898652346374	28.805262757380984	23.217143767574328	34.82220635044635	25.81073318324394	31.74462865380594	28.980649413380153	27.479289828213847	26.39298192957413	30.425004009654742	33.698856749857455
ENSMUST00000006470.13|ENSMUSG00000006307.16|OTTMUSG00000023938.4|OTTMUST00000058489.1|Kmt2b-201|Kmt2b|8469|protein_coding|	5.4040321919586605	3.855687311738718	4.8758730358935445	4.256554086064099	5.078656466963941	4.225476155414975	4.697811748249257	4.285264479488996	5.718203208287917	5.845104712819147	5.206183802890025	5.327561526202543	4.210734984992633	4.720941788675737	6.331032095878412	5.803659517873272
ENSMUST00000006476.5|ENSMUSG00000006313.5|OTTMUSG00000059366.1|OTTMUST00000145733.1|Upk1a-201|Upk1a|1421|protein_coding|	0.024524762798129256	0.06323460809538173	0.07822361456856618	0.04746052274976701	0.040929106767718194	0.03178226164833149	0	0.11480552296846741	0.030076515563056416	0.04370742326993561	0.0972336595426992	0.0878715128502557	0.11887463722006159	0.03602520890684997	0	0.16076379536659724
ENSMUST00000006478.9|ENSMUSG00000006315.9|OTTMUSG00000059370.1|OTTMUST00000145747.1|Tmem147-201|Tmem147|870|protein_coding|	30.618648471930697	17.222789753881592	16.176453401572125	20.48655611762981	22.169260310900288	18.5390902695401	17.15229695177841	16.357781802272086	30.696190623029057	26.0226835197849	24.553029033821506	27.648338484062943	26.39952316305372	25.32302020718355	24.82808501313293	22.571803392835296
ENSMUST00000006496.14|ENSMUSG00000006333.14|OTTMUSG00000022990.5|OTTMUST00000055345.2|Rps9-201|Rps9|751|protein_coding|	121.49138210940818	90.12003233551724	96.59613925721266	98.02882234861835	108.37215529231281	100.305150543301	103.13863271715609	94.16281580911571	157.12563305494942	113.56318281535162	129.86759428580973	88.48065390701711	121.35643701564118	100.14680672027248	123.15015600907438	128.2184165432273
ENSMUST00000006508.9|ENSMUSG00000006345.10|OTTMUSG00000034127.6|OTTMUST00000086361.1|Ggt1-201|Ggt1|2167|protein_coding|	0	0	0.04783245958222396	0.10135900404291567	0	0	0	0	0	0	0	0	0	0.33021730881876327	0	0
ENSMUST00000006523.11|ENSMUSG00000006360.11|OTTMUSG00000052481.1|-|Crip1-201|Crip1|445|protein_coding|	3.1954639296810647	2.6061156642129757	1.965662351085845	2.4503211824063005	3.8069905748027892	2.231619398008291	2.065124019234193	1.3983329120800154	3.2233720761688827	4.226854092300428	2.731231032339258	2.8176555242341514	1.2922747781083257	2.6859558663699983	4.870906156660265	3.450719263057105
ENSMUST00000006525.13|ENSMUSG00000006362.16|OTTMUSG00000027605.3|OTTMUST00000068327.1|Cbfa2t3-201|Cbfa2t3|3161|protein_coding|	2.75067678035895	2.2942035375221916	1.8122240239113874	2.7827470671848737	2.5796709723915563	1.7720337457574735	2.795149516569756	2.6922722216625012	3.4022945255262473	2.767866638132932	3.2513222748358483	2.5301645115040903	2.76099493527087	2.7115634989531348	3.6807197299544683	2.8624660083050917
ENSMUST00000006544.8|ENSMUSG00000006378.15|OTTMUSG00000070766.1|OTTMUST00000170996.1|Gcat-201|Gcat|2370|protein_coding|	1.5664143395046173	1.002863446608811	1.211252489019204	0.9818400828858446	1.2504756952932932	0.8123806787690941	1.2388377489307028	1.0419567297619616	1.5624947324407463	1.5119463228152306	1.559275338079801	1.174910634801429	1.3515382251279653	0.9754748037585141	1.287269530803204	1.49631764782755
ENSMUST00000006556.10|ENSMUSG00000006389.13|OTTMUSG00000008795.5|OTTMUST00000019997.2|Mpl-201|Mpl|2083|protein_coding|	0	0	0	0.04543381501417048	0	0	0	0	0	0	0	0.028027626234115977	0	0	0	0
ENSMUST00000006557.12|ENSMUSG00000006390.15|OTTMUSG00000008772.2|OTTMUST00000019924.2|Elovl1-201|Elovl1|1811|protein_coding|	0.38566383951957534	1.028691599838349	0.7339910609391654	0	0.21560317789518865	0.13156743701377407	0.2993275135816725	0.4320470027121522	0.383676826561985	0.2461849245726799	0.364932421587645	0	0.5526370475133016	0.7298467119570582	0.9698391593481791	0.6889847499986683
ENSMUST00000006559.13|ENSMUSG00000035274.13|OTTMUSG00000045041.1|OTTMUST00000118356.1|Tpbg-201|Tpbg|3603|protein_coding|	5.0471848187657296	2.272528056572181	3.304465537108904	3.2593528485655052	3.2067521794644485	2.5864202258072297	2.2881321551364087	2.729994377264385	5.7502968454154875	3.7737709118635356	5.1019900065357096	2.6399933103216586	4.503341905247294	2.467548518544625	6.782410735918679	2.9178879694260096
ENSMUST00000006562.5|ENSMUSG00000006395.16|OTTMUSG00000008719.3|-|Hyi-201|Hyi|910|protein_coding|	0	0	0	0	0	0	0	0	0	0	0	0	0	0	0	0
ENSMUST00000006565.12|ENSMUSG00000006398.15|OTTMUSG00000008798.4|OTTMUST00000020001.1|Cdc20-201|Cdc20|1793|protein_coding|	0.2972853475135342	0.27217251713661794	0.22276085727702588	0.08998505619586783	0.14020339134515253	0.10888911121316341	0.32912001739187613	0.1311108282427376	0.13699355672686037	0.38187198745752987	0.42455869770524646	0.04996687677842702	0.19838772119045103	0.24611813532942137	0.305609988051151	0.26138530419564193
ENSMUST00000006578.9|ENSMUSG00000006411.12|OTTMUSG00000021602.3|OTTMUST00000051301.1|Nectin4-201|Nectin4|3636|protein_coding|	0.06753884791597907	0.1169042673295558	0	0.1146847468210877	0.1141801925626719	0	0.042184616825127294	0	0	0	0.058943605964172724	0.16670442239991237	0	0	0	0.06350421156419965
ENSMUST00000006579.4|ENSMUSG00000006412.10|OTTMUSG00000021718.1|OTTMUST00000051539.1|Pfdn2-201|Pfdn2|885|protein_coding|	0.5458632276399498	0.07750515709921285	0.6116980378925686	0.7894802682440806	0.7468149537857953	0.4057041922998113	0.6954989583490857	0.48849476768163413	1.8283765891283985	0.5620586784517657	0.35784671613731933	1.138149212617351	0.6147090394819703	0.398270018491419	0.8615058652017453	0.38142325901906726
ENSMUST00000006587.6|ENSMUSG00000090213.1|OTTMUSG00000001145.3|OTTMUST00000002235.2|Tmem189-201|Tmem189|2329|protein_coding|	7.298596648590191	5.243805065984953	6.186546570983163	5.954001724415291	5.505509810255559	4.699593326535512	6.589756976087203	5.214189623623878	8.390182056538102	5.981746883475659	5.674592407249046	7.880504458041531	5.6868255057802735	6.790359788558917	6.241208357403541	6.814561265864447
ENSMUST00000006611.8|ENSMUSG00000006442.10|OTTMUSG00000010928.3|OTTMUST00000025629.1|Srm-201|Srm|1338|protein_coding|	20.097989168809782	17.554370942661468	16.79270307282474	16.11954085417542	15.425191623917636	12.865803885465018	13.693897275144536	13.866261967691962	21.524640744630965	19.280453680317905	19.435265994619854	18.495039219648024	17.14673865165763	17.950754717262164	21.227114461335855	18.935460211136327
ENSMUST00000006614.2|ENSMUSG00000006445.3|OTTMUSG00000010200.1|OTTMUST00000023711.1|Epha2-201|Epha2|3913|protein_coding|	0.15604989640071026	0.15535618727075654	0.10020858694705476	0.08328918233536897	0.11877849437193108	0.13841715768110183	0.0891560161131866	0.11110867259433564	0.14434668997776395	0.14015657342023233	0.1790379201870322	0.19610435937730514	0.15182339145732468	0.1786284680581431	0.23017936707342718	0.14675154292253406
ENSMUST00000006618.8|ENSMUSG00000028919.11|OTTMUSG00000010201.4|OTTMUST00000023715.2|Arhgef19-201|Arhgef19|3414|protein_coding|	2.855457203566136	1.5558816082336322	2.145945710287253	1.5956180809443623	2.0460773284157625	1.5835938155185905	1.7988510491316612	1.7782046014244595	3.0858051177604304	2.4171347497231923	1.9463299094116215	2.092361027684891	2.267608802884641	1.687672841922695	1.567684640621622	1.5036455349355458
ENSMUST00000006625.7|ENSMUSG00000006456.10|OTTMUSG00000042312.2|OTTMUST00000111343.1|Rbm14-201|Rbm14|3165|protein_coding|	8.358398585321448	5.10821501090725	5.035798066515603	5.595915971533114	5.649304652836519	4.440125529842614	5.274845790932364	5.137003732639657	6.6017971254998775	6.135543288098699	6.063423084076858	7.122264132446181	6.067755868858737	6.241073920478011	6.304786869689855	6.2242331832620055
ENSMUST00000006626.4|ENSMUSG00000006457.4|OTTMUSG00000016351.2|OTTMUST00000039318.2|Actn3-201|Actn3|2887|protein_coding|	0.2820429354376204	0.21570673329591067	0.2087271658470363	0.22094949004687156	0.29285680605887315	0.1492956405701591	0.2241626901031445	0.2396826093612881	0.28066892815440964	0.16539188561475165	0.2378105762098986	0.22387166806421716	0.25313002563412046	0.2160857073776492	0.25396780341935493	0.3160008359262077
ENSMUST00000006629.13|ENSMUSG00000020315.18|OTTMUSG00000005341.4|OTTMUST00000011917.3|Sptbn1-201|Sptbn1|8461|protein_coding|	105.02599125193714	79.52259666965516	90.00079052719755	117.80404648507063	93.96833244928129	85.38030841269921	101.58439544238887	91.72041398875194	98.25310183584855	81.68587169233753	90.9780790813997	94.28798139402804	91.82592870966099	83.3525743311413	104.5985545142075	127.34672484916747
ENSMUST00000006632.7|ENSMUSG00000006463.13|OTTMUSG00000034230.1|OTTMUST00000086921.1|Zdhhc24-201|Zdhhc24|2558|protein_coding|	3.2611162818336865	2.9889379327517553	2.9507012312433747	2.9096467802739743	2.695567967864	2.0208447032738857	3.0271416317693167	2.501640590239262	3.0843700736476696	2.322529626996297	3.284698465497371	4.238187911190848	3.2058096081163088	2.907612339850105	1.9884385605248838	2.410988641781734
ENSMUST00000006638.7|ENSMUSG00000006469.13|OTTMUSG00000011890.1|OTTMUST00000028045.1|Slc34a3-201|Slc34a3|2183|protein_coding|	0.014815517830120684	0	0	0.014359800653610979	0	0	0.010526279365428591	0	0.018229124115805507	0	0	0	0	0	0.025671666185404427	0
ENSMUST00000006646.14|ENSMUSG00000006476.19|OTTMUSG00000011615.9|OTTMUST00000027156.2|Nsmf-201|Nsmf|2922|protein_coding|	2.5478547050432283	0.9996368504787744	2.034213302641027	0.8202899922840169	1.4181127563440026	0.7016740107939543	1.090944653553151	1.427817474050091	0.6858911652791433	1.25782928720823	1.7709103810805429	1.152699621695403	1.904814345909209	1.2558436664263022	1.00255365201457	1.086480079153678
ENSMUST00000006659.7|ENSMUSG00000006488.17|OTTMUSG00000000642.2|OTTMUST00000001250.2|Prl7a1-201|Prl7a1|940|protein_coding|	0	0	0	0	0	0	0	0	0	0	0	0	0	0	0	0
ENSMUST00000006660.6|ENSMUSG00000046899.7|OTTMUSG00000000643.2|OTTMUST00000001251.2|Prl7a2-201|Prl7a2|1277|protein_coding|	0	0	0	0	0	0	0	0	0	0	0	0	0	0	0	0
ENSMUST00000006662.3|ENSMUSG00000006490.3|OTTMUSG00000000641.2|OTTMUST00000001248.2|Prl8a9-201|Prl8a9|942|protein_coding|	0	0	0	0	0	0	0	0	0	0	0	0	0	0	0	0
ENSMUST00000006664.7|ENSMUSG00000019756.10|OTTMUSG00000000645.1|OTTMUST00000001254.1|Prl8a1-201|Prl8a1|864|protein_coding|	0	0	0	0	0	0	0	0	0	0	0	0	0	0	0	0
ENSMUST00000006667.10|ENSMUSG00000045868.12|OTTMUSG00000044633.2|OTTMUST00000117432.1|Gvin1-201|Gvin1|8795|protein_coding|	0.30731688883993097	0.32161041971686644	0.09401332312454841	0.24006610142578388	0.06237682396701315	0.2665651436216836	0	0.23607786437245395	0.400231278142638	0.17437985573473616	0.32048839542689245	0.12600489361390246	0.18217100874423628	0.10623334231437806	0.2175834494820032	0.30191150175059095
ENSMUST00000006669.5|ENSMUSG00000006494.11|OTTMUSG00000013264.4|OTTMUST00000032057.2|Pdk1-201|Pdk1|5185|protein_coding|	13.248796554062665	9.212693833545952	10.289909587172167	8.608043098999428	9.536526692545271	8.61687035802602	9.732530453300281	7.78830634216506	10.286613579238567	11.655841337767097	9.564333921599175	12.8361081048916	10.106870150340564	11.64720775452433	10.525787767047541	9.258064136432296
ENSMUST00000006679.14|ENSMUSG00000057729.12|OTTMUSG00000035169.1|OTTMUST00000089581.1|Prtn3-201|Prtn3|1025|protein_coding|	0	0.06358220662362767	0.20655812876096774	0	0.061446196867506714	0	0	0.2010125622444261	0.1362465411289942	0	0	0	0	0.08160802115589406	0	0.1735832406798418
ENSMUST00000006687.4|ENSMUSG00000028359.4|OTTMUSG00000000245.1|OTTMUST00000000703.1|Orm3-201|Orm3|773|protein_coding|	0	0.04698545246139519	0	0	0.04511304540297877	0	0	0	0	0	0	0	0	0	0	0
ENSMUST00000006692.5|ENSMUSG00000006517.5|OTTMUSG00000061847.1|OTTMUST00000150912.1|Mvd-201|Mvd|1756|protein_coding|	8.301151209064804	6.331329543681101	5.948997244931541	6.859728746274374	4.70735049618718	4.597785120939995	5.663907417156881	5.028737579292323	9.123140554610961	5.596160445952223	6.82712369351396	7.918669318436195	6.689384662230714	6.023827203173155	7.119569605994173	5.873998318410568
ENSMUST00000006697.16|ENSMUSG00000006522.17|OTTMUSG00000035523.5|OTTMUST00000090987.2|Itih3-201|Itih3|2992|protein_coding|	2.096662005175485	1.4431940270412755	3.178437644280384	2.448562006441247	3.1603581051131076	3.200482276115786	2.4387246007794072	3.2442646107999997	2.853513278497798	3.6305562261887174	3.0876362723972317	2.0966819527990546	4.351301121833743	1.7856661037567545	3.6997052543922506	3.8918248658350327
ENSMUST00000006701.7|ENSMUSG00000006526.13|OTTMUSG00000035529.4|OTTMUST00000091003.4|Stimate-201|Stimate|3742|protein_coding|	4.068183844400954	2.8198262527695896	3.337284441851252	2.8197197922822674	2.6851788990108685	2.2850012761277605	2.6649166393249413	2.3175547749043375	2.92730368080577	2.719675204460779	3.2905452139574067	3.4017311129590335	3.1772871896137693	3.596349548688106	3.6715831307375497	2.9094646679048912
ENSMUST00000006703.14|ENSMUSG00000021922.17|OTTMUSG00000026366.3|OTTMUST00000065207.2|Itih4-201|Itih4|2980|protein_coding|	0	0	0	0	0	0.013737048628538062	0	0	0	0	0	0	0	0	0	0
ENSMUST00000006704.16|ENSMUSG00000006529.16|OTTMUSG00000035524.2|OTTMUST00000091001.1|Itih1-201|Itih1|3077|protein_coding|	0	0	0	0	0	0	0	0	0	0	0	0	0	0	0	0
ENSMUST00000006716.7|ENSMUSG00000033227.7|OTTMUSG00000048253.1|OTTMUST00000123853.1|Wnt6-201|Wnt6|2071|protein_coding|	0.06292355359211098	0.06785777872384594	0.03776233870567441	0.04573375272778584	0.0396579583397049	0.02053527228018282	0.1451988738730894	0.03708895247997519	0.07739760858852568	0.04222747065757151	0	0.04231919421657037	0.04583624062230908	0.0115871572398289	0.040878728932029484	0.029527863776055853
ENSMUST00000006718.14|ENSMUSG00000026167.14|OTTMUSG00000020879.2|OTTMUST00000049359.1|Wnt10a-201|Wnt10a|2468|protein_coding|	0.2839034708711598	0.3789956003285901	0.27911487864185713	0.6130843794274441	0.2825951584484988	0.3123847167599769	0.48662104943895657	0.3049726482433018	0.8103047963424064	0.3815598367867405	0.6038979742054206	1.01870355505746	0.501656440982102	0.3139704196147095	0.5480591741885681	0.339363323625854
ENSMUST00000006721.2|ENSMUSG00000006546.3|OTTMUSG00000020843.3|OTTMUST00000049279.2|Cryba2-201|Cryba2|720|protein_coding|	0.06173573456025735	0	0	0.05936339959788069	0	0	0	0	0.07479069056166145	0.10815261829070595	0.12064311397088866	0.2753066072090038	0.11876566624132617	0	0.10593739702047814	0.11457251058022963
ENSMUST00000006742.10|ENSMUSG00000006567.11|OTTMUSG00000020833.2|OTTMUST00000049251.1|Atp7b-201|Atp7b|6505|protein_coding|	0.28759252098164034	0.23348905928339475	0.31553420254298725	0.20389312291213232	0.2554768059531515	0.21353434624139078	0.20914707059013576	0.2788354218058064	0.32690749454956075	0.4599092864086624	0.33744489756146456	0.2623551622414581	0.22666541079412852	0.23961494989977727	0.3923964934146637	0.3480143718661426
ENSMUST00000006745.3|ENSMUSG00000006570.3|OTTMUSG00000020785.1|OTTMUST00000049141.1|Defb2-201|Defb2|305|protein_coding|	0	0	0	0	0	0	0	0	0	0	0	0	0	0	0	0
ENSMUST00000006749.9|ENSMUSG00000006574.15|OTTMUSG00000002767.3|OTTMUST00000005533.2|Slc4a1-201|Slc4a1|4545|protein_coding|	0.02660865965453996	0.017284953816412697	0.010684228757343931	0.00645672913144413	0.011262351265961418	0.013124891478695304	0.019019038791049766	0.021070906975364498	0.04103786772955075	0.011955834947373838	0.006639604222229505	0.017916073137169877	0.006473598893360199	0.02948724596308326	0.028866436575550908	0.0250304479830582
ENSMUST00000006750.7|ENSMUSG00000006575.14|OTTMUSG00000002785.3|OTTMUST00000005594.2|Rundc3a-201|Rundc3a|2046|protein_coding|	66.0844546441187	48.80683641622802	38.78480262943246	43.46557104539061	41.451798148141826	41.200062533320775	39.53036906864923	34.95614565919702	65.58472440782846	48.56481819650338	54.87018497265351	54.3667194937607	53.39979778139126	45.595324215210354	50.49802225766658	43.531480397008586
ENSMUST00000006754.13|ENSMUSG00000020923.17|OTTMUSG00000002765.5|OTTMUST00000005524.1|Ubtf-201|Ubtf|3213|protein_coding|	6.205565948958943	4.900356914016489	3.715728829580052	3.1177199245851734	5.044801720494645	3.55184378570205	4.67354123009702	3.621051725170222	6.185620972208019	5.144301522020714	5.051257206725951	5.006025241529831	3.0973248632074633	4.03160706940505	6.436950716635066	4.045958142147343
ENSMUST00000006760.2|ENSMUSG00000006585.3|OTTMUSG00000061851.1|OTTMUST00000150921.1|Cdt1-201|Cdt1|2189|protein_coding|	0.3987758821572805	0.5353912949480037	0.3783249850769349	0.3006211095664928	0.34778806550359426	0.3087308215612017	0.14691491045167188	0.12778359733934327	0.7632558673492714	0.38342545673701584	0.32328787323993513	0.6490476021007933	0.4591338768433022	0.348237744287096	0.42227029218909995	0.29116465387105867
ENSMUST00000006761.9|ENSMUSG00000006586.15|OTTMUSG00000004483.2|OTTMUST00000010123.1|Runx1t1-201|Runx1t1|5783|protein_coding|	3.2724106025059445	2.174101288746893	1.9368822407204227	2.876424143344796	1.9073284224776297	1.7504128716103933	1.953788724275877	1.845686385525468	2.8290021209034197	2.042327195069253	2.5258481991740607	2.6695682036340886	2.1756480852066566	2.7163873033165213	3.2532163478452083	2.744331022170865
ENSMUST00000006762.6|ENSMUSG00000006587.6|OTTMUSG00000061849.1|OTTMUST00000150915.1|Snai3-201|Snai3|1628|protein_coding|	0.020818520126683546	0.017921413355272132	0	0	0.03484686097392823	0.013531061889883702	0.014726528880352755	0	0.07668981653051438	0.018583522301741703	0.0206646346480579	0.03731343305291014	0.06059418421972381	0.03061813630924132	0.07205501665058303	0.05854128765321151
ENSMUST00000006764.8|ENSMUSG00000006589.8|OTTMUSG00000061857.1|OTTMUST00000150938.1|Aprt-201|Aprt|849|protein_coding|	15.63624525492571	11.703649421724556	11.668869808605077	11.76707784249458	10.870814862204336	9.386407900422219	8.937020590810853	10.009558799172265	11.451174912450574	15.654223871332873	12.704791345976867	14.657508758194375	11.544680298879689	13.403573941266172	15.19674057201336	11.682215099238064
ENSMUST00000006774.10|ENSMUSG00000006599.13|OTTMUSG00000024398.2|OTTMUST00000059809.1|Gtf2h1-201|Gtf2h1|2736|protein_coding|	12.18792123991232	8.813269414514295	8.182182030921194	8.35982690359171	9.248226708847334	7.51579473976079	8.901759655395683	7.642629412732354	11.582211912585102	10.463069972316509	11.350717319493514	10.016102034468695	9.633089667656694	9.77939895721139	10.846141707120381	10.856240694332895
ENSMUST00000006785.7|ENSMUSG00000021335.13|OTTMUSG00000000728.3|OTTMUST00000001370.2|Slc17a1-201|Slc17a1|2026|protein_coding|	0	0	0	0	0	0	0	0	0	0	0	0	0	0	0	0
ENSMUST00000006786.10|ENSMUSG00000036110.14|OTTMUSG00000000575.8|OTTMUST00000001163.2|Slc17a2-201|Slc17a2|4629|protein_coding|	0.019572957462809442	0.011302467025216022	0	0.006332780613815916	0	0	0.009327638786214518	0.02583520686582916	0	0.005863385444138505	0.013024651442461139	0	0	0.014460878896748039	0.01698745887565718	0.006137547626433439
ENSMUST00000006787.7|ENSMUSG00000006611.15|OTTMUSG00000000737.3|OTTMUST00000001387.1|Hfe-201|Hfe|516|protein_coding|	0	0.09161785247026402	0	0	0	0.20057423386778306	0	0	0	0	0	0	0	0	0	0
ENSMUST00000006792.5|ENSMUSG00000062524.4|OTTMUSG00000027904.2|OTTMUST00000069117.1|Ncr1-201|Ncr1|1463|protein_coding|	0	0	0	0	0	0	0	0	0	0.021100333303602774	0	0	0	0	0	0
ENSMUST00000006814.8|ENSMUSG00000006638.15|OTTMUSG00000022363.8|-|Abhd1-201|Abhd1|1309|protein_coding|	0	0	0	0	0	0	0	0	0	0	0	0	0	0	0	0.12698756478181564
ENSMUST00000006818.3|ENSMUSG00000006642.3|OTTMUSG00000055054.1|OTTMUST00000136382.1|Tcf23-201|Tcf23|4116|protein_coding|	0.059135336283636396	0.07040351497466571	0.02967218087271598	0.028695288684730973	0.02501457549794024	0.038867729531907674	0	0.01754969388877858	0.00911800288485495	0.03320179947723946	0.044254944099762335	0.09953286323313333	0.02157704341932193	0.07097650670508751	0.06414295503426994	0.04866530365047463
ENSMUST00000006825.8|ENSMUSG00000006649.17|OTTMUSG00000031081.4|OTTMUST00000076995.2|Nphs1-201|Nphs1|4608|protein_coding|	0.20323034800833809	0.0454275142280392	0.12109369334015356	0.08272315287028251	0.07215063538303118	0.12504646481354365	0.023431133881650926	0.05711035161223111	0.23457993230234309	0.06480765535759438	0.11124265633214728	0.12359758635054416	0.04465979219567529	0.053278658915339866	0.12517528996724575	0.04933703759498197
ENSMUST00000006828.8|ENSMUSG00000006651.8|OTTMUSG00000059360.1|OTTMUST00000145710.1|Aplp1-201|Aplp1|2343|protein_coding|	495.35172366317624	372.00982780314325	357.68286426387874	354.82027768611374	375.4689804330274	310.84166863481676	351.68179311057	320.9612278882115	490.1797465593029	432.4309442851943	439.06263546190775	422.98887714953287	404.5965836602247	393.44617923912483	434.24371885463444	408.8860859838913
ENSMUST00000006838.15|ENSMUSG00000032604.16|OTTMUSG00000034113.15|OTTMUST00000086264.3|Qars-201|Qars|2800|protein_coding|	4.6783680662731735	2.3566156176585933	3.1026961079152633	4.3632131337960365	4.191750665463338	2.807843530957129	1.6224049007729364	1.7435186348982792	1.6446888687301675	3.55124062695365	0	3.664113040732011	3.74117738232739	1.3572803460091754	6.8383674381204536	4.026851214757633
ENSMUST00000006851.14|ENSMUSG00000006673.14|OTTMUSG00000050759.6|OTTMUST00000128654.2|Qrich1-201|Qrich1|3331|protein_coding|	11.359137438084563	5.274948874227517	7.8841742180668355	5.861319970580772	8.913277674222273	7.070520765345263	9.02368996028909	7.36211932084404	13.693745641520788	10.095140225699131	8.272449785136816	11.793486202893567	9.612814970967191	10.501476967640267	10.271461088864383	7.834243910772345
ENSMUST00000006853.10|ENSMUSG00000006675.10|OTTMUSG00000050767.4|OTTMUST00000128681.2|P4htm-201|P4htm|1841|protein_coding|	34.304080723090316	24.208754234677805	21.64855094289071	23.369471217635834	23.877820079685687	18.74456790963747	22.43832117069748	20.351052184437805	31.422404788308487	28.697127945232523	27.570922167188964	26.101073137094165	26.515461789280565	25.752887219222888	28.59259790348184	26.78590064073341
ENSMUST00000006854.12|ENSMUSG00000006676.16|OTTMUSG00000050758.6|OTTMUST00000128643.2|Usp19-201|Usp19|4791|protein_coding|	4.479292168284077	3.444280234740624	3.2187065731597073	3.480816779693117	3.483935919576442	3.0544198599553387	2.8336825231325573	3.4684083368748944	5.16245274711184	3.183457696259991	3.994174809325268	4.57501691017381	4.01039586937263	4.439196326527672	4.635862863253345	4.2376758272993085
ENSMUST00000006856.2|ENSMUSG00000006678.6|OTTMUSG00000017971.1|OTTMUST00000043405.1|Pola1-201|Pola1|5346|protein_coding|	1.1770223120515366	0.8450764993379404	1.1662625488160863	0.7182377685875039	0.9877184482119367	0.9998337162710775	1.038404090592674	0.9950726822769321	1.5772719369352455	1.1187192122115186	1.2088610658905659	1.1071433682247103	1.3311775056814354	0.9734261417122002	1.0266081577642754	1.2393501599671974
ENSMUST00000006893.8|ENSMUSG00000006711.15|OTTMUSG00000000610.3|OTTMUST00000001211.2|D130043K22Rik-201|D130043K22Rik|4973|protein_coding|	6.59263440446302	4.710749023542152	6.213804203303522	6.681439907622494	5.972820635566301	5.2016310963093435	6.56110748379195	5.429281624728757	6.911691831599505	6.1925219194634105	5.700150619542206	8.129163342709381	6.781476120672015	5.376559279673072	7.040073385767892	6.737460119900235
ENSMUST00000006898.9|ENSMUSG00000006715.11|OTTMUSG00000000611.3|OTTMUST00000001213.1|Gmnn-201|Gmnn|1127|protein_coding|	0	0	0	0.06343065537700614	0	0	0	0	0	0	0	0	0	0	0	0
ENSMUST00000006900.6|ENSMUSG00000006717.7|OTTMUSG00000000608.3|OTTMUST00000001206.2|Acot13-201|Acot13|721|protein_coding|	46.694595893325854	30.805670024590402	32.58820145736089	35.36418998670304	35.15501246586498	36.21548999320638	35.805265150210744	31.627072842825047	50.675400989139604	35.99318412493107	41.47388403383974	35.32850925698655	43.02001158329119	35.45845521474072	41.01604887168672	41.10119090710763
ENSMUST00000006903.7|ENSMUSG00000006720.16|OTTMUSG00000000453.2|-|Zfp184-201|Zfp184|2214|protein_coding|	0.11664545240864033	0.02517098272815516	0.10505162522689966	0.4381157434088702	0	0.06668206810528303	0.42480980324152967	0	0.46648178918094957	0.15664467777981433	0.4207357603972583	0.07846116061870365	0.7507503810251378	0	0.2905591312134546	0.684420135650212
ENSMUST00000006911.11|ENSMUSG00000006728.12|OTTMUSG00000030604.9|OTTMUST00000075793.3|Cdk4-201|Cdk4|2053|protein_coding|	7.308782423190642	4.934424094116877	5.428405664256445	5.835483070069366	7.102309952340347	5.163887092003362	5.5271305308432686	6.567287851997917	8.872257734959904	7.477581371136882	6.557636209906733	5.015152477397775	6.373192148749723	6.260977476126145	7.817067828636472	5.755803867092422
ENSMUST00000006912.11|ENSMUSG00000026737.12|OTTMUSG00000011477.2|OTTMUST00000026831.1|Pip4k2a-201|Pip4k2a|3477|protein_coding|	18.808489178750488	13.269946781492035	12.539247534319921	15.223161679850174	14.059188321585165	11.497908431235675	14.174198844204897	12.373668968281232	22.10755194384063	18.077391995261063	18.16482408148385	17.41349857961219	15.675196930710289	16.102614870930736	18.398588977186563	15.642370412315705
ENSMUST00000006914.10|ENSMUSG00000006731.10|OTTMUSG00000064759.1|OTTMUST00000157687.1|B4galnt1-201|B4galnt1|2395|protein_coding|	33.11038383895402	26.762337520804156	23.162828193619276	25.721519413372327	22.78738839178248	18.86133967430633	22.505850501956917	20.2302049500548	37.37525438131345	27.472464398732914	26.99629086475721	34.15326957744211	25.405578588991766	26.798372294707267	29.94416513732408	25.06558900509619
ENSMUST00000006915.13|ENSMUSG00000006732.14|OTTMUSG00000030570.2|OTTMUST00000075701.1|Mettl1-201|Mettl1|1791|protein_coding|	4.204634777515317	3.4145755297219607	2.7955522826195645	2.360674821394748	3.213224759383941	2.8468683225836187	2.7154394721667114	2.173401211429211	4.023688142916353	2.8926811424915204	2.9572776735768564	3.2187204065293282	3.5756199314332235	2.9298659343590154	3.156705733875341	3.001110696439283
ENSMUST00000006949.8|ENSMUSG00000006764.8|OTTMUSG00000020904.1|OTTMUST00000049410.1|Tph2-201|Tph2|2626|protein_coding|	0.1324792935819967	0.052034864637509524	0.22197435333077378	0.0934300594346351	0.0101507937109452	0.13404678445356566	0.06859413955232378	0.037976826225846146	0.2076540341872653	0.1403383228275869	0.04798207701058299	0.09724380968986994	0.10536021492217616	0.07993693732232568	0.1566063344233216	0.11313805066810274
ENSMUST00000006952.8|ENSMUSG00000040017.8|OTTMUSG00000058658.1|OTTMUST00000144061.1|Saa4-201|Saa4|2094|protein_coding|	0.09320278232937423	0.026805320624970708	0.07458426050374319	0.06021641004447739	0.06527881646490924	0.040562628373201216	0.05515399876781566	0.03663026892929987	0.038216500424892566	0.04170228744151148	0.04635227008601645	0.11144003859837465	0.12070367637463925	0.12586995100554582	0.02691216650058235	0.08747808687312851
ENSMUST00000006956.8|ENSMUSG00000040026.8|OTTMUSG00000060224.2|OTTMUST00000147420.1|Saa3-201|Saa3|555|protein_coding|	0	0	0	0	0	0	0	0	0	0	0	0	0	0	0	0
ENSMUST00000006963.2|ENSMUSG00000055937.1|OTTMUSG00000004971.1|OTTMUST00000011037.1|Krt28-201|Krt28|1624|protein_coding|	0.041758986554676615	0.07189371533964976	0.016673196234059683	0.040431796364408336	0	0.013570005800920928	0.059076009645736414	0.03267872873288099	0.0512752263781733	0.05591224241752168	0.041449330502257284	0.03742242989241796	0.06077085652592608	0.09212159066345718	0.036132558574814906	0.03914122675868995
ENSMUST00000006969.7|ENSMUSG00000006777.7|OTTMUSG00000004988.3|OTTMUST00000014430.1|Krt23-201|Krt23|1565|protein_coding|	0.08728882477451629	0.0938864909606224	0.06967799067259764	0.19012665947842503	0.16423898130777906	0.02834324325536505	0.1851025168144395	0.32421170442331293	0.18750632762060973	0.07788099270008886	0.1299146572873837	0.215090866354427	0.06350181892597913	0.12833487986947867	0.13214742521012707	0.10224684073415526
ENSMUST00000006973.11|ENSMUSG00000020918.14|OTTMUSG00000002053.1|OTTMUST00000004165.1|Kat2a-201|Kat2a|3043|protein_coding|	11.694214486580595	9.46653343757898	10.38786189288542	10.35024203637449	10.985680045390774	9.776263512691035	10.548492148694036	8.876959786764923	14.49932174415924	11.914979208013234	12.574345852677578	12.313240207346311	11.510922164476597	11.916365936729356	12.450363663502449	11.46220329739809
ENSMUST00000006976.7|ENSMUSG00000006784.14|OTTMUSG00000001993.4|OTTMUST00000082166.1|Ttc25-201|Ttc25|2673|protein_coding|	0.20075571178793725	0.06123270163431237	0.13249731777777823	0.21758635227507267	0.11946123019797635	0.17012919032583151	0.02522648611521109	0.04655617056046287	0.13090403757271726	0.15879471035805823	0	0.116543648047363	0.10331472353412119	0.12193550017563728	0.12285266935361382	0.2107908217218508
ENSMUST00000006991.8|ENSMUSG00000021730.8|OTTMUSG00000035649.2|OTTMUST00000091246.2|Hcn1-201|Hcn1|14141|protein_coding|	9.836915339955933	6.315924463145873	8.003403445840586	8.242706348371163	8.637489675486876	7.228236283767589	8.267500025579748	7.467101981354521	8.158137538867335	9.299517009572957	8.308007845834958	9.840073049840358	9.410304716558267	9.068770678536703	9.853658985501065	9.740190275298353
ENSMUST00000007005.13|ENSMUSG00000023832.14|OTTMUSG00000028085.2|OTTMUST00000069567.1|Acat2-201|Acat2|2250|protein_coding|	15.949296392160969	11.580779109495342	11.187524270875526	11.532584362336543	9.563709718560418	9.01907365605893	12.200912679539476	8.97832731769585	16.649854760036554	12.255326788415683	11.982035358082474	15.871385644556854	12.783162901782978	11.975053361552161	13.01322628234866	11.60034739406375
ENSMUST00000007007.13|ENSMUSG00000060475.13|OTTMUSG00000034274.3|OTTMUST00000087111.1|Wtap-201|Wtap|2051|protein_coding|	5.026416996320644	3.37559226220847	4.963524917560304	4.886295818920411	5.332599038920182	4.442925065272632	5.002486874725851	3.324755989220303	6.006179338891163	6.205010030733295	6.7072780259082725	4.336090374110864	4.171125924794385	5.529833585171	6.172429757796209	5.926407027165027
ENSMUST00000007012.5|ENSMUSG00000006818.5|OTTMUSG00000072149.1|OTTMUST00000174520.1|Sod2-201|Sod2|5861|protein_coding|	35.08311911734709	24.465173877253683	23.692651941783264	27.51421274311528	24.201290999507965	22.500258573080774	25.42212110223867	20.533644065477755	37.59164233294076	29.97601069799201	30.173706827788962	35.50577294872205	30.203955384123333	29.27686645105226	32.503944502068045	26.69293805003845
ENSMUST00000007042.5|ENSMUSG00000024474.7|OTTMUSG00000068522.2|-|Ik-201|Ik|1996|protein_coding|	23.5480943743105	14.846644567694357	19.96643786372305	25.059422899531953	23.457535223042463	20.66012971954332	25.28216852036741	24.992326675870057	28.816850933425247	21.283996757957272	24.474785216378844	19.451861169221445	22.931674843690196	21.981809003934583	26.989147099841382	30.396623420010098
ENSMUST00000007046.8|ENSMUSG00000006850.8|OTTMUSG00000073396.1|OTTMUST00000178103.1|Tmco6-201|Tmco6|1823|protein_coding|	2.2415648870768807	1.7276171568791514	2.0249596165102974	1.8359182559997214	1.253275663084691	1.4481813164518054	1.5498917393559837	1.243472864009691	2.1277349608886897	1.7590548631507525	2.100491126707319	2.221835858375152	1.7690822260682408	1.5290419053453497	1.5777545009645464	1.5383818294008678
ENSMUST00000007130.14|ENSMUSG00000006932.17|OTTMUSG00000016490.5|OTTMUST00000039790.2|Ctnnb1-201|Ctnnb1|3623|protein_coding|	128.04837847053005	88.89586501067464	95.90790766950951	88.71372044281821	89.9897048449063	80.17887501562838	90.39180640072561	80.19019831940882	105.34765823183952	107.90116550205866	92.12860050893087	111.73509189347739	100.85180270203217	106.5519441100494	104.31613019387083	105.24169550983915
ENSMUST00000007131.15|ENSMUSG00000020917.17|OTTMUSG00000006279.2|OTTMUST00000014210.2|Acly-201|Acly|4393|protein_coding|	8.958825118480851	7.848291972729177	7.155044618786853	9.471731594364657	8.492880215004917	7.849850274485322	6.6093372376656125	7.180239666162261	10.567668937528632	9.673448901715673	9.395333043715922	7.138655446587617	10.140661371571726	9.44065906483887	10.031214380349294	8.88753283161075
ENSMUST00000007139.5|ENSMUSG00000006941.5|OTTMUSG00000062583.1|OTTMUST00000152442.1|Eif1b-201|Eif1b|1035|protein_coding|	48.53315913169503	28.280817220773258	31.697673896946775	35.944115591385255	34.01006655372897	31.29900601089823	31.55035252673945	30.087282793414428	50.353129124562145	43.22875199365048	42.37375077949153	40.84623386926349	40.076189974436545	37.62617309306034	43.81656852294706	39.72336152874324
ENSMUST00000007156.4|ENSMUSG00000044485.4|OTTMUSG00000027240.1|OTTMUST00000067360.1|Klk1b11-201|Klk1b11|863|protein_coding|	0	0	0	0	0	0	0	0	0	0	0	0	0	0	0	0
ENSMUST00000007161.7|ENSMUSG00000006948.7|OTTMUSG00000058315.1|OTTMUST00000143202.1|Klk4-201|Klk4|1249|protein_coding|	0	0	0	0	0	0	0	0	0	0	0	0	0	0	0	0
ENSMUST00000007171.12|ENSMUSG00000006958.14|OTTMUSG00000021018.3|OTTMUST00000049687.1|Chrd-201|Chrd|3275|protein_coding|	2.8924993422453253	1.7499358852580609	2.464346581876431	1.9899814910725047	2.123665344438193	1.8358457782121453	1.8811582741560369	1.6130516342105352	1.4797704091601287	2.1123289156065654	1.7623691508934316	1.9596090116331462	2.1052722239740227	2.0861364489656404	1.664368933699794	2.2747291827124205
ENSMUST00000007207.14|ENSMUSG00000022843.17|OTTMUSG00000028531.3|OTTMUST00000070706.1|Clcn2-201|Clcn2|3128|protein_coding|	7.184315505938993	5.311301628698606	5.1642246815953765	4.106364506271788	4.010123799664044	3.4606553483259623	4.343322580742756	3.6724841775526276	4.592464138726679	5.964636235009616	5.487544966668014	5.377043820045107	5.150507063319343	6.467943154483838	5.3345132633543635	4.595120540541105
ENSMUST00000007212.8|ENSMUSG00000006998.16|OTTMUSG00000036488.3|OTTMUST00000093537.1|Psmd2-201|Psmd2|2961|protein_coding|	60.90975396835394	45.769824926423404	45.133270231116875	44.875489666827406	44.03590698400825	37.286222527830574	44.306388472694756	36.933733161563104	60.413623665610935	53.36688481447002	51.73296874977864	55.791413803766545	52.269431190525324	53.80861728751522	54.621048653932775	49.89341092262956
ENSMUST00000007216.8|ENSMUSG00000022841.15|OTTMUSG00000025969.6|OTTMUST00000064275.1|Ap2m1-201|Ap2m1|2937|protein_coding|	19.001907523730008	14.239061697108749	10.481371886727404	12.008419560866937	7.374567484807615	5.8753064230816046	8.701828619791822	7.326313277991787	12.710005944857738	12.536858897343077	15.085494268200877	16.353217641106035	12.296595431820748	13.368043513141899	14.723510249112344	12.394733124830799
ENSMUST00000007236.4|ENSMUSG00000007021.5|OTTMUSG00000028128.2|OTTMUST00000069658.1|Syngr3-201|Syngr3|1965|protein_coding|	80.01401979290476	56.898578048379704	59.26947645752409	57.340074663858665	50.78609509275357	45.045968253295406	55.703506162948266	44.1755380467365	74.57589837021071	65.43594760886353	60.3642031471477	80.2663545077933	60.69490803356515	57.811079500372365	60.7575144938542	49.19441922149866
ENSMUST00000007245.7|ENSMUSG00000007030.8|OTTMUSG00000033048.2|OTTMUST00000082504.1|Vwa7-201|Vwa7|4313|protein_coding|	0	0	0	0	0	0	0.025127005088942347	0.02783677237935457	0	0.03791288502936642	0	0	0	0	0.061031228303769405	0
ENSMUST00000007248.4|ENSMUSG00000007033.4|OTTMUSG00000016296.2|OTTMUST00000039162.2|Hspa1l-201|Hspa1l|2472|protein_coding|	1.7776312484275194	1.4019894554180694	1.197004546802636	1.6236179954244334	1.0307128712433598	0.9523344932610373	1.3106087507118114	1.2887431321246585	1.696992850676666	1.6504566043827031	1.3338825044147096	1.69862818329302	1.3144753513118295	1.605016103071934	1.406755543133435	1.2582221896584382
ENSMUST00000007249.14|ENSMUSG00000007034.15|OTTMUSG00000037275.1|OTTMUST00000096157.1|Slc44a4-201|Slc44a4|2261|protein_coding|	0	0	0	0	0	0	0	0	0	0	0	0	0	0	0	0
ENSMUST00000007250.13|ENSMUSG00000007035.15|OTTMUSG00000037144.3|OTTMUST00000095661.1|Msh5-201|Msh5|2886|protein_coding|	0	0	0	0	0	0	0	0	0	0	0	0	0	0	0	0
ENSMUST00000007251.13|ENSMUSG00000007036.15|OTTMUSG00000037924.3|OTTMUST00000097758.2|Abhd16a-201|Abhd16a|1945|protein_coding|	23.566941226188565	17.172818972150246	16.18514962709096	15.59376040252207	14.363718117321454	13.07428019503987	15.639068211494633	14.0035750734483	22.636527801987413	19.956940254180296	19.949449696482404	20.66022607668527	19.026052458447428	20.028694219724404	19.720715339205046	16.84553803736915
ENSMUST00000007253.5|ENSMUSG00000007038.5|OTTMUSG00000037276.1|OTTMUST00000096159.1|Neu1-201|Neu1|2474|protein_coding|	12.48366598452851	8.893530332874814	7.526108779523149	8.6348598775099	7.945659542337553	6.247798372217594	8.149642477462246	6.944887874491749	10.315416114208656	9.075133225127157	10.277048190724958	11.22162383968091	10.406276861021013	9.716326979899724	10.530014578110023	8.098561708865555
ENSMUST00000007255.12|ENSMUSG00000007039.12|OTTMUSG00000037923.1|OTTMUST00000097748.1|Ddah2-201|Ddah2|1342|protein_coding|	3.078562075563922	2.643884560580009	2.8304943948106147	2.290695057889784	2.4556044246274595	2.315313948770813	2.372925508025606	2.1933718646141678	2.9669517423679177	3.490628761433633	3.179596790370675	2.4742137535788156	2.8048044736431414	2.7040063861262102	2.797152777525012	2.6353338292730553
ENSMUST00000007257.9|ENSMUSG00000007041.9|OTTMUSG00000037145.1|OTTMUST00000095672.1|Clic1-201|Clic1|1466|protein_coding|	2.006933781990981	1.6240663967429148	2.2412533319353662	1.462381931162529	1.754762635723189	1.4851279623523548	2.2668306509106286	2.359708936887686	2.1433967821057966	3.0941299875179835	1.545126878828063	1.8825097343646875	1.6254439417915196	1.7173188316873182	1.6538517600765799	1.3711697040029713
ENSMUST00000007259.3|ENSMUSG00000073413.9|OTTMUSG00000037160.2|OTTMUST00000095727.1|Ly6g6d-201|Ly6g6d|546|protein_coding|	0	0	0	0	0.39007228801087657	0.060441992584383146	0.06627681346308661	0	0.47400856164369054	0.25584748256274525	0.19080446625516315	0.08791734317816378	0	0	0.08430397731835937	0.09103110450792012
ENSMUST00000007266.13|ENSMUSG00000007050.17|OTTMUSG00000037141.1|OTTMUST00000095636.1|Lsm2-201|Lsm2|873|protein_coding|	0.463763493452848	0.27645821008284654	0.11001557377587987	0	0.15217248453593957	0.1476162057444753	0.19326089808318234	0.07109589703019736	0	0.36822418932074097	0.4102951534483695	0.08287408488084731	0.13426903569960172	0	0.439078095215382	0.30238572991932183
ENSMUST00000007272.7|ENSMUSG00000045545.8|OTTMUSG00000002538.1|OTTMUST00000004962.1|Krt14-201|Krt14|1698|protein_coding|	0	0	0	0.038360853744703466	0	0	0	0	0	0	0	0	0	0	0	0
ENSMUST00000007275.2|ENSMUSG00000044041.4|OTTMUSG00000002539.3|OTTMUST00000004964.2|Krt13-201|Krt13|1654|protein_coding|	0	0	0	0.019782926128013762	0	0	0	0	0	0	0	0	0	0	0.017679647352763755	0
ENSMUST00000007280.8|ENSMUSG00000053797.10|OTTMUSG00000002540.1|OTTMUST00000004966.1|Krt16-201|Krt16|1565|protein_coding|	0	0	0	0	0	0	0	0	0.026786618231515673	0	0	0	0	0.016041859983684834	0	0
ENSMUST00000007296.11|ENSMUSG00000007080.14|OTTMUSG00000026219.3|OTTMUST00000064842.1|Pole-201|Pole|7163|protein_coding|	0.11150824207613154	0.09310566442892694	0.1228375410308069	0.11229021499077331	0.11910935092843093	0.10343271192133652	0.13012785319913095	0.0721015541202921	0.1427990501409671	0.15234699766536652	0.13203871899820568	0.12980984253894035	0.08444642036137494	0.12520101239791845	0.1972418003743146	0.12051132721517785
ENSMUST00000007301.13|ENSMUSG00000020908.14|OTTMUSG00000005920.2|-|Myh3-201|Myh3|5992|protein_coding|	0.07957422055311038	0.08190425483789796	0.11190533020382053	0.15451802396860753	0.059021077831998406	0.05240777814337394	0.11389538568775474	0.16564299259140539	0.14121466207693723	0.10287578134160665	0.08444344931454713	0.09824837496779337	0.11135765289535324	0.080878888555218	0.20293896199644076	0.08424713091428905
ENSMUST00000007317.7|ENSMUSG00000020911.14|OTTMUSG00000002545.2|OTTMUST00000004972.1|Krt19-201|Krt19|1576|protein_coding|	0	0	0	0	0	0	0	0.03384776588468666	0	0	0	0	0	0	0	0
ENSMUST00000007318.1|ENSMUSG00000048981.1|OTTMUSG00000002219.1|OTTMUST00000004443.1|Krt31-201|Krt31|1581|protein_coding|	0	0	0	0	0.018031844728759797	0.07001631297193311	0.07620780627281193	0.016861051564519558	0	0	0	0	0	0	0	0
ENSMUST00000007340.3|ENSMUSG00000022229.3|OTTMUSG00000068819.1|OTTMUST00000166392.1|Atp12a-201|Atp12a|3950|protein_coding|	0.015448591017010788	0	0.012400918339958518	0.02248787829943711	0	0.010151027537606924	0	0.0427786727673769	0.05716151697502249	0.041627106005060824	0.015412953259242157	0	0.007515214767653533	0.005704604620207349	0	0.021792543423516535
ENSMUST00000007423.11|ENSMUSG00000007279.14|OTTMUSG00000021272.2|OTTMUST00000050421.2|Scube2-201|Scube2|3571|protein_coding|	0.06025603368943432	0	0.04144442588139034	0.04176129177976013	0.014550619150782105	0.05086800124642745	0.03686321100167164	0.08166445424364763	0.12736410287700484	0.04637008719024988	0	0.10043789115945391	0	0.01906619889119726	0	0.03237376220046273
ENSMUST00000007433.4|ENSMUSG00000116158.1|-|-|Kiss1-201|Kiss1|779|protein_coding|	0	0	0	0.052702171217475856	0	0	0	0	0	0.28864601108735444	0	0	0	0.11946842322258035	0	0.25444097217227957
ENSMUST00000007444.13|ENSMUSG00000069631.14|OTTMUSG00000003220.2|OTTMUST00000006681.1|Strada-201|Strada|2099|protein_coding|	3.6870014779621894	3.060928196397047	2.876139291035125	2.762451178240512	2.838521694341346	2.6800688687589957	2.849304886103908	2.922564187396581	3.811323826190366	3.770812262803146	2.9739450361143405	4.348271315646944	3.099705243379195	3.3436571700745352	4.2271906435906885	3.7804607176316827
ENSMUST00000007449.8|ENSMUSG00000052131.7|OTTMUSG00000014785.1|OTTMUST00000035089.1|Akr1b7-201|Akr1b7|1281|protein_coding|	0	0	0	0	0	0	0	0.021693359969762228	0	0	0	0	0	0	0.024089425994878882	0
ENSMUST00000007482.7|ENSMUSG00000007338.10|OTTMUSG00000074493.1|OTTMUST00000180801.1|Mrpl49-201|Mrpl49|1764|protein_coding|	13.351418495889076	7.815352049333327	8.944546784228853	8.80439145005428	9.19083040911428	8.617372368559167	10.208691598670313	8.3571913346147	13.7520853465635	11.437948329266412	11.174306577127712	12.20548639705014	10.77137405644111	10.72989909700461	10.753989372640689	10.762374135209503
ENSMUST00000007533.14|ENSMUSG00000078656.11|OTTMUSG00000002759.4|OTTMUST00000005503.3|Vps25-201|Vps25|615|protein_coding|	1.0385871547803176	2.213726750285868	0.9354075661732967	0.7657891016120423	3.448370398043896	1.6335553101269509	1.7338943618559701	0	1.1543608498207294	1.1799091405317488	0.7752262404922774	2.2042828562999417	0.9186187154551195	0.9224745185891828	2.5266268989755623	1.9923891244082776
ENSMUST00000007559.14|ENSMUSG00000007415.15|OTTMUSG00000028536.3|OTTMUST00000070720.1|Gatad1-201|Gatad1|2545|protein_coding|	19.191596136475194	15.018416896724618	14.13757808640464	12.78075462112221	13.648251099034994	12.984946405068706	13.090917716065725	9.787701321155208	21.236788934906563	15.612010687387894	17.62163702711629	17.97749601571294	15.441193757327335	15.466329333132272	16.33278905184423	13.751406433094786
ENSMUST00000007584.3|ENSMUSG00000103255.1|OTTMUSG00000050643.1|OTTMUST00000128393.1|Pcdhac1-201|Pcdhac1|5419|protein_coding|	2.3704763935032958	1.4556207903233946	1.3850894001043643	1.4322687551968756	1.5309408919198342	1.280392128889486	1.6917989750613318	1.3270620297353684	1.7937095554258375	1.7537678765262301	1.6994162994609057	2.480666946254681	1.5974341033741473	1.796851151975126	2.2832289934575645	1.409019861783966
ENSMUST00000007601.3|ENSMUSG00000007457.3|OTTMUSG00000046016.2|OTTMUST00000120181.2|2310003L06Rik-201|2310003L06Rik|1603|protein_coding|	0	0	0	0	0	0	0.029992139563791875	0	0	0	0	0	0	0	0	0
ENSMUST00000007602.14|ENSMUSG00000007458.14|OTTMUSG00000023879.1|OTTMUST00000058335.1|M6pr-201|M6pr|2515|protein_coding|	33.257806149266536	22.967366107850772	22.564998395580414	21.30609125867987	24.46217727421415	21.300558709233986	22.273395908333395	21.007726450631274	34.82070656272018	29.530527259470656	27.99632299365424	24.631975170444285	28.786495975842175	25.584290200870075	29.582878206746678	25.517288416320856
ENSMUST00000007708.13|ENSMUSG00000007564.15|OTTMUSG00000016281.4|OTTMUST00000039080.1|Ppp2r1a-201|Ppp2r1a|2410|protein_coding|	193.3281552039687	144.44435246054425	146.186618854971	141.53801721961702	123.7855786880362	106.1643110914811	123.49798837691452	107.63415946517628	185.20415914868556	155.8454355895368	152.15995129040272	177.61398536993465	147.5875969319462	152.36657840503753	159.83248655381155	136.94025813836924
ENSMUST00000007733.7|ENSMUSG00000007589.9|OTTMUSG00000069725.1|OTTMUST00000168625.1|Tinf2-201|Tinf2|2956|protein_coding|	1.469278971049929	0.987096021554918	0.5509047750284367	0.6459261196136651	0.7492546400587325	0.6998379749702809	0.5725522596846259	0.4254973341586352	0.963818429946342	1.1187986118615836	1.2535744047250215	0.9769475714525034	0.6166761941485852	0.7799189717684448	1.1549378618985222	0.6357473580154663
ENSMUST00000007735.8|ENSMUSG00000007591.15|OTTMUSG00000069706.1|OTTMUST00000168559.1|Tssk4-201|Tssk4|1420|protein_coding|	0	0	0	0	0	0	0.051948148401949064	0	0	0	0	0	0	0	0	0
ENSMUST00000007738.10|ENSMUSG00000007594.10|OTTMUSG00000062214.1|OTTMUST00000151787.1|Hapln4-201|Hapln4|3648|protein_coding|	24.7831346741276	20.619070900429186	14.4201865491976	20.03153727540285	14.713012529209383	13.28646192495119	12.616866760869296	11.540996567131291	19.13868043788654	16.224905661329693	19.39953858636011	20.341524459837864	19.14950372301188	22.96366762681373	20.573882917095894	15.147621225545164
ENSMUST00000007747.9|ENSMUSG00000007603.9|OTTMUSG00000072391.1|OTTMUST00000175105.1|Dus3l-201|Dus3l|2025|protein_coding|	8.393042213461378	6.195488884636404	7.812415097429492	6.553321031030489	6.860874944662169	5.834384135813283	6.633319966996871	6.898222205005732	9.468659556352609	7.205318188388729	8.522754155450746	7.699601217620932	8.652695021996113	7.584064234218083	7.8706319146359345	8.042932988123484
ENSMUST00000007754.12|ENSMUSG00000007610.15|OTTMUSG00000029852.1|OTTMUST00000074082.1|Gtpbp3-201|Gtpbp3|2800|protein_coding|	1.133129915332351	0.5527863794507812	0.5845659333753396	0.4134715687886518	0.3974120269739507	0.7350375735489868	0.5754342505204503	0.5752726460324272	0.7048666580272147	0.9355959725401968	0.9054134708383336	0.684504633982903	0.5998972478950625	0.5296703789304099	0.593371854516853	0.6641142055752116
ENSMUST00000007757.14|ENSMUSG00000007613.15|OTTMUSG00000006800.2|OTTMUST00000015672.1|Tgfbr1-201|Tgfbr1|5756|protein_coding|	5.212814111817091	3.398506953780097	3.609337465582338	3.3236148522811755	3.3541482171299437	2.9543896670893037	3.117602393541243	2.8087978307353056	5.327181952412701	5.308078334077279	5.066095277554215	4.610839345268133	4.766482672051612	4.171234543123093	4.408433761234599	3.59733092188007
ENSMUST00000007790.10|ENSMUSG00000007646.13|OTTMUSG00000001261.2|OTTMUST00000002513.2|Rad51c-201|Rad51c|1632|protein_coding|	0.31136853077552096	0.23230607497013198	0.099461385927607	0.3215775458898286	0.20848249110458314	0.16190809038878157	0	0	0.10195744419661175	0.18529941232336689	0.2472594096861011	0.3162430890451963	0.3625112170501543	0.1373831587995168	0.12573073499757867	0.19457241058938626
ENSMUST00000007797.9|ENSMUSG00000007653.12|OTTMUSG00000006331.3|OTTMUST00000014382.1|Gabrb2-201|Gabrb2|3989|protein_coding|	51.685673828081384	34.404242749857374	37.70472875992435	41.47238119526882	38.39042014283575	34.07967021185777	40.75424887098237	33.335268681304214	51.52176203021527	45.23049305831068	41.94386151031014	53.43494523791426	45.89982186261249	44.20129465981977	51.56607417127363	45.56002040714453
ENSMUST00000007799.12|ENSMUSG00000007655.16|OTTMUSG00000024023.7|OTTMUST00000058732.1|Cav1-201|Cav1|2522|protein_coding|	2.217049390639586	1.8500212270362797	1.6349405896117222	1.2091977773529592	1.4220620351778281	0.9809824693558303	1.8466946948890897	1.2407255982653418	2.1715322025408663	1.6480845372126087	1.266933931294802	1.7854747773875135	1.50589588122148	1.9133773310466866	1.6487369796106055	1.7629565442577153
ENSMUST00000007800.7|ENSMUSG00000007656.13|OTTMUSG00000036813.3|OTTMUST00000094488.1|Arpp19-201|Arpp19|4046|protein_coding|	6.241146650434176	6.3813326830389645	5.723459578072972	6.378334280228369	6.52135554628452	4.789361207862969	4.802265937497198	3.6697131211950285	8.181035106637292	6.64091232129295	9.397177195265582	7.629823497508743	8.23335782777088	5.521457840879432	8.825604818763486	6.025439318440329
ENSMUST00000007803.11|ENSMUSG00000007659.18|OTTMUSG00000015815.6|OTTMUST00000037600.1|Bcl2l1-201|Bcl2l1|2417|protein_coding|	27.67405759892736	20.433103448604975	23.99664485924321	22.7577499183702	20.777935779636213	18.956363098905566	19.713515691488237	17.019759281938335	29.027682279200032	24.74462755270917	24.43433506028365	26.625168970777366	22.515847963897972	24.023773842301487	25.964927160527118	24.21553227582093
ENSMUST00000007814.9|ENSMUSG00000007670.10|OTTMUSG00000072405.1|OTTMUST00000175142.1|Khsrp-201|Khsrp|3978|protein_coding|	26.15690974482333	18.357878828752796	20.301809139407908	21.14337128427078	21.67023256070281	18.02436763562824	21.047553353316975	19.579538744471208	24.943327766209382	23.301604499584016	23.10654439488598	23.445134035200446	21.160440296186458	21.3222341241601	26.76713888654159	25.601314133733464
ENSMUST00000007865.6|ENSMUSG00000007721.6|OTTMUSG00000061583.1|OTTMUST00000150237.1|Ccdc124-201|Ccdc124|1356|protein_coding|	24.781985167955042	18.876234540896807	15.81630706905506	19.299097034219443	19.009763452687615	18.19048027742355	19.22184561673939	19.89884122635094	25.505275731029528	16.93256065540617	20.123394670978826	18.495198561916606	19.611205168012837	17.02960133265389	20.0502157453949	22.44480993252361
ENSMUST00000007884.14|ENSMUSG00000023882.15|OTTMUSG00000036850.2|OTTMUST00000094635.1|Zfp54-201|Zfp54|2300|protein_coding|	0.3351967824878633	0.2291130939066751	0.07828433609585686	0.2437007744427789	0.15279319817554818	0.16432989307685075	0.2780194237807288	0.16488736705113352	0.2578420595848405	0.21262785707216908	0.3058080862370843	0.07516211996374726	0.13570248883883979	0.18528334203586233	0.1694346014438369	0.11802484495610382
ENSMUST00000007921.8|ENSMUSG00000007777.9|OTTMUSG00000005608.1|OTTMUST00000012478.1|0610009B22Rik-201|0610009B22Rik|813|protein_coding|	15.26313851714922	9.171097416131834	9.409379200698828	8.66271433324025	9.574285448048165	7.525944772600722	10.135794104986328	6.8265349298120475	13.68071519499941	11.53360494607066	10.335117479280783	11.701939054588383	11.09660767395536	11.152039245583467	10.913970691837244	9.609743065473804
ENSMUST00000007949.3|ENSMUSG00000007805.4|OTTMUSG00000021957.2|OTTMUST00000052122.1|Twist2-201|Twist2|1329|protein_coding|	1.544653505229454	0.8232665391931253	0.7426476957227959	0.6439938022387753	0.9096089536875052	0.637381238854984	0.7128495605481926	0.5392976778722912	1.0770374446282296	0.9483162929926713	0.9758904940411629	1.073208368253887	0.6451507263744544	0.7232310159019824	1.0587186619809803	0.9471996779047631
ENSMUST00000007959.13|ENSMUSG00000007815.13|OTTMUSG00000050752.2|OTTMUST00000128626.1|Rhoa-201|Rhoa|2197|protein_coding|	56.43664030911908	36.66358107631308	39.79664623023832	39.818047237019826	39.758321027862245	35.311294160531205	42.92261609850324	36.66324644195277	55.66989375219405	48.69300675325092	46.172209350623625	47.72617077305232	46.410399102712674	44.74903455915677	52.056923563429784	47.195689405535894
ENSMUST00000007961.14|ENSMUSG00000007817.15|OTTMUSG00000034637.2|OTTMUST00000087914.1|Zmiz1-201|Zmiz1|5397|protein_coding|	3.0021399868541785	2.51974634799859	3.455223593013338	6.3030776488836855	3.469876674280253	3.3424747359649243	3.8783526730303914	5.027378029424392	2.7465821014947207	1.5916169074265694	2.8481541480943444	2.202291303745625	2.4847199823282784	2.2474597974805355	2.384519421430757	6.203217303603357
ENSMUST00000007980.6|ENSMUSG00000007836.6|OTTMUSG00000068410.1|OTTMUST00000165354.1|Hnrnpa0-201|Hnrnpa0|2678|protein_coding|	37.31054353102572	32.193109836257314	32.413969108401524	32.75350337498564	34.37415692016264	30.576033911989136	34.279701447709186	29.493389316895364	40.84509363557746	37.51475683763392	36.83674436697324	36.35003252780498	33.81738466500322	34.08904835354141	39.51788954618824	37.87525148606805
ENSMUST00000007981.8|ENSMUSG00000007837.11|OTTMUSG00000023492.2|-|Prrg2-201|Prrg2|1295|protein_coding|	0.9901924725988833	0.9916037102931519	0.6791111139212523	0.23940449352292287	0.6411222767570502	0.5689168646190017	0.7357601514968154	0.7064327118160244	0.2695832535371529	0.3671303707981187	0.925859399784557	0.4433130239536618	0.7461255684155411	0	1.2595991756570821	0.43754768566327146
ENSMUST00000007993.15|ENSMUSG00000029701.15|OTTMUSG00000035837.3|OTTMUST00000091787.2|Rbm28-201|Rbm28|4465|protein_coding|	4.989100756268912	2.9002239254881848	3.9301576915536782	3.1252016641057336	3.7811287579100257	3.9584285542125546	3.8515596419829055	3.816174935875652	4.5998138937363615	3.880116268641638	3.9104792125952206	4.73451733777218	4.188795261627218	4.021257379276328	4.3710095983863795	4.189300831452807
ENSMUST00000008004.9|ENSMUSG00000057788.13|OTTMUSG00000027333.1|OTTMUST00000067565.1|Ddx49-201|Ddx49|2137|protein_coding|	7.088250395010553	4.662859199217286	5.721667348119128	5.133951151299367	4.683138454710722	3.7663683748189847	4.344799776313744	4.0456796685205125	7.450589932213226	6.602256289758831	6.688954629725738	6.206975824742322	5.632116211637165	6.3179046036413995	5.614664927486921	6.283044779949799
ENSMUST00000008011.7|ENSMUSG00000054488.14|OTTMUSG00000034566.1|OTTMUST00000087698.1|Gm9946-201|Gm9946|1025|lincRNA|	0.29752573318491343	0	0	0.03590717716924861	0.061446196867506714	0.11924301226041757	0.05199478542427165	0.028716080320632303	0	0.06588824602841226	0.14672972526510028	0.1995649826136268	0.2516943920335233	0.10881069487452542	0.06413805813763641	0.13886659254387346
ENSMUST00000008016.2|ENSMUSG00000007872.3|OTTMUSG00000009864.2|OTTMUST00000022874.1|Id3-201|Id3|1278|protein_coding|	4.586076531245958	4.67970162882593	6.413179493061344	4.678230454798474	5.096227121956371	4.137619314260834	7.458088832552206	6.983583214109344	7.8099980646649065	8.732185850197723	5.619079651473881	4.63196277754386	5.661582173764454	5.046794464696597	7.078843454846881	6.82884365589064
ENSMUST00000008021.2|ENSMUSG00000007877.2|OTTMUSG00000002713.1|OTTMUST00000005375.1|Tcap-201|Tcap|948|protein_coding|	0.5373873043610562	0.4233285834898394	0.29474118755918544	0.27919415226062555	0.30637069414457646	0.34347577112454913	0.23049646306833393	0.12725555484878573	0.4537354358959862	0.25585609181185986	0.44783315230866655	0.3325921857079053	0.35941378338681934	0.2113899102680018	0.5342132321790409	0.11565164882884382
ENSMUST00000008024.6|ENSMUSG00000007880.16|OTTMUSG00000011035.13|OTTMUST00000092228.1|Arid1a-201|Arid1a|6486|protein_coding|	2.6053871076818442	1.377413472898717	1.5015116299869633	2.7031504932987587	2.088852952401453	2.072449713790648	1.5799281481379626	1.685361538382614	3.567361669138651	2.2406454388370185	2.877016662941017	2.0846818890867764	2.2200669435304365	2.257887806132352	2.456971207023574	2.8313851716806635
ENSMUST00000008032.13|ENSMUSG00000007888.15|OTTMUSG00000033461.2|OTTMUST00000084076.1|Crlf1-201|Crlf1|1644|protein_coding|	0.18520332779485704	0.230312259598757	0.24651776359126182	0.19925174631519213	0.13780457489848705	0.30768241128440765	0.3785352981499904	0.17718318773348	0.12635085003174984	0.16533932383872738	0.1429956504905175	0.3319534968689828	0.2395905972208291	0.3783375103236659	0.24929341835058988	0.3472132361098617
ENSMUST00000008036.8|ENSMUSG00000007892.8|OTTMUSG00000062531.1|OTTMUST00000152327.1|Rplp1-201|Rplp1|499|protein_coding|	597.0684288240817	466.9041192475841	390.0953701539305	341.7326192203936	483.69621183172933	424.95884932429726	423.1746534760864	317.98821497147657	653.1165576424671	549.5849136410155	581.8650214548742	422.3126945272674	610.8015010174215	450.64130029033174	526.0595210530325	497.28207720969704
ENSMUST00000008051.4|ENSMUSG00000007907.4|OTTMUSG00000022058.2|OTTMUST00000052375.2|Cabs1-201|Cabs1|1505|protein_coding|	0	0	0	0	0	0	0.016155172573641123	0	0	0	0	0	0	0	0	0
ENSMUST00000008052.12|ENSMUSG00000007908.14|OTTMUSG00000027403.8|OTTMUST00000067779.4|Hmgcll1-201|Hmgcll1|3737|protein_coding|	4.196989719607529	2.9231967029430472	3.2104880992940847	3.16580049828388	2.751386728362189	2.4928605831796036	2.6804287116201886	2.3727258084574694	4.063664653657652	3.761469617331047	3.540564223796103	3.7303541994009755	3.3572859600556186	3.0991098663182988	3.627067813702331	3.1911270729135706
ENSMUST00000008088.8|ENSMUSG00000007944.8|OTTMUSG00000023957.2|OTTMUST00000058553.2|Ttc9b-201|Ttc9b|2052|protein_coding|	28.94937523353792	23.602348981072865	20.74621642180227	22.754090272740957	17.952552883182538	16.122680807863535	22.809154343034542	17.564042498369155	30.679055507052503	21.037000080886976	20.790528245104625	32.303006753694426	18.898598550869796	20.02282054048256	22.3075456814143	17.649991602465843
ENSMUST00000008090.10|ENSMUSG00000007946.11|OTTMUSG00000037719.4|OTTMUST00000097413.3|Phox2a-201|Phox2a|1609|protein_coding|	0	0	0	0	0	0	0	0	0	0	0	0	0	0	0	0
ENSMUST00000008094.9|ENSMUSG00000007950.9|OTTMUSG00000062155.1|OTTMUST00000151689.1|Abhd8-201|Abhd8|1978|protein_coding|	105.19352779980886	77.807470659103	73.00325441693538	70.38775198616443	70.33350500521807	64.88055096837786	65.91207014120037	53.599933958260316	101.21544920008061	85.78280149046674	87.59117305806883	92.10508859898044	84.71283808936721	72.81033646546479	83.95163591306847	68.4906643127521
ENSMUST00000008131.9|ENSMUSG00000007987.12|OTTMUSG00000054403.3|OTTMUST00000134969.1|Ift22-201|Ift22|637|protein_coding|	0.3762791905416772	0.31656741630442975	1.2357350547808126	0.4331395853959722	3.3200462498425227	0	2.765147233898491	1.8602545694765118	0.18151804929768428	0	1.5362248700016168	2.4795325518767437	1.8767034012497166	1.4140708106697484	1.4165232104364034	0.6959280597345031
ENSMUST00000008179.6|ENSMUSG00000008035.12|OTTMUSG00000016740.6|OTTMUST00000040742.2|Mid1ip1-201|Mid1ip1|2019|protein_coding|	21.847684541141525	14.388644286819362	18.748494632975216	17.247190334143216	17.38673576334297	14.613860705912051	15.081555012803666	13.16849619844136	24.160184004809565	20.356122959204477	19.7927168423438	17.499194126246856	18.44941501191688	14.635091739236776	17.730485069555943	18.739343722263595
ENSMUST00000008273.7|ENSMUSG00000030069.15|OTTMUSG00000057660.1|OTTMUST00000141690.1|Prok2-201|Prok2|594|protein_coding|	0	0	0	0	0	0	0	0	0	0	0	0	0	0	0	0
ENSMUST00000008280.13|ENSMUSG00000008136.14|OTTMUSG00000046311.2|OTTMUST00000120717.1|Fhl2-201|Fhl2|1563|protein_coding|	17.571947903118552	16.88761736876643	8.391510874728436	13.011827583475236	9.576760043305285	8.586735707091016	10.10330424648619	8.971965176940104	18.296269799062493	10.529884518205352	12.989525147014724	17.54691097627517	12.359347698425049	16.83745498954519	14.709651645608018	8.704230111715539
ENSMUST00000008297.4|ENSMUSG00000008153.12|OTTMUSG00000022801.4|OTTMUST00000054787.1|Clstn3-201|Clstn3|4014|protein_coding|	88.35589332591306	67.89182315381875	66.73545851506616	79.04812440692639	63.973919222140914	54.56099821929233	63.97796487495908	53.583228902359856	86.45762737804898	74.20216479535968	79.92199159606466	94.68860369884607	78.01791767770558	77.90691526551521	88.41386064259541	74.14119682960876
ENSMUST00000008350.15|ENSMUSG00000008206.16|OTTMUSG00000042002.6|OTTMUST00000110022.4|Cers4-201|Cers4|9475|protein_coding|	2.0853226130616225	1.4171059598803042	1.764107273466178	1.9021127952109085	1.5602301512437493	1.5531286340222978	1.6940013423364966	1.771761229595598	2.0180149308367756	1.9690345898955668	1.741029675248273	2.1508360502560597	2.0670604370495087	2.0161290892665598	2.3593731521704893	1.97505861825747
ENSMUST00000008445.6|ENSMUSG00000008301.11|OTTMUSG00000033191.2|OTTMUST00000083077.1|Phax-201|Phax|1942|protein_coding|	10.906852059765384	7.842202378806844	8.81802820550282	8.024049515540163	9.853311278335301	7.906938370112338	8.84249105293237	7.273375954200366	12.82718401688239	9.329699862957087	10.000798033622495	9.47535019999033	10.623510975378233	8.404759792311031	10.955848190506867	10.773575792519448
ENSMUST00000008451.11|ENSMUSG00000008307.11|OTTMUSG00000028546.2|OTTMUST00000070744.1|1700109H08Rik-201|1700109H08Rik|773|protein_coding|	0	0.14095635738418558	0.43639333550308695	0.6397261562414271	0.1804521816119151	0.10499465029118124	0	0	0.2016994110749813	0	0.16273318768743472	0.09886257205535329	0.16002552466159167	0	0.09515844233672284	0.20589236847580464
ENSMUST00000008462.10|ENSMUSG00000008318.10|OTTMUSG00000031761.4|OTTMUST00000078674.2|Relt-201|Relt|2851|protein_coding|	2.452648906144452	1.8445817425900326	1.719352832888875	1.525411397830744	1.7349334484165384	1.4486313078898276	1.5907499153147036	1.3277122703099031	2.2899615874454673	2.2784260237702476	1.9397458624420558	2.1710728627133564	1.9996251771519569	1.7363736470205904	2.1266426167289145	2.11861724140281
ENSMUST00000008477.12|ENSMUSG00000008333.12|OTTMUSG00000015607.1|OTTMUST00000037064.1|Snrpb2-201|Snrpb2|2061|protein_coding|	6.9283492216135665	4.912676483574041	5.163987458660463	5.196501922900119	5.197060952522794	4.924472502535141	5.076132745388164	4.46260726373968	7.607358491713416	6.185000813064113	6.434324075489616	5.262446489928757	6.790539338091244	5.825549188848289	5.782064734117073	5.878818583630168
ENSMUST00000008517.12|ENSMUSG00000008373.16|OTTMUSG00000023399.2|OTTMUST00000056825.1|Prpf31-201|Prpf31|3144|protein_coding|	2.2826768760129	1.8204880080827786	2.3221625168406703	2.751182033288827	2.502970999716896	1.963865901719132	2.1209531520190126	2.3177995681506647	2.4357795609030086	2.243236480216971	2.344444723008278	1.915439254666958	2.2871268093830452	2.085724163338889	2.245411198496946	2.8978627423496865
ENSMUST00000008528.7|ENSMUSG00000008384.8|OTTMUSG00000023983.2|OTTMUST00000058623.1|Sertad1-201|Sertad1|1233|protein_coding|	5.8216858808228045	4.918134697816147	3.7487565019321036	3.5637762382039915	3.23451432139753	2.7190307867354155	3.3730858830434314	2.5918823152086037	6.5192420256557115	4.395819080768638	4.717815796602541	4.89741440458147	3.796456199604244	4.011796219882397	5.48321079919122	3.6392908228024727
ENSMUST00000008537.9|ENSMUSG00000008393.9|OTTMUSG00000071147.1|OTTMUST00000172148.1|Carhsp1-201|Carhsp1|2858|protein_coding|	10.157119536764672	7.396485411627116	7.518490855885555	6.29801882124185	7.457885074604248	5.275913576338139	7.072825829289451	5.841926666779065	12.594786913515046	11.715743598908816	9.541571142341901	7.027172310628441	7.934357205128233	7.954560973919759	9.120949351343217	7.596235789431199
ENSMUST00000008542.11|ENSMUSG00000008398.16|OTTMUSG00000033471.1|OTTMUST00000084101.1|Elk3-201|Elk3|4212|protein_coding|	0.9231917791390889	0.7244665467964632	0.7527984104657048	0.6579864206039602	0.7079116814878949	0.5736866814612369	0.6853615001507919	0.6736284634442576	0.9786868690681181	1.0950656649590305	0.8996548677561665	1.055352448142948	0.7368882629301572	0.9003440687999982	1.0264416194009858	1.0514719633585186
ENSMUST00000008573.8|ENSMUSG00000008429.8|OTTMUSG00000062552.1|OTTMUST00000152364.1|Herpud2-201|Herpud2|2781|protein_coding|	16.401529951859867	10.70867547164784	11.353120872442476	12.475459157110574	10.543282987407666	8.952901374706675	10.531799777013608	9.923926273870407	16.208243096727745	14.179612328315441	12.748310728054507	14.96951884935365	11.780390526685922	13.457853476837316	14.916350673287168	12.319967145505005
ENSMUST00000008579.13|ENSMUSG00000008435.15|OTTMUSG00000022761.3|OTTMUST00000054640.1|Rdh13-201|Rdh13|3034|protein_coding|	4.530534112616205	2.9672856178135616	3.3859270662542587	3.358273311272092	3.4424380009915296	2.5664352231115375	3.0392462442475194	2.741400166604838	3.911894277444978	3.8247270299696026	3.7988210122212345	4.369683142503405	3.626282794571364	3.4719921770189135	4.249669968304371	3.668953096277287
ENSMUST00000008582.3|ENSMUSG00000008438.3|OTTMUSG00000035333.1|OTTMUST00000090168.1|Adam21-201|Adam21|2911|protein_coding|	0.2794912323180264	0.12082328598680686	0.13789788610567114	0.291939010820586	0.09976664787303882	0.1409114917970704	0.08426404949281095	0.16118351965070293	0.18542594447197544	0.22175134103192512	0.1821071607112451	0.24114020677362277	0.20903766737602766	0.25379276300299464	0.3076032026679852	0.1919304484973151
ENSMUST00000008594.8|ENSMUSG00000008450.8|OTTMUSG00000062062.1|OTTMUST00000151527.1|Nutf2-201|Nutf2|948|protein_coding|	0.45471233445935527	0.5644381113197858	1.7684471253551128	2.59251712813438	1.7020594119143135	4.70297594308998	2.4778369779845892	2.8314360953854822	3.8315436808994385	1.8640943832006933	1.6691962949686665	2.1803265507518237	1.317850539085004	1.5099279304857272	1.0684264643580819	3.1225945183787833
ENSMUST00000008605.5|ENSMUSG00000008461.6|OTTMUSG00000058295.3|OTTMUST00000143157.3|Fut1-201|Fut1|2580|protein_coding|	0.0368465613569826	0	0.009841339561244873	0	0	0	0	0	0.030250153497860678	0	0.012232042217497695	0	0	0	0.010646735251029413	0.04614906226343389
[truncated: 141,901 more rows]
