# Supplementary material for: Dopamine release and dopamine-related gene expression in the amygdala are modulated by the gastrin-releasing peptide in opposite directions during stress-enhanced fear learning and extinction
Source: Mol Psychiatry. 2024 Nov 23;30(6):2381–94. doi: 10.1038/s41380-024-02843-8 (PMC12092189; doi:10.1038/s41380-024-02843-8)
Supplement: Supplementary file 3 — RNAseq related files and data [file 41380_2024_2843_MOESM3_ESM.zip › supp_data_rev1/data_frames/table_s3.csv]

target_id	KO_NS_12	KO_NS_21	KO_NS_23	KO_NS_45	KO_S_16	KO_S_20	KO_S_28	KO_S_30	WT_NS_11	WT_NS_15	WT_NS_19	WT_NS_32	WT_S_18	WT_S_22	WT_S_37	WT_S_8
egfp_sequence	12	9	20	4	22	17	18	15	0	0	3	0	0	0	2	0
ENSMUST00000000001.4|ENSMUSG00000000001.4|OTTMUSG00000007197.1|OTTMUST00000016610.1|Gnai3-201|Gnai3|3262|protein_coding|	915	776	971	674	973	974	1102	787	728	1034	787	1007	898	1068	1038	859
ENSMUST00000000003.13|ENSMUSG00000000003.15|OTTMUSG00000017891.1|OTTMUST00000043268.1|Pbsn-201|Pbsn|902|protein_coding|	0	0	0	0	0	0	0	0	0	0	0	0	0	0	0	0
ENSMUST00000000010.8|ENSMUSG00000020875.9|OTTMUSG00000001991.3|OTTMUST00000003997.2|Hoxb9-201|Hoxb9|2574|protein_coding|	0	0	0	0	0	0	0	0	0	0	0	0	0	0	0	0
ENSMUST00000000028.13|ENSMUSG00000000028.15|OTTMUSG00000026176.4|OTTMUST00000064673.1|Cdc45-201|Cdc45|2143|protein_coding|	22	20	25	5	17	19	17	16	21	37	0	29	18	36	13	21
ENSMUST00000000033.11|ENSMUSG00000048583.16|OTTMUSG00000035324.10|OTTMUST00000035617.4|Igf2-201|Igf2|3708|protein_coding|	244	88	140	224	244	262	565	1519	124	286	224	191	260	285	287	289
ENSMUST00000000049.5|ENSMUSG00000000049.11|OTTMUSG00000003129.2|OTTMUST00000006445.1|Apoh-201|Apoh|1190|protein_coding|	8	0	2	2	0	3	1	0	5	1	0	0	3	5	4	2
ENSMUST00000000058.6|ENSMUSG00000000058.6|OTTMUSG00000024026.1|OTTMUST00000058748.1|Cav2-201|Cav2|2733|protein_coding|	915	659	836	710	684	870	993	694	707	1018	748	1011	692	1070	889	674
ENSMUST00000000080.7|ENSMUSG00000000078.7|OTTMUSG00000066476.1|OTTMUST00000161492.1|Klf6-201|Klf6|4225|protein_coding|	2140	1523	1815	1330	1481	1966	1788	1496	1340	1721	1330	2091	1649	2264	1981	1347
ENSMUST00000000087.12|ENSMUSG00000000085.16|OTTMUSG00000008809.2|OTTMUST00000020044.1|Scmh1-201|Scmh1|3353|protein_coding|	493	479	435	370	500	379	523	456	438	481	457	472	420	451	483	477
ENSMUST00000000090.7|ENSMUSG00000000088.7|OTTMUSG00000063187.1|OTTMUST00000153851.1|Cox5a-201|Cox5a|645|protein_coding|	1997	1647	1455	1197	1345	1781	1768	1258	1651	1643	1640	1820	1529	2010	1857	1392
ENSMUST00000000094.13|ENSMUSG00000061689.15|OTTMUSG00000016033.10|OTTMUST00000103893.4|Dlgap4-201|Dlgap4|1411|protein_coding|	410	478	483	327	368	425	376	413	260	455	401	390	358	475	474	360
ENSMUST00000000095.6|ENSMUSG00000000093.6|OTTMUSG00000001028.2|OTTMUST00000002057.2|Tbx2-201|Tbx2|3626|protein_coding|	24	14	31	25	27	30	17	22	16	51	20	21	26	39	34	29
ENSMUST00000000096.11|ENSMUSG00000000094.12|OTTMUSG00000001043.1|-|Tbx4-201|Tbx4|3011|protein_coding|	0	0	0	0	0	0	0	0	0	0	0	0	0	0	0	0
ENSMUST00000000109.10|ENSMUSG00000055022.14|OTTMUSG00000014988.2|OTTMUST00000035588.1|Cntn1-201|Cntn1|5646|protein_coding|	1279	1058	1332	1217	511	1574	931	1104	655	927	987	1835	934	1516	1280	935
ENSMUST00000000122.6|ENSMUSG00000000120.6|OTTMUSG00000001661.1|OTTMUST00000003289.1|Ngfr-201|Ngfr|3446|protein_coding|	77	80	80	42	70	55	54	65	63	77	60	48	48	54	55	90
ENSMUST00000000127.5|ENSMUSG00000000125.5|OTTMUSG00000003018.1|OTTMUST00000006193.1|Wnt3-201|Wnt3|3076|protein_coding|	27	37	32	39	19	24	35	21	38	37	32	41	38	29	35	22
ENSMUST00000000128.9|ENSMUSG00000000126.11|OTTMUSG00000005790.1|OTTMUST00000012816.1|Wnt9a-201|Wnt9a|3320|protein_coding|	185	124	120	68	101	95	126	103	168	152	74	109	57	241	129	75
ENSMUST00000000129.13|ENSMUSG00000000127.15|OTTMUSG00000072467.1|OTTMUST00000175320.1|Fer-201|Fer|2973|protein_coding|	498	430	389	416	392	522	481	359	471	440	494	392	487	638	572	415
ENSMUST00000000137.7|ENSMUSG00000020152.7|OTTMUSG00000005221.1|OTTMUST00000011649.1|Actr2-201|Actr2|3631|protein_coding|	14800	11946	12199	10499	11421	12959	13907	10189	11848	13651	12224	14687	11821	16793	15059	11385
ENSMUST00000000145.11|ENSMUSG00000020333.17|OTTMUSG00000005668.15|OTTMUST00000012614.1|Acsl6-201|Acsl6|2297|protein_coding|	16	15	13	10	15	29	25	20	15	4	21	38	23	57	16	42
ENSMUST00000000153.8|ENSMUSG00000000149.10|OTTMUSG00000024795.3|OTTMUST00000061066.1|Gna12-201|Gna12|3416|protein_coding|	2716	2266	2746	2114	2353	2462	2586	2028	2456	2949	2292	2665	2334	2597	2547	2086
ENSMUST00000000161.13|ENSMUSG00000000157.16|OTTMUSG00000020391.3|OTTMUST00000048344.1|Itgb2l-201|Itgb2l|2633|protein_coding|	0	0	1	0	0	0	0	0	0	0	0	0	0	0	0	0
ENSMUST00000000163.12|ENSMUSG00000000159.16|OTTMUSG00000020392.2|OTTMUST00000048349.1|Igsf5-201|Igsf5|1851|protein_coding|	0	0	0	0	0	0	0	4	0	4	0	0	0	0	0	0
ENSMUST00000000171.14|ENSMUSG00000000167.14|OTTMUSG00000033526.6|OTTMUST00000084362.1|Pih1d2-201|Pih1d2|1256|protein_coding|	21	16	26	14	20	3	26	26	10	44	6	13	16	10	24	10
ENSMUST00000000175.5|ENSMUSG00000000171.5|OTTMUSG00000063072.1|OTTMUST00000153520.1|Sdhd-201|Sdhd|1231|protein_coding|	1244	1069	1050	799	1027	1117	1177	977	1103	1291	1030	1295	1005	1269	1189	948
ENSMUST00000000186.8|ENSMUSG00000000182.9|OTTMUSG00000056344.2|OTTMUST00000139247.2|Fgf23-201|Fgf23|1814|protein_coding|	2	8	5	4	10	4	1	5	5	1	4	4	4	7	4	8
ENSMUST00000000187.6|ENSMUSG00000000183.6|OTTMUSG00000056342.1|OTTMUST00000139245.1|Fgf6-201|Fgf6|4657|protein_coding|	1	0	1	0	0	0	1	0	0	0	1	0	1	0	2	1
ENSMUST00000000188.11|ENSMUSG00000000184.12|OTTMUSG00000056347.1|OTTMUST00000139250.1|Ccnd2-201|Ccnd2|6330|protein_coding|	2503	1763	2676	1947	2591	2701	3274	2616	1668	2802	2169	2396	1990	3006	2551	2904
ENSMUST00000000193.5|ENSMUSG00000035385.5|OTTMUSG00000000852.1|OTTMUST00000001659.1|Ccl2-201|Ccl2|813|protein_coding|	1	0	2	0	0	0	3	0	1	3	0	0	2	1	0	0
ENSMUST00000000194.3|ENSMUSG00000035352.3|OTTMUSG00000000861.1|OTTMUST00000001671.1|Ccl12-201|Ccl12|537|protein_coding|	4	9	6	5	0	8	3	4	0	7	4	5	3	3	4	1
ENSMUST00000000199.7|ENSMUSG00000062661.6|OTTMUSG00000011923.4|OTTMUST00000028142.2|Ncs1-201|Ncs1|4653|protein_coding|	15236	12190	13158	10074	12201	15141	13992	10480	12372	14441	12521	14049	13545	15159	13775	11728
ENSMUST00000000201.6|ENSMUSG00000000197.8|OTTMUSG00000069813.1|OTTMUST00000168892.1|Nalcn-201|Nalcn|7122|protein_coding|	5745	4798	5135	4743	5121	5354	5600	4543	4723	5799	5130	6319	5469	7021	6832	5430
ENSMUST00000000206.3|ENSMUSG00000000202.9|OTTMUSG00000003464.1|OTTMUST00000007348.1|Btbd17-201|Btbd17|1717|protein_coding|	287	287	264	198	211	284	276	226	262	284	291	293	274	283	337	219
ENSMUST00000000208.12|ENSMUSG00000000204.16|OTTMUSG00000000920.2|OTTMUST00000001790.2|Slfn4-201|Slfn4|3958|protein_coding|	0	0	0	0	0	0	0	0	0	0	0	0	0	0	1	0
ENSMUST00000000219.9|ENSMUSG00000000214.11|OTTMUSG00000018790.6|OTTMUST00000045229.2|Th-201|Th|1829|protein_coding|	28	27	33	28	26	30	27	10	37	31	20	22	32	31	37	24
ENSMUST00000000220.2|ENSMUSG00000000215.11|OTTMUSG00000018794.5|OTTMUST00000045247.1|Ins2-201|Ins2|478|protein_coding|	0	0	0	0	0	0	0	0	0	0	0	0	0	0	0	0
ENSMUST00000000221.5|ENSMUSG00000000216.8|OTTMUSG00000024632.1|OTTMUST00000060557.1|Scnn1g-201|Scnn1g|2991|protein_coding|	2	3	3	6	3	1	6	3	3	4	0	6	4	2	7	0
ENSMUST00000000228.4|ENSMUSG00000000223.13|OTTMUSG00000019226.3|OTTMUST00000046036.1|Drp2-201|Drp2|4389|retained_intron|	128	53	68	85	36	27	89	32	26	65	40	102	77	130	58	91
ENSMUST00000000253.5|ENSMUSG00000000247.11|OTTMUSG00000012866.6|OTTMUST00000030849.2|Lhx2-201|Lhx2|2840|protein_coding|	985	710	1308	912	1153	1474	1514	1234	886	1054	950	1090	844	1087	996	1150
ENSMUST00000000254.13|ENSMUSG00000000248.16|OTTMUSG00000028623.6|OTTMUST00000072343.1|Clec2g-201|Clec2g|2463|protein_coding|	0	0	0	0	0	0	0	0	0	0	0	0	0	0	0	0
ENSMUST00000000260.12|ENSMUSG00000000253.13|OTTMUSG00000023421.3|OTTMUST00000056909.1|Gmpr-201|Gmpr|1580|protein_coding|	732	728	526	547	602	674	618	514	630	748	748	625	612	895	930	606
ENSMUST00000000266.8|ENSMUSG00000026535.9|OTTMUSG00000050204.1|OTTMUST00000127582.1|Ifi202b-201|Ifi202b|1697|protein_coding|	1	0	5	0	5	0	3	3	0	4	0	0	0	0	0	4
ENSMUST00000000275.9|ENSMUSG00000038257.10|OTTMUSG00000036483.3|OTTMUST00000093512.3|Glra3-201|Glra3|6508|protein_coding|	1381	821	1468	1066	1561	2015	1718	1544	737	1638	1216	1482	1948	1817	1638	1547
ENSMUST00000000284.6|ENSMUSG00000000275.16|OTTMUSG00000001304.2|OTTMUST00000002623.1|Trim25-201|Trim25|5566|protein_coding|	0	0	0	0	0	0	0	0	0	0	0	0	0	0	0	28
ENSMUST00000000285.8|ENSMUSG00000000276.11|OTTMUSG00000001312.2|-|Dgke-201|Dgke|5208|protein_coding|	2031	1635	1868	1623	1621	1927	2052	1597	1601	2106	1690	2439	1738	2477	2061	1658
ENSMUST00000000287.8|ENSMUSG00000000278.10|OTTMUSG00000001271.1|OTTMUST00000002531.1|Scpep1-201|Scpep1|2097|protein_coding|	327	212	314	196	261	272	405	257	237	328	263	354	304	339	300	258
ENSMUST00000000291.8|ENSMUSG00000000282.12|OTTMUSG00000006185.1|OTTMUST00000013930.1|Mnt-201|Mnt|4590|protein_coding|	1570	1204	1546	1353	1488	1781	1935	1597	1289	1525	1426	1552	1511	1889	1777	1743
ENSMUST00000000299.13|ENSMUSG00000000290.13|OTTMUSG00000019985.4|OTTMUST00000047620.2|Itgb2-201|Itgb2|2970|protein_coding|	132	135	121	81	83	125	117	107	136	110	100	134	107	131	113	90
ENSMUST00000000304.13|ENSMUSG00000000295.13|OTTMUSG00000028054.8|OTTMUST00000069481.6|Hddc2-201|Hddc2|858|protein_coding|	241	186	200	156	196	208	203	192	171	213	199	169	168	243	227	138
ENSMUST00000000305.6|ENSMUSG00000000296.8|OTTMUSG00000063862.1|OTTMUST00000155573.1|Tpd52l1-201|Tpd52l1|1308|protein_coding|	89	122	118	113	113	129	95	127	51	94	86	79	95	129	122	117
ENSMUST00000000310.13|ENSMUSG00000000301.16|OTTMUSG00000005808.3|OTTMUST00000012861.1|Pemt-201|Pemt|953|protein_coding|	16	11	14	0	0	12	19	7	7	7	5	4	7	0	9	7
ENSMUST00000000312.11|ENSMUSG00000000303.12|OTTMUSG00000020588.1|OTTMUST00000048788.1|Cdh1-201|Cdh1|4430|protein_coding|	4	3	1	2	2	2	72	6	2	0	0	6	3	3	17	4
ENSMUST00000000314.12|ENSMUSG00000000305.12|OTTMUSG00000016217.1|OTTMUST00000038868.1|Cdh4-201|Cdh4|6388|protein_coding|	2067	1432	2349	1740	2619	3136	2880	2327	1395	2250	1874	2368	2406	2599	2403	2527
ENSMUST00000000317.12|ENSMUSG00000000308.14|OTTMUSG00000015261.41|OTTMUST00000036156.1|Ckmt1-201|Ckmt1|1620|protein_coding|	3501	3044	3310	2781	2966	3234	3366	3073	3027	2842	2904	3181	3018	3827	3684	3205
ENSMUST00000000326.11|ENSMUSG00000000317.11|OTTMUSG00000006040.2|OTTMUST00000013595.1|Bcl6b-201|Bcl6b|3366|protein_coding|	26	33	29	19	23	40	40	33	17	39	20	36	21	39	35	28
ENSMUST00000000327.12|ENSMUSG00000000318.16|OTTMUSG00000006033.5|OTTMUST00000111307.1|Clec10a-201|Clec10a|1454|protein_coding|	1	0	1	2	0	2	3	0	5	3	4	8	0	0	4	0
ENSMUST00000000329.8|ENSMUSG00000000320.10|OTTMUSG00000006035.2|OTTMUST00000013572.1|Alox12-201|Alox12|3001|protein_coding|	10	15	14	7	10	9	11	7	7	12	7	12	8	15	11	15
ENSMUST00000000335.11|ENSMUSG00000000326.13|OTTMUSG00000026238.2|OTTMUST00000064322.2|Comt-201|Comt|1397|protein_coding|	911	777	651	539	636	703	710	627	681	901	799	900	692	964	958	664
ENSMUST00000000342.2|ENSMUSG00000020676.2|OTTMUSG00000000860.1|OTTMUST00000001670.1|Ccl11-201|Ccl11|1082|protein_coding|	7	6	4	2	4	5	4	1	3	7	2	0	3	2	0	6
ENSMUST00000000348.14|ENSMUSG00000000339.14|OTTMUSG00000027075.3|OTTMUST00000066945.1|Rtca-201|Rtca|1594|protein_coding|	763	660	652	666	643	715	788	650	708	687	685	768	621	940	786	696
ENSMUST00000000349.10|ENSMUSG00000000340.10|OTTMUSG00000027084.3|OTTMUST00000066974.2|Dbt-201|Dbt|3301|protein_coding|	497	423	473	355	440	493	583	507	430	554	436	531	447	570	523	443
ENSMUST00000000356.9|ENSMUSG00000000346.9|OTTMUSG00000071137.1|OTTMUST00000172110.1|Dazap2-201|Dazap2|2135|protein_coding|	2616	1749	2072	1802	2084	2204	2433	1880	2105	2476	1984	2288	1943	2644	2318	1956
ENSMUST00000000365.2|ENSMUSG00000000355.13|OTTMUSG00000017243.2|OTTMUST00000041729.2|Mcts1-201|Mcts1|783|protein_coding|	446	373	340	231	335	341	364	255	364	484	386	350	372	540	428	292
ENSMUST00000000369.3|ENSMUSG00000000359.3|OTTMUSG00000015816.2|OTTMUST00000037607.1|Rem1-201|Rem1|1663|protein_coding|	8	3	6	4	5	6	9	4	4	5	3	4	7	7	6	6
ENSMUST00000000384.7|ENSMUSG00000000374.8|OTTMUSG00000065545.1|OTTMUST00000159629.1|Trappc10-201|Trappc10|5047|protein_coding|	4097	3364	3791	3088	3441	3915	3874	2950	3411	4050	3512	4467	3501	4520	4216	3299
ENSMUST00000000388.14|ENSMUSG00000000378.15|OTTMUSG00000005120.3|OTTMUST00000011466.2|Ccm2-201|Ccm2|1858|protein_coding|	512	367	610	592	632	683	766	616	767	476	570	655	574	607	539	549
ENSMUST00000000394.13|ENSMUSG00000000384.15|OTTMUSG00000005119.5|OTTMUST00000011462.1|Tbrg4-201|Tbrg4|2290|protein_coding|	440	286	407	375	348	407	434	378	282	456	362	465	390	467	456	367
ENSMUST00000000395.7|ENSMUSG00000000385.8|OTTMUSG00000071940.1|OTTMUST00000173942.1|Tmprss2-201|Tmprss2|3161|protein_coding|	0	0	1	0	2	0	2	3	0	6	0	1	1	2	1	4
ENSMUST00000000402.15|ENSMUSG00000000392.17|OTTMUSG00000012825.5|OTTMUST00000096254.1|Fap-201|Fap|2187|protein_coding|	17	0	0	2	0	0	0	0	0	2	4	0	6	0	0	0
ENSMUST00000000412.2|ENSMUSG00000000402.2|OTTMUSG00000019543.1|OTTMUST00000046678.1|Egfl6-201|Egfl6|2704|protein_coding|	88	83	73	75	81	83	88	72	113	103	102	102	93	103	126	71
ENSMUST00000000421.5|ENSMUSG00000000411.7|OTTMUSG00000009663.1|OTTMUST00000022298.1|Tssk3-201|Tssk3|1280|protein_coding|	1	6	1	0	2	3	5	2	5	4	4	4	6	4	4	4
ENSMUST00000000430.13|ENSMUSG00000000420.15|OTTMUSG00000036067.3|OTTMUST00000092647.1|Galnt1-201|Galnt1|3977|protein_coding|	123	103	21	206	186	62	165	83	103	268	144	62	206	124	247	82
ENSMUST00000000445.1|ENSMUSG00000000435.1|OTTMUSG00000064081.1|OTTMUST00000156606.1|Myf5-201|Myf5|2083|protein_coding|	1	1	0	3	0	0	0	0	1	0	0	0	0	1	0	1
ENSMUST00000000449.8|ENSMUSG00000000439.9|OTTMUSG00000056677.5|OTTMUST00000139888.4|Mkrn2-201|Mkrn2|6230|protein_coding|	1155	890	991	721	819	1008	974	870	835	1078	956	989	901	1160	1126	850
ENSMUST00000000450.4|ENSMUSG00000000440.12|OTTMUSG00000056643.7|OTTMUST00000139814.1|Pparg-201|Pparg|1767|protein_coding|	0	19	0	0	0	0	0	13	0	0	0	0	5	0	0	3
ENSMUST00000000451.13|ENSMUSG00000000441.17|OTTMUSG00000020697.8|OTTMUST00000048983.1|Raf1-201|Raf1|3070|protein_coding|	976	899	952	780	815	919	955	923	895	1129	883	1080	854	1037	979	897
ENSMUST00000000466.12|ENSMUSG00000028494.12|OTTMUSG00000007453.6|OTTMUST00000017238.1|Plin2-201|Plin2|1888|protein_coding|	114	95	73	54	80	60	75	73	59	102	80	78	79	133	82	87
ENSMUST00000000476.14|ENSMUSG00000029231.15|OTTMUSG00000056081.3|OTTMUST00000138650.2|Pdgfra-201|Pdgfra|6549|protein_coding|	2103	1590	2472	1654	1941	2385	2297	1745	1644	2374	1754	2229	2127	2228	2093	2059
ENSMUST00000000500.7|ENSMUSG00000000489.7|OTTMUSG00000070840.1|OTTMUST00000171223.1|Pdgfb-201|Pdgfb|2944|protein_coding|	726	639	672	505	652	588	708	564	445	713	644	758	508	872	701	730
ENSMUST00000000505.15|ENSMUSG00000029730.16|OTTMUSG00000022672.4|OTTMUST00000054327.1|Mcm7-201|Mcm7|2962|protein_coding|	181	165	191	141	192	202	225	181	159	244	176	179	179	205	218	188
ENSMUST00000000514.10|ENSMUSG00000026315.13|OTTMUSG00000020994.2|OTTMUST00000049638.1|Serpinb8-201|Serpinb8|3001|protein_coding|	0	24	35	16	32	25	46	12	13	42	0	9	51	20	0	10
ENSMUST00000000542.13|ENSMUSG00000000530.16|OTTMUSG00000029275.2|OTTMUST00000072527.1|Acvrl1-201|Acvrl1|3640|protein_coding|	50	0	0	0	0	144	39	25	0	76	51	25	51	0	89	0
ENSMUST00000000543.5|ENSMUSG00000000531.5|OTTMUSG00000071151.1|OTTMUST00000172161.1|Grasp-201|Grasp|2033|protein_coding|	1291	1226	1020	1018	1087	1078	1395	973	888	1082	1282	1436	780	1743	1318	1074
ENSMUST00000000544.11|ENSMUSG00000000532.11|OTTMUSG00000048171.5|OTTMUST00000123695.5|Acvr1b-201|Acvr1b|4418|protein_coding|	4277	3848	3874	3830	3585	4013	4366	3546	3684	4232	3959	4636	3721	5049	5008	4010
ENSMUST00000000572.6|ENSMUSG00000000560.9|OTTMUSG00000054189.3|OTTMUST00000134575.1|Gabra2-201|Gabra2|2245|nonsense_mediated_decay|	226	80	176	85	72	95	118	126	88	196	155	87	83	194	124	117
ENSMUST00000000573.8|ENSMUSG00000074340.9|OTTMUSG00000036417.2|OTTMUST00000093324.2|Ovgp1-201|Ovgp1|2616|protein_coding|	10	14	13	15	9	9	6	9	15	19	10	11	17	14	18	11
ENSMUST00000000574.2|ENSMUSG00000000562.5|OTTMUSG00000052379.3|OTTMUST00000136295.1|Adora3-201|Adora3|2370|protein_coding|	28	33	29	23	30	15	38	20	27	24	25	30	26	56	26	21
ENSMUST00000000579.2|ENSMUSG00000000567.5|OTTMUSG00000003313.1|OTTMUST00000006937.1|Sox9-201|Sox9|4135|protein_coding|	1420	1016	2199	1281	1916	2046	2247	2014	1302	1939	1352	1474	1417	1527	1643	2017
ENSMUST00000000590.15|ENSMUSG00000032050.18|OTTMUSG00000063089.2|OTTMUST00000153559.1|Rdx-201|Rdx|4380|protein_coding|	443	436	704	533	382	408	440	240	351	422	251	507	301	376	330	441
ENSMUST00000000594.8|ENSMUSG00000000581.8|OTTMUSG00000005196.2|OTTMUST00000011613.1|C1d-201|C1d|2981|protein_coding|	830	655	817	577	700	904	812	615	718	861	760	766	823	943	875	728
ENSMUST00000000608.7|ENSMUSG00000000594.7|OTTMUSG00000005683.2|OTTMUST00000012649.2|Gm2a-201|Gm2a|4127|protein_coding|	1668	1303	1664	1343	1531	1942	1874	1769	1596	1779	1532	1649	1479	1746	1688	1551
ENSMUST00000000619.7|ENSMUSG00000000605.9|OTTMUSG00000037804.2|OTTMUST00000097558.2|Clcn4-201|Clcn4|4607|protein_coding|	5619	4628	5180	4152	4360	5074	5561	4142	4591	5431	4776	6261	4471	6208	5683	4448
ENSMUST00000000631.7|ENSMUSG00000000617.14|OTTMUSG00000007883.1|OTTMUST00000017928.1|Grm6-201|Grm6|4291|protein_coding|	0	0	0	0	0	0	0	0	0	0	0	0	0	0	0	0
ENSMUST00000000632.6|ENSMUSG00000044807.13|OTTMUSG00000007885.1|-|Zfp354c-201|Zfp354c|1683|protein_coding|	154	124	132	66	106	246	242	181	129	105	104	133	95	164	142	152
ENSMUST00000000641.14|ENSMUSG00000000627.15|OTTMUSG00000021185.3|OTTMUST00000050182.1|Sema4f-201|Sema4f|4086|protein_coding|	1623	1492	1614	1122	1285	1553	1584	1143	1192	1541	1205	1746	1373	1677	1538	1328
ENSMUST00000000642.10|ENSMUSG00000000628.10|OTTMUSG00000035991.3|OTTMUST00000092356.1|Hk2-201|Hk2|5513|protein_coding|	162	164	154	161	158	164	149	118	112	168	183	173	170	166	216	143
ENSMUST00000000645.12|ENSMUSG00000000631.20|OTTMUSG00000000073.14|-|Myo18a-201|Myo18a|7307|protein_coding|	0	0	0	0	0	0	0	0	0	0	0	0	0	0	0	0
ENSMUST00000000646.13|ENSMUSG00000000632.13|OTTMUSG00000000068.4|OTTMUST00000014135.1|Sez6-201|Sez6|3964|protein_coding|	1066	663	1069	987	1133	1289	1217	1421	1371	1106	1151	941	930	1108	1728	1322
ENSMUST00000000674.12|ENSMUSG00000029534.17|OTTMUSG00000015033.12|OTTMUST00000058897.1|St7-201|St7|1818|protein_coding|	0	0	0	0	0	0	0	0	0	0	0	0	0	0	0	3
ENSMUST00000000687.8|ENSMUSG00000000673.9|OTTMUSG00000072778.1|OTTMUST00000176108.1|Haao-201|Haao|1381|protein_coding|	0	0	4	0	2	0	1	3	0	0	1	0	0	0	0	2
ENSMUST00000000696.6|ENSMUSG00000000682.7|OTTMUSG00000010233.2|OTTMUST00000023776.1|Cd52-201|Cd52|514|protein_coding|	15	12	11	9	10	18	15	19	8	15	17	6	6	10	8	16
ENSMUST00000000704.5|ENSMUSG00000000690.5|OTTMUSG00000001988.5|-|Hoxb6-201|Hoxb6|1321|protein_coding|	0	0	0	0	0	0	0	0	0	0	0	0	0	0	0	0
ENSMUST00000000707.8|ENSMUSG00000000693.10|OTTMUSG00000022487.2|OTTMUST00000053823.1|Loxl3-201|Loxl3|4098|protein_coding|	72	73	117	71	83	88	97	92	65	105	85	79	75	101	88	96
ENSMUST00000000717.8|ENSMUSG00000000701.8|OTTMUSG00000066221.1|OTTMUST00000160927.1|Tcl1b5-201|Tcl1b5|1055|protein_coding|	0	0	0	0	0	0	0	0	0	0	0	0	0	0	0	0
ENSMUST00000000718.6|ENSMUSG00000079007.4|OTTMUSG00000066223.1|OTTMUST00000160930.1|Tcl1b4-201|Tcl1b4|1031|protein_coding|	0	0	0	0	0	0	0	0	0	0	0	0	0	0	0	0
ENSMUST00000000724.14|ENSMUSG00000000708.14|OTTMUSG00000035538.2|OTTMUST00000091026.1|Kat2b-201|Kat2b|4653|protein_coding|	570	436	554	423	527	515	623	589	593	674	549	566	586	708	653	530
ENSMUST00000000727.3|ENSMUSG00000000711.3|OTTMUSG00000025110.3|OTTMUST00000158357.1|Rab5b-201|Rab5b|3180|protein_coding|	5493	4219	4813	3987	4464	5196	5432	4131	4409	5174	4470	5405	4661	5877	5343	4288
ENSMUST00000000746.11|ENSMUSG00000000730.13|OTTMUSG00000034125.1|OTTMUST00000086338.1|Dnmt3l-201|Dnmt3l|1676|protein_coding|	0	0	0	0	0	0	0	0	0	0	0	0	0	0	0	0
ENSMUST00000000755.14|ENSMUSG00000000739.14|OTTMUSG00000022141.4|OTTMUST00000052561.2|Sult5a1-201|Sult5a1|3805|protein_coding|	9	11	20	20	10	26	21	7	19	8	18	16	10	17	24	11
ENSMUST00000000756.5|ENSMUSG00000000740.12|OTTMUSG00000016486.3|OTTMUST00000039779.1|Rpl13-201|Rpl13|780|protein_coding|	4780	4210	4349	3613	5046	5925	5487	4622	4727	4787	4966	4048	4743	4905	5124	4843
ENSMUST00000000759.8|ENSMUSG00000000743.9|OTTMUSG00000036037.2|OTTMUST00000092503.1|Chmp1a-201|Chmp1a|2140|protein_coding|	2291	2098	2046	1560	1731	2103	2168	1558	1758	2112	1853	2104	1929	2478	2064	1746
ENSMUST00000000767.5|ENSMUSG00000000751.13|OTTMUSG00000006199.3|OTTMUST00000013978.2|Rpa1-201|Rpa1|2942|protein_coding|	1221	1033	1358	839	1325	1359	1351	1307	969	1330	1011	1072	1115	1386	1208	1194
ENSMUST00000000769.13|ENSMUSG00000000753.15|OTTMUSG00000006203.15|OTTMUST00000013988.3|Serpinf1-201|Serpinf1|1832|protein_coding|	37	25	33	40	20	24	55	16	18	9	25	18	25	17	14	30
ENSMUST00000000776.14|ENSMUSG00000000759.14|OTTMUSG00000036064.7|OTTMUST00000092612.2|Tubgcp3-201|Tubgcp3|3797|protein_coding|	997	784	957	684	949	923	831	849	781	1094	899	911	803	1087	1088	827
ENSMUST00000000783.12|ENSMUSG00000000766.18|OTTMUSG00000023338.3|OTTMUST00000056563.1|Oprm1-201|Oprm1|1500|protein_coding|	3	4	3	0	0	6	0	3	13	4	4	0	0	12	0	13
ENSMUST00000000793.12|ENSMUSG00000000776.13|OTTMUSG00000069181.1|OTTMUST00000167371.1|Polr3d-201|Polr3d|2016|protein_coding|	267	229	278	265	274	316	372	264	240	273	263	253	230	342	313	217
ENSMUST00000000804.6|ENSMUSG00000000787.12|OTTMUSG00000017078.1|OTTMUST00000041354.1|Ddx3x-201|Ddx3x|4692|protein_coding|	6989	5638	6731	6162	6874	7636	7816	6633	6543	7331	6525	7461	6658	8572	8643	7008
ENSMUST00000000808.7|ENSMUSG00000000791.9|OTTMUSG00000061579.1|OTTMUST00000150216.1|Il12rb1-201|Il12rb1|2873|protein_coding|	4	0	0	0	0	4	0	8	0	10	0	5	0	0	0	3
ENSMUST00000000809.2|ENSMUSG00000000792.2|OTTMUSG00000026286.1|OTTMUST00000065025.1|Slc5a5-201|Slc5a5|2928|protein_coding|	569	517	492	562	390	553	580	474	407	375	479	534	482	600	409	429
ENSMUST00000000811.7|ENSMUSG00000000794.9|OTTMUSG00000027213.3|OTTMUST00000067297.1|Kcnn3-201|Kcnn3|2884|protein_coding|	421	298	489	360	485	457	472	494	410	492	419	393	355	516	456	567
ENSMUST00000000821.14|ENSMUSG00000000804.14|OTTMUSG00000001019.3|OTTMUST00000095854.1|Usp32-201|Usp32|3362|nonsense_mediated_decay|	0	0	124	18	0	0	0	174	0	10	3	0	0	0	93	63
ENSMUST00000000828.12|ENSMUSG00000000811.13|OTTMUSG00000021186.3|OTTMUST00000050185.2|Txnrd3-201|Txnrd3|2836|protein_coding|	122	108	126	118	140	119	142	116	77	138	110	120	130	158	156	118
ENSMUST00000000834.3|ENSMUSG00000000817.10|OTTMUSG00000050992.1|OTTMUST00000129297.1|Fasl-201|Fasl|1937|protein_coding|	1	0	1	0	0	3	0	0	0	0	1	1	3	3	1	1
ENSMUST00000000844.14|ENSMUSG00000000827.18|OTTMUSG00000016709.5|OTTMUST00000040487.1|Tpd52l2-201|Tpd52l2|2950|protein_coding|	115	59	173	69	101	85	52	125	0	79	89	52	74	129	78	86
ENSMUST00000000881.12|ENSMUSG00000000861.15|OTTMUSG00000005291.2|OTTMUST00000011803.1|Bcl11a-201|Bcl11a|3061|protein_coding|	798	713	846	839	604	593	1039	814	896	788	790	1036	634	642	1076	739
ENSMUST00000000889.6|ENSMUSG00000000869.12|OTTMUSG00000005642.4|OTTMUST00000012550.2|Il4-201|Il4|590|protein_coding|	0	0	0	0	1	0	0	0	0	0	0	0	0	0	0	0
ENSMUST00000000894.5|ENSMUSG00000027490.17|OTTMUSG00000015917.1|OTTMUST00000037810.1|E2f1-201|E2f1|2755|protein_coding|	164	163	87	77	107	144	111	101	142	101	92	136	78	163	145	65
ENSMUST00000000895.12|ENSMUSG00000027489.15|OTTMUSG00000015792.2|OTTMUST00000037552.1|Necab3-201|Necab3|1829|protein_coding|	622	618	386	569	313	461	467	368	507	422	496	856	339	641	584	331
ENSMUST00000000896.10|ENSMUSG00000000876.11|OTTMUSG00000015921.1|OTTMUST00000037821.1|Pxmp4-201|Pxmp4|2789|protein_coding|	382	257	277	258	271	341	307	282	335	375	286	373	271	397	339	287
ENSMUST00000000901.12|ENSMUSG00000000881.12|OTTMUSG00000016499.3|OTTMUST00000039846.1|Dlg3-201|Dlg3|4885|protein_coding|	2084	1750	2085	1736	2325	2574	2819	2043	2090	2379	2057	3015	2143	2512	2451	2171
ENSMUST00000000904.14|ENSMUSG00000000884.17|OTTMUSG00000021511.4|OTTMUST00000172913.1|Gnb1l-201|Gnb1l|1412|nonsense_mediated_decay|	8	0	8	0	6	5	14	12	18	9	10	0	9	24	4	5
ENSMUST00000000910.6|ENSMUSG00000000889.8|OTTMUSG00000011838.1|OTTMUST00000027810.1|Dbh-201|Dbh|2552|protein_coding|	6	4	6	10	6	6	5	13	5	2	5	18	2	3	2	4
ENSMUST00000000924.12|ENSMUSG00000000901.17|OTTMUSG00000031859.3|OTTMUST00000078994.1|Mmp11-201|Mmp11|2288|protein_coding|	25	16	20	21	26	37	35	26	17	20	24	39	21	28	20	18
ENSMUST00000000925.9|ENSMUSG00000000902.13|OTTMUSG00000031849.1|OTTMUST00000078972.1|Smarcb1-201|Smarcb1|1660|protein_coding|	1122	812	1004	803	978	886	1069	809	909	988	788	1113	874	1099	1113	866
ENSMUST00000000926.2|ENSMUSG00000000903.3|OTTMUSG00000016465.2|OTTMUST00000039672.2|Vpreb3-201|Vpreb3|625|protein_coding|	1	0	2	0	2	4	5	1	2	2	1	3	2	6	2	2
ENSMUST00000000939.14|ENSMUSG00000000915.15|OTTMUSG00000035912.4|OTTMUST00000092103.3|Hip1r-201|Hip1r|6735|protein_coding|	2048	1851	1707	1888	1729	1841	2001	1658	1863	1707	2113	1927	1637	2285	2284	1761
ENSMUST00000000940.14|ENSMUSG00000000916.15|OTTMUSG00000024361.3|OTTMUST00000059677.1|Nsun5-201|Nsun5|2243|protein_coding|	95	89	80	50	63	89	70	77	56	85	61	96	73	113	79	67
ENSMUST00000000958.8|ENSMUSG00000000934.9|OTTMUSG00000028073.2|OTTMUST00000069534.1|Top1mt-201|Top1mt|1903|protein_coding|	423	328	464	301	506	506	518	458	291	399	360	333	431	433	400	430
ENSMUST00000000964.5|ENSMUSG00000029844.9|OTTMUSG00000018885.3|OTTMUST00000045418.2|Hoxa1-201|Hoxa1|2251|protein_coding|	0	0	0	0	0	0	0	0	0	0	0	0	0	0	0	0
ENSMUST00000000984.8|ENSMUSG00000000958.10|OTTMUSG00000053898.3|OTTMUST00000134081.1|Slc7a7-201|Slc7a7|2132|protein_coding|	25	7	25	0	19	50	0	50	0	0	25	11	38	0	30	36
ENSMUST00000000985.6|ENSMUSG00000000959.7|OTTMUSG00000053878.2|OTTMUST00000134060.1|Oxa1l-201|Oxa1l|2538|protein_coding|	812	616	761	672	731	881	821	712	780	807	745	852	702	905	844	852
ENSMUST00000001002.7|ENSMUSG00000000976.13|OTTMUSG00000000978.1|OTTMUST00000001920.1|Heatr6-201|Heatr6|5614|protein_coding|	236	154	294	180	279	342	238	177	183	254	227	266	236	252	327	282
ENSMUST00000001008.5|ENSMUSG00000000982.5|OTTMUSG00000000991.1|OTTMUST00000001950.1|Ccl3-201|Ccl3|766|protein_coding|	2	1	1	2	0	1	0	0	7	1	3	3	0	3	1	2
ENSMUST00000001009.13|ENSMUSG00000000983.13|OTTMUSG00000000970.6|OTTMUST00000001906.3|Wfdc18-201|Wfdc18|521|protein_coding|	10	6	11	8	8	11	23	9	12	22	16	14	31	10	14	13
ENSMUST00000001027.6|ENSMUSG00000063558.4|OTTMUSG00000029784.3|OTTMUST00000073919.2|Aox1-201|Aox1|4423|protein_coding|	71	68	83	41	57	57	95	73	67	80	51	57	57	74	59	52
ENSMUST00000001036.10|ENSMUSG00000032175.11|OTTMUSG00000063155.4|-|Tyk2-201|Tyk2|4619|protein_coding|	0	0	0	0	0	0	0	0	0	0	0	0	0	23	0	0
ENSMUST00000001040.6|ENSMUSG00000001014.6|OTTMUSG00000063056.1|OTTMUST00000153471.1|Icam4-201|Icam4|971|protein_coding|	7	5	7	0	5	5	2	0	6	3	5	10	0	3	0	5
ENSMUST00000001042.9|ENSMUSG00000001016.12|OTTMUSG00000052750.1|OTTMUST00000132072.1|Ilf2-201|Ilf2|2027|protein_coding|	1683	1351	1385	1094	1363	1564	1612	1275	1427	1616	1462	1499	1453	1875	1789	1383
ENSMUST00000001043.13|ENSMUSG00000001017.15|OTTMUSG00000021869.5|OTTMUST00000051917.1|Chtop-201|Chtop|3257|protein_coding|	1388	641	1063	1051	960	1330	1110	817	403	707	1042	848	496	1138	1164	1074
ENSMUST00000001046.6|ENSMUSG00000001020.8|OTTMUSG00000022114.4|OTTMUST00000052492.2|S100a4-201|S100a4|498|protein_coding|	9	5	4	9	4	4	12	10	10	14	5	12	8	14	6	13
ENSMUST00000001047.7|ENSMUSG00000001021.13|OTTMUSG00000052753.2|OTTMUST00000132083.1|S100a3-201|S100a3|712|protein_coding|	0	1	7	2	3	3	2	0	5	5	4	10	2	1	1	0
ENSMUST00000001049.4|ENSMUSG00000001023.10|OTTMUSG00000022120.1|-|S100a5-201|S100a5|422|protein_coding|	1	1	0	0	0	0	0	0	1	0	0	0	0	2	0	0
ENSMUST00000001051.8|ENSMUSG00000001025.8|OTTMUSG00000052755.1|OTTMUST00000132086.1|S100a6-201|S100a6|731|protein_coding|	126	84	118	54	108	121	142	71	80	170	100	106	125	112	146	112
ENSMUST00000001055.14|ENSMUSG00000001029.15|OTTMUSG00000003420.6|OTTMUST00000007199.2|Icam2-201|Icam2|1282|protein_coding|	15	21	10	8	18	18	13	10	4	12	22	10	12	22	28	20
ENSMUST00000001059.8|ENSMUSG00000020715.9|OTTMUSG00000003414.1|OTTMUST00000007182.1|Ern1-201|Ern1|6946|protein_coding|	326	275	298	248	259	255	322	238	233	329	297	364	305	326	356	257
ENSMUST00000001063.14|ENSMUSG00000001036.17|OTTMUSG00000005838.4|OTTMUST00000012981.1|Epn2-201|Epn2|4243|protein_coding|	1035	743	794	881	696	1185	887	1024	1018	591	726	1133	891	1151	846	754
ENSMUST00000001079.14|ENSMUSG00000001052.15|OTTMUSG00000036442.3|OTTMUST00000093367.2|Sec24b-201|Sec24b|5128|protein_coding|	1389	1082	1468	1325	1326	1408	1479	1420	1239	1507	1240	1681	1262	1615	1792	1440
ENSMUST00000001080.15|ENSMUSG00000001053.15|OTTMUSG00000005606.2|OTTMUST00000012474.1|N4bp3-201|N4bp3|2367|protein_coding|	218	264	228	196	177	181	211	204	242	189	138	241	131	214	229	203
ENSMUST00000001081.9|ENSMUSG00000001054.9|OTTMUSG00000005605.2|OTTMUST00000012471.1|Rmnd5b-201|Rmnd5b|1946|protein_coding|	1008	893	883	673	766	822	842	717	802	1019	798	932	752	1041	882	749
ENSMUST00000001083.3|ENSMUSG00000001056.3|OTTMUSG00000005610.4|OTTMUST00000083440.1|Nhp2-201|Nhp2|825|retained_intron|	69	46	62	34	26	58	47	22	62	51	29	93	53	71	31	36
ENSMUST00000001092.14|ENSMUSG00000001065.15|OTTMUSG00000022150.8|OTTMUST00000052596.2|Zfp276-201|Zfp276|4071|protein_coding|	168	155	184	162	166	159	185	156	172	216	173	175	153	219	236	180
ENSMUST00000001108.10|ENSMUSG00000029106.14|OTTMUSG00000023097.6|OTTMUST00000055786.1|Add1-201|Add1|3898|protein_coding|	1943	1875	1399	1127	698	653	1163	2	1410	2156	1484	2339	974	2024	1785	490
ENSMUST00000001109.10|ENSMUSG00000001082.12|OTTMUSG00000023147.6|OTTMUST00000055944.1|Mfsd10-201|Mfsd10|1907|protein_coding|	83	112	58	56	92	137	84	55	78	138	57	133	61	93	58	65
ENSMUST00000001112.13|ENSMUSG00000052783.16|OTTMUSG00000023169.2|OTTMUST00000056031.1|Grk4-201|Grk4|2408|protein_coding|	12	11	18	13	37	37	19	21	12	35	17	31	38	31	9	32
ENSMUST00000001115.15|ENSMUSG00000074886.11|OTTMUSG00000068263.1|OTTMUST00000164984.1|Grk6-201|Grk6|2994|protein_coding|	870	720	670	655	599	716	778	636	648	906	726	859	741	874	807	675
ENSMUST00000001116.4|ENSMUSG00000001089.14|OTTMUSG00000009704.6|-|Luzp1-201|Luzp1|7246|protein_coding|	9	4	0	3	3	0	9	2	374	338	11	30	8	20	0	60
ENSMUST00000001122.5|ENSMUSG00000001095.5|OTTMUSG00000000151.1|OTTMUST00000000474.1|Slc13a2-201|Slc13a2|2412|protein_coding|	0	0	0	0	0	0	0	0	0	0	0	0	0	0	0	0
ENSMUST00000001125.5|ENSMUSG00000001098.15|OTTMUSG00000014437.3|OTTMUST00000034253.1|Kctd10-201|Kctd10|1026|protein_coding|	69	31	51	68	46	75	36	45	53	38	39	58	44	50	7	50
ENSMUST00000001126.3|ENSMUSG00000020829.9|OTTMUSG00000000134.2|OTTMUST00000000430.1|Slc46a1-201|Slc46a1|1978|protein_coding|	179	143	177	161	177	199	186	169	146	195	144	175	183	222	206	169
ENSMUST00000001127.10|ENSMUSG00000001100.10|OTTMUSG00000000137.3|OTTMUST00000000443.1|Poldip2-201|Poldip2|2054|protein_coding|	1652	1276	1377	1253	1329	1580	1568	1222	1337	1522	1463	1445	1405	1742	1576	1399
ENSMUST00000001130.7|ENSMUSG00000001103.7|OTTMUSG00000000145.4|OTTMUST00000000464.3|Sebox-201|Sebox|1351|protein_coding|	12	12	0	9	0	19	9	16	9	16	0	0	19	18	12	14
ENSMUST00000001147.4|ENSMUSG00000001119.7|OTTMUSG00000020489.1|OTTMUST00000048591.1|Col6a1-201|Col6a1|4100|protein_coding|	352	432	423	340	413	374	361	340	444	545	388	378	286	554	470	567
ENSMUST00000001148.10|ENSMUSG00000001120.15|OTTMUSG00000035211.2|OTTMUST00000089693.1|Pcbp3-201|Pcbp3|2013|protein_coding|	699	527	758	576	622	674	716	643	556	674	622	757	581	768	843	649
ENSMUST00000001155.10|ENSMUSG00000001127.12|OTTMUSG00000017167.6|OTTMUST00000041570.3|Araf-201|Araf|2358|protein_coding|	109	47	59	67	79	84	95	109	88	59	55	67	69	96	97	62
ENSMUST00000001156.7|ENSMUSG00000001128.7|OTTMUSG00000017182.2|OTTMUST00000041609.2|Cfp-201|Cfp|1636|protein_coding|	20	27	27	19	28	23	17	14	12	34	21	19	23	32	29	25
ENSMUST00000001162.9|ENSMUSG00000001134.9|OTTMUSG00000017183.1|OTTMUST00000041612.1|Uxt-201|Uxt|636|processed_transcript|	0	5	6	5	4	9	12	10	7	4	5	7	15	14	10	10
ENSMUST00000001166.13|ENSMUSG00000001138.13|OTTMUSG00000021763.2|OTTMUST00000051653.1|Cnnm3-201|Cnnm3|5193|protein_coding|	89	275	266	189	355	110	171	259	348	260	307	87	235	428	314	307
ENSMUST00000001171.12|ENSMUSG00000001143.13|OTTMUSG00000021558.4|OTTMUST00000051149.2|Lman2l-201|Lman2l|2174|nonsense_mediated_decay|	0	0	9	0	0	6	0	12	8	0	0	17	0	0	0	19
ENSMUST00000001172.11|ENSMUSG00000079610.9|OTTMUSG00000049837.2|OTTMUST00000126926.2|Ankrd39-201|Ankrd39|2109|protein_coding|	100	79	112	40	62	84	75	51	68	105	87	71	110	76	81	56
ENSMUST00000001179.6|ENSMUSG00000001151.10|OTTMUSG00000065239.2|OTTMUST00000158982.1|Pcnt-201|Pcnt|9331|protein_coding|	0	128	136	243	91	41	39	157	119	0	118	0	74	97	0	74
ENSMUST00000001181.12|ENSMUSG00000020241.13|OTTMUSG00000020488.1|OTTMUST00000048588.1|Col6a2-201|Col6a2|3949|protein_coding|	176	189	150	124	204	179	212	160	147	173	200	106	147	244	308	257
ENSMUST00000001183.7|ENSMUSG00000001155.13|OTTMUSG00000020446.1|OTTMUST00000048531.1|Ftcd-201|Ftcd|1933|protein_coding|	0	0	0	3	0	0	0	0	0	0	0	0	0	0	0	0
ENSMUST00000001184.9|ENSMUSG00000001156.9|OTTMUSG00000056544.1|OTTMUST00000139669.1|Mxd1-201|Mxd1|4666|protein_coding|	658	598	613	607	520	682	722	659	706	825	763	667	573	757	859	664
ENSMUST00000001185.13|ENSMUSG00000001157.13|OTTMUSG00000024678.2|OTTMUST00000060696.2|Gmcl1-201|Gmcl1|2949|protein_coding|	674	598	569	485	622	660	779	544	632	700	580	726	600	798	768	605
ENSMUST00000001186.10|ENSMUSG00000001158.13|OTTMUSG00000024139.2|OTTMUST00000059058.2|Snrnp27-201|Snrnp27|885|protein_coding|	527	364	422	391	508	621	644	566	473	490	459	388	470	531	608	545
ENSMUST00000001187.14|ENSMUSG00000029994.17|OTTMUSG00000022166.6|OTTMUST00000139844.1|Anxa4-201|Anxa4|2002|protein_coding|	22	45	42	15	30	41	56	61	21	77	33	16	13	46	41	4
ENSMUST00000001202.14|ENSMUSG00000001173.15|OTTMUSG00000017566.2|OTTMUST00000042689.1|Ocrl-201|Ocrl|5253|protein_coding|	2290	1852	2352	1942	2272	2444	2504	2069	2083	2511	2155	2550	2340	2750	2993	2525
ENSMUST00000001204.7|ENSMUSG00000001175.16|OTTMUSG00000016979.4|OTTMUST00000041175.3|Calm1-201|Calm1|3987|protein_coding|	262	369	325	112	168	70	156	125	264	608	167	311	258	381	151	205
ENSMUST00000001226.10|ENSMUSG00000022436.16|OTTMUSG00000021739.6|OTTMUST00000050197.2|Sh3bp1-201|Sh3bp1|2375|protein_coding|	139	90	151	130	170	153	163	183	155	126	137	120	123	179	180	153
ENSMUST00000001240.11|ENSMUSG00000001211.15|OTTMUSG00000020522.3|OTTMUST00000048657.1|Agpat3-201|Agpat3|5980|protein_coding|	3892	3479	3716	3295	3373	3838	3865	2940	3581	3898	3555	4434	3313	4540	4423	3308
ENSMUST00000001242.8|ENSMUSG00000053329.7|OTTMUSG00000065543.1|OTTMUST00000159622.1|Gatd3a-201|Gatd3a|1378|protein_coding|	1309	1135	1065	785	1057	1170	1258	1059	988	1143	1040	1202	1017	1273	1242	1010
ENSMUST00000001247.11|ENSMUSG00000029130.12|OTTMUSG00000030390.9|OTTMUST00000075278.3|Rnf32-201|Rnf32|1600|protein_coding|	113	53	40	70	87	97	69	41	101	38	17	29	116	116	40	20
ENSMUST00000001253.7|ENSMUSG00000020651.8|OTTMUSG00000065104.1|OTTMUST00000158664.1|Slc26a4-201|Slc26a4|3075|protein_coding|	169	168	140	103	118	141	114	98	100	128	133	158	140	215	142	119
ENSMUST00000001254.5|ENSMUSG00000001225.12|OTTMUSG00000035459.4|OTTMUST00000090744.2|Slc26a3-201|Slc26a3|2908|protein_coding|	2	1	7	0	0	12	5	11	2	17	3	0	4	3	6	8
ENSMUST00000001256.10|ENSMUSG00000001227.12|OTTMUSG00000072369.1|OTTMUST00000175022.1|Sema6b-201|Sema6b|3736|protein_coding|	4600	3818	4648	3780	4678	5036	5207	3708	4131	3987	3643	4277	3595	5024	4953	4081
ENSMUST00000001258.14|ENSMUSG00000001228.14|OTTMUSG00000021035.4|OTTMUST00000049736.2|Uhrf1-201|Uhrf1|3586|protein_coding|	17	20	21	16	0	34	34	0	0	0	0	0	0	0	17	5
ENSMUST00000001279.14|ENSMUSG00000001247.16|OTTMUSG00000022193.6|OTTMUST00000052721.3|Lsr-201|Lsr|2167|protein_coding|	14	8	32	0	23	35	62	40	20	5	0	30	41	58	39	55
ENSMUST00000001280.13|ENSMUSG00000001248.15|OTTMUSG00000045673.7|OTTMUST00000119572.2|Gramd1a-201|Gramd1a|2713|protein_coding|	1461	1280	1206	1124	1145	1240	1367	1194	1035	1246	1200	1377	1227	1447	1467	1149
ENSMUST00000001284.12|ENSMUSG00000026641.13|OTTMUSG00000030990.5|OTTMUST00000076759.2|Usf1-201|Usf1|1115|nonsense_mediated_decay|	141	123	157	99	133	138	150	124	86	160	112	94	104	126	157	89
ENSMUST00000001304.8|ENSMUSG00000001270.9|OTTMUSG00000066365.1|OTTMUST00000161257.1|Ckb-201|Ckb|1472|protein_coding|	17251	14861	14275	12065	13755	13941	15683	12227	16972	16890	16750	15896	13144	16940	19668	14316
ENSMUST00000001319.14|ENSMUSG00000001300.16|OTTMUSG00000022160.3|OTTMUST00000052622.2|Efnb2-201|Efnb2|4793|protein_coding|	2717	2079	2789	2302	2454	2910	3086	2282	2419	2378	1969	3344	2272	2567	2511	2559
ENSMUST00000001326.6|ENSMUSG00000001280.13|OTTMUSG00000035159.3|OTTMUST00000089532.2|Sp1-201|Sp1|7754|protein_coding|	894	698	931	724	973	1029	937	827	828	1126	855	939	878	1170	1094	932
ENSMUST00000001327.10|ENSMUSG00000001281.10|OTTMUSG00000030863.5|OTTMUST00000076379.3|Itgb7-201|Itgb7|2683|protein_coding|	9	4	14	5	7	5	15	7	4	14	5	6	2	10	14	7
ENSMUST00000001331.12|ENSMUSG00000001285.12|OTTMUSG00000035795.2|OTTMUST00000091640.2|Myg1-201|Myg1|981|protein_coding|	0	0	0	0	0	4	3	8	13	0	4	0	0	5	0	0
ENSMUST00000001335.6|ENSMUSG00000001289.12|OTTMUSG00000035798.2|OTTMUST00000091653.1|Pfdn5-201|Pfdn5|570|nonsense_mediated_decay|	25	31	54	6	9	42	56	7	5	16	19	19	41	8	10	15
ENSMUST00000001339.5|ENSMUSG00000001305.5|OTTMUSG00000034905.1|OTTMUST00000088735.1|Rrp15-201|Rrp15|1321|protein_coding|	103	115	121	109	137	157	145	125	75	117	111	84	118	140	138	152
ENSMUST00000001347.6|ENSMUSG00000001313.12|OTTMUSG00000002875.1|OTTMUST00000005892.1|Rnd2-201|Rnd2|1394|protein_coding|	2069	1739	1825	1395	1722	2075	1800	1487	1834	2259	1953	1888	2042	1882	2056	1724
ENSMUST00000001384.5|ENSMUSG00000001349.5|OTTMUSG00000062332.1|OTTMUST00000152043.1|Cnn1-201|Cnn1|2381|protein_coding|	7	2	9	1	13	6	6	7	4	6	4	0	3	11	2	8
ENSMUST00000001402.13|ENSMUSG00000001366.14|OTTMUSG00000034577.3|OTTMUST00000087723.2|Fbxo9-201|Fbxo9|1850|protein_coding|	0	21	17	13	13	75	42	57	70	64	0	49	89	107	55	25
ENSMUST00000001412.16|ENSMUSG00000001376.17|OTTMUSG00000035289.4|OTTMUST00000090017.3|Vps50-201|Vps50|3788|protein_coding|	2644	2099	2206	1870	2038	2453	2499	1909	2057	2363	2166	2411	2145	2871	2534	2020
ENSMUST00000001415.8|ENSMUSG00000117679.1|OTTMUSG00000073393.1|OTTMUST00000178086.1|Apbb3-201|Apbb3|2067|protein_coding|	519	425	436	307	415	487	460	301	404	464	396	512	387	559	472	339
ENSMUST00000001416.7|ENSMUSG00000001380.7|OTTMUSG00000073402.1|OTTMUST00000178129.1|Hars-201|Hars|1989|protein_coding|	1525	1364	1560	1443	1532	1720	1976	1593	1340	1539	1365	1542	1385	1876	1698	1658
ENSMUST00000001419.9|ENSMUSG00000001383.9|OTTMUSG00000073403.1|OTTMUST00000178133.1|Zmat2-201|Zmat2|2310|protein_coding|	2857	2379	2524	2574	2550	3383	3491	2881	2651	2652	2655	2749	2427	3298	3264	3012
ENSMUST00000001439.6|ENSMUSG00000001403.13|OTTMUSG00000001153.2|OTTMUST00000039373.1|Ube2c-201|Ube2c|2191|protein_coding|	0	1	0	0	0	0	0	0	0	0	0	0	1	0	0	0
ENSMUST00000001451.10|ENSMUSG00000001415.10|OTTMUSG00000052142.1|OTTMUST00000131031.1|Smg5-201|Smg5|4448|protein_coding|	1707	1456	1556	1365	1513	1585	1623	1300	1714	1641	1582	1866	1504	1943	1788	1459
ENSMUST00000001452.13|ENSMUSG00000001416.13|OTTMUSG00000035166.3|OTTMUST00000089567.1|Cct3-201|Cct3|1977|protein_coding|	2255	1824	2075	1656	2063	2408	2344	1854	1845	2151	2024	2206	2133	2482	2265	2002
ENSMUST00000001454.13|ENSMUSG00000001418.13|OTTMUSG00000027147.5|OTTMUST00000110151.2|Glmp-201|Glmp|1017|protein_coding|	0	0	0	0	0	0	0	0	0	0	0	0	0	0	0	0
ENSMUST00000001455.12|ENSMUSG00000001419.17|OTTMUSG00000027132.1|OTTMUST00000067113.1|Mef2d-201|Mef2d|5401|protein_coding|	5165	4678	4937	4506	4585	5134	5845	4099	4274	5137	4844	6057	4609	6073	6242	4761
ENSMUST00000001456.10|ENSMUSG00000001420.13|OTTMUSG00000022067.4|OTTMUST00000052391.1|Tmem79-201|Tmem79|2406|protein_coding|	0	0	0	3	2	0	0	0	0	0	4	0	0	0	0	0
ENSMUST00000001460.13|ENSMUSG00000001424.14|OTTMUSG00000035791.6|OTTMUST00000091607.2|Snd1-201|Snd1|3482|protein_coding|	2563	2343	2555	1991	2448	2559	2608	2103	2124	2520	2299	2528	2225	2819	2825	2487
ENSMUST00000001479.4|ENSMUSG00000001440.5|OTTMUSG00000002303.3|OTTMUST00000004585.2|Kpnb1-201|Kpnb1|5894|protein_coding|	6328	5317	6399	5761	5787	6294	6909	5435	5400	6313	5392	7119	5760	7467	7507	6241
ENSMUST00000001480.13|ENSMUSG00000001441.13|OTTMUSG00000002302.26|OTTMUST00000004584.6|Npepps-201|Npepps|4215|protein_coding|	4958	3791	4458	3943	4110	4634	5122	3951	4104	4540	3888	5214	4116	5371	5408	4147
ENSMUST00000001484.2|ENSMUSG00000001444.2|OTTMUSG00000002233.2|OTTMUST00000004472.2|Tbx21-201|Tbx21|2488|protein_coding|	3	1	1	1	2	1	1	3	2	1	2	1	1	3	0	0
ENSMUST00000001485.9|ENSMUSG00000001445.10|OTTMUSG00000002231.1|OTTMUST00000004467.1|Mrpl10-201|Mrpl10|1708|protein_coding|	1170	925	934	761	941	1058	994	830	882	1069	912	917	958	1201	1041	917
ENSMUST00000001497.8|ENSMUSG00000022219.10|OTTMUSG00000027852.2|OTTMUST00000068961.2|Cideb-201|Cideb|1212|protein_coding|	61	62	33	39	25	23	37	24	32	42	37	42	32	50	38	31
ENSMUST00000001507.4|ENSMUSG00000001467.5|OTTMUSG00000022725.2|OTTMUST00000054505.1|Cyp51-201|Cyp51|3931|protein_coding|	1666	1412	1546	1407	1472	1775	1943	1527	1477	1710	1469	1827	1693	1793	1767	1544
ENSMUST00000001513.7|ENSMUSG00000001473.7|OTTMUSG00000074422.1|OTTMUST00000180610.1|Tubb6-201|Tubb6|1758|protein_coding|	35	27	46	16	24	46	47	38	97	129	114	151	112	151	163	100
ENSMUST00000001520.12|ENSMUSG00000031967.15|OTTMUSG00000031059.2|OTTMUST00000076944.2|Afg3l1-201|Afg3l1|4227|protein_coding|	471	417	493	438	507	522	570	459	473	535	514	548	454	509	639	430
ENSMUST00000001522.9|ENSMUSG00000001482.15|OTTMUSG00000022172.3|OTTMUST00000052647.1|Def8-201|Def8|3214|protein_coding|	58	31	34	14	34	61	48	0	49	0	38	119	77	32	64	0
ENSMUST00000001534.6|ENSMUSG00000001494.6|OTTMUSG00000002135.2|OTTMUST00000004344.2|Sost-201|Sost|2066|protein_coding|	0	5	2	3	2	0	0	0	0	2	2	0	0	0	1	1
ENSMUST00000001536.8|ENSMUSG00000001496.15|OTTMUSG00000044396.1|OTTMUST00000116869.1|Nkx2-1-201|Nkx2-1|2809|protein_coding|	24	13	12	8	27	23	8	4	34	32	32	0	19	36	24	18
ENSMUST00000001538.9|ENSMUSG00000001497.18|OTTMUSG00000023206.3|-|Pax9-201|Pax9|4166|protein_coding|	2	0	4	1	6	1	0	3	0	1	1	1	0	1	0	1
ENSMUST00000001544.11|ENSMUSG00000023186.14|OTTMUSG00000027411.3|OTTMUST00000067812.2|Vwa5a-201|Vwa5a|4157|protein_coding|	208	251	311	209	278	359	377	253	251	448	209	351	326	289	372	307
ENSMUST00000001547.7|ENSMUSG00000001506.10|OTTMUSG00000002059.2|OTTMUST00000004184.1|Col1a1-201|Col1a1|5930|protein_coding|	100	53	88	62	94	116	227	109	44	68	53	60	69	77	101	119
ENSMUST00000001548.13|ENSMUSG00000001507.16|OTTMUSG00000001616.3|OTTMUST00000003158.2|Itga3-201|Itga3|4861|protein_coding|	302	177	378	297	258	138	344	306	209	256	87	178	255	384	315	235
ENSMUST00000001559.10|ENSMUSG00000001518.12|OTTMUSG00000023984.3|OTTMUST00000058631.1|Itfg2-201|Itfg2|2320|protein_coding|	294	271	287	227	262	334	346	330	339	342	294	350	304	341	359	316
ENSMUST00000001561.11|ENSMUSG00000001520.12|OTTMUSG00000026982.4|OTTMUST00000066687.1|Nrip2-201|Nrip2|1893|protein_coding|	331	335	328	248	327	386	298	296	254	395	306	306	446	427	495	363
ENSMUST00000001562.8|ENSMUSG00000001521.12|OTTMUSG00000022778.4|OTTMUST00000054691.2|Tulp3-201|Tulp3|3374|protein_coding|	337	286	415	267	368	354	390	343	263	408	273	306	274	353	284	329
ENSMUST00000001565.14|ENSMUSG00000001524.14|OTTMUSG00000034602.4|OTTMUST00000087787.2|Gtf2h4-201|Gtf2h4|1679|protein_coding|	217	180	217	161	169	186	225	180	189	189	192	212	168	254	191	188
ENSMUST00000001566.9|ENSMUSG00000001525.10|OTTMUSG00000026311.5|OTTMUST00000065077.2|Tubb5-201|Tubb5|2649|protein_coding|	13679	11317	12009	10478	11127	12273	13507	10614	10810	12297	11049	14046	10816	14921	13842	11300
ENSMUST00000001569.14|ENSMUSG00000059714.13|OTTMUSG00000037406.2|OTTMUST00000096512.1|Flot1-201|Flot1|1825|protein_coding|	2573	2032	2069	2083	2224	2525	2656	2156	1920	2129	2060	2654	2051	2742	2417	2215
ENSMUST00000001583.7|ENSMUSG00000001542.7|OTTMUSG00000067493.2|OTTMUST00000163389.1|Ell2-201|Ell2|4382|protein_coding|	935	727	597	769	504	720	707	562	817	717	744	850	750	1118	1087	551
ENSMUST00000001592.14|ENSMUSG00000001552.14|OTTMUSG00000006276.1|OTTMUST00000014199.1|Jup-201|Jup|3205|protein_coding|	993	781	1005	1070	849	819	1060	880	1050	963	676	1247	726	914	1121	891
ENSMUST00000001595.9|ENSMUSG00000001555.10|OTTMUSG00000006274.2|OTTMUST00000014190.1|Fkbp10-201|Fkbp10|2584|protein_coding|	150	120	158	93	152	137	164	144	117	168	100	133	144	165	146	154
ENSMUST00000001599.3|ENSMUSG00000001558.5|OTTMUSG00000006277.3|OTTMUST00000014208.3|Klhl10-201|Klhl10|2017|protein_coding|	10	12	5	6	8	8	8	12	9	6	5	11	6	11	16	12
ENSMUST00000001608.7|ENSMUSG00000001566.9|OTTMUSG00000037528.3|-|Mnx1-201|Mnx1|2018|protein_coding|	0	0	0	0	0	0	1	0	0	0	0	0	0	0	0	0
ENSMUST00000001611.10|ENSMUSG00000001569.10|OTTMUSG00000026730.3|OTTMUST00000066120.3|Nom1-201|Nom1|9219|protein_coding|	796	720	803	645	792	855	910	731	685	824	811	782	795	1007	946	773
ENSMUST00000001619.15|ENSMUSG00000001576.15|OTTMUSG00000035774.19|OTTMUST00000091565.4|Ergic1-201|Ergic1|767|protein_coding|	13	0	4	7	0	19	4	6	16	0	0	0	8	13	13	12
ENSMUST00000001620.12|ENSMUSG00000027680.15|OTTMUSG00000052173.3|OTTMUST00000131174.2|Fxr1-201|Fxr1|2459|protein_coding|	484	342	341	419	407	479	461	362	377	364	418	451	397	596	521	399
ENSMUST00000001626.9|ENSMUSG00000001583.13|OTTMUSG00000006012.4|OTTMUST00000013470.2|Tnk1-201|Tnk1|2778|protein_coding|	3	0	0	0	0	0	0	0	2	0	2	1	0	1	0	1
ENSMUST00000001631.6|ENSMUSG00000001588.12|OTTMUSG00000006015.5|OTTMUST00000013477.5|Acap1-201|Acap1|2482|protein_coding|	0	0	0	0	3	3	4	0	0	0	1	0	0	0	0	1
ENSMUST00000001652.6|ENSMUSG00000021070.6|OTTMUSG00000066336.1|OTTMUST00000161162.1|Bdkrb2-201|Bdkrb2|3792|protein_coding|	8	3	11	8	7	5	10	10	18	13	11	10	8	8	16	2
ENSMUST00000001667.12|ENSMUSG00000001622.15|OTTMUSG00000025838.2|OTTMUST00000063656.1|Csn3-201|Csn3|991|protein_coding|	0	0	0	1	0	0	0	0	3	0	1	0	0	0	0	0
ENSMUST00000001672.11|ENSMUSG00000001627.12|OTTMUSG00000035474.4|OTTMUST00000090788.2|Ifrd1-201|Ifrd1|3378|protein_coding|	236	166	171	174	163	188	232	153	141	207	164	178	179	249	180	147
ENSMUST00000001675.13|ENSMUSG00000001630.13|OTTMUSG00000025646.5|OTTMUST00000063111.1|Stk38l-201|Stk38l|4550|protein_coding|	696	650	673	630	567	681	637	574	556	792	591	876	612	867	785	561
ENSMUST00000001699.7|ENSMUSG00000022484.7|OTTMUSG00000037394.1|OTTMUST00000096496.1|Hoxc10-201|Hoxc10|1909|protein_coding|	0	0	0	0	0	0	0	0	0	0	0	0	0	0	0	0
ENSMUST00000001700.6|ENSMUSG00000001655.6|OTTMUSG00000037392.1|OTTMUST00000096494.1|Hoxc13-201|Hoxc13|2461|protein_coding|	0	0	0	0	0	2	0	0	0	0	0	0	1	0	0	0
ENSMUST00000001701.3|ENSMUSG00000001656.3|OTTMUSG00000035144.1|OTTMUST00000089496.1|Hoxc11-201|Hoxc11|2021|protein_coding|	0	0	0	0	0	2	0	0	0	0	0	0	0	0	0	0
ENSMUST00000001703.7|ENSMUSG00000001657.7|OTTMUSG00000037398.3|OTTMUST00000096501.3|Hoxc8-201|Hoxc8|1868|protein_coding|	0	2	0	0	0	0	0	1	0	1	0	1	1	4	0	1
ENSMUST00000001706.6|ENSMUSG00000036139.6|OTTMUSG00000037397.3|OTTMUST00000096500.1|Hoxc9-201|Hoxc9|2374|protein_coding|	0	0	1	1	4	1	0	0	0	2	2	3	1	1	0	0
ENSMUST00000001709.2|ENSMUSG00000022485.3|OTTMUSG00000037400.1|OTTMUST00000096505.1|Hoxc5-201|Hoxc5|2923|protein_coding|	0	0	0	0	0	0	0	0	0	0	0	0	0	0	0	0
ENSMUST00000001711.5|ENSMUSG00000001661.5|OTTMUSG00000037399.2|OTTMUST00000096504.2|Hoxc6-201|Hoxc6|1581|protein_coding|	0	0	0	0	0	0	0	0	0	0	0	0	0	0	0	0
ENSMUST00000001712.7|ENSMUSG00000020196.10|OTTMUSG00000065089.1|OTTMUST00000158606.1|Cabin1-201|Cabin1|7417|protein_coding|	2997	2598	2924	2587	3035	3116	3253	2484	2198	3115	2590	3303	2650	3618	3587	3027
ENSMUST00000001713.9|ENSMUSG00000001663.10|OTTMUSG00000026319.6|OTTMUST00000065097.1|Gstt1-201|Gstt1|1037|protein_coding|	131	84	127	86	140	145	97	114	76	127	130	109	103	118	121	119
ENSMUST00000001715.9|ENSMUSG00000001665.11|OTTMUSG00000031847.4|OTTMUST00000078969.1|Gstt3-201|Gstt3|1880|protein_coding|	27	16	16	12	22	15	13	28	6	13	14	16	10	14	9	20
ENSMUST00000001716.7|ENSMUSG00000001666.8|OTTMUSG00000037564.2|OTTMUST00000096835.1|Ddt-201|Ddt|649|protein_coding|	326	282	287	180	253	333	289	242	254	279	253	323	262	358	311	219
ENSMUST00000001720.13|ENSMUSG00000001670.13|OTTMUSG00000026257.2|OTTMUST00000064935.1|Tat-201|Tat|2375|protein_coding|	1	0	7	1	5	0	1	1	0	1	0	0	1	2	1	3
ENSMUST00000001722.13|ENSMUSG00000001672.14|OTTMUSG00000027477.2|OTTMUST00000068004.1|Marveld3-201|Marveld3|1330|protein_coding|	6	4	1	11	0	4	8	12	4	1	4	2	8	8	12	6
ENSMUST00000001724.11|ENSMUSG00000001674.11|OTTMUSG00000019928.6|OTTMUST00000047501.2|Ddx18-201|Ddx18|2258|protein_coding|	497	481	602	401	470	512	562	470	472	580	510	533	505	641	586	528
ENSMUST00000001757.8|ENSMUSG00000001707.8|OTTMUSG00000068602.2|OTTMUST00000165835.1|Eef1e1-201|Eef1e1|2553|protein_coding|	649	481	455	437	461	633	528	423	468	543	541	534	526	683	522	536
ENSMUST00000001780.9|ENSMUSG00000001729.14|OTTMUSG00000020941.7|OTTMUST00000049495.4|Akt1-201|Akt1|2690|protein_coding|	4267	3262	3710	2843	3594	3989	3882	3392	3641	4311	3572	3920	3462	4216	4274	3515
ENSMUST00000001790.5|ENSMUSG00000001739.14|OTTMUSG00000023395.2|-|Cldn15-201|Cldn15|1850|protein_coding|	1	1	0	4	1	2	2	0	0	0	0	1	0	3	0	0
ENSMUST00000001792.11|ENSMUSG00000001741.12|OTTMUSG00000027337.5|OTTMUST00000067590.2|Il16-201|Il16|5260|protein_coding|	21	21	29	12	48	34	31	31	24	37	12	0	7	17	0	73
ENSMUST00000001801.10|ENSMUSG00000001750.16|OTTMUSG00000033070.3|OTTMUST00000082589.1|Tcirg1-201|Tcirg1|2688|protein_coding|	70	51	99	65	62	73	137	47	75	94	21	101	61	135	131	49
ENSMUST00000001802.9|ENSMUSG00000001751.9|OTTMUSG00000002689.2|OTTMUST00000005295.2|Naglu-201|Naglu|2560|protein_coding|	201	160	150	146	137	177	190	165	161	198	161	174	173	218	195	149
ENSMUST00000001806.9|ENSMUSG00000001755.12|OTTMUSG00000002690.1|OTTMUST00000005298.1|Coasy-201|Coasy|2138|protein_coding|	273	218	163	138	210	255	182	177	260	224	222	219	125	192	228	184
ENSMUST00000001809.14|ENSMUSG00000022283.15|OTTMUSG00000019779.3|OTTMUST00000047296.2|Pabpc1-201|Pabpc1|2817|protein_coding|	5662	4622	5002	4191	4905	5542	5722	5076	5458	5593	5287	5031	4483	6099	6018	5236
ENSMUST00000001812.4|ENSMUSG00000001761.7|OTTMUSG00000013446.2|OTTMUST00000032499.1|Smo-201|Smo|3779|protein_coding|	430	326	452	215	456	525	444	452	270	478	331	306	438	336	316	453
ENSMUST00000001818.4|ENSMUSG00000001767.5|OTTMUSG00000004058.3|OTTMUST00000009057.3|Crnkl1-201|Crnkl1|3428|protein_coding|	656	504	572	519	647	674	770	586	567	619	614	597	561	828	753	643
ENSMUST00000001824.6|ENSMUSG00000001773.14|OTTMUSG00000037777.2|OTTMUST00000097517.2|Folh1-201|Folh1|3125|protein_coding|	119	91	162	83	168	244	162	130	151	208	159	164	193	163	188	193
ENSMUST00000001825.8|ENSMUSG00000001774.8|OTTMUSG00000062558.1|OTTMUST00000152379.1|Chordc1-201|Chordc1|5789|protein_coding|	1710	1251	1441	1232	1493	1775	1766	1257	1157	1480	1244	1717	1411	1797	1611	1433
ENSMUST00000001826.14|ENSMUSG00000043943.14|OTTMUSG00000036485.2|OTTMUST00000093517.1|Naalad2-201|Naalad2|2831|protein_coding|	0	0	0	0	0	0	0	0	0	0	0	0	0	0	0	0
ENSMUST00000001834.3|ENSMUSG00000001783.3|OTTMUSG00000023233.3|OTTMUST00000056259.2|Rtcb-201|Rtcb|2009|protein_coding|	2336	1818	2158	1733	2199	2482	2436	1964	2090	2356	2173	2167	2170	2635	2587	2239
ENSMUST00000001836.10|ENSMUSG00000001785.13|OTTMUSG00000035171.2|OTTMUST00000089588.1|Pwp1-201|Pwp1|2572|protein_coding|	479	453	481	360	468	556	564	448	428	608	472	494	462	611	511	466
ENSMUST00000001837.13|ENSMUSG00000001786.14|OTTMUSG00000028680.4|OTTMUST00000071039.1|Fbxo7-201|Fbxo7|1498|nonsense_mediated_decay|	0	11	0	7	0	0	8	14	0	0	10	0	0	10	0	0
ENSMUST00000001845.12|ENSMUSG00000001794.13|OTTMUSG00000022203.3|OTTMUST00000052760.2|Capns1-201|Capns1|1600|protein_coding|	24	18	71	17	64	72	8	24	40	16	0	39	32	8	8	41
ENSMUST00000001854.11|ENSMUSG00000030495.12|OTTMUSG00000027210.4|OTTMUST00000067287.2|Slc7a10-201|Slc7a10|1953|protein_coding|	439	241	466	315	383	493	382	520	289	454	369	457	381	446	491	404
ENSMUST00000001867.12|ENSMUSG00000001815.15|OTTMUSG00000013302.4|OTTMUST00000032140.4|Evx2-201|Evx2|4191|protein_coding|	0	0	0	0	1	0	0	0	1	0	0	0	0	1	0	1
ENSMUST00000001872.4|ENSMUSG00000001819.4|OTTMUSG00000013304.2|OTTMUST00000032142.2|Hoxd13-201|Hoxd13|2483|protein_coding|	0	0	0	0	0	0	0	0	0	0	0	0	0	0	0	0
ENSMUST00000001878.5|ENSMUSG00000001823.5|OTTMUSG00000016555.3|OTTMUST00000040008.3|Hoxd12-201|Hoxd12|2534|protein_coding|	0	0	0	0	0	0	0	0	0	0	0	0	0	0	0	1
ENSMUST00000001884.13|ENSMUSG00000001829.17|OTTMUSG00000022234.5|OTTMUST00000052884.1|Clpb-201|Clpb|4627|protein_coding|	807	664	713	601	633	743	711	529	615	737	596	743	627	785	818	603
ENSMUST00000001900.8|ENSMUSG00000001844.10|OTTMUSG00000022896.4|OTTMUST00000055075.1|Zdhhc4-201|Zdhhc4|1364|protein_coding|	199	150	237	148	176	163	181	187	213	193	194	173	186	230	205	169
ENSMUST00000001920.12|ENSMUSG00000001864.13|OTTMUSG00000012243.4|OTTMUST00000029108.2|Aif1l-201|Aif1l|3117|protein_coding|	94	92	135	82	118	122	171	110	115	165	76	105	119	114	120	124
ENSMUST00000001921.2|ENSMUSG00000001865.2|OTTMUSG00000051236.1|OTTMUST00000129734.1|Cpa3-201|Cpa3|1449|protein_coding|	0	2	1	0	0	1	0	0	1	0	0	0	0	0	0	0
ENSMUST00000001927.11|ENSMUSG00000001870.16|OTTMUSG00000020204.3|OTTMUST00000047991.1|Ltbp1-201|Ltbp1|6671|protein_coding|	22	41	47	40	56	75	46	66	40	52	60	76	60	40	38	14
ENSMUST00000001950.11|ENSMUSG00000025139.14|OTTMUSG00000023241.5|OTTMUST00000056276.2|Tollip-201|Tollip|3788|protein_coding|	4040	3335	3636	3202	3360	3779	3820	3178	3534	3955	3406	4521	3517	4405	4288	3296
ENSMUST00000001963.13|ENSMUSG00000020681.14|OTTMUSG00000003113.2|OTTMUST00000006415.1|Ace-201|Ace|4906|protein_coding|	546	442	331	482	372	402	476	1512	405	362	458	476	495	552	616	371
ENSMUST00000001964.7|ENSMUSG00000020681.14|OTTMUSG00000003113.2|OTTMUST00000006417.1|Ace-202|Ace|2418|protein_coding|	0	0	0	0	13	0	0	0	0	35	0	0	0	13	0	49
ENSMUST00000001965.13|ENSMUSG00000001901.15|OTTMUSG00000002939.3|OTTMUST00000006034.1|Kcnh6-201|Kcnh6|3368|protein_coding|	84	59	105	96	94	86	91	66	70	80	75	97	99	116	98	78
ENSMUST00000001974.10|ENSMUSG00000001909.16|OTTMUSG00000022183.9|OTTMUST00000052685.3|Trmt1-201|Trmt1|2567|protein_coding|	5	9	15	8	0	7	5	15	10	30	5	5	0	14	13	15
ENSMUST00000001975.5|ENSMUSG00000001910.5|OTTMUSG00000074691.2|OTTMUST00000181267.1|Nacc1-201|Nacc1|4344|protein_coding|	4000	3013	3529	3144	3506	4035	3973	3371	3430	3736	3378	4000	3314	4243	4093	3357
ENSMUST00000001984.4|ENSMUSG00000007209.4|OTTMUSG00000058017.4|OTTMUST00000142396.2|Ceacam9-201|Ceacam9|1396|protein_coding|	0	0	1	0	1	6	1	2	0	4	3	5	2	0	4	0
ENSMUST00000001989.8|ENSMUSG00000001924.15|OTTMUSG00000017113.2|OTTMUST00000041533.1|Uba1-201|Uba1|4071|protein_coding|	9673	7943	8989	8140	8297	9164	9535	7934	7432	9167	8188	10051	8152	10868	10580	8601
ENSMUST00000002007.4|ENSMUSG00000001942.8|OTTMUSG00000027448.3|OTTMUST00000153590.1|Siae-201|Siae|3339|protein_coding|	216	168	180	161	143	200	201	173	243	238	193	206	195	309	205	221
ENSMUST00000002008.6|ENSMUSG00000001943.8|OTTMUSG00000063094.1|OTTMUST00000153568.1|Vsig2-201|Vsig2|1166|protein_coding|	90	80	41	61	37	38	42	44	78	65	55	88	79	76	94	52
ENSMUST00000002011.13|ENSMUSG00000001946.14|OTTMUSG00000033362.4|OTTMUST00000083739.1|Esam-201|Esam|1865|protein_coding|	140	94	123	69	97	126	106	77	80	126	99	104	97	141	136	108
ENSMUST00000002013.10|ENSMUSG00000001948.10|OTTMUSG00000063101.1|OTTMUST00000153582.1|Spa17-201|Spa17|696|protein_coding|	16	12	36	26	42	41	45	43	14	23	15	13	16	20	20	34
ENSMUST00000002025.4|ENSMUSG00000025519.5|OTTMUSG00000043647.1|OTTMUST00000114634.1|Tktl2-201|Tktl2|2021|protein_coding|	0	0	0	0	0	0	0	0	0	0	0	0	0	0	0	0
ENSMUST00000002029.12|ENSMUSG00000001964.14|OTTMUSG00000017684.5|OTTMUST00000042882.3|Emd-201|Emd|1595|protein_coding|	576	460	465	331	523	597	596	482	451	582	553	582	503	712	639	512
ENSMUST00000002043.9|ENSMUSG00000078622.8|OTTMUSG00000003221.3|OTTMUST00000006685.2|Ccdc47-201|Ccdc47|5193|protein_coding|	2556	2147	2606	2187	2594	2909	2996	2631	2391	2694	2412	2499	2440	3173	3044	2757
ENSMUST00000002044.9|ENSMUSG00000020700.11|OTTMUSG00000003076.2|OTTMUST00000006328.1|Map3k3-201|Map3k3|3450|protein_coding|	580	473	578	442	502	529	522	436	500	614	557	584	500	670	675	512
ENSMUST00000002048.7|ENSMUSG00000001983.7|OTTMUSG00000003077.1|OTTMUST00000006329.1|Taco1-201|Taco1|1383|protein_coding|	319	245	272	199	244	273	301	233	270	290	216	298	255	326	315	256
ENSMUST00000002053.8|ENSMUSG00000001988.9|OTTMUSG00000060591.1|-|Npas1-201|Npas1|2091|protein_coding|	151	206	250	54	105	127	151	127	54	229	168	195	153	126	161	154
ENSMUST00000002063.14|ENSMUSG00000001998.15|OTTMUSG00000016016.6|OTTMUST00000038164.2|Ap4e1-201|Ap4e1|4600|protein_coding|	243	268	271	198	242	305	262	209	190	305	220	308	225	332	310	225
ENSMUST00000002064.14|ENSMUSG00000001999.15|OTTMUSG00000016013.11|OTTMUST00000038153.1|Blvra-201|Blvra|1160|protein_coding|	276	213	252	180	226	255	260	191	178	246	256	229	192	258	247	204
ENSMUST00000002073.12|ENSMUSG00000002020.15|OTTMUSG00000036546.3|OTTMUST00000093715.2|Ltbp2-201|Ltbp2|6769|protein_coding|	0	2	0	3	0	0	0	0	6	0	0	6	5	15	11	0
ENSMUST00000002079.6|ENSMUSG00000031385.14|OTTMUSG00000017705.3|OTTMUST00000043569.2|Plxnb3-201|Plxnb3|6030|protein_coding|	226	205	318	266	283	173	228	198	287	388	261	335	228	224	251	212
ENSMUST00000002080.11|ENSMUSG00000002006.12|OTTMUSG00000017680.2|OTTMUST00000042878.2|Pdzd4-201|Pdzd4|3970|protein_coding|	1170	813	1139	793	1172	1368	1154	937	904	1314	1087	884	1477	1047	1111	1215
ENSMUST00000002081.5|ENSMUSG00000002007.5|OTTMUSG00000017656.2|OTTMUST00000042854.2|Srpk3-201|Srpk3|1981|protein_coding|	21	21	21	21	12	13	32	19	5	21	32	32	17	19	14	18
ENSMUST00000002084.13|ENSMUSG00000031378.14|OTTMUSG00000017700.3|OTTMUST00000042898.2|Abcd1-201|Abcd1|3648|protein_coding|	268	184	243	207	228	259	278	224	161	278	204	275	229	291	271	252
ENSMUST00000002087.13|ENSMUSG00000002012.13|OTTMUSG00000017681.3|OTTMUST00000042879.2|Pnck-201|Pnck|1536|protein_coding|	558	525	606	539	765	801	483	804	156	946	605	520	703	467	946	517
ENSMUST00000002090.2|ENSMUSG00000002014.12|OTTMUSG00000018078.1|OTTMUST00000043630.1|Ssr4-201|Ssr4|765|protein_coding|	148	110	73	59	67	74	88	74	101	131	82	83	76	128	114	75
ENSMUST00000002091.5|ENSMUSG00000002015.5|OTTMUSG00000017693.2|OTTMUST00000042891.2|Bcap31-201|Bcap31|1219|protein_coding|	1171	924	929	721	883	882	951	755	892	1017	911	1024	900	1231	1035	794
ENSMUST00000002095.10|ENSMUSG00000002028.13|OTTMUSG00000021055.11|OTTMUST00000154963.1|Kmt2a-201|Kmt2a|16461|protein_coding|	4852	4418	5193	5604	5757	5708	4826	4417	4075	4580	5044	5384	4688	6493	8072	5853
ENSMUST00000002099.10|ENSMUSG00000002031.13|OTTMUSG00000026615.5|OTTMUST00000065861.2|Ift46-201|Ift46|4169|protein_coding|	93	53	87	61	102	90	131	89	84	113	101	136	99	129	99	78
ENSMUST00000002100.7|ENSMUSG00000002032.17|OTTMUSG00000016729.2|OTTMUST00000040541.1|Tmem25-201|Tmem25|2448|protein_coding|	692	549	546	439	494	473	506	411	458	534	514	736	516	714	551	446
ENSMUST00000002101.11|ENSMUSG00000002033.14|OTTMUSG00000034601.3|OTTMUST00000087780.1|Cd3g-201|Cd3g|1023|protein_coding|	0	0	0	0	0	0	0	0	0	1	0	0	0	0	0	2
ENSMUST00000002112.14|ENSMUSG00000002043.17|OTTMUSG00000022255.3|OTTMUST00000052964.2|Trappc6a-201|Trappc6a|785|protein_coding|	75	80	57	32	46	72	54	60	55	81	43	61	54	80	70	44
ENSMUST00000002121.4|ENSMUSG00000002052.6|OTTMUSG00000000107.2|OTTMUST00000000363.1|Supt6-201|Supt6|6488|protein_coding|	5464	4641	6100	5362	6197	6767	7254	6421	4671	5353	5169	5487	5215	6854	7362	7036
ENSMUST00000002127.13|ENSMUSG00000002058.13|OTTMUSG00000000135.1|OTTMUST00000000432.1|Unc119-201|Unc119|1329|protein_coding|	379	236	316	290	395	385	416	355	236	367	328	383	273	398	380	353
ENSMUST00000002128.13|ENSMUSG00000002059.18|OTTMUSG00000000098.6|OTTMUST00000000322.1|Rab34-201|Rab34|1368|protein_coding|	36	76	71	51	44	65	66	61	77	62	42	64	67	65	67	83
ENSMUST00000002133.8|ENSMUSG00000002064.10|OTTMUSG00000000094.2|OTTMUST00000000307.2|Sdf2-201|Sdf2|1268|protein_coding|	683	610	641	545	670	764	792	652	575	648	575	680	679	745	701	693
ENSMUST00000002145.11|ENSMUSG00000002076.12|OTTMUSG00000031368.2|-|Hsf2bp-201|Hsf2bp|2867|protein_coding|	0	5	8	0	0	3	4	2	0	4	4	4	5	15	0	0
ENSMUST00000002152.12|ENSMUSG00000002083.13|OTTMUSG00000022267.4|OTTMUST00000053027.1|Bbc3-201|Bbc3|1814|protein_coding|	141	132	152	115	151	147	224	111	134	173	129	139	128	95	132	132
ENSMUST00000002171.13|ENSMUSG00000002102.15|OTTMUSG00000014341.4|OTTMUST00000084165.1|Psmc3-201|Psmc3|1819|protein_coding|	3	7	11	4	4	8	7	4	4	10	5	0	18	7	4	11
ENSMUST00000002172.13|ENSMUSG00000002103.16|OTTMUSG00000014413.4|OTTMUST00000034159.2|Acp2-201|Acp2|4656|protein_coding|	1741	1541	1841	429	1425	1472	1743	1652	433	1969	1648	616	1911	1821	2155	1779
ENSMUST00000002176.12|ENSMUSG00000002107.18|OTTMUSG00000011788.6|OTTMUST00000027667.2|Celf2-201|Celf2|7718|protein_coding|	1779	1033	1149	1367	1328	1612	1809	1271	878	1474	1092	1781	1190	1779	2149	1627
ENSMUST00000002177.8|ENSMUSG00000002108.10|OTTMUSG00000014415.2|OTTMUST00000034167.1|Nr1h3-201|Nr1h3|1802|protein_coding|	0	0	5	0	17	0	17	4	13	11	0	10	15	23	14	22
ENSMUST00000002180.7|ENSMUSG00000002111.8|OTTMUSG00000014371.3|OTTMUST00000033994.2|Spi1-201|Spi1|2034|protein_coding|	68	58	73	38	66	89	64	36	61	52	68	76	44	48	75	53
ENSMUST00000002198.3|ENSMUSG00000002129.11|OTTMUSG00000005059.1|OTTMUST00000011275.1|Sf3a1-201|Sf3a1|4920|protein_coding|	2252	1744	2106	1822	2046	2227	2399	2026	1807	2219	2070	2249	2015	2431	2638	2211
ENSMUST00000002259.12|ENSMUSG00000002190.13|OTTMUSG00000022192.1|OTTMUST00000052718.1|Clgn-201|Clgn|3902|protein_coding|	251	204	252	216	209	230	239	188	208	230	207	297	204	255	236	135
ENSMUST00000002274.9|ENSMUSG00000002204.9|OTTMUSG00000021117.5|OTTMUST00000049974.2|Napsa-201|Napsa|1560|protein_coding|	3	6	8	5	7	5	9	1	0	4	5	5	5	9	2	3
ENSMUST00000002275.14|ENSMUSG00000002205.16|OTTMUSG00000022259.8|OTTMUST00000052987.1|Vrk3-201|Vrk3|1969|protein_coding|	463	373	406	310	385	458	429	333	354	510	427	403	350	465	492	376
ENSMUST00000002280.10|ENSMUSG00000002210.11|OTTMUSG00000022275.6|OTTMUST00000053054.1|Smg9-201|Smg9|2242|protein_coding|	440	352	481	430	448	469	555	416	406	388	417	525	412	516	548	422
ENSMUST00000002284.10|ENSMUSG00000046223.10|OTTMUSG00000058079.2|OTTMUST00000142604.1|Plaur-201|Plaur|1506|protein_coding|	11	12	0	7	7	0	7	0	8	6	10	13	6	10	9	8
ENSMUST00000002289.7|ENSMUSG00000022111.9|OTTMUSG00000069869.2|OTTMUST00000169092.1|Uchl3-201|Uchl3|903|protein_coding|	493	348	346	283	410	519	453	416	408	439	439	357	448	540	495	460
ENSMUST00000002291.11|ENSMUSG00000002221.11|OTTMUSG00000054125.2|OTTMUST00000134459.2|Paxip1-201|Paxip1|5850|protein_coding|	1239	951	1062	1008	1055	1266	1305	1127	1097	1227	1057	1259	1108	1332	1279	1172
ENSMUST00000002292.14|ENSMUSG00000002222.14|OTTMUSG00000023427.1|OTTMUST00000056930.1|Rmnd5a-201|Rmnd5a|6165|protein_coding|	3821	3017	3462	2903	3015	3523	3895	2988	3061	3690	3042	3899	2931	4000	4433	3113
ENSMUST00000002297.11|ENSMUSG00000002227.15|OTTMUSG00000022217.4|OTTMUST00000052811.2|Mov10-201|Mov10|3498|protein_coding|	3	0	8	0	19	30	20	0	0	7	0	0	12	0	0	0
ENSMUST00000002298.6|ENSMUSG00000002228.7|OTTMUSG00000029325.2|OTTMUST00000072655.1|Ppm1j-201|Ppm1j|1721|protein_coding|	1	4	1	5	3	5	5	2	3	1	3	2	2	8	4	2
ENSMUST00000002303.11|ENSMUSG00000002233.13|OTTMUSG00000022218.4|OTTMUST00000052812.2|Rhoc-201|Rhoc|1202|protein_coding|	132	105	77	109	80	131	143	151	118	157	110	138	74	159	141	78
ENSMUST00000002305.8|ENSMUSG00000042599.8|OTTMUSG00000022808.1|OTTMUST00000054819.1|Kdm7a-201|Kdm7a|9566|protein_coding|	2064	1758	1896	1806	1996	2170	2424	1903	1690	2159	1932	2626	1696	2694	2592	2138
ENSMUST00000002310.7|ENSMUSG00000002240.12|OTTMUSG00000054074.1|OTTMUST00000134376.1|Prr27-201|Prr27|1313|protein_coding|	0	0	0	0	0	0	0	0	0	0	0	0	0	0	0	0
ENSMUST00000002318.7|ENSMUSG00000024220.14|OTTMUSG00000023383.6|OTTMUST00000056741.1|Zfp523-201|Zfp523|2710|protein_coding|	11	0	12	11	22	0	11	0	0	0	22	0	0	0	0	11
ENSMUST00000002320.15|ENSMUSG00000002250.16|OTTMUSG00000023384.9|OTTMUST00000056745.5|Ppard-201|Ppard|3277|protein_coding|	357	291	388	341	362	412	424	377	297	303	347	315	327	368	409	366
ENSMUST00000002327.5|ENSMUSG00000002257.8|OTTMUSG00000023387.3|OTTMUST00000056761.1|Def6-201|Def6|2277|protein_coding|	20	25	14	17	19	16	11	19	22	14	19	11	25	35	23	16
ENSMUST00000002336.15|ENSMUSG00000002266.17|OTTMUSG00000027111.4|OTTMUST00000067069.3|Zim1-201|Zim1|7693|protein_coding|	179	135	209	239	249	301	208	236	125	235	234	231	325	253	341	257
ENSMUST00000002344.6|ENSMUSG00000002274.13|OTTMUSG00000073255.4|-|Metrn-201|Metrn|987|protein_coding|	311	191	302	167	156	120	222	181	168	227	228	193	194	223	167	180
ENSMUST00000002350.10|ENSMUSG00000002280.11|OTTMUSG00000033885.3|OTTMUST00000085442.1|Ciao3-201|Ciao3|2555|protein_coding|	473	396	319	355	334	395	375	333	284	440	278	374	326	445	411	319
ENSMUST00000002360.16|ENSMUSG00000002289.16|OTTMUSG00000037206.2|OTTMUST00000095930.2|Angptl4-201|Angptl4|3308|protein_coding|	8	25	21	13	34	21	36	29	30	23	30	17	23	40	36	19
ENSMUST00000002368.15|ENSMUSG00000002297.16|OTTMUSG00000035269.2|OTTMUST00000089948.1|Dbf4-201|Dbf4|2401|protein_coding|	18	0	12	2	0	6	0	0	11	15	0	6	0	4	0	0
ENSMUST00000002379.14|ENSMUSG00000002308.16|OTTMUSG00000037211.2|OTTMUST00000095957.1|Cd320-201|Cd320|2209|protein_coding|	155	142	124	106	105	111	166	148	131	130	122	190	148	195	178	123
ENSMUST00000002389.8|ENSMUSG00000022218.16|OTTMUSG00000069727.1|OTTMUST00000168632.1|Tgm1-201|Tgm1|2791|protein_coding|	0	0	0	0	0	0	0	0	0	0	0	0	0	0	0	0
ENSMUST00000002391.14|ENSMUSG00000002320.15|OTTMUSG00000027875.3|OTTMUST00000069022.1|Tm9sf1-201|Tm9sf1|2382|protein_coding|	550	329	515	242	445	490	516	400	420	492	428	473	412	498	492	439
ENSMUST00000002395.7|ENSMUSG00000002324.8|OTTMUSG00000027876.2|OTTMUST00000069034.1|Rec8-201|Rec8|2184|protein_coding|	72	64	55	64	78	127	66	110	64	59	77	76	93	71	103	84
ENSMUST00000002397.6|ENSMUSG00000002326.6|OTTMUSG00000069724.1|OTTMUST00000168616.1|Gmpr2-201|Gmpr2|1993|protein_coding|	255	231	198	185	184	187	252	168	189	236	216	241	206	235	279	220
ENSMUST00000002398.8|ENSMUSG00000022220.14|OTTMUSG00000069732.1|OTTMUST00000168663.1|Adcy4-201|Adcy4|3444|protein_coding|	0	0	5	16	0	34	0	0	16	0	26	19	0	0	24	20
ENSMUST00000002400.6|ENSMUSG00000002329.7|OTTMUSG00000069708.1|OTTMUST00000168567.1|Mdp1-201|Mdp1|1733|protein_coding|	421	309	319	285	325	403	459	391	287	333	341	453	344	450	465	388
ENSMUST00000002403.9|ENSMUSG00000002332.16|OTTMUSG00000027853.2|OTTMUST00000068963.2|Dhrs1-201|Dhrs1|1477|protein_coding|	992	794	962	752	868	905	990	812	786	884	779	994	854	1125	1052	799
ENSMUST00000002412.8|ENSMUSG00000002341.8|OTTMUSG00000022194.1|OTTMUST00000052725.1|Ncan-201|Ncan|7195|protein_coding|	9024	8008	9571	8111	8169	8962	10352	7807	7662	8576	7862	11515	7597	10342	10328	8090
ENSMUST00000002413.14|ENSMUSG00000002342.17|OTTMUSG00000022197.4|OTTMUST00000052728.1|Tmem161a-201|Tmem161a|3018|protein_coding|	59	20	20	40	0	31	38	31	42	30	7	44	47	43	25	18
ENSMUST00000002418.14|ENSMUSG00000002345.18|OTTMUSG00000022206.5|OTTMUST00000052769.1|Borcs8-201|Borcs8|810|protein_coding|	68	38	73	92	67	116	116	56	56	61	43	56	82	88	61	73
ENSMUST00000002436.10|ENSMUSG00000002365.10|OTTMUSG00000071920.1|OTTMUST00000173908.1|Snx9-201|Snx9|3331|protein_coding|	364	283	331	265	324	340	328	361	303	385	312	328	348	364	388	335
ENSMUST00000002444.14|ENSMUSG00000024206.15|OTTMUSG00000072392.1|OTTMUST00000175109.1|Rfx2-201|Rfx2|3350|protein_coding|	8	0	26	19	68	37	24	28	0	33	32	56	50	54	78	37
ENSMUST00000002445.9|ENSMUSG00000002372.9|OTTMUSG00000072386.1|OTTMUST00000175085.1|Ranbp3-201|Ranbp3|2373|protein_coding|	1343	1193	1183	915	1246	1388	1453	1211	1064	1307	1242	1221	1228	1555	1511	1262
ENSMUST00000002452.7|ENSMUSG00000002379.7|OTTMUSG00000072388.1|OTTMUST00000175096.1|Ndufa11-201|Ndufa11|545|protein_coding|	863	665	707	790	749	899	902	851	750	708	750	740	738	817	901	808
ENSMUST00000002456.9|ENSMUSG00000020622.17|OTTMUSG00000027551.5|OTTMUST00000068224.1|Nt5c1b-201|Nt5c1b|1849|protein_coding|	0	0	0	0	0	0	0	0	0	0	0	0	0	0	0	0
ENSMUST00000002457.1|ENSMUSG00000002384.2|OTTMUSG00000008937.2|OTTMUST00000020302.2|Bmp8b-201|Bmp8b|2940|protein_coding|	0	6	4	9	9	9	6	7	7	5	2	4	5	6	12	10
ENSMUST00000002466.8|ENSMUSG00000002393.14|OTTMUSG00000022854.2|OTTMUST00000054954.1|Nr2f6-201|Nr2f6|2218|protein_coding|	716	651	613	531	654	698	736	503	506	724	637	678	599	677	664	579
ENSMUST00000002469.8|ENSMUSG00000002396.8|OTTMUSG00000022215.1|OTTMUST00000052806.1|Ocel1-201|Ocel1|1611|protein_coding|	28	24	29	12	12	20	34	28	22	27	41	18	18	30	35	21
ENSMUST00000002473.9|ENSMUSG00000031820.9|OTTMUSG00000062154.1|OTTMUST00000151684.1|Babam1-201|Babam1|1433|protein_coding|	1096	931	1093	904	1039	1163	1165	1015	1026	1103	1096	1068	1032	1281	1234	1022
ENSMUST00000002487.14|ENSMUSG00000002413.15|OTTMUSG00000035245.2|OTTMUST00000089870.1|Braf-201|Braf|9728|protein_coding|	7241	5521	6072	5895	6323	6798	7364	5646	6132	7343	6165	8334	6240	8567	8743	6692
ENSMUST00000002490.6|ENSMUSG00000002416.13|OTTMUSG00000026896.1|OTTMUST00000066514.1|Ndufb2-201|Ndufb2|491|processed_transcript|	49	75	60	43	77	96	101	39	68	103	73	54	80	123	61	50
ENSMUST00000002495.17|ENSMUSG00000041420.18|OTTMUSG00000040095.4|OTTMUST00000104155.2|Meis3-201|Meis3|1731|protein_coding|	258	202	246	227	180	245	243	210	248	256	222	295	193	265	288	220
ENSMUST00000002502.11|ENSMUSG00000002428.12|OTTMUSG00000026001.4|OTTMUST00000064149.3|Hltf-201|Hltf|4955|protein_coding|	849	644	718	630	720	901	982	711	646	782	638	905	764	955	871	760
ENSMUST00000002518.8|ENSMUSG00000054452.10|OTTMUSG00000065149.1|OTTMUST00000158766.1|Tle5-201|Tle5|1411|protein_coding|	9596	7274	7756	7103	8162	9701	9531	7936	7888	8116	8029	8485	7764	9477	9630	7796
ENSMUST00000002529.6|ENSMUSG00000002455.14|OTTMUSG00000016808.8|-|Prpf6-201|Prpf6|3054|protein_coding|	1158	847	544	825	1163	1378	1228	1144	253	901	410	529	881	566	1477	1117
ENSMUST00000002532.8|ENSMUSG00000002458.13|OTTMUSG00000016814.2|OTTMUST00000040842.1|Rgs19-201|Rgs19|1511|protein_coding|	301	164	170	184	201	262	279	216	207	248	219	209	221	273	251	206
ENSMUST00000002533.14|ENSMUSG00000002459.17|OTTMUSG00000029338.4|OTTMUST00000072687.1|Rgs20-201|Rgs20|1778|protein_coding|	484	415	469	411	444	474	593	371	530	482	455	524	394	609	634	450
ENSMUST00000002549.8|ENSMUSG00000002475.16|OTTMUSG00000028162.3|OTTMUST00000176464.1|Abhd3-201|Abhd3|1247|protein_coding|	0	0	0	0	0	0	0	20	0	6	0	0	0	0	10	0
ENSMUST00000002551.4|ENSMUSG00000002477.5|OTTMUSG00000072951.1|OTTMUST00000176459.1|Snrpd1-201|Snrpd1|858|protein_coding|	562	388	483	440	527	696	608	607	515	511	563	477	533	621	634	633
ENSMUST00000002572.5|ENSMUSG00000002504.15|OTTMUSG00000073006.3|OTTMUST00000176646.2|Slc9a3r2-201|Slc9a3r2|2136|protein_coding|	392	285	419	351	355	474	479	455	343	396	300	422	354	383	335	374
ENSMUST00000002588.10|ENSMUSG00000002489.16|OTTMUSG00000024287.6|OTTMUST00000173682.1|Tiam1-201|Tiam1|7289|protein_coding|	4157	2432	3104	2400	3420	3008	4518	3113	1824	4312	1696	3640	2163	3835	4388	3169
ENSMUST00000002599.10|ENSMUSG00000002524.17|OTTMUSG00000069907.4|OTTMUST00000169234.1|Puf60-201|Puf60|1821|protein_coding|	926	674	913	676	967	1152	1101	893	579	849	822	990	972	1134	1032	1017
ENSMUST00000002603.11|ENSMUSG00000022568.17|OTTMUSG00000021033.10|OTTMUST00000049728.2|Scrib-201|Scrib|5599|protein_coding|	1117	842	951	832	905	1027	843	805	790	952	832	834	773	942	865	840
ENSMUST00000002625.14|ENSMUSG00000002550.16|OTTMUSG00000012955.2|OTTMUST00000031171.1|Uck1-201|Uck1|2005|protein_coding|	687	574	673	461	529	623	611	500	517	731	620	649	553	760	660	596
ENSMUST00000002640.5|ENSMUSG00000002565.16|OTTMUSG00000027556.1|OTTMUST00000068239.1|Scin-201|Scin|2995|protein_coding|	0	0	32	0	8	8	5	16	0	16	0	0	5	0	0	17
ENSMUST00000002655.7|ENSMUSG00000002580.7|OTTMUSG00000006365.1|OTTMUST00000014486.1|Mien1-201|Mien1|747|protein_coding|	719	635	575	436	569	655	695	589	630	630	610	567	533	711	656	543
ENSMUST00000002663.11|ENSMUSG00000002588.13|OTTMUSG00000042263.4|OTTMUST00000111121.1|Pon1-201|Pon1|1513|protein_coding|	0	0	0	0	0	3	0	9	1	0	0	0	0	1	0	0
ENSMUST00000002677.10|ENSMUSG00000002602.16|OTTMUSG00000022291.2|OTTMUST00000053091.2|Axl-201|Axl|4265|protein_coding|	1048	768	1248	840	1087	1165	1166	1005	1028	1213	956	1025	923	1119	1108	1054
ENSMUST00000002678.9|ENSMUSG00000002603.15|OTTMUSG00000036027.2|OTTMUST00000092468.1|Tgfb1-201|Tgfb1|2175|protein_coding|	178	143	194	136	150	184	162	153	154	169	146	124	153	164	170	167
ENSMUST00000002683.2|ENSMUSG00000002608.8|OTTMUSG00000022296.2|OTTMUST00000053111.1|Ccdc97-201|Ccdc97|3032|protein_coding|	1175	974	1195	985	982	1123	1145	992	1003	1034	966	1253	1052	1261	1251	1058
ENSMUST00000002699.6|ENSMUSG00000024045.6|OTTMUSG00000073290.2|OTTMUST00000177670.2|Akap8-201|Akap8|3731|protein_coding|	458	359	383	310	453	522	488	435	405	562	396	518	391	536	610	532
ENSMUST00000002708.4|ENSMUSG00000002633.4|OTTMUSG00000021299.3|OTTMUST00000050499.3|Shh-201|Shh|2847|protein_coding|	67	52	68	87	51	66	59	50	71	48	60	98	69	94	96	54
ENSMUST00000002710.9|ENSMUSG00000002635.11|OTTMUSG00000008373.3|OTTMUST00000019014.2|Pdcd2l-201|Pdcd2l|1295|protein_coding|	234	267	194	152	186	212	198	135	191	213	188	212	199	246	204	187
ENSMUST00000002733.6|ENSMUSG00000002658.9|-|-|Gtf2f1-201|Gtf2f1|1717|protein_coding|	850	672	796	875	927	1183	1195	1149	795	775	793	813	876	1034	1109	1159
ENSMUST00000002735.8|ENSMUSG00000002660.8|OTTMUSG00000072404.1|OTTMUST00000175138.1|Clpp-201|Clpp|983|protein_coding|	697	582	623	499	630	779	723	680	608	712	634	560	660	673	733	656
ENSMUST00000002737.6|ENSMUSG00000002661.14|OTTMUSG00000028993.1|OTTMUST00000071899.1|Alkbh7-201|Alkbh7|917|protein_coding|	170	166	151	135	203	199	166	119	150	175	155	171	161	213	146	173
ENSMUST00000002740.2|ENSMUSG00000002664.2|OTTMUSG00000028994.2|OTTMUST00000071902.2|Pspn-201|Pspn|474|protein_coding|	7	9	5	6	3	1	8	5	1	6	5	11	4	4	9	2
ENSMUST00000002756.13|ENSMUSG00000002679.14|OTTMUSG00000034947.2|-|Med6-201|Med6|1003|protein_coding|	0	96	83	0	0	20	4	65	127	0	125	0	0	51	0	0
ENSMUST00000002757.10|ENSMUSG00000091803.7|OTTMUSG00000035308.4|OTTMUST00000090086.2|Cox16-201|Cox16|2007|protein_coding|	80	34	34	35	33	37	37	31	37	30	46	38	42	45	34	28
ENSMUST00000002765.8|ENSMUSG00000002688.8|OTTMUSG00000065390.1|OTTMUST00000159291.1|Prkd1-201|Prkd1|3653|protein_coding|	368	292	265	206	275	271	264	213	377	326	335	272	225	415	367	270
ENSMUST00000002790.13|ENSMUSG00000002718.14|OTTMUSG00000001165.4|OTTMUST00000002261.3|Cse1l-201|Cse1l|3641|protein_coding|	1976	1522	1849	1499	1513	1749	1999	1487	1525	1872	1652	1920	1689	2202	2256	1633
ENSMUST00000002805.13|ENSMUSG00000002728.14|OTTMUSG00000004059.9|OTTMUST00000009060.1|Naa20-201|Naa20|1172|protein_coding|	87	88	52	76	80	85	80	93	93	113	89	128	60	110	121	62
ENSMUST00000002808.6|ENSMUSG00000002731.6|OTTMUSG00000013128.1|OTTMUST00000031689.1|Prkra-201|Prkra|1614|protein_coding|	369	285	327	243	298	361	323	324	245	351	315	307	314	405	371	286
ENSMUST00000002809.13|ENSMUSG00000002732.14|OTTMUSG00000013130.2|OTTMUST00000031693.1|Fkbp7-201|Fkbp7|860|protein_coding|	4	15	13	3	15	4	13	13	18	24	14	5	12	15	9	13
ENSMUST00000002817.11|ENSMUSG00000057897.14|OTTMUSG00000005105.2|OTTMUST00000011424.1|Camk2b-201|Camk2b|1872|protein_coding|	562	346	368	369	571	579	417	402	492	520	496	363	588	490	770	456
ENSMUST00000002818.8|ENSMUSG00000002741.9|OTTMUSG00000005103.1|OTTMUST00000011413.1|Ykt6-201|Ykt6|2541|protein_coding|	1977	1601	1643	1417	1535	1831	1664	1459	1568	1795	1505	1940	1490	2210	1791	1493
ENSMUST00000002825.5|ENSMUSG00000002748.7|OTTMUSG00000017117.3|OTTMUST00000041455.1|Baz1b-201|Baz1b|6492|protein_coding|	2928	2297	3102	2766	3141	3310	3432	2879	2401	3018	2587	3117	2779	3375	3477	3309
ENSMUST00000002837.10|ENSMUSG00000063406.11|OTTMUSG00000028919.1|OTTMUST00000071669.1|Tmed5-201|Tmed5|3800|protein_coding|	1101	744	861	715	820	1130	1069	767	796	979	785	1044	918	1113	908	837
ENSMUST00000002839.8|ENSMUSG00000059409.9|OTTMUSG00000072210.1|-|Ppp2r5d-201|Ppp2r5d|2926|protein_coding|	2418	1956	2210	1805	2156	2324	2330	2171	2225	2536	2278	2417	2184	2709	2715	2103
ENSMUST00000002840.8|ENSMUSG00000002763.16|OTTMUSG00000026320.1|OTTMUST00000065100.1|Pex6-201|Pex6|3200|protein_coding|	1717	1414	1437	966	1181	1509	1455	1024	1065	1404	1250	1575	1301	1624	1350	1169
ENSMUST00000002844.13|ENSMUSG00000002767.13|OTTMUSG00000024284.1|OTTMUST00000059467.1|Mrpl2-201|Mrpl2|1031|protein_coding|	430	389	361	323	385	470	503	399	396	377	421	370	394	476	421	469
ENSMUST00000002845.7|ENSMUSG00000002768.8|OTTMUSG00000072194.2|OTTMUST00000174650.1|Mea1-201|Mea1|859|protein_coding|	416	286	288	406	315	392	463	347	301	380	352	288	410	494	339	404
ENSMUST00000002846.8|ENSMUSG00000002769.9|OTTMUSG00000026384.2|OTTMUST00000065249.1|Gnmt-201|Gnmt|1035|protein_coding|	1	1	4	0	4	1	0	8	0	4	0	1	5	4	2	5
ENSMUST00000002848.9|ENSMUSG00000002771.12|OTTMUSG00000022308.3|OTTMUST00000053152.1|Grin2d-201|Grin2d|5431|protein_coding|	194	133	369	315	345	390	391	334	151	277	156	166	191	273	263	449
ENSMUST00000002850.7|ENSMUSG00000030834.7|OTTMUSG00000031288.2|OTTMUST00000077529.2|Abcc6-201|Abcc6|4974|protein_coding|	11	8	21	13	14	16	16	9	8	15	9	10	9	13	15	12
ENSMUST00000002855.13|ENSMUSG00000002778.14|OTTMUSG00000022310.2|OTTMUST00000053156.2|Kdelr1-201|Kdelr1|1599|protein_coding|	1023	792	901	723	992	992	1178	956	831	959	848	992	778	1072	1003	959
ENSMUST00000002874.7|ENSMUSG00000002797.9|OTTMUSG00000023525.3|OTTMUST00000057332.1|Ggct-201|Ggct|686|processed_transcript|	54	57	60	52	69	87	109	81	78	68	64	45	72	56	73	78
ENSMUST00000002880.6|ENSMUSG00000002803.14|OTTMUSG00000066134.3|-|Btbd6-201|Btbd6|2057|protein_coding|	0	0	0	0	0	0	0	0	0	0	0	0	0	0	0	0
ENSMUST00000002881.4|ENSMUSG00000002804.4|OTTMUSG00000066120.1|OTTMUST00000160729.1|Nudt14-201|Nudt14|734|protein_coding|	10	6	7	12	11	5	9	14	5	9	8	11	9	21	9	2
ENSMUST00000002883.6|ENSMUSG00000021319.7|OTTMUSG00000067171.3|OTTMUST00000162729.2|Sfrp4-201|Sfrp4|1764|protein_coding|	12	2	2	0	0	5	10	7	7	3	13	9	3	5	18	7
ENSMUST00000002885.7|ENSMUSG00000002808.7|OTTMUSG00000067318.2|OTTMUST00000163056.2|Epdr1-201|Epdr1|2363|protein_coding|	2874	2487	2401	2157	2257	2502	2687	2009	2308	2699	2391	3119	2363	3146	2868	2029
ENSMUST00000002889.4|ENSMUSG00000002812.4|OTTMUSG00000007748.1|OTTMUST00000017709.1|Flii-201|Flii|4060|protein_coding|	1172	928	1224	1033	1142	1159	1215	1110	945	1219	1021	1246	1068	1140	1329	1085
ENSMUST00000002891.10|ENSMUSG00000002814.15|OTTMUSG00000007746.4|OTTMUST00000017705.1|Top3a-201|Top3a|3741|protein_coding|	109	100	120	104	125	133	143	87	96	128	100	76	116	168	129	106
ENSMUST00000002902.7|ENSMUSG00000002825.8|OTTMUSG00000063356.5|OTTMUST00000154338.2|Qtrt1-201|Qtrt1|1316|protein_coding|	118	61	93	60	80	94	93	81	86	117	95	81	70	118	96	90
ENSMUST00000002908.7|ENSMUSG00000002831.14|OTTMUSG00000046184.2|-|Plin4-201|Plin4|5755|protein_coding|	0	6	29	7	0	22	13	33	20	22	0	0	0	14	0	5
ENSMUST00000002911.9|ENSMUSG00000002833.11|OTTMUSG00000068844.3|OTTMUST00000166459.1|Hdgfl2-201|Hdgfl2|2264|protein_coding|	192	151	215	219	241	231	379	233	195	86	191	162	144	145	228	257
ENSMUST00000002914.9|ENSMUSG00000002835.9|OTTMUSG00000072338.1|OTTMUST00000174958.1|Chaf1a-201|Chaf1a|5535|protein_coding|	153	129	152	100	141	140	172	153	114	123	122	131	107	136	129	125
ENSMUST00000002923.9|ENSMUSG00000002844.9|OTTMUSG00000071429.1|OTTMUST00000172941.1|Adprh-201|Adprh|2966|protein_coding|	1821	1561	1694	1423	1582	1788	1882	1436	1538	1767	1562	1774	1542	2114	1920	1654
ENSMUST00000002924.14|ENSMUSG00000002845.14|OTTMUSG00000036539.2|OTTMUST00000093690.1|Tmem39a-201|Tmem39a|2871|protein_coding|	19	12	25	26	48	35	20	14	13	32	32	31	22	47	49	26
ENSMUST00000002925.5|ENSMUSG00000002846.9|OTTMUSG00000028158.1|OTTMUST00000069752.1|Timmdc1-201|Timmdc1|1573|protein_coding|	451	326	387	304	337	402	413	332	385	349	328	420	351	432	441	302
ENSMUST00000002926.7|ENSMUSG00000002847.7|OTTMUSG00000071428.2|OTTMUST00000172936.1|Pla1a-201|Pla1a|1974|protein_coding|	16	10	12	7	2	14	8	11	11	21	15	10	6	12	12	14
ENSMUST00000002964.13|ENSMUSG00000002885.14|OTTMUSG00000022225.3|OTTMUST00000052857.1|Adgre5-201|Adgre5|2986|protein_coding|	39	26	28	23	52	8	58	0	12	12	37	33	0	23	17	47
ENSMUST00000002976.4|ENSMUSG00000002897.5|OTTMUSG00000056821.1|OTTMUST00000140173.1|Il17ra-201|Il17ra|7752|protein_coding|	146	110	80	136	97	75	173	70	116	120	115	192	102	225	194	82
ENSMUST00000002979.15|ENSMUSG00000002900.17|OTTMUSG00000035464.5|OTTMUST00000090763.2|Lamb1-201|Lamb1|5784|protein_coding|	978	866	961	768	936	990	938	844	680	973	942	863	847	1440	1311	1050
ENSMUST00000002989.10|ENSMUSG00000002910.11|OTTMUSG00000061580.1|OTTMUST00000150222.1|Arrdc2-201|Arrdc2|2355|protein_coding|	118	105	115	94	63	89	99	63	100	73	95	118	106	126	93	112
ENSMUST00000003017.12|ENSMUSG00000029925.13|OTTMUSG00000034254.2|OTTMUST00000087034.1|Tbxas1-201|Tbxas1|1990|protein_coding|	40	27	6	14	32	17	28	20	20	26	18	13	21	19	22	31
ENSMUST00000003027.13|ENSMUSG00000002948.19|OTTMUSG00000059344.1|OTTMUST00000039738.1|Map2k7-201|Map2k7|1626|protein_coding|	0	0	0	0	0	0	0	0	0	0	0	0	0	0	0	0
ENSMUST00000003029.13|ENSMUSG00000002949.15|OTTMUSG00000022227.5|OTTMUST00000052863.1|Timm44-201|Timm44|1790|protein_coding|	479	461	420	365	429	466	475	379	375	546	504	424	434	548	558	505
ENSMUST00000003035.11|ENSMUSG00000030768.12|OTTMUSG00000050524.4|OTTMUST00000128143.1|Disp1-201|Disp1|4984|protein_coding|	127	144	175	80	162	63	127	156	97	164	166	134	126	181	170	16
ENSMUST00000003038.11|ENSMUSG00000002957.11|OTTMUSG00000055665.3|OTTMUST00000137766.1|Ap2a2-201|Ap2a2|4646|protein_coding|	12983	12082	11227	10284	10000	11123	11592	8663	9813	11226	10320	13645	10121	15433	13200	9952
ENSMUST00000003044.13|ENSMUSG00000002963.17|OTTMUSG00000022325.10|OTTMUST00000053208.3|Pnkp-201|Pnkp|2184|protein_coding|	96	80	61	40	59	76	94	83	85	51	139	92	75	147	148	98
ENSMUST00000003049.7|ENSMUSG00000002968.9|OTTMUSG00000058334.7|OTTMUST00000143232.4|Med25-201|Med25|2619|protein_coding|	770	567	742	604	706	714	670	636	678	698	656	706	579	897	757	635
ENSMUST00000003061.13|ENSMUSG00000002980.14|OTTMUSG00000031720.7|OTTMUST00000078567.2|Bcam-201|Bcam|2429|protein_coding|	216	167	234	196	250	253	290	278	171	228	180	211	226	266	238	207
ENSMUST00000003066.15|ENSMUSG00000002985.16|OTTMUSG00000038239.3|OTTMUST00000098460.1|Apoe-201|Apoe|1128|protein_coding|	0	137	40	62	63	52	42	0	5	62	61	69	0	67	143	68
ENSMUST00000003071.9|ENSMUSG00000074336.5|OTTMUSG00000032973.3|OTTMUST00000082220.3|Apoc4-201|Apoc4|538|protein_coding|	0	0	0	0	0	0	0	0	0	0	0	0	0	0	0	0
ENSMUST00000003074.15|ENSMUSG00000002992.17|OTTMUSG00000032974.4|-|Apoc2-201|Apoc2|631|protein_coding|	0	0	0	0	0	0	0	0	0	0	0	0	0	0	0	0
ENSMUST00000003079.11|ENSMUSG00000002997.15|OTTMUSG00000016980.3|OTTMUST00000041179.1|Prkar2b-201|Prkar2b|1657|protein_coding|	9	26	58	16	19	52	0	89	48	8	27	31	30	32	15	56
ENSMUST00000003100.9|ENSMUSG00000052974.8|OTTMUSG00000027204.2|OTTMUST00000067266.1|Cyp2f2-201|Cyp2f2|1866|protein_coding|	0	1	0	0	0	0	0	2	1	0	0	0	0	2	1	1
ENSMUST00000003115.8|ENSMUSG00000003031.14|OTTMUSG00000021172.2|OTTMUST00000050154.1|Cdkn1b-201|Cdkn1b|2393|protein_coding|	554	391	453	380	454	512	621	493	472	535	511	429	428	511	551	490
ENSMUST00000003117.14|ENSMUSG00000003033.15|OTTMUSG00000022231.6|OTTMUST00000052877.1|Ap1m1-201|Ap1m1|2084|protein_coding|	1256	943	1282	987	1179	1251	1345	1085	1015	1211	1085	1287	1084	1404	1368	1137
ENSMUST00000003121.8|ENSMUSG00000003037.16|OTTMUSG00000022245.1|OTTMUST00000052947.1|Rab8a-201|Rab8a|4550|protein_coding|	818	677	705	585	647	735	745	677	650	811	637	759	685	794	854	630
ENSMUST00000003123.9|ENSMUSG00000003039.9|OTTMUSG00000062097.1|OTTMUST00000151592.1|Fam32a-201|Fam32a|2564|protein_coding|	1902	1589	1656	1387	1719	1978	1885	1658	1418	1921	1637	1864	1839	1992	2031	1654
ENSMUST00000003135.13|ENSMUSG00000003051.13|OTTMUSG00000049800.1|OTTMUST00000126843.1|Elf3-201|Elf3|2095|protein_coding|	0	0	0	0	0	0	0	0	0	0	0	0	0	0	0	0
ENSMUST00000003137.14|ENSMUSG00000003053.17|OTTMUSG00000028391.4|OTTMUST00000070352.2|Cyp2c29-201|Cyp2c29|1783|protein_coding|	0	0	0	0	0	0	0	0	0	0	0	0	0	0	0	0
ENSMUST00000003152.13|ENSMUSG00000003068.17|OTTMUSG00000000002.2|OTTMUST00000045747.1|Stk11-201|Stk11|2566|protein_coding|	1200	1141	1178	963	1194	1398	1308	1196	1124	1189	1051	1210	1014	1331	1262	1090
ENSMUST00000003154.6|ENSMUSG00000003070.6|OTTMUSG00000000009.1|OTTMUST00000045722.1|Efna2-201|Efna2|2131|protein_coding|	182	175	184	172	166	192	215	176	178	227	189	193	165	212	219	196
ENSMUST00000003156.14|ENSMUSG00000003072.15|OTTMUSG00000000005.1|-|Atp5d-201|Atp5d|931|protein_coding|	3244	2885	2792	2335	2755	3189	3061	2530	2645	2973	2887	2945	2731	3565	3126	2476
ENSMUST00000003183.11|ENSMUSG00000003099.11|OTTMUSG00000016479.3|OTTMUST00000039755.2|Ppp5c-201|Ppp5c|2072|protein_coding|	2850	2518	2359	1997	2204	2554	2653	2293	2128	2550	2262	2661	2317	3152	2835	2162
ENSMUST00000003191.13|ENSMUSG00000024070.15|OTTMUSG00000031058.3|OTTMUST00000076943.3|Prkd3-201|Prkd3|5517|protein_coding|	0	0	0	15	0	0	135	25	0	0	1	0	0	20	0	0
ENSMUST00000003203.13|ENSMUSG00000003119.14|OTTMUSG00000002637.2|OTTMUST00000005151.1|Cdk12-201|Cdk12|4837|protein_coding|	69	34	54	65	56	99	71	52	56	82	63	60	46	90	55	49
ENSMUST00000003207.10|ENSMUSG00000003123.15|OTTMUSG00000034139.2|OTTMUST00000086442.2|Lipe-201|Lipe|3613|protein_coding|	58	111	71	70	77	111	60	98	76	62	89	69	54	105	42	63
ENSMUST00000003219.13|ENSMUSG00000003135.15|OTTMUSG00000026590.3|-|Cnot11-201|Cnot11|3162|protein_coding|	737	573	666	476	562	720	621	527	608	721	584	797	687	799	657	701
ENSMUST00000003238.13|ENSMUSG00000003154.15|OTTMUSG00000023356.3|OTTMUST00000056641.1|Foxj2-201|Foxj2|5283|protein_coding|	1237	864	1132	1109	1215	1287	1389	1229	999	1220	1040	1205	940	1258	1457	1277
ENSMUST00000003245.9|ENSMUSG00000003161.15|OTTMUSG00000025793.3|OTTMUST00000063528.1|Sri-201|Sri|640|retained_intron|	250	273	254	156	203	197	201	139	139	261	170	269	237	307	206	116
ENSMUST00000003268.10|ENSMUSG00000003200.10|OTTMUSG00000072337.1|OTTMUST00000174955.1|Sh3gl1-201|Sh3gl1|2073|protein_coding|	593	412	492	389	471	521	520	466	394	519	449	525	476	575	541	502
ENSMUST00000003274.7|ENSMUSG00000003206.7|OTTMUSG00000072321.1|OTTMUST00000174922.1|Ebi3-201|Ebi3|1154|protein_coding|	31	17	8	19	11	9	8	9	12	16	14	16	12	13	13	16
ENSMUST00000003284.15|ENSMUSG00000003184.15|OTTMUSG00000020438.2|OTTMUST00000048513.1|Irf3-201|Irf3|2031|protein_coding|	28	36	25	11	10	34	41	39	17	37	24	10	32	22	32	69
ENSMUST00000003290.11|ENSMUSG00000003190.12|OTTMUSG00000023474.3|OTTMUST00000057113.1|Bcl2l12-201|Bcl2l12|1075|protein_coding|	27	12	18	16	17	24	21	13	14	34	5	21	13	21	28	21
ENSMUST00000003310.6|ENSMUSG00000003226.7|OTTMUSG00000064558.1|OTTMUST00000157399.1|Ranbp2-201|Ranbp2|9608|protein_coding|	7512	5983	6550	5609	6487	7233	7377	5724	5540	6851	6166	8087	6205	9143	8607	6544
ENSMUST00000003312.4|ENSMUSG00000003227.4|OTTMUSG00000025045.4|OTTMUST00000061630.1|Edar-201|Edar|3637|protein_coding|	4	5	13	4	4	5	7	17	1	10	10	3	5	7	9	2
ENSMUST00000003313.9|ENSMUSG00000003228.9|OTTMUSG00000074399.1|OTTMUST00000180558.1|Grk5-201|Grk5|6580|protein_coding|	1209	930	831	865	948	1016	981	807	1091	1103	1196	1043	1094	1445	1471	973
ENSMUST00000003318.12|ENSMUSG00000003233.12|OTTMUSG00000035778.2|OTTMUST00000091556.2|Dvl3-201|Dvl3|2519|protein_coding|	461	457	624	522	559	607	678	599	451	534	457	538	425	645	598	588
ENSMUST00000003319.5|ENSMUSG00000003234.16|OTTMUSG00000023912.8|OTTMUST00000058413.3|Abcf3-201|Abcf3|3090|protein_coding|	1258	982	1104	880	1176	1172	1311	1088	1064	1241	1140	1111	1085	1307	1302	1159
ENSMUST00000003320.13|ENSMUSG00000003235.13|OTTMUSG00000025977.4|OTTMUST00000064059.2|Eif2b5-201|Eif2b5|2554|protein_coding|	1384	1151	1160	968	1108	1247	1332	984	1084	1317	1164	1362	1138	1418	1222	995
ENSMUST00000003345.9|ENSMUSG00000021314.13|OTTMUSG00000054291.7|OTTMUST00000134720.4|Amph-201|Amph|3367|protein_coding|	2653	1891	2291	2145	2439	2567	3005	1965	1954	2226	2106	3064	2090	3087	2999	2395
ENSMUST00000003351.12|ENSMUSG00000020734.13|OTTMUSG00000003665.1|OTTMUST00000007921.1|Grin2c-201|Grin2c|4279|protein_coding|	280	340	300	225	156	59	439	318	242	332	322	188	383	380	211	242
ENSMUST00000003360.9|ENSMUSG00000003273.14|OTTMUSG00000031338.2|OTTMUST00000077635.1|Car11-201|Car11|1585|protein_coding|	2330	1828	1680	1606	1805	2024	2056	1654	2232	2137	2107	2074	1841	2304	2545	1845
ENSMUST00000003369.9|ENSMUSG00000003282.9|OTTMUSG00000004402.2|OTTMUST00000009975.1|Plag1-201|Plag1|4774|protein_coding|	130	117	95	125	77	108	101	81	107	86	104	130	101	123	153	81
ENSMUST00000003386.6|ENSMUSG00000003299.10|OTTMUSG00000063045.2|OTTMUST00000153443.1|Mrpl4-201|Mrpl4|1288|protein_coding|	526	451	502	393	463	477	548	390	461	517	479	488	441	519	558	435
ENSMUST00000003395.9|ENSMUSG00000032177.17|OTTMUSG00000034143.1|OTTMUST00000086466.1|Pde4a-201|Pde4a|2524|protein_coding|	801	694	706	800	625	712	760	536	520	619	638	943	693	971	704	695
ENSMUST00000003397.8|ENSMUSG00000003309.14|OTTMUSG00000063271.4|OTTMUST00000154104.1|Ap1m2-201|Ap1m2|1706|protein_coding|	15	10	9	4	15	8	13	9	9	8	10	7	0	2	6	2
ENSMUST00000003404.8|ENSMUSG00000003316.14|OTTMUSG00000036006.2|OTTMUST00000092403.2|Glg1-201|Glg1|3511|protein_coding|	6	381	313	225	311	246	315	188	80	45	111	26	156	255	258	315
ENSMUST00000003413.6|ENSMUSG00000061126.5|OTTMUSG00000073309.2|-|Cyp4f39-201|Cyp4f39|1599|protein_coding|	0	2	0	0	0	0	0	0	0	0	1	0	1	0	2	0
ENSMUST00000003416.14|ENSMUSG00000048440.16|OTTMUSG00000036870.2|OTTMUST00000094717.1|Cyp4f16-201|Cyp4f16|2227|protein_coding|	25	7	27	0	0	23	40	11	8	37	0	49	11	3	13	7
ENSMUST00000003433.10|ENSMUSG00000020190.13|OTTMUSG00000054816.2|-|Mknk2-201|Mknk2|3065|protein_coding|	193	200	306	290	215	207	307	193	295	258	195	327	197	486	294	266
ENSMUST00000003434.13|ENSMUSG00000003344.14|OTTMUSG00000032757.3|-|Btbd2-201|Btbd2|3026|protein_coding|	139	193	226	245	271	479	425	256	173	174	159	221	178	144	168	361
ENSMUST00000003436.11|ENSMUSG00000003346.14|OTTMUSG00000047019.4|OTTMUST00000121789.1|Abhd17a-201|Abhd17a|1468|protein_coding|	2769	2525	2187	1820	1984	2312	2314	1704	2193	2398	2318	2524	2120	2465	2237	1783
ENSMUST00000003438.10|ENSMUSG00000003348.10|OTTMUSG00000065007.1|OTTMUST00000158333.1|Mob3a-201|Mob3a|2682|protein_coding|	322	284	340	250	230	285	318	215	252	306	226	347	254	328	290	244
ENSMUST00000003442.8|ENSMUSG00000003352.14|OTTMUSG00000070930.1|OTTMUST00000171472.1|Cacnb3-201|Cacnb3|2734|protein_coding|	642	630	850	729	751	983	958	717	551	648	536	735	479	722	546	618
ENSMUST00000003444.5|ENSMUSG00000003354.6|OTTMUSG00000070932.1|OTTMUST00000171477.1|Ccdc65-201|Ccdc65|1900|protein_coding|	211	181	220	165	214	191	234	229	135	202	147	189	182	264	211	217
ENSMUST00000003445.7|ENSMUSG00000003355.7|OTTMUSG00000070933.1|OTTMUST00000171480.1|Fkbp11-201|Fkbp11|734|protein_coding|	11	13	2	2	20	3	8	13	7	7	5	5	8	5	5	4
ENSMUST00000003450.14|ENSMUSG00000003360.15|OTTMUSG00000034981.4|OTTMUST00000088958.1|Ddx23-201|Ddx23|3187|protein_coding|	1472	1278	1650	1407	1525	1748	1982	1606	1391	1493	1417	1620	1549	1650	1603	1702
ENSMUST00000003451.10|ENSMUSG00000054855.13|OTTMUSG00000029005.1|OTTMUST00000071932.1|Rnd1-201|Rnd1|2203|protein_coding|	316	229	337	294	324	353	379	296	232	331	249	383	292	287	295	359
ENSMUST00000003459.3|ENSMUSG00000020437.12|OTTMUSG00000005117.3|OTTMUST00000011450.1|Myo1g-201|Myo1g|3307|protein_coding|	5	6	0	6	0	4	8	5	4	0	0	11	4	0	8	0
ENSMUST00000003461.14|ENSMUSG00000020456.17|OTTMUSG00000000782.2|OTTMUST00000001534.1|Ogdh-201|Ogdh|4127|protein_coding|	5147	4301	5034	4394	4655	5298	5274	5056	4835	4908	4930	5610	4405	5605	5993	4916
ENSMUST00000003468.9|ENSMUSG00000003378.9|OTTMUSG00000058241.2|OTTMUST00000143045.1|Grik5-201|Grik5|3763|protein_coding|	7647	6442	6206	4877	5904	6180	6467	4684	6166	7188	6193	7254	5829	7615	7102	5380
ENSMUST00000003469.7|ENSMUSG00000003379.7|OTTMUSG00000029270.1|OTTMUST00000072520.1|Cd79a-201|Cd79a|1457|protein_coding|	0	0	0	1	3	1	0	0	0	1	0	0	2	3	0	2
ENSMUST00000003493.8|ENSMUSG00000003402.14|OTTMUSG00000062326.1|OTTMUST00000152026.1|Prkcsh-201|Prkcsh|2012|protein_coding|	628	576	720	450	654	760	744	701	521	630	595	622	512	829	806	642
ENSMUST00000003501.8|ENSMUSG00000003410.8|OTTMUSG00000062327.1|OTTMUST00000152030.1|Elavl3-201|Elavl3|5014|protein_coding|	6677	4975	5761	5672	6122	6995	7411	5689	5399	6035	5722	6741	5722	7472	7245	6367
ENSMUST00000003502.3|ENSMUSG00000003411.10|OTTMUSG00000008236.1|OTTMUST00000018724.1|Rab3b-201|Rab3b|1053|protein_coding|	595	491	616	633	537	591	726	557	597	552	463	838	414	570	590	532
ENSMUST00000003509.9|ENSMUSG00000003418.11|OTTMUSG00000011299.4|OTTMUST00000026479.4|St8sia6-201|St8sia6|7618|protein_coding|	80	83	131	106	111	142	89	95	93	131	114	111	144	108	127	138
ENSMUST00000003512.8|ENSMUSG00000003420.8|OTTMUSG00000058708.2|OTTMUST00000144219.1|Fcgrt-201|Fcgrt|1770|protein_coding|	88	98	134	69	90	97	128	85	104	98	84	56	61	106	58	77
ENSMUST00000003513.10|ENSMUSG00000003421.13|OTTMUSG00000023493.4|OTTMUST00000057192.3|Nosip-201|Nosip|1814|protein_coding|	681	600	684	495	618	667	720	623	572	652	618	756	573	741	725	614
ENSMUST00000003521.9|ENSMUSG00000003429.11|OTTMUSG00000058711.2|OTTMUST00000144228.1|Rps11-201|Rps11|661|protein_coding|	2741	2029	2101	1784	2221	2711	2431	2221	2613	2824	2533	2250	2448	2780	2845	2307
ENSMUST00000003527.9|ENSMUSG00000003435.9|OTTMUSG00000059053.1|OTTMUST00000144874.1|Supt5-201|Supt5|3513|protein_coding|	2777	2359	2758	2746	2896	3279	3636	3079	2391	2789	2757	2868	2658	3508	3359	3098
ENSMUST00000003529.8|ENSMUSG00000003437.14|OTTMUSG00000023577.1|OTTMUST00000057537.1|Paf1-201|Paf1|2003|protein_coding|	945	707	959	817	1016	1080	1196	1001	842	933	890	823	923	1111	1226	1083
ENSMUST00000003536.8|ENSMUSG00000003444.8|OTTMUSG00000023735.1|OTTMUST00000057967.1|Med29-201|Med29|1281|protein_coding|	252	200	255	193	268	254	270	207	186	243	218	193	221	245	293	223
ENSMUST00000003544.13|ENSMUSG00000003452.15|OTTMUSG00000026191.5|OTTMUST00000064713.3|Bicd1-201|Bicd1|2928|protein_coding|	169	65	142	158	86	193	173	185	239	133	122	129	103	219	136	201
ENSMUST00000003550.10|ENSMUSG00000003458.12|OTTMUSG00000021508.2|OTTMUST00000050982.1|Ncstn-201|Ncstn|2901|protein_coding|	1535	1301	1496	1220	1359	1449	1520	1303	1362	1582	1292	1657	1332	1695	1732	1400
ENSMUST00000003554.10|ENSMUSG00000007122.11|OTTMUSG00000035165.2|OTTMUST00000089560.1|Casq1-201|Casq1|1847|protein_coding|	4	0	10	4	8	0	12	3	2	6	9	6	9	1	9	9
ENSMUST00000003561.9|ENSMUSG00000003469.9|OTTMUSG00000034316.2|OTTMUST00000087313.1|Phyhip-201|Phyhip|2838|protein_coding|	15920	12795	14383	12299	13937	14916	16669	13036	13306	14905	13907	15122	12465	17884	17412	14853
ENSMUST00000003568.14|ENSMUSG00000003476.16|OTTMUSG00000035963.4|OTTMUST00000092261.1|Crhr2-201|Crhr2|2695|protein_coding|	38	20	40	25	41	34	28	90	29	44	49	47	50	41	36	22
ENSMUST00000003569.5|ENSMUSG00000003477.5|OTTMUSG00000026997.1|OTTMUST00000066722.1|Inmt-201|Inmt|1077|protein_coding|	3	3	1	2	6	0	0	5	0	2	1	7	4	5	3	5
ENSMUST00000003572.9|ENSMUSG00000029777.10|OTTMUSG00000057767.1|OTTMUST00000141876.1|Gars-201|Gars|2380|protein_coding|	3200	2923	3100	2414	2614	2825	3308	2530	2681	3106	2733	3346	2837	3849	3592	2820
ENSMUST00000003574.4|ENSMUSG00000003484.4|OTTMUSG00000025159.4|OTTMUST00000061893.1|Cyp4f18-201|Cyp4f18|1702|protein_coding|	0	4	1	1	5	6	0	0	3	3	0	4	3	1	4	8
ENSMUST00000003575.10|ENSMUSG00000031799.10|OTTMUSG00000022549.4|OTTMUST00000054010.3|Tpm4-201|Tpm4|2158|protein_coding|	561	392	468	350	387	553	516	478	401	499	437	381	484	565	579	409
ENSMUST00000003597.14|ENSMUSG00000003505.15|OTTMUSG00000043486.1|OTTMUST00000114033.1|Psg18-201|Psg18|1659|protein_coding|	0	0	0	0	0	0	0	0	0	0	0	0	0	0	0	0
ENSMUST00000003599.8|ENSMUSG00000103088.1|OTTMUSG00000050841.1|OTTMUST00000128822.1|Pcdhgb6-201|Pcdhgb6|4684|protein_coding|	1013	755	1023	746	999	803	929	740	778	1083	912	899	846	977	1142	1116
ENSMUST00000003612.12|ENSMUSG00000003518.13|OTTMUSG00000002139.3|OTTMUST00000004348.1|Dusp3-201|Dusp3|4212|protein_coding|	4252	3639	3578	3866	3012	3773	4277	3263	3759	3579	3675	4890	3288	4365	4562	3083
ENSMUST00000003620.12|ENSMUSG00000003526.12|OTTMUSG00000028177.5|OTTMUST00000069797.2|Prodh-201|Prodh|2386|protein_coding|	368	291	277	208	247	246	301	300	346	244	334	260	297	275	358	208
ENSMUST00000003621.9|ENSMUSG00000003527.9|OTTMUSG00000071375.1|OTTMUST00000172781.1|Ess2-201|Ess2|2821|protein_coding|	434	359	425	374	364	410	439	316	342	376	340	381	351	452	463	404
ENSMUST00000003622.15|ENSMUSG00000003528.15|OTTMUSG00000026786.3|OTTMUST00000066236.2|Slc25a1-201|Slc25a1|1666|protein_coding|	628	531	615	466	589	645	635	579	533	608	505	551	516	592	530	504
ENSMUST00000003628.12|ENSMUSG00000003534.17|OTTMUSG00000031017.5|-|Ddr1-201|Ddr1|3802|protein_coding|	0	0	41	33	12	65	65	82	0	31	19	0	19	18	0	86
ENSMUST00000003635.6|ENSMUSG00000003541.6|OTTMUSG00000037405.1|OTTMUST00000096511.1|Ier3-201|Ier3|1131|protein_coding|	100	97	86	65	114	84	131	62	90	103	84	103	91	99	115	73
ENSMUST00000003640.3|ENSMUSG00000003545.3|OTTMUSG00000059145.2|OTTMUST00000145066.1|Fosb-201|Fosb|3782|protein_coding|	624	412	337	431	458	426	512	434	396	480	505	568	443	616	659	397
ENSMUST00000003642.6|ENSMUSG00000003546.10|OTTMUSG00000072187.1|OTTMUST00000174616.1|Klc4-201|Klc4|2322|protein_coding|	289	219	270	203	309	328	271	302	250	249	291	296	269	327	286	233
ENSMUST00000003643.2|ENSMUSG00000030399.2|OTTMUSG00000059190.1|OTTMUST00000145263.1|Ckm-201|Ckm|1235|protein_coding|	1	0	2	0	0	9	0	0	0	0	0	0	1	0	0	0
ENSMUST00000003645.8|ENSMUSG00000003549.9|OTTMUSG00000030622.7|OTTMUST00000075825.1|Ercc1-201|Ercc1|1375|protein_coding|	200	110	162	97	175	162	143	141	134	195	83	165	158	171	191	147
ENSMUST00000003655.8|ENSMUSG00000003559.8|OTTMUSG00000074238.2|OTTMUST00000180158.1|As3mt-201|As3mt|1736|protein_coding|	103	140	86	92	121	118	113	81	125	109	100	120	121	162	131	109
ENSMUST00000003659.8|ENSMUSG00000031849.9|OTTMUSG00000062218.1|OTTMUST00000151798.1|Comp-201|Comp|2416|protein_coding|	6	0	0	2	1	5	5	2	3	1	1	3	3	12	1	0
ENSMUST00000003669.7|ENSMUSG00000003573.15|OTTMUSG00000022250.4|OTTMUST00000052956.1|Homer3-201|Homer3|2323|protein_coding|	0	59	84	24	74	28	75	0	70	93	9	76	0	0	29	39
ENSMUST00000003677.10|ENSMUSG00000003581.14|OTTMUSG00000005052.2|OTTMUST00000011254.1|Rnf215-201|Rnf215|1874|protein_coding|	446	380	393	247	303	329	374	291	287	410	336	389	316	535	428	295
ENSMUST00000003681.7|ENSMUSG00000003585.13|OTTMUSG00000005050.1|OTTMUST00000011245.1|Sec14l2-201|Sec14l2|2631|protein_coding|	852	672	740	680	633	810	924	708	749	787	616	895	708	911	833	756
ENSMUST00000003687.7|ENSMUSG00000021253.7|OTTMUSG00000067423.1|OTTMUST00000163232.1|Tgfb3-201|Tgfb3|3383|protein_coding|	284	276	302	257	251	346	357	269	304	387	276	413	293	321	406	295
ENSMUST00000003705.11|ENSMUSG00000003604.14|OTTMUSG00000015148.4|OTTMUST00000035932.1|Aven-201|Aven|4735|protein_coding|	113	114	116	103	106	147	99	113	97	180	91	161	96	145	139	86
ENSMUST00000003710.9|ENSMUSG00000057230.14|OTTMUSG00000024486.5|OTTMUST00000060079.2|Aak1-201|Aak1|7203|protein_coding|	13146	11176	11710	11774	10883	12292	13478	9993	9921	12000	10652	16015	11240	16198	15300	11040
ENSMUST00000003714.12|ENSMUSG00000003617.16|OTTMUSG00000023513.6|OTTMUST00000057275.2|Cp-201|Cp|4092|protein_coding|	120	54	200	77	138	113	114	102	42	140	96	128	112	119	79	102
ENSMUST00000003717.12|ENSMUSG00000042476.12|OTTMUSG00000054368.2|OTTMUST00000134885.1|Abcb4-201|Abcb4|4079|protein_coding|	141	77	177	146	131	173	185	158	144	226	125	201	142	226	140	192
ENSMUST00000003720.4|ENSMUSG00000003623.4|OTTMUSG00000024301.1|OTTMUST00000059513.1|Crot-201|Crot|2996|protein_coding|	823	600	652	519	493	667	672	464	599	660	575	685	627	831	656	540
ENSMUST00000003726.15|ENSMUSG00000024002.18|OTTMUSG00000030241.5|OTTMUST00000074873.3|Brd4-201|Brd4|5957|protein_coding|	248	55	264	292	287	409	208	294	195	170	157	197	243	285	369	394
ENSMUST00000003741.15|ENSMUSG00000003644.17|OTTMUSG00000009632.6|OTTMUST00000022256.2|Rps6ka1-201|Rps6ka1|3085|protein_coding|	0	10	9	0	0	0	0	12	0	0	0	0	0	0	0	42
ENSMUST00000003754.7|ENSMUSG00000003657.9|OTTMUSG00000061890.1|OTTMUST00000151033.1|Calb2-201|Calb2|1431|protein_coding|	685	388	1622	487	1087	1388	1084	1074	288	1054	568	578	754	677	636	1088
ENSMUST00000003759.10|ENSMUSG00000003662.10|OTTMUSG00000016012.3|OTTMUST00000038151.2|Ciao1-201|Ciao1|3075|protein_coding|	924	703	878	696	755	826	942	689	763	867	700	931	758	1009	913	773
ENSMUST00000003762.7|ENSMUSG00000003665.7|OTTMUSG00000072037.1|OTTMUST00000174202.1|Has1-201|Has1|2095|protein_coding|	45	42	39	23	28	32	33	23	48	35	28	34	39	41	46	47
ENSMUST00000003777.4|ENSMUSG00000003680.16|OTTMUSG00000042231.1|-|Taf6l-201|Taf6l|1869|protein_coding|	35	29	32	0	0	0	0	0	0	58	0	5	0	40	0	0
ENSMUST00000003808.7|ENSMUSG00000038508.7|OTTMUSG00000023705.1|OTTMUST00000057884.1|Gdf15-201|Gdf15|1545|protein_coding|	0	0	0	0	0	0	1	0	0	0	0	0	0	0	0	0
ENSMUST00000003818.13|ENSMUSG00000003721.14|OTTMUSG00000034839.4|OTTMUST00000088552.1|Insig2-201|Insig2|2697|protein_coding|	807	587	755	598	653	784	786	678	732	808	673	926	645	891	802	689
ENSMUST00000003826.7|ENSMUSG00000032269.8|OTTMUSG00000063011.2|OTTMUST00000181907.1|Htr3a-201|Htr3a|2082|protein_coding|	30	65	75	28	85	59	36	18	36	42	9	62	40	101	49	48
ENSMUST00000003828.10|ENSMUSG00000003731.13|OTTMUSG00000009518.4|OTTMUST00000021769.2|Kpna6-201|Kpna6|2195|protein_coding|	263	166	199	200	252	227	221	131	221	298	206	193	313	395	288	203
ENSMUST00000003843.15|ENSMUSG00000003746.16|OTTMUSG00000024597.3|OTTMUST00000060436.3|Man1a-201|Man1a|5137|protein_coding|	3108	2239	2203	1619	2122	2247	1916	1479	1922	2610	2358	1917	2286	4080	2840	1962
ENSMUST00000003850.7|ENSMUSG00000003752.9|OTTMUSG00000023456.2|OTTMUST00000057030.1|Itpkc-201|Itpkc|3247|protein_coding|	197	176	257	137	212	170	280	214	134	274	171	224	207	201	213	211
ENSMUST00000003857.6|ENSMUSG00000089832.8|OTTMUSG00000023744.1|OTTMUST00000057992.1|Shkbp1-201|Shkbp1|2358|protein_coding|	66	92	75	74	85	88	69	46	74	107	64	91	68	90	85	34
ENSMUST00000003860.12|ENSMUSG00000003762.13|OTTMUSG00000023773.2|OTTMUST00000058082.1|Coq8b-201|Coq8b|2181|protein_coding|	342	257	283	237	249	266	291	265	224	279	290	281	267	295	239	227
ENSMUST00000003870.14|ENSMUSG00000025025.14|OTTMUSG00000074509.1|OTTMUST00000180857.1|Mxi1-201|Mxi1|2627|protein_coding|	481	381	425	449	479	392	392	320	409	590	460	492	383	501	464	398
ENSMUST00000003876.9|ENSMUSG00000003778.14|OTTMUSG00000017276.2|OTTMUST00000041843.1|Brd8-201|Brd8|4468|protein_coding|	709	593	676	549	630	706	643	599	624	702	700	724	619	923	948	677
ENSMUST00000003898.11|ENSMUSG00000022842.18|OTTMUSG00000069893.2|OTTMUST00000071267.1|Ece2-201|Ece2|3152|protein_coding|	475	387	464	268	580	590	467	385	310	516	376	386	572	486	423	462
ENSMUST00000003906.12|ENSMUSG00000003808.18|OTTMUSG00000022260.2|OTTMUST00000052994.1|Farsa-201|Farsa|1826|protein_coding|	396	310	391	303	334	351	356	335	364	406	373	359	303	452	388	319
ENSMUST00000003907.13|ENSMUSG00000003809.14|OTTMUSG00000030024.3|OTTMUST00000074438.2|Gcdh-201|Gcdh|2167|protein_coding|	143	117	157	115	172	174	134	153	82	118	137	124	148	123	185	173
ENSMUST00000003908.10|ENSMUSG00000003810.13|OTTMUSG00000009403.3|OTTMUST00000021416.1|Mast2-201|Mast2|5445|protein_coding|	0	0	316	37	23	91	0	3	116	12	508	11	133	0	1	1
ENSMUST00000003910.12|ENSMUSG00000003812.13|OTTMUSG00000022266.4|OTTMUST00000053020.1|Dnase2a-201|Dnase2a|1715|protein_coding|	34	2	19	11	12	40	11	19	29	39	27	0	11	0	24	3
ENSMUST00000003911.12|ENSMUSG00000003813.15|OTTMUSG00000022270.3|OTTMUST00000053035.1|Rad23a-201|Rad23a|2074|protein_coding|	496	425	492	414	404	478	467	274	414	492	436	591	441	537	460	409
ENSMUST00000003912.6|ENSMUSG00000003814.8|OTTMUSG00000022277.1|OTTMUST00000053061.1|Calr-201|Calr|2184|protein_coding|	8120	6013	6855	5886	6974	8885	9105	6996	6469	6843	6578	8052	7063	8349	7647	7055
ENSMUST00000003922.5|ENSMUSG00000003824.12|OTTMUSG00000022282.2|OTTMUST00000053071.2|Syce2-201|Syce2|685|nonsense_mediated_decay|	20	15	11	11	19	17	16	12	9	16	16	10	22	12	7	8
ENSMUST00000003946.8|ENSMUSG00000003848.14|OTTMUSG00000035977.3|OTTMUST00000092320.1|Nob1-201|Nob1|1658|protein_coding|	368	313	375	301	373	375	408	311	308	365	333	374	326	458	383	383
ENSMUST00000003947.8|ENSMUSG00000003849.8|OTTMUSG00000022884.1|OTTMUST00000055042.1|Nqo1-201|Nqo1|1553|protein_coding|	73	47	43	48	70	53	67	105	64	73	60	58	47	64	62	58
ENSMUST00000003961.15|ENSMUSG00000003863.18|OTTMUSG00000023803.6|OTTMUST00000146823.1|Ppfia3-201|Ppfia3|4647|protein_coding|	5204	4412	4664	4014	4232	4976	5056	3695	4264	4197	4185	4994	4127	5795	5142	4340
ENSMUST00000003964.16|ENSMUSG00000003865.16|OTTMUSG00000023845.2|OTTMUST00000058241.1|Gys1-201|Gys1|3678|protein_coding|	333	349	405	351	293	347	405	371	325	351	315	444	326	484	404	314
ENSMUST00000003971.9|ENSMUSG00000003872.9|OTTMUSG00000016518.2|OTTMUST00000039918.2|Lin7b-201|Lin7b|735|protein_coding|	701	627	508	366	462	589	555	429	431	475	539	523	457	734	570	496
ENSMUST00000003981.5|ENSMUSG00000003882.5|OTTMUSG00000070275.1|OTTMUST00000170053.1|Il7r-201|Il7r|3540|protein_coding|	14	16	10	9	22	17	17	9	12	0	12	18	23	0	0	16
ENSMUST00000004036.5|ENSMUSG00000003934.5|OTTMUSG00000005987.1|OTTMUST00000013398.1|Efnb3-201|Efnb3|3183|protein_coding|	3958	2686	4623	2483	4852	5176	4649	3901	3075	4690	3030	2968	3877	4238	3798	4668
ENSMUST00000004050.6|ENSMUSG00000003948.17|OTTMUSG00000060262.1|OTTMUST00000002558.1|Mmd-201|Mmd|2677|protein_coding|	9972	7505	7328	6131	7487	8720	8346	6585	6758	8410	7614	8621	7150	11808	8727	7056
ENSMUST00000004051.7|ENSMUSG00000003949.16|OTTMUSG00000001287.2|OTTMUST00000002563.1|Hlf-201|Hlf|5642|protein_coding|	4186	2877	3335	2775	3345	3621	3606	3009	3363	3768	3489	3694	3010	4302	4392	3450
ENSMUST00000004054.12|ENSMUSG00000022905.12|OTTMUSG00000038076.3|OTTMUST00000098056.1|Kpna1-201|Kpna1|5039|protein_coding|	6258	4879	5194	4460	4687	5388	6043	4317	4758	5531	4961	6809	5201	7211	6482	4977
ENSMUST00000004055.9|ENSMUSG00000042156.16|OTTMUSG00000069741.1|OTTMUST00000168688.1|Dzip1-201|Dzip1|4079|protein_coding|	1830	1452	1502	1374	1637	2063	1570	1602	1655	1659	1466	1708	1968	1859	1757	1478
ENSMUST00000004057.8|ENSMUSG00000003955.8|OTTMUSG00000071899.1|OTTMUST00000173872.1|Fam162a-201|Fam162a|718|protein_coding|	321	214	252	114	334	279	207	200	195	357	245	202	166	162	217	242
ENSMUST00000004072.9|ENSMUSG00000003970.9|OTTMUSG00000071205.1|OTTMUST00000172310.1|Rpl8-201|Rpl8|851|protein_coding|	4152	3461	3762	3109	4016	4950	4356	3784	3641	4264	4129	3530	4119	4343	4420	4149
ENSMUST00000004076.4|ENSMUSG00000003974.6|OTTMUSG00000054376.1|OTTMUST00000134901.1|Grm3-201|Grm3|3049|protein_coding|	3643	3287	2788	3174	2519	2677	2951	2307	3447	2956	3431	3664	2672	3909	4335	2514
ENSMUST00000004094.14|ENSMUSG00000003992.15|OTTMUSG00000024516.11|OTTMUST00000060164.8|Ssbp2-201|Ssbp2|3957|protein_coding|	1270	972	918	851	1082	939	1039	837	1004	1209	1041	1158	1220	1596	1453	1104
ENSMUST00000004097.15|ENSMUSG00000029705.17|OTTMUSG00000040141.5|OTTMUST00000104304.4|Cux1-201|Cux1|12862|protein_coding|	1015	929	717	984	950	977	1101	984	1057	1092	928	1365	917	1130	1504	872
ENSMUST00000004120.8|ENSMUSG00000004018.9|OTTMUSG00000008088.3|OTTMUST00000018377.1|Fancl-201|Fancl|2724|protein_coding|	119	98	96	101	92	120	123	99	106	120	91	133	101	157	146	105
ENSMUST00000004133.10|ENSMUSG00000004031.13|OTTMUSG00000049880.1|OTTMUST00000127006.1|Brinp2-201|Brinp2|4167|protein_coding|	4106	2859	3955	2921	3472	4197	4258	3931	3161	3295	2425	4482	2912	3364	3011	3902
ENSMUST00000004134.10|ENSMUSG00000004032.10|OTTMUSG00000035923.2|OTTMUST00000092142.1|Gstm5-201|Gstm5|945|protein_coding|	2502	2058	1950	1449	1765	1966	1842	1722	2054	2291	2101	1831	1847	2426	2235	1864
ENSMUST00000004136.9|ENSMUSG00000004038.9|OTTMUSG00000007193.3|OTTMUST00000016604.3|Gstm3-201|Gstm3|1311|protein_coding|	0	0	0	0	1	0	0	1	0	0	1	0	0	2	0	0
ENSMUST00000004137.10|ENSMUSG00000004035.12|OTTMUSG00000007101.19|OTTMUST00000016411.2|Gstm7-201|Gstm7|1377|protein_coding|	191	166	186	146	197	232	209	203	202	242	183	169	189	189	202	190
ENSMUST00000004140.10|ENSMUSG00000058135.12|OTTMUSG00000007188.2|OTTMUST00000016591.1|Gstm1-201|Gstm1|1289|protein_coding|	3492	2381	3738	2359	3086	3780	3527	3479	2605	3677	2742	2778	2903	3405	3366	3718
ENSMUST00000004143.2|ENSMUSG00000020919.11|OTTMUSG00000002127.1|OTTMUST00000004318.1|Stat5b-201|Stat5b|5062|protein_coding|	1097	868	1120	718	1074	1094	976	936	845	1283	1064	954	1115	1277	1351	1142
ENSMUST00000004145.13|ENSMUSG00000004043.14|OTTMUSG00000002125.5|OTTMUST00000004310.1|Stat5a-201|Stat5a|3888|protein_coding|	10	0	0	0	0	0	0	39	0	0	0	0	0	0	0	0
ENSMUST00000004156.9|ENSMUSG00000004054.9|OTTMUSG00000074384.1|OTTMUST00000180516.1|Map3k11-201|Map3k11|3898|protein_coding|	465	443	486	406	508	474	501	442	461	568	476	508	497	588	625	418
ENSMUST00000004172.14|ENSMUSG00000004070.15|OTTMUSG00000026637.4|OTTMUST00000065914.1|Hmox2-201|Hmox2|1730|protein_coding|	415	375	537	661	603	602	841	880	526	470	495	404	424	670	566	806
ENSMUST00000004173.11|ENSMUSG00000004071.13|OTTMUSG00000026631.9|OTTMUST00000065933.1|Cdip1-201|Cdip1|3953|protein_coding|	1266	812	1032	781	858	1016	1030	852	1016	1211	901	1145	917	1126	1122	973
ENSMUST00000004200.8|ENSMUSG00000004096.9|OTTMUSG00000034185.2|OTTMUST00000086694.1|Cwc15-201|Cwc15|1111|protein_coding|	524	417	598	497	680	746	823	688	545	536	604	430	734	695	596	749
ENSMUST00000004201.7|ENSMUSG00000004098.7|OTTMUSG00000022343.1|OTTMUST00000053292.1|Col5a3-201|Col5a3|6119|protein_coding|	8	21	75	13	46	30	39	37	8	45	10	22	19	31	11	43
ENSMUST00000004202.16|ENSMUSG00000004099.16|OTTMUSG00000063003.5|OTTMUST00000153345.1|Dnmt1-201|Dnmt1|5367|protein_coding|	1051	904	1024	1045	1122	1197	1284	1056	764	1156	822	1007	1062	1380	1249	1172
ENSMUST00000004203.5|ENSMUSG00000004100.12|OTTMUSG00000023850.2|OTTMUST00000058262.1|Ppan-201|Ppan|1670|protein_coding|	219	151	179	189	181	221	293	200	177	185	179	194	190	236	233	205
ENSMUST00000004206.9|ENSMUSG00000070319.6|OTTMUSG00000063002.2|OTTMUST00000153339.1|Eif3g-201|Eif3g|1101|protein_coding|	1034	895	1039	846	1054	1229	1293	1095	951	1085	1006	948	1018	1325	1114	1037
ENSMUST00000004208.6|ENSMUSG00000004105.8|OTTMUSG00000012579.2|OTTMUST00000029972.1|Angptl2-201|Angptl2|3339|protein_coding|	22	17	60	34	61	51	73	120	28	72	18	36	37	57	38	50
ENSMUST00000004214.14|ENSMUSG00000004110.17|OTTMUSG00000049818.4|-|Cacna1e-201|Cacna1e|12697|protein_coding|	56	0	0	0	0	0	0	0	0	102	0	274	107	152	0	0
ENSMUST00000004222.13|ENSMUSG00000022702.16|OTTMUSG00000026265.4|OTTMUST00000064953.1|Hira-201|Hira|4218|protein_coding|	1026	917	1091	767	703	935	1014	789	964	1022	1008	1057	903	1116	1157	849
ENSMUST00000004232.9|ENSMUSG00000074207.10|OTTMUSG00000034747.1|OTTMUST00000088306.1|Adh1-201|Adh1|1492|protein_coding|	0	0	0	5	2	3	4	6	0	3	3	0	2	0	4	5
ENSMUST00000004281.9|ENSMUSG00000028630.9|OTTMUSG00000064386.1|OTTMUST00000157119.1|Dyrk2-201|Dyrk2|6129|protein_coding|	2908	2371	3000	2234	2614	2902	3161	2708	1866	2634	2173	3096	2118	3421	2995	2685
ENSMUST00000004294.11|ENSMUSG00000004187.11|OTTMUSG00000071083.1|OTTMUST00000171940.1|Kifc2-201|Kifc2|3218|protein_coding|	9786	7423	8106	7256	7319	9259	8957	7138	8174	8224	8157	8580	7887	9287	9439	7410
ENSMUST00000004316.14|ENSMUSG00000004207.14|OTTMUSG00000016474.1|-|Psap-201|Psap|2654|protein_coding|	57	79	82	99	106	60	39	17	33	130	79	70	26	101	84	45
ENSMUST00000004326.3|ENSMUSG00000031398.13|OTTMUSG00000017689.3|OTTMUST00000042887.3|Plxna3-201|Plxna3|6943|protein_coding|	632	546	832	584	680	719	750	636	437	735	539	682	683	756	810	694
ENSMUST00000004327.10|ENSMUSG00000031400.10|OTTMUSG00000017699.5|OTTMUST00000042897.3|G6pdx-201|G6pdx|2652|protein_coding|	483	420	550	370	459	506	554	419	614	514	464	553	456	559	667	506
ENSMUST00000004330.9|ENSMUSG00000004221.16|OTTMUSG00000017732.19|-|Ikbkg-201|Ikbkg|6918|protein_coding|	0	0	0	0	0	0	0	0	0	0	0	0	0	0	0	41
ENSMUST00000004340.10|ENSMUSG00000004231.15|OTTMUSG00000037630.4|-|Pax2-201|Pax2|3095|protein_coding|	11	7	8	14	12	19	31	4	6	9	16	11	14	21	13	12
ENSMUST00000004343.6|ENSMUSG00000004233.14|OTTMUSG00000006862.4|OTTMUST00000015865.2|Wars2-201|Wars2|4410|protein_coding|	213	157	215	166	179	246	250	185	216	264	173	266	240	262	254	276
ENSMUST00000004375.15|ENSMUSG00000004264.17|OTTMUSG00000020695.3|OTTMUST00000048977.1|Phb2-201|Phb2|1318|protein_coding|	1219	1051	1034	874	980	1182	1220	999	965	1185	1047	1157	1007	1289	1311	1078
ENSMUST00000004377.14|ENSMUSG00000004266.15|OTTMUSG00000038210.3|OTTMUST00000098375.1|Ptpn6-201|Ptpn6|2308|protein_coding|	4	0	0	5	4	6	0	8	0	4	0	11	0	0	0	0
ENSMUST00000004378.14|ENSMUSG00000004267.16|OTTMUSG00000022240.6|OTTMUST00000052923.2|Eno2-201|Eno2|2795|protein_coding|	21755	18497	16554	14978	16651	18294	18539	14468	16857	19548	17405	19973	17809	23827	22388	16480
ENSMUST00000004379.7|ENSMUSG00000004268.11|OTTMUSG00000023581.3|OTTMUST00000057562.1|Emg1-201|Emg1|1034|protein_coding|	328	314	292	219	285	358	276	223	274	334	324	319	318	333	336	261
ENSMUST00000004381.13|ENSMUSG00000004270.13|OTTMUSG00000023580.2|OTTMUST00000057553.2|Lpcat3-201|Lpcat3|2281|protein_coding|	342	199	325	233	284	296	315	280	239	381	232	330	285	344	306	241
ENSMUST00000004389.5|ENSMUSG00000072772.3|OTTMUSG00000023121.1|OTTMUST00000055867.1|Grcc10-201|Grcc10|863|protein_coding|	1043	881	932	739	946	1157	1153	1094	860	1027	1049	829	985	1118	1081	1085
ENSMUST00000004392.11|ENSMUSG00000029771.12|OTTMUSG00000035855.6|OTTMUST00000091864.1|Irf5-201|Irf5|2189|protein_coding|	46	63	60	44	55	44	57	62	59	83	69	89	77	77	0	50
ENSMUST00000004396.12|ENSMUSG00000004285.12|OTTMUSG00000023640.2|OTTMUST00000057694.1|Atp6v1f-201|Atp6v1f|703|protein_coding|	1443	1068	1170	915	1142	1379	1285	1049	1141	1336	1219	1274	1193	1506	1309	1041
ENSMUST00000004428.13|ENSMUSG00000004317.14|OTTMUSG00000016484.2|OTTMUST00000039773.1|Clcn5-201|Clcn5|8390|protein_coding|	389	375	468	404	444	517	451	421	408	483	428	469	584	515	598	510
ENSMUST00000004430.13|ENSMUSG00000004319.15|OTTMUSG00000022342.2|OTTMUST00000053283.1|Clcn3-201|Clcn3|4175|protein_coding|	0	0	0	0	0	0	0	0	0	0	0	0	0	0	0	0
ENSMUST00000004453.8|ENSMUSG00000004341.8|OTTMUSG00000000419.2|OTTMUST00000000997.2|Gpx6-201|Gpx6|1340|protein_coding|	3	5	2	3	4	5	1	3	2	5	6	1	2	2	4	7
ENSMUST00000004470.8|ENSMUSG00000004356.8|OTTMUSG00000063991.1|OTTMUST00000156459.1|Utp20-201|Utp20|8821|protein_coding|	724	675	839	678	729	832	808	714	626	901	711	897	720	991	1118	867
ENSMUST00000004473.14|ENSMUSG00000004359.16|OTTMUSG00000031753.2|OTTMUST00000078661.1|Spic-201|Spic|1763|protein_coding|	0	0	0	4	0	1	0	2	0	1	0	0	1	2	0	0
ENSMUST00000004480.4|ENSMUSG00000004366.4|OTTMUSG00000071306.1|OTTMUST00000172657.1|Sst-201|Sst|721|protein_coding|	5988	4746	6113	4572	5435	5278	5982	4934	5443	5389	4804	5815	5551	5788	6041	4653
ENSMUST00000004494.15|ENSMUSG00000031622.16|OTTMUSG00000062065.1|OTTMUST00000151547.1|Sin3b-201|Sin3b|4115|protein_coding|	2955	2388	2939	2205	2796	2948	3143	2572	2116	2820	2327	3078	2642	3360	3184	2793
ENSMUST00000004497.10|ENSMUSG00000004383.18|OTTMUSG00000030306.2|-|Large1-201|Large1|3669|protein_coding|	2909	2050	2514	2176	1872	2348	2882	2322	1910	2407	2239	3260	2250	3511	2748	2215
ENSMUST00000004505.2|ENSMUSG00000020447.5|OTTMUSG00000000776.1|OTTMUST00000001518.1|Npc1l1-201|Npc1l1|4467|protein_coding|	13	12	7	7	7	8	3	3	8	14	10	1	8	19	14	4
ENSMUST00000004507.10|ENSMUSG00000004393.10|OTTMUSG00000000779.2|OTTMUST00000001521.1|Ddx56-201|Ddx56|1956|protein_coding|	812	683	763	558	694	742	804	586	687	818	744	836	625	909	787	689
ENSMUST00000004508.12|ENSMUSG00000004394.12|OTTMUSG00000000780.5|OTTMUST00000001525.1|Tmed4-201|Tmed4|2003|protein_coding|	1467	1274	1468	976	1343	1518	1432	1255	1144	1485	1176	1315	1254	1565	1298	1272
ENSMUST00000004554.13|ENSMUSG00000012848.15|OTTMUSG00000023212.3|OTTMUST00000056174.1|Rps5-201|Rps5|761|protein_coding|	2869	2517	2423	1805	2433	2712	2569	2118	2561	3208	2672	2476	2588	2901	2799	2305
ENSMUST00000004560.11|ENSMUSG00000004446.12|OTTMUSG00000024186.3|OTTMUST00000059168.1|Bid-201|Bid|2189|protein_coding|	183	158	128	141	137	193	165	154	159	186	154	227	168	151	180	122
ENSMUST00000004565.14|ENSMUSG00000004451.14|OTTMUSG00000021776.3|OTTMUST00000051693.1|Ralb-201|Ralb|2289|protein_coding|	489	375	445	345	416	498	459	317	346	404	441	431	384	554	429	406
ENSMUST00000004574.13|ENSMUSG00000004460.17|OTTMUSG00000025893.3|OTTMUST00000063803.1|Dnajb11-201|Dnajb11|1927|protein_coding|	957	729	860	814	906	1132	1150	908	722	794	759	872	828	1067	927	992
ENSMUST00000004576.7|ENSMUSG00000004462.7|OTTMUSG00000071568.1|OTTMUST00000173237.1|Tbccd1-201|Tbccd1|2803|protein_coding|	97	73	132	100	181	84	167	21	124	52	128	149	112	150	125	91
ENSMUST00000004587.10|ENSMUSG00000004473.10|OTTMUSG00000058327.1|OTTMUST00000143216.1|Clec11a-201|Clec11a|2978|protein_coding|	129	85	114	62	104	134	103	91	79	93	101	126	101	134	120	106
ENSMUST00000004614.14|ENSMUSG00000058638.14|OTTMUSG00000022354.2|OTTMUST00000053345.1|Zfp110-201|Zfp110|3591|protein_coding|	232	166	272	174	230	277	267	221	212	244	187	277	230	218	343	232
ENSMUST00000004622.6|ENSMUSG00000004508.6|OTTMUSG00000058176.1|OTTMUST00000142867.1|Gab2-201|Gab2|6168|protein_coding|	784	648	821	644	712	742	867	750	716	730	735	865	739	965	837	844
ENSMUST00000004634.6|ENSMUSG00000020142.12|OTTMUSG00000005224.1|OTTMUST00000011656.1|Slc1a4-201|Slc1a4|3872|protein_coding|	315	124	165	98	0	0	65	0	444	708	287	396	3	612	0	0
ENSMUST00000004646.12|ENSMUSG00000004530.12|OTTMUSG00000036099.2|OTTMUST00000092768.1|Coro1c-201|Coro1c|3491|protein_coding|	2604	2350	2523	2197	2388	2678	2806	2233	2246	2688	2184	2887	2294	3011	2852	2463
ENSMUST00000004655.7|ENSMUSG00000004540.7|OTTMUSG00000017162.1|OTTMUST00000041543.1|Psg17-201|Psg17|2100|protein_coding|	0	0	0	0	2	0	0	0	0	0	0	0	1	0	0	0
ENSMUST00000004657.13|ENSMUSG00000004542.15|OTTMUSG00000043487.4|OTTMUST00000114035.2|Psg19-201|Psg19|2105|protein_coding|	1	0	4	1	1	1	3	0	1	1	0	1	2	3	0	1
ENSMUST00000004673.14|ENSMUSG00000004558.15|OTTMUSG00000069305.1|OTTMUST00000167597.1|Ndrg2-201|Ndrg2|2099|protein_coding|	3567	2713	4648	3043	3346	4006	4170	3822	4044	4084	3785	4126	4101	3980	4161	3831
ENSMUST00000004681.13|ENSMUSG00000004565.15|OTTMUSG00000059166.1|OTTMUST00000145131.1|Pnpla6-201|Pnpla6|4438|protein_coding|	417	389	639	492	520	456	633	369	356	540	514	598	542	562	675	458
ENSMUST00000004683.12|ENSMUSG00000004567.16|OTTMUSG00000026357.3|OTTMUST00000065182.2|Mcoln1-201|Mcoln1|2065|protein_coding|	1109	899	969	775	855	957	1035	867	913	1011	830	1038	821	1253	1140	909
ENSMUST00000004684.12|ENSMUSG00000004568.13|OTTMUSG00000030752.6|OTTMUST00000076126.1|Arhgef18-201|Arhgef18|5271|protein_coding|	1494	1209	1467	1094	1283	1285	1495	1180	1154	1460	1233	1610	1217	1747	1584	1342
ENSMUST00000004686.12|ENSMUSG00000069633.12|OTTMUSG00000030750.2|OTTMUST00000076119.1|Pex11g-201|Pex11g|2870|protein_coding|	35	23	26	14	36	32	44	22	30	62	36	44	36	47	33	29
ENSMUST00000004715.1|ENSMUSG00000061778.10|OTTMUSG00000019521.2|OTTMUST00000046622.1|Mospd2-201|Mospd2|2015|protein_coding|	235	188	221	126	140	186	194	192	170	229	218	250	233	224	238	196
ENSMUST00000004728.11|ENSMUSG00000004609.11|OTTMUSG00000058533.1|OTTMUST00000143722.1|Cd33-201|Cd33|1962|protein_coding|	25	27	25	14	24	27	37	26	39	36	35	48	18	32	36	34
ENSMUST00000004729.4|ENSMUSG00000004610.4|OTTMUSG00000023293.2|OTTMUST00000056407.2|Etfb-201|Etfb|893|protein_coding|	419	327	365	272	392	511	425	431	354	360	375	310	403	455	452	407
ENSMUST00000004732.6|ENSMUSG00000118560.1|OTTMUSG00000039806.2|OTTMUST00000103473.2|Lim2-202|Lim2|884|protein_coding|	0	0	0	0	0	0	0	0	0	0	0	0	0	0	0	0
ENSMUST00000004745.8|ENSMUSG00000004626.14|OTTMUSG00000027109.3|OTTMUST00000067053.1|Stxbp2-201|Stxbp2|1847|protein_coding|	63	73	87	22	71	65	51	117	109	108	61	48	47	116	64	49
ENSMUST00000004749.6|ENSMUSG00000004630.18|OTTMUSG00000032848.4|OTTMUST00000081844.2|Pcp2-201|Pcp2|495|protein_coding|	0	0	1	0	1	1	3	1	0	0	0	0	0	0	0	1
ENSMUST00000004750.14|ENSMUSG00000004631.15|OTTMUSG00000023184.7|OTTMUST00000056132.4|Sgce-201|Sgce|1703|protein_coding|	278	189	213	149	266	223	236	200	253	307	263	242	187	268	337	286
ENSMUST00000004756.13|ENSMUSG00000004637.15|OTTMUSG00000030624.1|OTTMUST00000075829.1|Wwox-201|Wwox|2244|protein_coding|	793	674	563	534	520	646	538	451	521	647	659	617	628	982	685	594
ENSMUST00000004761.12|ENSMUSG00000058440.14|OTTMUSG00000014351.5|-|Nrf1-201|Nrf1|1589|protein_coding|	0	0	0	0	0	0	0	0	0	0	0	0	0	0	8	4
ENSMUST00000004770.6|ENSMUSG00000004651.6|OTTMUSG00000059417.1|OTTMUST00000145848.1|Tyr-201|Tyr|6042|protein_coding|	1	10	5	2	17	5	8	8	7	15	2	9	12	8	9	10
ENSMUST00000004774.3|ENSMUSG00000004655.5|OTTMUSG00000026098.1|OTTMUST00000064430.1|Aqp1-201|Aqp1|2627|protein_coding|	3	4	2	8	5	7	8	327	4	5	2	5	12	5	2	3
ENSMUST00000004780.15|ENSMUSG00000004661.15|OTTMUSG00000036791.4|-|Arid3b-201|Arid3b|3785|protein_coding|	13	57	34	42	28	0	31	47	7	56	48	38	36	42	67	36
ENSMUST00000004784.10|ENSMUSG00000004665.10|OTTMUSG00000019132.1|OTTMUST00000045857.1|Cnn2-201|Cnn2|2460|protein_coding|	55	56	69	42	45	64	71	78	41	72	38	45	48	64	43	64
ENSMUST00000004786.9|ENSMUSG00000004667.18|OTTMUSG00000019133.1|OTTMUST00000045859.1|Polr2e-201|Polr2e|1148|protein_coding|	776	703	610	634	737	870	805	765	596	682	716	632	730	895	912	820
ENSMUST00000004827.13|ENSMUSG00000004707.14|OTTMUSG00000016916.3|OTTMUST00000050707.1|Ly9-201|Ly9|2098|protein_coding|	3	4	0	1	0	0	0	0	0	0	3	2	0	0	0	0
ENSMUST00000004829.12|ENSMUSG00000004709.14|OTTMUSG00000016914.2|OTTMUST00000041041.1|Cd244a-201|Cd244a|3760|protein_coding|	0	0	0	0	0	0	0	0	0	0	0	0	0	0	0	0
ENSMUST00000004850.7|ENSMUSG00000004730.15|OTTMUSG00000072432.1|-|Adgre1-201|Adgre1|3124|protein_coding|	13	28	0	0	0	0	0	19	0	0	0	0	0	0	13	21
ENSMUST00000004868.5|ENSMUSG00000004748.5|OTTMUSG00000005047.1|OTTMUST00000011234.1|Mtfp1-201|Mtfp1|1411|protein_coding|	1863	1308	1915	1187	1652	1981	1967	1516	1041	1729	1336	1651	1438	1928	1542	1512
ENSMUST00000004892.6|ENSMUSG00000004771.12|OTTMUSG00000036848.2|OTTMUST00000094631.2|Rab11a-201|Rab11a|595|protein_coding|	329	236	258	341	447	308	318	377	356	269	358	238	341	402	445	376
ENSMUST00000004910.11|ENSMUSG00000004788.11|OTTMUSG00000030645.8|OTTMUST00000075867.1|Eif2b2-201|Eif2b2|1605|protein_coding|	467	381	367	283	372	445	428	346	327	404	369	419	401	453	451	351
ENSMUST00000004913.6|ENSMUSG00000004791.7|OTTMUSG00000067312.1|-|Pgf-201|Pgf|1582|protein_coding|	33	25	38	21	40	45	40	25	12	31	24	36	30	45	27	32
ENSMUST00000004920.3|ENSMUSG00000004798.14|OTTMUSG00000005846.3|OTTMUST00000013001.3|Ulk2-201|Ulk2|5743|protein_coding|	4183	3421	3686	3230	3389	3539	3989	3005	3209	3837	3242	4432	3203	4672	4091	3263
ENSMUST00000004936.9|ENSMUSG00000004814.10|OTTMUSG00000055905.1|OTTMUST00000138287.1|Ccl24-201|Ccl24|1295|protein_coding|	3	4	6	6	12	4	7	6	1	13	6	7	3	8	8	5
ENSMUST00000004943.1|ENSMUSG00000004821.1|OTTMUSG00000026764.1|OTTMUST00000066194.1|Tmed11-201|Tmed11|763|protein_coding|	0	0	0	0	0	0	0	0	0	0	0	0	0	0	0	0
ENSMUST00000004949.7|ENSMUSG00000027164.8|OTTMUSG00000014586.1|OTTMUST00000034583.1|Traf6-201|Traf6|6169|protein_coding|	623	471	632	521	600	582	644	543	516	675	530	658	487	737	645	563
ENSMUST00000004955.13|ENSMUSG00000020528.14|OTTMUSG00000005840.1|OTTMUST00000012991.1|Prpsap2-201|Prpsap2|1837|protein_coding|	701	542	606	500	680	594	746	579	662	781	632	605	708	889	731	602
ENSMUST00000004959.2|ENSMUSG00000004837.2|OTTMUSG00000005843.1|OTTMUST00000012997.1|Grap-201|Grap|1662|protein_coding|	54	31	50	40	51	53	58	24	35	60	49	39	34	39	69	37
ENSMUST00000004964.14|ENSMUSG00000004842.18|OTTMUSG00000039845.4|-|Pou1f1-201|Pou1f1|1773|protein_coding|	0	0	2	3	0	3	0	0	0	0	2	3	0	0	0	0
ENSMUST00000004965.7|ENSMUSG00000004843.7|OTTMUSG00000071625.1|OTTMUST00000173393.1|Chmp2b-201|Chmp2b|1872|protein_coding|	1731	1271	1555	1217	1539	1772	1871	1454	1334	1719	1315	1552	1432	1852	1682	1428
ENSMUST00000004968.10|ENSMUSG00000004846.10|OTTMUSG00000023396.3|OTTMUST00000056808.1|Plod3-201|Plod3|3280|protein_coding|	462	464	532	383	470	568	573	416	382	500	461	514	443	575	541	420
ENSMUST00000004985.10|ENSMUSG00000063952.16|OTTMUSG00000017315.3|OTTMUST00000042068.2|Brpf3-201|Brpf3|7169|protein_coding|	495	402	480	327	397	387	415	377	354	484	391	485	385	513	654	427
ENSMUST00000004986.13|ENSMUSG00000004864.13|OTTMUSG00000024249.3|OTTMUST00000175372.1|Mapk13-201|Mapk13|1526|protein_coding|	0	0	1	3	4	3	3	3	0	5	6	5	3	5	3	0
ENSMUST00000004987.16|ENSMUSG00000004865.16|OTTMUSG00000024247.3|OTTMUST00000059343.2|Srpk1-201|Srpk1|2007|nonsense_mediated_decay|	296	180	140	152	190	217	239	234	205	283	240	292	213	274	237	220
ENSMUST00000004990.13|ENSMUSG00000053436.15|OTTMUSG00000020086.11|OTTMUST00000047771.2|Mapk14-201|Mapk14|3562|protein_coding|	1183	1005	1040	791	896	915	1081	933	829	1216	896	1353	887	1102	1327	1045
ENSMUST00000004994.15|ENSMUSG00000004872.15|OTTMUSG00000037633.1|OTTMUST00000097090.1|Pax3-201|Pax3|3078|protein_coding|	1	0	1	0	0	0	1	0	0	1	0	0	1	0	5	2
ENSMUST00000005003.11|ENSMUSG00000004880.11|OTTMUSG00000050712.2|OTTMUST00000128536.1|Lbr-201|Lbr|3510|protein_coding|	291	273	299	218	252	275	310	210	202	310	265	328	294	342	326	255
ENSMUST00000005014.8|ENSMUSG00000004894.10|OTTMUSG00000027207.1|OTTMUST00000067275.1|Hapln2-201|Hapln2|1711|protein_coding|	35	38	55	32	38	27	40	48	72	70	25	65	46	43	79	34
ENSMUST00000005015.9|ENSMUSG00000004895.9|OTTMUSG00000030643.3|OTTMUST00000075865.3|Prcc-201|Prcc|2099|protein_coding|	1381	1205	1278	1028	1178	1386	1445	1224	1132	1257	1204	1307	1201	1470	1507	1211
ENSMUST00000005016.15|ENSMUSG00000004896.16|OTTMUSG00000027514.2|OTTMUST00000068107.1|Rrnad1-201|Rrnad1|2492|protein_coding|	128	28	61	42	86	72	49	96	81	52	39	81	81	125	113	77
ENSMUST00000005017.14|ENSMUSG00000004897.16|OTTMUSG00000027208.3|OTTMUST00000067279.1|Hdgf-201|Hdgf|2245|protein_coding|	2903	2243	2655	2377	2592	3163	3138	2684	2556	2772	2524	2818	2563	2913	3015	2630
ENSMUST00000005019.5|ENSMUSG00000004885.5|OTTMUSG00000027199.1|OTTMUST00000067255.1|Crabp2-201|Crabp2|931|protein_coding|	1	3	1	1	3	0	16	2	5	3	4	0	2	1	7	0
ENSMUST00000005041.14|ENSMUSG00000030435.16|OTTMUSG00000059861.3|OTTMUST00000146664.2|U2af2-201|U2af2|2183|protein_coding|	1895	1803	1971	1556	1972	2321	2323	2034	1902	2329	1863	2128	1856	2145	2282	1943
ENSMUST00000005051.5|ENSMUSG00000063229.15|OTTMUSG00000016500.5|OTTMUST00000039850.2|Ldha-201|Ldha|1766|protein_coding|	0	0	6	0	0	0	0	0	0	0	0	0	0	0	0	0
ENSMUST00000005053.13|ENSMUSG00000004945.15|OTTMUSG00000045084.3|OTTMUST00000118460.2|Tmem242-201|Tmem242|948|protein_coding|	636	603	589	448	561	620	660	465	515	598	556	542	649	691	609	549
ENSMUST00000005057.6|ENSMUSG00000004929.12|OTTMUSG00000035441.1|OTTMUST00000090648.1|Thop1-201|Thop1|2832|protein_coding|	1103	931	939	780	1054	1084	1182	924	834	1018	922	987	909	1255	1122	990
ENSMUST00000005064.13|ENSMUSG00000004934.14|OTTMUSG00000030312.2|OTTMUST00000075068.1|Pias4-201|Pias4|2571|protein_coding|	479	421	365	369	402	428	495	400	378	462	441	471	360	513	507	410
ENSMUST00000005066.8|ENSMUSG00000004936.8|OTTMUSG00000016895.2|OTTMUST00000040998.1|Map2k1-201|Map2k1|2436|protein_coding|	9661	8744	7692	6709	8002	8134	8842	6305	7846	9747	8507	9431	8111	11309	10657	7965
ENSMUST00000005067.5|ENSMUSG00000004937.6|OTTMUSG00000065050.1|OTTMUST00000158487.1|Sgta-201|Sgta|1969|protein_coding|	724	659	735	447	647	738	708	590	738	563	579	792	673	906	662	575
ENSMUST00000005069.7|ENSMUSG00000004939.7|OTTMUSG00000065060.1|OTTMUST00000158522.1|Nmrk2-201|Nmrk2|1854|protein_coding|	6	3	10	1	3	9	2	2	2	1	1	9	9	15	10	7
ENSMUST00000005072.9|ENSMUSG00000004947.15|OTTMUSG00000025375.5|OTTMUST00000062465.1|Dtx2-201|Dtx2|2562|protein_coding|	0	0	0	0	27	0	0	0	0	0	0	0	0	0	0	0
ENSMUST00000005073.12|ENSMUSG00000004948.12|OTTMUSG00000025389.1|OTTMUST00000062508.1|Zp3-201|Zp3|1323|protein_coding|	1	0	1	0	0	2	2	0	0	0	0	0	0	0	0	1
ENSMUST00000005077.6|ENSMUSG00000004951.10|OTTMUSG00000024281.1|OTTMUST00000059461.1|Hspb1-201|Hspb1|903|protein_coding|	62	30	68	46	51	66	85	56	33	72	32	55	53	38	53	37
ENSMUST00000005103.11|ENSMUSG00000029832.16|OTTMUSG00000034271.1|OTTMUST00000087085.1|Nfe2l3-201|Nfe2l3|2544|protein_coding|	107	111	101	91	90	113	112	96	142	152	63	92	87	124	163	68
ENSMUST00000005108.9|ENSMUSG00000030180.15|OTTMUSG00000023926.5|OTTMUST00000058459.2|Kdm5a-201|Kdm5a|10944|protein_coding|	1677	1499	1649	1429	1579	1693	1813	1429	1473	1716	1427	1794	1536	2118	2062	1688
ENSMUST00000005114.9|ENSMUSG00000004988.9|OTTMUSG00000056757.2|-|Fxyd4-201|Fxyd4|1199|protein_coding|	7	0	9	0	0	2	7	2	6	9	7	9	7	18	4	3
ENSMUST00000005120.11|ENSMUSG00000004994.12|OTTMUSG00000036549.5|OTTMUST00000093725.2|Ccdc130-201|Ccdc130|1441|protein_coding|	32	0	43	56	22	39	88	60	17	16	18	42	55	56	46	46
ENSMUST00000005122.3|ENSMUSG00000004996.9|OTTMUSG00000032850.2|OTTMUST00000081859.1|Mri1-201|Mri1|804|nonsense_mediated_decay|	0	5	6	0	0	0	0	0	0	0	4	0	0	0	0	0
ENSMUST00000005164.11|ENSMUSG00000005034.15|OTTMUSG00000016475.4|OTTMUST00000039729.1|Prkacb-201|Prkacb|4001|protein_coding|	118	48	36	83	69	57	54	58	73	53	34	215	46	130	148	54
ENSMUST00000005173.10|ENSMUSG00000005043.13|OTTMUSG00000003911.2|OTTMUST00000008669.2|Sgsh-201|Sgsh|4357|protein_coding|	325	242	268	187	259	298	275	218	197	283	226	236	238	315	261	234
ENSMUST00000005175.4|ENSMUSG00000005045.16|OTTMUSG00000010576.6|OTTMUST00000024785.1|Chd5-201|Chd5|9122|protein_coding|	3812	3879	4760	5278	4128	4837	5078	4030	3760	3321	3401	5116	4215	5197	4627	4622
ENSMUST00000005185.7|ENSMUSG00000005054.7|OTTMUSG00000064258.1|OTTMUST00000156894.1|Cstb-201|Cstb|603|protein_coding|	193	137	183	141	214	240	194	197	184	198	178	211	180	212	190	189
ENSMUST00000005188.13|ENSMUSG00000005057.13|OTTMUSG00000054381.4|OTTMUST00000134912.1|Sh2b2-201|Sh2b2|2848|protein_coding|	115	89	120	139	132	135	144	133	51	101	112	119	101	103	90	133
ENSMUST00000005218.14|ENSMUSG00000005087.17|OTTMUSG00000014837.5|OTTMUST00000035222.3|Cd44-201|Cd44|5614|protein_coding|	0	0	0	0	0	0	9	0	0	8	9	0	7	0	0	0
ENSMUST00000005220.10|ENSMUSG00000005089.15|OTTMUSG00000014848.4|OTTMUST00000035267.1|Slc1a2-201|Slc1a2|2127|protein_coding|	1289	861	1671	1430	1322	1635	1561	962	1474	1673	1668	1988	1525	1575	2259	1573
ENSMUST00000005233.11|ENSMUSG00000005102.13|OTTMUSG00000015229.2|OTTMUST00000036076.1|Eif2ak4-201|Eif2ak4|5212|protein_coding|	478	398	488	437	544	600	525	503	371	464	406	468	358	524	484	494
ENSMUST00000005234.12|ENSMUSG00000005103.12|OTTMUSG00000056283.2|OTTMUST00000139101.1|Wdr1-201|Wdr1|3089|protein_coding|	5308	4759	4714	3544	4528	5000	5077	4423	4032	4979	4134	4985	4528	6280	5153	4591
ENSMUST00000005238.12|ENSMUSG00000005107.13|OTTMUSG00000026252.5|OTTMUST00000064924.3|Slc2a9-201|Slc2a9|3243|protein_coding|	0	0	1	0	0	0	0	0	0	0	0	0	0	0	0	0
ENSMUST00000005255.8|ENSMUSG00000005124.10|OTTMUSG00000028045.2|OTTMUST00000069450.1|Ccn4-201|Ccn4|5097|protein_coding|	72	60	56	91	24	25	71	38	88	49	23	118	37	32	63	28
ENSMUST00000005256.13|ENSMUSG00000005125.13|OTTMUSG00000035395.7|OTTMUST00000090506.2|Ndrg1-201|Ndrg1|2889|protein_coding|	1319	1090	1536	1238	1218	1190	1512	1107	1612	1809	1167	1555	1260	1138	1510	1131
ENSMUST00000005262.1|ENSMUSG00000005131.4|OTTMUSG00000063126.1|OTTMUST00000153673.1|4930550C14Rik-201|4930550C14Rik|1237|protein_coding|	5	0	0	0	0	6	8	3	0	0	0	0	0	0	0	0
ENSMUST00000005279.7|ENSMUSG00000005148.8|OTTMUSG00000069558.1|OTTMUST00000168174.1|Klf5-201|Klf5|3352|protein_coding|	541	345	602	401	688	665	683	615	481	614	555	490	548	688	738	644
ENSMUST00000005292.14|ENSMUSG00000005161.15|OTTMUSG00000016959.3|OTTMUST00000041121.2|Prdx2-201|Prdx2|1500|protein_coding|	2203	1772	1913	1442	2035	2322	2309	1674	1651	1978	1933	2071	1687	2454	2071	1832
ENSMUST00000005334.2|ENSMUSG00000005202.2|OTTMUSG00000005986.1|OTTMUST00000013396.1|Shbg-201|Shbg|1419|protein_coding|	1	0	0	0	0	0	0	0	0	1	0	0	1	0	0	0
ENSMUST00000005336.8|ENSMUSG00000005204.12|OTTMUSG00000006011.5|OTTMUST00000013467.2|Senp3-201|Senp3|2313|protein_coding|	1718	1322	1383	1099	1327	1537	1525	1193	1272	1397	1328	1468	1342	1751	1599	1251
ENSMUST00000005352.9|ENSMUSG00000005220.10|OTTMUSG00000039797.2|OTTMUST00000103451.1|Corin-201|Corin|4862|protein_coding|	10	7	0	0	0	0	0	0	0	5	0	0	0	0	0	7
ENSMUST00000005364.11|ENSMUSG00000005232.11|OTTMUSG00000012981.1|OTTMUST00000031263.1|G6pc2-201|G6pc2|1892|protein_coding|	0	0	0	0	0	0	0	0	0	0	0	0	0	0	0	0
ENSMUST00000005365.14|ENSMUSG00000005233.16|OTTMUSG00000012970.2|OTTMUST00000031226.1|Spc25-201|Spc25|1352|protein_coding|	0	8	0	0	11	11	6	13	0	6	0	3	1	10	3	8
ENSMUST00000005371.11|ENSMUSG00000059552.13|OTTMUSG00000005982.1|OTTMUST00000013379.1|Trp53-201|Trp53|1772|protein_coding|	104	84	105	74	100	103	93	345	94	98	114	85	98	112	130	101
ENSMUST00000005394.12|ENSMUSG00000005262.13|OTTMUSG00000036274.4|-|Ufd1-201|Ufd1|1996|protein_coding|	1331	1081	1172	918	1123	1301	1369	1118	1163	1315	1089	1256	1210	1506	1463	1228
ENSMUST00000005399.9|ENSMUSG00000005267.13|OTTMUSG00000005869.4|OTTMUST00000013069.1|Zfp287-201|Zfp287|3220|protein_coding|	199	146	236	195	173	171	243	149	156	198	156	198	165	166	291	219
ENSMUST00000005400.12|ENSMUSG00000005268.20|OTTMUSG00000023932.11|OTTMUST00000059638.3|Prlr-201|Prlr|3205|retained_intron|	7	10	35	14	52	64	16	61	24	42	14	5	38	5	22	51
ENSMUST00000005406.11|ENSMUSG00000022892.11|OTTMUSG00000069475.11|OTTMUST00000167976.4|App-201|App|3176|protein_coding|	47317	39756	43054	43136	42071	46763	49191	41370	39289	40923	40571	48011	39760	56281	53704	44216
ENSMUST00000005413.3|ENSMUSG00000052675.11|OTTMUSG00000027156.4|OTTMUST00000067171.2|Zfp112-201|Zfp112|3044|protein_coding|	94	57	30	42	79	111	44	49	57	68	19	80	96	72	92	91
ENSMUST00000005431.5|ENSMUSG00000005299.6|OTTMUSG00000021523.6|OTTMUST00000051047.2|Letm1-201|Letm1|5272|protein_coding|	2521	2119	2438	2025	2289	2648	2765	2269	2187	2314	2240	2486	2207	2785	2665	2448
ENSMUST00000005452.5|ENSMUSG00000005320.9|OTTMUSG00000035043.1|OTTMUST00000089130.1|Fgfr4-201|Fgfr4|3324|protein_coding|	2	4	3	7	1	2	3	2	1	3	1	3	1	6	4	2
ENSMUST00000005470.4|ENSMUSG00000005338.13|OTTMUSG00000024341.3|OTTMUST00000059630.1|Cadm3-201|Cadm3|2518|protein_coding|	2656	2314	2424	2314	2841	3379	3226	2704	2747	2795	2772	2682	2825	3394	3191	2602
ENSMUST00000005477.5|ENSMUSG00000030483.14|OTTMUSG00000027165.1|OTTMUST00000067193.1|Cyp2b10-201|Cyp2b10|1822|protein_coding|	0	0	0	0	0	1	0	0	2	0	0	0	0	0	2	0
ENSMUST00000005487.11|ENSMUSG00000005354.16|OTTMUSG00000020980.8|OTTMUST00000049612.1|Txn2-201|Txn2|1298|protein_coding|	2113	1741	1611	1411	1487	1873	1735	1514	1648	1751	1760	1778	1576	2051	1993	1570
ENSMUST00000005488.8|ENSMUSG00000005355.9|OTTMUSG00000064350.1|OTTMUST00000157053.1|Casp14-201|Casp14|2336|protein_coding|	0	0	0	0	0	0	0	0	0	0	0	0	0	0	0	0
ENSMUST00000005490.9|ENSMUSG00000005357.9|OTTMUSG00000064352.2|OTTMUST00000157056.2|Slc1a6-201|Slc1a6|2029|protein_coding|	256	230	266	238	235	303	283	191	206	291	263	291	317	297	281	286
ENSMUST00000005493.13|ENSMUSG00000005360.14|OTTMUSG00000032639.1|OTTMUST00000081197.1|Slc1a3-201|Slc1a3|4163|protein_coding|	16263	12197	16549	10362	14005	15951	16543	12787	11722	16609	13322	14086	14102	16727	15353	14437
ENSMUST00000005503.4|ENSMUSG00000005370.4|OTTMUSG00000072663.1|OTTMUST00000175902.1|Msh6-201|Msh6|4251|protein_coding|	632	549	664	500	653	664	690	585	452	683	530	660	600	751	721	621
ENSMUST00000005504.14|ENSMUSG00000005371.15|OTTMUSG00000020228.4|OTTMUST00000048033.1|Fbxo11-201|Fbxo11|4019|protein_coding|	4103	3407	3686	3298	3585	3920	4280	3491	3199	3720	3205	4049	3408	4508	4351	3624
ENSMUST00000005507.9|ENSMUSG00000005373.13|OTTMUSG00000025974.6|OTTMUST00000064065.2|Mlxipl-201|Mlxipl|3622|protein_coding|	26	9	27	28	31	33	10	31	13	16	14	33	8	17	11	0
ENSMUST00000005508.13|ENSMUSG00000005374.13|OTTMUSG00000026019.3|OTTMUST00000064211.1|Tbl2-201|Tbl2|1368|nonsense_mediated_decay|	26	57	35	59	57	85	56	62	43	45	69	7	41	18	50	53
ENSMUST00000005509.10|ENSMUSG00000007207.10|OTTMUSG00000016270.4|OTTMUST00000039031.2|Stx1a-201|Stx1a|2162|protein_coding|	4565	4111	3643	3880	3000	3335	4531	2999	3422	3213	3593	5543	3028	4753	4075	2818
ENSMUST00000005518.15|ENSMUSG00000045098.19|OTTMUSG00000017297.8|-|Kmt5b-201|Kmt5b|1283|protein_coding|	100	53	139	106	72	112	117	103	104	79	79	77	122	143	95	147
ENSMUST00000005532.8|ENSMUSG00000005397.8|OTTMUSG00000066741.1|OTTMUST00000161908.1|Nid1-201|Nid1|6091|protein_coding|	103	78	112	96	116	123	175	99	65	120	98	130	99	152	151	139
ENSMUST00000005548.7|ENSMUSG00000005413.8|OTTMUSG00000030644.5|OTTMUST00000151434.1|Hmox1-201|Hmox1|1569|protein_coding|	92	65	70	57	51	74	61	63	59	78	69	82	49	75	69	69
ENSMUST00000005578.12|ENSMUSG00000005442.13|OTTMUSG00000036029.6|-|Cic-201|Cic|6099|protein_coding|	0	247	2	0	0	0	0	1	0	71	0	0	0	0	0	0
ENSMUST00000005583.11|ENSMUSG00000005447.12|OTTMUSG00000023231.3|OTTMUST00000056245.2|Pafah1b3-201|Pafah1b3|901|protein_coding|	93	114	113	47	157	126	159	86	94	109	123	80	136	97	101	165
ENSMUST00000005592.6|ENSMUSG00000030468.12|OTTMUSG00000031927.3|OTTMUST00000079177.1|Siglecg-201|Siglecg|2569|protein_coding|	1	1	0	2	1	0	1	0	2	0	0	1	0	0	1	0
ENSMUST00000005597.8|ENSMUSG00000056592.14|OTTMUSG00000022472.2|-|Zfp658-201|Zfp658|2664|protein_coding|	31	0	12	3	9	0	6	0	17	0	28	13	28	0	13	1
ENSMUST00000005600.5|ENSMUSG00000031706.7|OTTMUSG00000061193.1|-|Rfx1-201|Rfx1|4172|protein_coding|	476	408	399	341	459	543	486	433	323	458	423	410	389	556	548	448
ENSMUST00000005601.8|ENSMUSG00000005465.9|OTTMUSG00000061191.1|OTTMUST00000149415.1|Il27ra-201|Il27ra|2664|protein_coding|	12	8	8	3	8	5	15	4	5	10	7	9	10	10	7	10
ENSMUST00000005606.7|ENSMUSG00000005469.10|OTTMUSG00000061189.2|OTTMUST00000149411.1|Prkaca-201|Prkaca|2276|protein_coding|	6866	5703	6381	6077	6201	6926	7202	5997	5820	6356	5982	7035	6065	7895	7475	6352
ENSMUST00000005607.8|ENSMUSG00000005470.8|OTTMUSG00000017288.1|OTTMUST00000041906.1|Asf1b-201|Asf1b|1788|protein_coding|	7	5	6	15	10	7	7	4	11	9	4	7	11	12	14	11
ENSMUST00000005611.9|ENSMUSG00000005474.9|OTTMUSG00000054396.1|OTTMUST00000134949.1|Myl10-201|Myl10|688|protein_coding|	0	0	0	0	0	0	0	0	0	0	0	0	0	0	0	0
ENSMUST00000005616.15|ENSMUSG00000057672.16|OTTMUSG00000025931.6|OTTMUST00000063925.4|Pkn1-201|Pkn1|6662|protein_coding|	834	665	815	749	717	790	964	684	744	686	797	873	678	804	905	809
ENSMUST00000005620.9|ENSMUSG00000005483.10|OTTMUSG00000061608.1|OTTMUST00000150310.1|Dnajb1-201|Dnajb1|2996|protein_coding|	1378	1017	1263	1035	1348	1475	1571	1351	1129	1407	1165	1524	1155	1553	1393	1269
ENSMUST00000005630.10|ENSMUSG00000005493.15|OTTMUSG00000047398.5|OTTMUST00000122429.1|Msh4-201|Msh4|3325|protein_coding|	0	1	5	1	0	0	0	1	0	4	0	0	0	1	3	3
ENSMUST00000005643.13|ENSMUSG00000005506.16|OTTMUSG00000014337.1|-|Celf1-201|Celf1|4830|protein_coding|	449	282	308	373	250	387	303	488	234	271	224	396	163	250	469	455
ENSMUST00000005647.3|ENSMUSG00000005510.9|OTTMUSG00000014317.1|OTTMUST00000033776.1|Ndufs3-201|Ndufs3|1046|protein_coding|	1182	1084	969	896	948	1116	1189	941	1050	1200	1004	1052	997	1255	1173	1008
ENSMUST00000005651.12|ENSMUSG00000005514.14|OTTMUSG00000029621.7|OTTMUST00000073476.1|Por-201|Por|2636|protein_coding|	1914	1880	1777	1682	1817	2052	1996	1664	1828	1984	1844	1935	1994	2337	2497	1853
ENSMUST00000005669.8|ENSMUSG00000040583.8|OTTMUSG00000058411.1|OTTMUST00000143456.1|Cyp2b13-201|Cyp2b13|1875|protein_coding|	0	0	0	0	0	0	0	0	0	0	0	0	0	0	0	0
ENSMUST00000005671.9|ENSMUSG00000005533.10|OTTMUSG00000059602.1|OTTMUST00000146160.1|Igf1r-201|Igf1r|11409|protein_coding|	3575	2663	4204	2674	3705	4301	4458	3714	2800	3972	2464	4154	2951	3644	3746	4000
ENSMUST00000005678.5|ENSMUSG00000005540.10|OTTMUSG00000059173.1|OTTMUST00000145173.1|Fcer2a-201|Fcer2a|2242|protein_coding|	33	42	32	38	46	60	28	19	16	27	43	30	42	53	48	37
ENSMUST00000005685.14|ENSMUSG00000005547.14|OTTMUSG00000036784.1|OTTMUST00000094406.1|Cyp2a5-201|Cyp2a5|2013|protein_coding|	0	4	0	2	0	0	1	1	1	1	3	0	6	1	5	3
ENSMUST00000005692.13|ENSMUSG00000005553.14|OTTMUSG00000036851.2|OTTMUST00000094638.2|Atp4a-201|Atp4a|3485|protein_coding|	27	27	24	7	10	22	24	25	15	15	19	9	29	19	26	16
ENSMUST00000005705.7|ENSMUSG00000005566.14|OTTMUSG00000023882.2|OTTMUST00000058340.1|Trim28-201|Trim28|3245|protein_coding|	2958	2750	2963	2011	2572	2670	2713	2154	2041	3032	2308	3026	2499	3045	2853	2295
ENSMUST00000005711.5|ENSMUSG00000033916.5|OTTMUSG00000060980.1|OTTMUST00000149018.1|Chmp2a-201|Chmp2a|949|protein_coding|	974	738	831	734	827	989	940	884	914	825	816	730	895	1173	1142	893
ENSMUST00000005714.13|ENSMUSG00000005575.16|OTTMUSG00000023220.5|OTTMUST00000056194.1|Ube2m-201|Ube2m|1472|protein_coding|	1064	890	1046	1347	1390	1556	1599	1514	1168	1015	1047	1040	1032	1280	1232	1387
ENSMUST00000005719.3|ENSMUSG00000005580.11|OTTMUSG00000027177.1|-|Adcy9-201|Adcy9|4457|protein_coding|	791	778	1003	847	1	669	1377	49	480	616	31	660	193	410	191	257
ENSMUST00000005722.13|ENSMUSG00000005583.16|OTTMUSG00000044481.11|OTTMUST00000137081.1|Mef2c-201|Mef2c|6217|protein_coding|	141	222	0	220	262	94	227	89	0	337	361	123	260	242	344	204
ENSMUST00000005749.5|ENSMUSG00000005609.16|OTTMUSG00000023898.2|OTTMUST00000058384.1|Ctr9-201|Ctr9|4300|protein_coding|	1472	1106	1472	1297	1483	1598	1746	1554	1162	1433	1282	1502	1269	1698	1736	1696
ENSMUST00000005751.12|ENSMUSG00000005611.15|OTTMUSG00000033851.3|OTTMUST00000085304.1|Mrvi1-201|Mrvi1|6198|protein_coding|	0	0	19	15	0	0	10	19	0	19	25	9	19	23	14	8
ENSMUST00000005768.7|ENSMUSG00000028126.16|OTTMUSG00000019671.3|OTTMUST00000047072.2|Pip5k1a-201|Pip5k1a|3480|protein_coding|	18	45	15	0	13	9	25	0	0	71	0	49	26	102	0	36
ENSMUST00000005769.12|ENSMUSG00000005628.12|OTTMUSG00000019672.2|OTTMUST00000047077.1|Tmod4-201|Tmod4|1242|protein_coding|	4	4	0	0	0	0	4	0	0	0	0	0	0	4	0	0
ENSMUST00000005791.13|ENSMUSG00000005649.17|OTTMUSG00000027135.1|OTTMUST00000067125.1|Cabp5-201|Cabp5|1777|protein_coding|	0	1	1	1	0	1	0	0	2	0	1	2	1	1	1	0
ENSMUST00000005798.8|ENSMUSG00000005656.9|OTTMUSG00000065737.1|OTTMUST00000159975.1|Snx6-201|Snx6|1928|protein_coding|	798	581	645	553	656	736	781	553	583	764	639	788	634	838	767	656
ENSMUST00000005810.8|ENSMUSG00000005667.8|OTTMUSG00000023127.3|OTTMUST00000055880.1|Mthfd2-201|Mthfd2|2085|protein_coding|	156	140	133	69	115	142	135	93	91	139	129	125	136	157	105	129
ENSMUST00000005815.6|ENSMUSG00000005672.12|OTTMUSG00000016671.2|OTTMUST00000040351.1|Kit-201|Kit|5214|protein_coding|	771	712	525	883	637	724	876	585	835	763	769	1218	525	889	1037	621
ENSMUST00000005817.8|ENSMUSG00000005674.9|OTTMUSG00000021586.4|OTTMUST00000051242.2|Tomm40l-201|Tomm40l|4712|protein_coding|	86	58	50	47	71	67	60	55	80	84	79	117	77	90	101	71
ENSMUST00000005820.10|ENSMUSG00000005677.14|OTTMUSG00000022426.4|OTTMUST00000053615.2|Nr1i3-201|Nr1i3|1414|protein_coding|	0	0	0	0	0	0	0	0	0	0	0	0	0	0	0	0
ENSMUST00000005824.11|ENSMUSG00000005681.12|OTTMUSG00000021666.2|OTTMUST00000051427.1|Apoa2-201|Apoa2|492|protein_coding|	7	0	0	5	0	3	2	0	0	7	0	0	0	4	0	0
ENSMUST00000005825.7|ENSMUSG00000005682.9|OTTMUSG00000064935.1|OTTMUST00000158142.1|Pan2-201|Pan2|4445|protein_coding|	41	19	59	92	0	26	41	35	0	8	113	62	0	34	92	14
ENSMUST00000005826.8|ENSMUSG00000005683.8|OTTMUSG00000064937.1|OTTMUST00000158154.1|Cs-201|Cs|2926|protein_coding|	7274	5931	6659	5750	6093	6548	7119	5669	5835	6912	5987	7590	6091	8446	7542	6138
ENSMUST00000005829.12|ENSMUSG00000005686.17|OTTMUSG00000023504.5|OTTMUST00000057241.1|Ampd3-201|Ampd3|4094|protein_coding|	235	220	295	175	242	295	231	291	254	346	332	353	265	400	290	285
ENSMUST00000005830.14|ENSMUSG00000005687.14|OTTMUSG00000027237.1|OTTMUST00000067351.1|Bcas2-201|Bcas2|1467|protein_coding|	471	434	528	466	507	610	602	579	375	546	480	508	446	615	536	706
ENSMUST00000005839.10|ENSMUSG00000005696.11|OTTMUSG00000017466.3|OTTMUST00000042411.1|Sh2d1a-201|Sh2d1a|883|protein_coding|	0	2	0	0	0	0	0	3	1	3	0	0	0	0	0	0
ENSMUST00000005841.15|ENSMUSG00000005698.15|OTTMUSG00000017298.1|OTTMUST00000041960.1|Ctcf-201|Ctcf|3782|protein_coding|	1694	1359	1575	1195	1598	1683	1791	1551	1384	1680	1407	1615	1463	1890	1908	1629
ENSMUST00000005849.10|ENSMUSG00000005705.10|OTTMUSG00000050255.2|OTTMUST00000127664.1|Agrp-201|Agrp|661|protein_coding|	8	2	3	1	3	2	2	0	0	4	0	0	1	6	0	1
ENSMUST00000005860.15|ENSMUSG00000005716.16|OTTMUSG00000031047.2|OTTMUST00000076988.1|Pvalb-201|Pvalb|977|protein_coding|	186	191	170	121	107	137	157	93	175	167	184	145	120	199	229	117
ENSMUST00000005862.8|ENSMUSG00000005718.8|OTTMUSG00000070990.1|OTTMUST00000171648.1|Tfap4-201|Tfap4|2247|protein_coding|	83	37	86	70	88	94	77	68	62	72	64	46	61	69	93	109
ENSMUST00000005889.15|ENSMUSG00000034116.17|OTTMUSG00000036994.2|OTTMUST00000095128.1|Vav1-201|Vav1|2963|protein_coding|	107	91	51	86	77	87	87	36	95	91	65	93	51	104	96	74
ENSMUST00000005891.6|ENSMUSG00000047884.6|OTTMUSG00000058310.2|OTTMUST00000143194.2|Klk9-201|Klk9|1476|protein_coding|	1	4	2	1	3	3	5	2	0	1	0	0	2	4	2	0
ENSMUST00000005907.11|ENSMUSG00000005763.15|OTTMUSG00000034863.5|OTTMUST00000088615.2|Cd247-201|Cd247|1632|protein_coding|	0	3	0	0	1	4	0	4	0	0	2	0	0	0	2	0
ENSMUST00000005923.6|ENSMUSG00000005779.12|OTTMUSG00000019673.3|OTTMUST00000047083.1|Psmb4-201|Psmb4|1183|protein_coding|	1911	1697	1394	1175	1495	1727	1668	1213	1548	1727	1583	1644	1702	2150	1799	1312
ENSMUST00000005933.3|ENSMUSG00000038968.3|OTTMUSG00000027255.2|OTTMUST00000067394.2|Klk1b16-201|Klk1b16|1387|protein_coding|	0	0	0	0	0	0	0	0	0	0	0	0	0	0	0	0
ENSMUST00000005950.11|ENSMUSG00000049723.14|OTTMUSG00000027381.3|OTTMUST00000067718.1|Mmp12-201|Mmp12|3607|protein_coding|	0	0	0	0	0	0	0	0	0	0	0	0	0	0	0	0
ENSMUST00000005952.10|ENSMUSG00000005802.12|OTTMUSG00000015670.1|OTTMUST00000037230.1|Slc30a4-201|Slc30a4|5458|protein_coding|	2458	1935	1856	1690	1772	1882	2150	1646	2108	2408	2060	2639	1897	2704	2458	1701
ENSMUST00000005953.10|ENSMUSG00000005803.14|OTTMUSG00000015682.4|OTTMUST00000037265.1|Sqor-201|Sqor|1804|protein_coding|	63	72	62	44	45	80	99	83	52	83	64	49	65	76	62	52
ENSMUST00000005954.8|ENSMUSG00000005804.14|OTTMUSG00000015683.1|OTTMUST00000037272.1|Bloc1s6-201|Bloc1s6|3484|protein_coding|	107	95	68	61	94	53	88	68	62	102	40	133	91	111	79	81
ENSMUST00000005964.6|ENSMUSG00000028138.8|OTTMUSG00000029527.2|OTTMUST00000073170.1|Adh5-201|Adh5|1604|protein_coding|	978	826	917	581	832	882	980	748	714	1029	773	840	817	1105	980	758
ENSMUST00000005975.7|ENSMUSG00000005823.9|OTTMUSG00000072431.1|OTTMUST00000175217.1|Gpr108-201|Gpr108|2064|protein_coding|	225	134	184	109	205	222	189	138	174	195	185	216	195	224	241	151
ENSMUST00000005976.7|ENSMUSG00000005824.7|OTTMUSG00000072430.1|OTTMUST00000175214.1|Tnfsf14-201|Tnfsf14|1847|protein_coding|	0	0	0	0	0	0	0	0	0	2	0	0	0	0	1	0
ENSMUST00000006005.11|ENSMUSG00000032492.14|OTTMUSG00000052494.6|OTTMUST00000131641.3|Pth1r-201|Pth1r|2307|protein_coding|	40	39	30	11	28	23	29	15	36	72	21	40	15	43	0	0
ENSMUST00000006020.7|ENSMUSG00000005864.7|OTTMUSG00000017812.1|OTTMUST00000043133.1|Cnga2-201|Cnga2|3064|protein_coding|	4	4	4	5	4	7	6	2	6	3	3	5	5	8	6	3
ENSMUST00000006027.6|ENSMUSG00000005873.6|OTTMUSG00000073227.1|OTTMUST00000177397.1|Reep5-201|Reep5|2852|protein_coding|	12657	10543	10176	9857	9177	10801	11509	8586	9872	11181	10737	13604	10851	14132	12584	9140
ENSMUST00000006029.10|ENSMUSG00000078954.9|OTTMUSG00000035391.1|-|Arhgap8-201|Arhgap8|1527|protein_coding|	0	0	0	0	0	0	0	5	0	0	0	0	3	0	0	0
ENSMUST00000006035.12|ENSMUSG00000005881.13|OTTMUSG00000016019.4|OTTMUST00000038177.1|Ergic3-201|Ergic3|1377|protein_coding|	1132	918	1093	897	966	1008	1095	1139	899	1103	933	1011	1050	1111	1057	1021
ENSMUST00000006036.12|ENSMUSG00000005882.18|OTTMUSG00000015796.15|OTTMUST00000057761.1|Uqcc1-201|Uqcc1|808|protein_coding|	0	0	0	4	0	0	6	0	0	7	0	0	0	7	0	0
ENSMUST00000006037.12|ENSMUSG00000005886.14|OTTMUSG00000021630.4|OTTMUST00000051367.1|Ncoa2-201|Ncoa2|4897|protein_coding|	937	752	1039	1147	1107	1227	1249	1416	924	825	1028	964	854	1108	1288	1240
ENSMUST00000006046.4|ENSMUSG00000005892.4|OTTMUSG00000024415.1|OTTMUST00000059849.1|Trh-201|Trh|1384|protein_coding|	113	62	108	58	288	484	240	517	69	132	81	86	83	106	105	348
ENSMUST00000006053.12|ENSMUSG00000005899.14|OTTMUSG00000035764.7|OTTMUST00000091495.1|Smpd4-201|Smpd4|4623|protein_coding|	374	312	406	269	273	243	359	268	347	384	215	422	276	409	253	366
ENSMUST00000006061.12|ENSMUSG00000005907.14|OTTMUSG00000028545.7|OTTMUST00000070743.2|Pex1-201|Pex1|4433|protein_coding|	0	0	0	0	0	0	0	11	0	0	0	0	0	0	0	0
ENSMUST00000006071.13|ENSMUSG00000005917.15|OTTMUSG00000005253.3|OTTMUST00000011716.2|Otx1-201|Otx1|2789|protein_coding|	62	32	74	60	55	70	85	104	58	73	47	69	60	51	88	60
ENSMUST00000006094.5|ENSMUSG00000022445.7|OTTMUSG00000071025.1|OTTMUST00000171736.1|Cyp2d26-201|Cyp2d26|1700|protein_coding|	0	0	0	0	4	0	0	0	0	0	0	0	0	0	0	0
ENSMUST00000006101.3|ENSMUSG00000005947.11|OTTMUSG00000006122.2|OTTMUST00000013843.2|Itgae-201|Itgae|3845|protein_coding|	10	6	4	6	7	6	2	5	7	0	0	12	2	2	3	4
ENSMUST00000006103.8|ENSMUSG00000005949.9|OTTMUSG00000006124.1|OTTMUST00000013846.1|Ctns-201|Ctns|2570|protein_coding|	237	119	201	162	224	158	208	205	186	249	173	238	172	232	266	162
ENSMUST00000006104.9|ENSMUSG00000005950.14|OTTMUSG00000006120.20|OTTMUST00000013836.1|P2rx5-201|P2rx5|2395|protein_coding|	5	2	11	7	12	5	1	15	4	8	8	8	10	11	8	19
ENSMUST00000006105.6|ENSMUSG00000005951.13|OTTMUSG00000006126.3|OTTMUST00000013857.1|Shpk-201|Shpk|2808|protein_coding|	91	66	85	63	89	100	93	70	97	91	68	79	83	113	63	69
ENSMUST00000006106.13|ENSMUSG00000005952.15|OTTMUSG00000006125.8|OTTMUST00000013852.1|Trpv1-201|Trpv1|2340|protein_coding|	0	0	2	2	0	0	0	0	0	0	0	0	0	0	0	0
ENSMUST00000006112.6|ENSMUSG00000005958.15|OTTMUSG00000035120.2|OTTMUST00000089377.1|Ephb3-201|Ephb3|4185|protein_coding|	412	409	402	426	408	414	472	348	312	463	421	525	328	579	487	413
ENSMUST00000006123.10|ENSMUSG00000005968.14|OTTMUSG00000019566.6|OTTMUST00000046715.1|Tuft1-201|Tuft1|2631|protein_coding|	0	11	10	0	31	0	0	25	9	14	0	0	0	0	0	0
ENSMUST00000006128.6|ENSMUSG00000005973.6|OTTMUSG00000014990.1|OTTMUST00000035593.1|Rcn1-201|Rcn1|2720|protein_coding|	1005	860	823	680	1153	1351	1143	1463	949	1173	1150	637	1247	1112	1342	1234
ENSMUST00000006136.10|ENSMUSG00000005980.15|OTTMUSG00000027161.4|OTTMUST00000067185.1|Dnase1-201|Dnase1|1480|protein_coding|	5	1	6	3	3	2	1	0	6	6	5	13	3	7	7	4
ENSMUST00000006137.8|ENSMUSG00000005981.11|OTTMUSG00000020070.2|OTTMUST00000047741.1|Trap1-201|Trap1|2320|protein_coding|	1363	1115	1268	1009	1342	1410	1489	1239	1083	1342	1187	1335	1114	1591	1358	1367
ENSMUST00000006139.7|ENSMUSG00000005983.15|OTTMUSG00000025498.5|OTTMUST00000062761.1|1700037C18Rik-201|1700037C18Rik|848|nonsense_mediated_decay|	4	0	2	5	3	0	9	5	5	2	1	7	5	5	1	3
ENSMUST00000006151.12|ENSMUSG00000005994.14|OTTMUSG00000000391.3|-|Tyrp1-201|Tyrp1|2720|protein_coding|	0	0	3	0	0	0	0	0	0	3	0	0	0	0	0	0
ENSMUST00000006167.12|ENSMUSG00000006010.14|OTTMUSG00000021629.2|OTTMUST00000051350.1|Odr4-201|Odr4|1716|protein_coding|	0	0	5	0	0	0	0	0	0	0	0	7	0	6	0	0
ENSMUST00000006171.15|ENSMUSG00000006014.16|OTTMUSG00000033522.2|-|Prg4-201|Prg4|1869|protein_coding|	28	14	17	1	9	9	0	7	8	16	13	20	10	23	21	23
ENSMUST00000006178.4|ENSMUSG00000006021.5|OTTMUSG00000017419.1|OTTMUST00000042218.1|Kptn-201|Kptn|1630|protein_coding|	336	314	321	232	333	304	310	269	295	374	280	286	270	331	358	320
ENSMUST00000006181.6|ENSMUSG00000006024.13|OTTMUSG00000023922.2|OTTMUST00000058448.1|Napa-201|Napa|2517|protein_coding|	4134	3377	3416	3109	3134	3443	3766	3145	3627	3723	3521	4350	3357	4421	4490	3233
ENSMUST00000006205.13|ENSMUSG00000024483.19|OTTMUSG00000034846.5|OTTMUST00000083115.2|Ankhd1-201|Ankhd1|8200|nonsense_mediated_decay|	173	47	201	141	170	187	263	170	0	65	188	95	130	161	1	335
ENSMUST00000006209.4|ENSMUSG00000006050.12|OTTMUSG00000038237.2|OTTMUST00000098453.1|Sra1-201|Sra1|695|protein_coding|	46	39	83	81	80	96	95	83	69	103	78	47	53	72	94	67
ENSMUST00000006217.9|ENSMUSG00000006058.10|OTTMUSG00000001957.1|OTTMUST00000003921.1|Snf8-201|Snf8|1004|protein_coding|	731	705	630	604	712	784	793	695	605	692	668	683	660	820	762	682
ENSMUST00000006221.13|ENSMUSG00000020128.15|OTTMUSG00000005242.2|OTTMUST00000011688.2|Vps54-201|Vps54|4323|protein_coding|	376	327	334	298	391	518	432	438	268	468	475	472	393	555	430	311
ENSMUST00000006235.8|ENSMUSG00000021939.8|OTTMUSG00000068748.1|OTTMUST00000166185.1|Ctsb-201|Ctsb|4743|protein_coding|	11400	9040	9080	7538	8495	9479	9913	8787	9154	10803	9149	10642	9021	12125	11251	8477
ENSMUST00000006254.5|ENSMUSG00000006095.12|OTTMUSG00000023327.3|OTTMUST00000056521.1|Tbcb-201|Tbcb|1416|protein_coding|	1031	783	928	850	908	1237	1087	1002	951	911	892	912	867	1003	993	863
ENSMUST00000006286.8|ENSMUSG00000006127.9|OTTMUSG00000006214.2|OTTMUST00000014028.1|Inpp5k-201|Inpp5k|2679|protein_coding|	501	386	497	467	420	542	539	403	452	585	498	580	449	602	618	495
ENSMUST00000006293.4|ENSMUSG00000006134.4|OTTMUSG00000025644.2|OTTMUST00000063107.2|Crkl-201|Crkl|5042|protein_coding|	1835	1618	1917	1548	1803	1775	2025	1472	1510	2049	1617	2184	1778	2171	1946	1863
ENSMUST00000006301.10|ENSMUSG00000029703.10|OTTMUSG00000025432.3|OTTMUST00000062622.1|Lrwd1-201|Lrwd1|2473|protein_coding|	189	143	171	88	167	173	180	142	122	153	165	138	92	158	159	168
ENSMUST00000006303.10|ENSMUSG00000006143.12|OTTMUSG00000025393.4|-|Upk3bl-201|Upk3bl|1045|protein_coding|	0	0	0	0	0	0	0	0	0	0	0	0	0	0	0	0
ENSMUST00000006311.12|ENSMUSG00000030353.15|OTTMUSG00000022461.6|OTTMUST00000053720.2|Tead4-201|Tead4|3076|protein_coding|	6	2	7	2	5	3	2	2	4	5	0	0	14	4	8	6
ENSMUST00000006341.3|ENSMUSG00000006179.9|OTTMUSG00000000726.2|OTTMUST00000001360.2|Prss16-201|Prss16|2155|protein_coding|	10	10	12	4	0	7	1	4	8	6	10	7	4	9	4	0
ENSMUST00000006353.13|ENSMUSG00000006191.17|OTTMUSG00000000663.8|OTTMUST00000001282.1|Cdkal1-201|Cdkal1|2629|protein_coding|	429	261	315	276	349	361	365	308	326	361	280	375	366	364	420	354
ENSMUST00000006362.3|ENSMUSG00000006200.3|OTTMUSG00000017130.3|OTTMUST00000041473.3|Rhox6-201|Rhox6|1010|protein_coding|	0	0	0	0	0	0	0	0	0	0	0	0	0	0	0	0
ENSMUST00000006367.7|ENSMUSG00000006205.13|OTTMUSG00000031663.2|OTTMUST00000078440.1|Htra1-201|Htra1|2041|protein_coding|	2377	2054	2392	1620	1954	2181	1970	1630	1918	2301	1988	2566	1774	2262	2091	1648
ENSMUST00000006377.12|ENSMUSG00000006215.12|OTTMUSG00000010292.2|OTTMUST00000023959.2|Zbtb17-201|Zbtb17|2722|protein_coding|	517	470	471	395	474	638	624	511	459	485	479	514	488	595	554	497
ENSMUST00000006378.8|ENSMUSG00000006216.10|OTTMUSG00000010299.1|OTTMUST00000023973.1|Clcnkb-201|Clcnkb|2370|protein_coding|	0	0	0	0	0	0	0	0	0	0	2	0	0	0	0	0
ENSMUST00000006380.4|ENSMUSG00000006218.4|OTTMUSG00000010294.1|OTTMUST00000023967.1|Fam131c-201|Fam131c|1433|protein_coding|	48	30	47	39	38	52	32	26	25	43	48	59	41	43	35	35
ENSMUST00000006381.10|ENSMUSG00000006219.12|OTTMUSG00000010344.4|OTTMUST00000024098.1|Fblim1-201|Fblim1|3101|protein_coding|	0	0	0	0	0	0	0	0	0	0	0	0	0	0	0	0
ENSMUST00000006391.4|ENSMUSG00000045827.10|OTTMUSG00000000696.2|OTTMUST00000162973.1|Serpinb9-201|Serpinb9|3397|protein_coding|	257	169	191	147	168	167	147	123	213	187	148	258	190	223	270	117
ENSMUST00000006392.2|ENSMUSG00000021403.3|OTTMUSG00000000699.2|OTTMUST00000001332.1|Serpinb9b-201|Serpinb9b|3253|protein_coding|	0	0	0	0	2	0	3	1	0	0	0	0	0	3	2	0
ENSMUST00000006397.6|ENSMUSG00000006235.6|OTTMUSG00000062323.1|OTTMUST00000152013.1|Epor-201|Epor|1761|protein_coding|	68	59	83	60	46	73	42	39	102	65	83	73	68	98	85	62
ENSMUST00000006403.6|ENSMUSG00000006241.16|OTTMUSG00000062320.1|OTTMUST00000152006.1|Ccdc159-201|Ccdc159|1531|protein_coding|	48	47	64	44	59	66	44	38	36	47	30	56	44	68	35	65
ENSMUST00000006415.5|ENSMUSG00000040061.17|OTTMUSG00000015372.4|OTTMUST00000036438.2|Plcb2-201|Plcb2|2456|retained_intron|	1	0	8	0	6	0	5	0	2	2	2	0	0	13	0	12
ENSMUST00000006424.7|ENSMUSG00000006262.15|OTTMUSG00000025213.3|OTTMUST00000062098.1|Mob1b-201|Mob1b|2705|protein_coding|	391	235	401	364	320	448	464	323	341	380	330	429	357	470	450	366
ENSMUST00000006431.7|ENSMUSG00000006269.7|OTTMUSG00000058015.2|OTTMUST00000142388.1|Atp6v1b1-201|Atp6v1b1|1999|protein_coding|	5	4	8	3	6	5	2	1	3	6	2	6	4	3	3	4
ENSMUST00000006435.7|ENSMUSG00000006273.14|OTTMUSG00000025651.3|OTTMUST00000063125.3|Atp6v1b2-201|Atp6v1b2|2825|protein_coding|	24152	21197	20727	16640	17763	19357	21477	16081	17563	21375	19040	25110	19247	27984	23862	17634
ENSMUST00000006444.8|ENSMUSG00000006281.8|OTTMUSG00000069112.1|OTTMUST00000167214.1|Tep1-201|Tep1|8171|protein_coding|	76	75	93	88	85	99	79	82	82	101	90	98	54	95	107	85
ENSMUST00000006451.7|ENSMUSG00000006288.8|OTTMUSG00000069107.1|OTTMUST00000167196.1|Ttc5-201|Ttc5|1842|protein_coding|	518	482	529	342	513	560	565	435	413	577	465	515	442	608	509	456
ENSMUST00000006452.12|ENSMUSG00000006289.14|OTTMUSG00000033803.2|OTTMUST00000085153.1|Osgep-201|Osgep|1308|nonsense_mediated_decay|	0	0	45	0	0	8	0	6	15	23	22	15	5	0	12	26
ENSMUST00000006462.13|ENSMUSG00000006299.13|OTTMUSG00000047667.2|OTTMUST00000122847.1|Aamp-201|Aamp|1817|protein_coding|	1997	1972	2318	1889	2002	2453	2337	2038	1635	2106	2032	1625	1832	2438	2176	2214
ENSMUST00000006467.13|ENSMUSG00000006304.14|OTTMUSG00000016449.5|OTTMUST00000041972.1|Arpc2-201|Arpc2|1404|protein_coding|	1456	1089	1218	1064	1194	1441	1641	1196	1141	1164	1287	1300	1139	1444	1414	1446
ENSMUST00000006470.13|ENSMUSG00000006307.16|OTTMUSG00000023938.4|OTTMUST00000058489.1|Kmt2b-201|Kmt2b|8469|protein_coding|	1556	1280	1746	1262	1723	1845	1888	1554	1333	1870	1500	1708	1245	1838	2099	1775
ENSMUST00000006476.5|ENSMUSG00000006313.5|OTTMUSG00000059366.1|OTTMUST00000145733.1|Upk1a-201|Upk1a|1421|protein_coding|	1	3	4	2	2	2	0	6	1	2	4	4	5	2	0	7
ENSMUST00000006478.9|ENSMUSG00000006315.9|OTTMUSG00000059370.1|OTTMUST00000145747.1|Tmem147-201|Tmem147|870|protein_coding|	657	434	439	456	580	625	530	458	541	633	536	664	587	745	619	520
ENSMUST00000006496.14|ENSMUSG00000006333.14|OTTMUSG00000022990.5|OTTMUST00000055345.2|Rps9-201|Rps9|751|protein_coding|	2100	1838	2121	1761	2304	2749	2588	2143	2239	2237	2294	1714	2179	2382	2479	2386
ENSMUST00000006508.9|ENSMUSG00000006345.10|OTTMUSG00000034127.6|OTTMUST00000086361.1|Ggt1-201|Ggt1|2167|protein_coding|	0	0	4	7	0	0	0	0	0	0	0	0	0	30	0	0
ENSMUST00000006523.11|ENSMUSG00000006360.11|OTTMUSG00000052481.1|-|Crip1-201|Crip1|445|protein_coding|	21	21	17	17	33	25	21	13	18	33	19	21	9	25	38	25
ENSMUST00000006525.13|ENSMUSG00000006362.16|OTTMUSG00000027605.3|OTTMUST00000068327.1|Cbfa2t3-201|Cbfa2t3|3161|protein_coding|	280	270	230	292	311	275	399	347	281	314	332	287	289	374	432	310
ENSMUST00000006544.8|ENSMUSG00000006378.15|OTTMUSG00000070766.1|OTTMUST00000170996.1|Gcat-201|Gcat|2370|protein_coding|	116	86	112	75	110	92	129	98	94	125	116	97	103	98	110	118
ENSMUST00000006556.10|ENSMUSG00000006389.13|OTTMUSG00000008795.5|OTTMUST00000019997.2|Mpl-201|Mpl|2083|protein_coding|	0	0	0	3	0	0	0	0	0	0	0	2	0	0	0	0
ENSMUST00000006557.12|ENSMUSG00000006390.15|OTTMUSG00000008772.2|OTTMUST00000019924.2|Elovl1-201|Elovl1|1811|protein_coding|	21	65	50	0	14	11	23	30	17	15	20	0	31	54	61	40
ENSMUST00000006559.13|ENSMUSG00000035274.13|OTTMUSG00000045041.1|OTTMUST00000118356.1|Tpbg-201|Tpbg|3603|protein_coding|	592	308	483	394	445	462	376	405	547	493	600	345	543	392	917	364
ENSMUST00000006562.5|ENSMUSG00000006395.16|OTTMUSG00000008719.3|-|Hyi-201|Hyi|910|protein_coding|	0	0	0	0	0	0	0	0	0	0	0	0	0	0	0	0
ENSMUST00000006565.12|ENSMUSG00000006398.15|OTTMUSG00000008798.4|OTTMUST00000020001.1|Cdc20-201|Cdc20|1793|protein_coding|	16	17	15	5	9	9	25	9	6	23	23	3	11	18	19	15
ENSMUST00000006578.9|ENSMUSG00000006411.12|OTTMUSG00000021602.3|OTTMUST00000051301.1|Nectin4-201|Nectin4|3636|protein_coding|	8	16	0	14	16	0	7	0	0	0	7	22	0	0	0	8
ENSMUST00000006579.4|ENSMUSG00000006412.10|OTTMUSG00000021718.1|OTTMUST00000051539.1|Pfdn2-201|Pfdn2|885|protein_coding|	12	2	17	18	20	14	22	14	33	14	8	28	14	12	22	9
ENSMUST00000006587.6|ENSMUSG00000090213.1|OTTMUSG00000001145.3|OTTMUST00000002235.2|Tmem189-201|Tmem189|2329|protein_coding|	530	441	561	446	475	522	673	481	495	485	414	638	425	669	523	527
ENSMUST00000006611.8|ENSMUSG00000006442.10|OTTMUSG00000010928.3|OTTMUST00000025629.1|Srm-201|Srm|1338|protein_coding|	761	774	798	631	701	753	736	674	665	820	743	782	670	926	930	766
ENSMUST00000006614.2|ENSMUSG00000006445.3|OTTMUSG00000010200.1|OTTMUST00000023711.1|Epha2-201|Epha2|3913|protein_coding|	20	23	16	11	18	27	16	18	15	20	23	28	20	31	34	20
ENSMUST00000006618.8|ENSMUSG00000028919.11|OTTMUSG00000010201.4|OTTMUST00000023715.2|Arhgef19-201|Arhgef19|3414|protein_coding|	316	199	296	182	268	267	279	249	277	298	216	258	258	253	200	177
ENSMUST00000006625.7|ENSMUSG00000006456.10|OTTMUSG00000042312.2|OTTMUST00000111343.1|Rbm14-201|Rbm14|3165|protein_coding|	852	602	640	588	682	690	754	663	546	697	620	809	636	862	741	675
ENSMUST00000006626.4|ENSMUSG00000006457.4|OTTMUSG00000016351.2|OTTMUST00000039318.2|Actn3-201|Actn3|2887|protein_coding|	26	23	24	21	32	21	29	28	21	17	22	23	24	27	27	31
ENSMUST00000006629.13|ENSMUSG00000020315.18|OTTMUSG00000005341.4|OTTMUST00000011917.3|Sptbn1-201|Sptbn1|8461|protein_coding|	30211	26374	32197	34893	31849	37244	40786	33229	22882	26108	26187	30199	27124	32420	34645	38910
ENSMUST00000006632.7|ENSMUSG00000006463.13|OTTMUSG00000034230.1|OTTMUST00000086921.1|Zdhhc24-201|Zdhhc24|2558|protein_coding|	263	279	297	242	258	249	343	256	202	209	266	381	266	318	185	207
ENSMUST00000006638.7|ENSMUSG00000006469.13|OTTMUSG00000011890.1|OTTMUST00000028045.1|Slc34a3-201|Slc34a3|2183|protein_coding|	1	0	0	1	0	0	1	0	1	0	0	0	0	0	2	0
ENSMUST00000006646.14|ENSMUSG00000006476.19|OTTMUSG00000011615.9|OTTMUST00000027156.2|Nsmf-201|Nsmf|2922|protein_coding|	238	108	237	79	157	100	143	169	52	131	166	120	183	159	108	108
ENSMUST00000006659.7|ENSMUSG00000006488.17|OTTMUSG00000000642.2|OTTMUST00000001250.2|Prl7a1-201|Prl7a1|940|protein_coding|	0	0	0	0	0	0	0	0	0	0	0	0	0	0	0	0
ENSMUST00000006660.6|ENSMUSG00000046899.7|OTTMUSG00000000643.2|OTTMUST00000001251.2|Prl7a2-201|Prl7a2|1277|protein_coding|	0	0	0	0	0	0	0	0	0	0	0	0	0	0	0	0
ENSMUST00000006662.3|ENSMUSG00000006490.3|OTTMUSG00000000641.2|OTTMUST00000001248.2|Prl8a9-201|Prl8a9|942|protein_coding|	0	0	0	0	0	0	0	0	0	0	0	0	0	0	0	0
ENSMUST00000006664.7|ENSMUSG00000019756.10|OTTMUSG00000000645.1|OTTMUST00000001254.1|Prl8a1-201|Prl8a1|864|protein_coding|	0	0	0	0	0	0	0	0	0	0	0	0	0	0	0	0
ENSMUST00000006667.10|ENSMUSG00000045868.12|OTTMUSG00000044633.2|OTTMUST00000117432.1|Gvin1-201|Gvin1|8795|protein_coding|	92	111	35	74	22	121	0	89	97	58	96	42	56	43	75	96
ENSMUST00000006669.5|ENSMUSG00000006494.11|OTTMUSG00000013264.4|OTTMUST00000032057.2|Pdk1-201|Pdk1|5185|protein_coding|	2289	1837	2213	1532	1945	2262	2351	1698	1440	2240	1655	2470	1794	2723	2095	1700
ENSMUST00000006679.14|ENSMUSG00000057729.12|OTTMUSG00000035169.1|OTTMUST00000089581.1|Prtn3-201|Prtn3|1025|protein_coding|	0	2	7	0	2	0	0	7	3	0	0	0	0	3	0	5
ENSMUST00000006687.4|ENSMUSG00000028359.4|OTTMUSG00000000245.1|OTTMUST00000000703.1|Orm3-201|Orm3|773|protein_coding|	0	1	0	0	1	0	0	0	0	0	0	0	0	0	0	0
ENSMUST00000006692.5|ENSMUSG00000006517.5|OTTMUSG00000061847.1|OTTMUST00000150912.1|Mvd-201|Mvd|1756|protein_coding|	436	386	391	372	295	371	420	337	390	329	361	464	362	430	432	329
ENSMUST00000006697.16|ENSMUSG00000006522.17|OTTMUSG00000035523.5|OTTMUST00000090987.2|Itih3-201|Itih3|2992|protein_coding|	201	160	380	242	359	468	328	394	222	388	297	224	429	232	409	397
ENSMUST00000006701.7|ENSMUSG00000006526.13|OTTMUSG00000035529.4|OTTMUST00000091003.4|Stimate-201|Stimate|3742|protein_coding|	497	398	508	355	388	425	456	358	290	370	403	463	399	595	517	378
ENSMUST00000006703.14|ENSMUSG00000021922.17|OTTMUSG00000026366.3|OTTMUST00000065207.2|Itih4-201|Itih4|2980|protein_coding|	0	0	0	0	0	2	0	0	0	0	0	0	0	0	0	0
ENSMUST00000006704.16|ENSMUSG00000006529.16|OTTMUSG00000035524.2|OTTMUST00000091001.1|Itih1-201|Itih1|3077|protein_coding|	0	0	0	0	0	0	0	0	0	0	0	0	0	0	0	0
ENSMUST00000006716.7|ENSMUSG00000033227.7|OTTMUSG00000048253.1|OTTMUST00000123853.1|Wnt6-201|Wnt6|2071|protein_coding|	4	5	3	3	3	2	13	3	4	3	0	3	3	1	3	2
ENSMUST00000006718.14|ENSMUSG00000026167.14|OTTMUSG00000020879.2|OTTMUST00000049359.1|Wnt10a-201|Wnt10a|2468|protein_coding|	22	34	27	49	26	37	53	30	51	33	47	88	40	33	49	28
ENSMUST00000006721.2|ENSMUSG00000006546.3|OTTMUSG00000020843.3|OTTMUST00000049279.2|Cryba2-201|Cryba2|720|protein_coding|	1	0	0	1	0	0	0	0	1	2	2	5	2	0	2	2
ENSMUST00000006742.10|ENSMUSG00000006567.11|OTTMUSG00000020833.2|OTTMUST00000049251.1|Atp7b-201|Atp7b|6505|protein_coding|	63	59	86	46	66	71	64	77	58	112	74	64	51	71	99	81
ENSMUST00000006745.3|ENSMUSG00000006570.3|OTTMUSG00000020785.1|OTTMUST00000049141.1|Defb2-201|Defb2|305|protein_coding|	0	0	0	0	0	0	0	0	0	0	0	0	0	0	0	0
ENSMUST00000006749.9|ENSMUSG00000006574.15|OTTMUSG00000002767.3|OTTMUST00000005533.2|Slc4a1-201|Slc4a1|4545|protein_coding|	4	3	2	1	2	3	4	4	5	2	1	3	1	6	5	4
ENSMUST00000006750.7|ENSMUSG00000006575.14|OTTMUSG00000002785.3|OTTMUST00000005594.2|Rundc3a-201|Rundc3a|2046|protein_coding|	4143	3547	3039	2812	3093	3958	3491	2789	3343	3403	3459	3801	3447	3881	3655	2908
ENSMUST00000006754.13|ENSMUSG00000020923.17|OTTMUSG00000002765.5|OTTMUST00000005524.1|Ubtf-201|Ubtf|3213|protein_coding|	643	587	480	333	619	561	679	475	520	594	525	578	330	566	769	446
ENSMUST00000006760.2|ENSMUSG00000006585.3|OTTMUSG00000061851.1|OTTMUST00000150921.1|Cdt1-201|Cdt1|2189|protein_coding|	27	42	32	21	28	32	14	11	42	29	22	49	32	32	33	21
ENSMUST00000006761.9|ENSMUSG00000006586.15|OTTMUSG00000004483.2|OTTMUST00000010123.1|Runx1t1-201|Runx1t1|5783|protein_coding|	634	486	467	574	436	515	529	451	444	440	490	576	433	712	726	565
ENSMUST00000006762.6|ENSMUSG00000006587.6|OTTMUSG00000061849.1|OTTMUST00000150915.1|Snai3-201|Snai3|1628|protein_coding|	1	1	0	0	2	1	1	0	3	1	1	2	3	2	4	3
ENSMUST00000006764.8|ENSMUSG00000006589.8|OTTMUSG00000061857.1|OTTMUST00000150938.1|Aprt-201|Aprt|849|protein_coding|	324	285	306	253	275	306	267	271	195	368	268	340	248	381	366	260
ENSMUST00000006774.10|ENSMUSG00000006599.13|OTTMUSG00000024398.2|OTTMUST00000059809.1|Gtf2h1-201|Gtf2h1|2736|protein_coding|	1059	886	887	749	953	997	1086	842	817	1014	990	970	861	1152	1087	1004
ENSMUST00000006785.7|ENSMUSG00000021335.13|OTTMUSG00000000728.3|OTTMUST00000001370.2|Slc17a1-201|Slc17a1|2026|protein_coding|	0	0	0	0	0	0	0	0	0	0	0	0	0	0	0	0
ENSMUST00000006786.10|ENSMUSG00000036110.14|OTTMUSG00000000575.8|OTTMUST00000001163.2|Slc17a2-201|Slc17a2|4629|protein_coding|	3	2	0	1	0	0	2	5	0	1	2	0	0	3	3	1
ENSMUST00000006787.7|ENSMUSG00000006611.15|OTTMUSG00000000737.3|OTTMUST00000001387.1|Hfe-201|Hfe|516|protein_coding|	0	1	0	0	0	3	0	0	0	0	0	0	0	0	0	0
ENSMUST00000006792.5|ENSMUSG00000062524.4|OTTMUSG00000027904.2|OTTMUST00000069117.1|Ncr1-201|Ncr1|1463|protein_coding|	0	0	0	0	0	0	0	0	0	1	0	0	0	0	0	0
ENSMUST00000006814.8|ENSMUSG00000006638.15|OTTMUSG00000022363.8|-|Abhd1-201|Abhd1|1309|protein_coding|	0	0	0	0	0	0	0	0	0	0	0	0	0	0	0	5
ENSMUST00000006818.3|ENSMUSG00000006642.3|OTTMUSG00000055054.1|OTTMUST00000136382.1|Tcf23-201|Tcf23|4116|protein_coding|	8	11	5	4	4	8	0	3	1	5	6	15	3	13	10	7
ENSMUST00000006825.8|ENSMUSG00000006649.17|OTTMUSG00000031081.4|OTTMUST00000076995.2|Nphs1-201|Nphs1|4608|protein_coding|	31	8	23	13	13	29	5	11	29	11	17	21	7	11	22	8
ENSMUST00000006828.8|ENSMUSG00000006651.8|OTTMUSG00000059360.1|OTTMUST00000145710.1|Aplp1-201|Aplp1|2343|protein_coding|	36214	31496	32653	26758	32611	34757	36157	29806	29114	35297	32248	34476	30441	39024	36634	31834
ENSMUST00000006838.15|ENSMUSG00000032604.16|OTTMUSG00000034113.15|OTTMUST00000086264.3|Qars-201|Qars|2800|protein_coding|	417	243	345	401	443	382	203	197	119	353	0	364	343	164	703	382
ENSMUST00000006851.14|ENSMUSG00000006673.14|OTTMUSG00000050759.6|OTTMUST00000128654.2|Qrich1-201|Qrich1|3331|protein_coding|	1224	657	1059	651	1137	1161	1363	1004	1197	1212	894	1416	1065	1533	1276	898
ENSMUST00000006853.10|ENSMUSG00000006675.10|OTTMUSG00000050767.4|OTTMUST00000128681.2|P4htm-201|P4htm|1841|protein_coding|	1904	1559	1503	1339	1580	1597	1757	1440	1419	1782	1540	1616	1516	1942	1833	1585
ENSMUST00000006854.12|ENSMUSG00000006676.16|OTTMUSG00000050758.6|OTTMUST00000128643.2|Usp19-201|Usp19|4791|protein_coding|	712	632	637	570	654	738	630	696	665	563	636	810	655	955	849	716
ENSMUST00000006856.2|ENSMUSG00000006678.6|OTTMUSG00000017971.1|OTTMUST00000043405.1|Pola1-201|Pola1|5346|protein_coding|	210	174	259	132	208	271	259	224	228	222	216	220	244	235	211	235
ENSMUST00000006893.8|ENSMUSG00000006711.15|OTTMUSG00000000610.3|OTTMUST00000001211.2|D130043K22Rik-201|D130043K22Rik|4973|protein_coding|	1090	899	1279	1138	1166	1307	1517	1133	926	1139	944	1497	1152	1203	1341	1184
ENSMUST00000006898.9|ENSMUSG00000006715.11|OTTMUSG00000000611.3|OTTMUST00000001213.1|Gmnn-201|Gmnn|1127|protein_coding|	0	0	0	2	0	0	0	0	0	0	0	0	0	0	0	0
ENSMUST00000006900.6|ENSMUSG00000006717.7|OTTMUSG00000000608.3|OTTMUST00000001206.2|Acot13-201|Acot13|721|protein_coding|	758	591	673	597	704	935	846	678	679	667	689	643	726	793	776	719
ENSMUST00000006903.7|ENSMUSG00000006720.16|OTTMUSG00000000453.2|-|Zfp184-201|Zfp184|2214|protein_coding|	8	2	9	31	0	7	41	0	26	12	29	6	53	0	23	50
ENSMUST00000006911.11|ENSMUSG00000006728.12|OTTMUSG00000030604.9|OTTMUST00000075793.3|Cdk4-201|Cdk4|2053|protein_coding|	460	360	427	379	532	498	490	526	454	526	415	352	413	535	568	386
ENSMUST00000006912.11|ENSMUSG00000026737.12|OTTMUSG00000011477.2|OTTMUST00000026831.1|Pip4k2a-201|Pip4k2a|3477|protein_coding|	2123	1731	1764	1771	1878	1977	2242	1767	2024	2273	2056	2190	1819	2462	2394	1878
ENSMUST00000006914.10|ENSMUSG00000006731.10|OTTMUSG00000064759.1|OTTMUST00000157687.1|B4galnt1-201|B4galnt1|2395|protein_coding|	2481	2322	2167	1988	2028	2161	2371	1925	2275	2298	2032	2853	1959	2724	2589	2000
ENSMUST00000006915.13|ENSMUSG00000006732.14|OTTMUSG00000030570.2|OTTMUST00000075701.1|Mettl1-201|Mettl1|1791|protein_coding|	226	213	188	131	206	235	206	149	176	174	160	193	198	214	196	172
ENSMUST00000006949.8|ENSMUSG00000006764.8|OTTMUSG00000020904.1|OTTMUST00000049410.1|Tph2-201|Tph2|2626|protein_coding|	11	5	23	8	1	17	8	4	14	13	4	9	9	9	15	10
ENSMUST00000006952.8|ENSMUSG00000040017.8|OTTMUSG00000058658.1|OTTMUST00000144061.1|Saa4-201|Saa4|2094|protein_coding|	6	2	6	4	5	4	5	3	2	3	3	8	8	11	2	6
ENSMUST00000006956.8|ENSMUSG00000040026.8|OTTMUSG00000060224.2|OTTMUST00000147420.1|Saa3-201|Saa3|555|protein_coding|	0	0	0	0	0	0	0	0	0	0	0	0	0	0	0	0
ENSMUST00000006963.2|ENSMUSG00000055937.1|OTTMUSG00000004971.1|OTTMUST00000011037.1|Krt28-201|Krt28|1624|protein_coding|	2	4	1	2	0	1	4	2	2	3	2	2	3	6	2	2
ENSMUST00000006969.7|ENSMUSG00000006777.7|OTTMUSG00000004988.3|OTTMUST00000014430.1|Krt23-201|Krt23|1565|protein_coding|	4	5	4	9	9	2	12	19	7	4	6	11	3	8	7	5
ENSMUST00000006973.11|ENSMUSG00000020918.14|OTTMUSG00000002053.1|OTTMUST00000004165.1|Kat2a-201|Kat2a|3043|protein_coding|	1142	1069	1265	1042	1271	1456	1445	1098	1149	1297	1232	1340	1156	1577	1402	1191
ENSMUST00000006976.7|ENSMUSG00000006784.14|OTTMUSG00000001993.4|OTTMUST00000082166.1|Ttc25-201|Ttc25|2673|protein_coding|	17	6	14	19	12	22	3	5	9	15	0	11	9	14	12	19
ENSMUST00000006991.8|ENSMUSG00000021730.8|OTTMUSG00000035649.2|OTTMUST00000091246.2|Hcn1-201|Hcn1|14141|protein_coding|	4789	3543	4843	4131	4949	5330	5612	4573	3214	5027	4045	5333	4703	5967	5522	5035
ENSMUST00000007005.13|ENSMUSG00000023832.14|OTTMUSG00000028085.2|OTTMUST00000069567.1|Acat2-201|Acat2|2250|protein_coding|	1114	937	976	831	794	964	1199	797	945	956	841	1236	919	1135	1049	863
ENSMUST00000007007.13|ENSMUSG00000060475.13|OTTMUSG00000034274.3|OTTMUST00000087111.1|Wtap-201|Wtap|2051|protein_coding|	316	246	390	317	399	428	443	266	307	436	424	304	270	472	448	397
ENSMUST00000007012.5|ENSMUSG00000006818.5|OTTMUSG00000072149.1|OTTMUST00000174520.1|Sod2-201|Sod2|5861|protein_coding|	6893	5546	5793	5568	5610	6713	6980	5088	5983	6549	5936	7769	6096	7782	7356	5573
ENSMUST00000007042.5|ENSMUSG00000024474.7|OTTMUSG00000068522.2|-|Ik-201|Ik|1996|protein_coding|	1435	1049	1521	1576	1702	1930	2171	1939	1428	1450	1500	1322	1439	1819	1899	1974
ENSMUST00000007046.8|ENSMUSG00000006850.8|OTTMUSG00000073396.1|OTTMUST00000178103.1|Tmco6-201|Tmco6|1823|protein_coding|	123	110	139	104	82	122	120	87	95	108	116	136	100	114	100	90
ENSMUST00000007130.14|ENSMUSG00000006932.17|OTTMUSG00000016490.5|OTTMUST00000039790.2|Ctnnb1-201|Ctnnb1|3623|protein_coding|	15109	12120	14102	10788	12562	14407	14942	11967	10081	14180	10899	14689	12233	17028	14188	13207
ENSMUST00000007131.15|ENSMUSG00000020917.17|OTTMUSG00000006279.2|OTTMUST00000014210.2|Acly-201|Acly|4393|protein_coding|	1299	1314	1292	1415	1455	1731	1341	1315	1242	1561	1365	1153	1511	1853	1676	1370
ENSMUST00000007139.5|ENSMUSG00000006941.5|OTTMUSG00000062583.1|OTTMUST00000152442.1|Eif1b-201|Eif1b|1035|protein_coding|	1322	901	1088	1014	1121	1329	1229	1061	1123	1329	1170	1244	1129	1401	1384	1159
ENSMUST00000007156.4|ENSMUSG00000044485.4|OTTMUSG00000027240.1|OTTMUST00000067360.1|Klk1b11-201|Klk1b11|863|protein_coding|	0	0	0	0	0	0	0	0	0	0	0	0	0	0	0	0
ENSMUST00000007161.7|ENSMUSG00000006948.7|OTTMUSG00000058315.1|OTTMUST00000143202.1|Klk4-201|Klk4|1249|protein_coding|	0	0	0	0	0	0	0	0	0	0	0	0	0	0	0	0
ENSMUST00000007171.12|ENSMUSG00000006958.14|OTTMUSG00000021018.3|OTTMUST00000049687.1|Chrd-201|Chrd|3275|protein_coding|	306	214	325	217	266	296	279	216	127	249	187	231	229	299	203	256
ENSMUST00000007207.14|ENSMUSG00000022843.17|OTTMUSG00000028531.3|OTTMUST00000070706.1|Clcn2-201|Clcn2|3128|protein_coding|	723	618	648	426	478	531	613	468	375	669	554	603	533	882	619	492
ENSMUST00000007212.8|ENSMUSG00000006998.16|OTTMUSG00000036488.3|OTTMUST00000093537.1|Psmd2-201|Psmd2|2961|protein_coding|	5773	5017	5335	4385	4946	5391	5892	4435	4647	5639	4920	5893	5095	6912	5970	5032
ENSMUST00000007216.8|ENSMUSG00000022841.15|OTTMUSG00000025969.6|OTTMUST00000064275.1|Ap2m1-201|Ap2m1|2937|protein_coding|	1785	1547	1228	1163	821	842	1147	872	969	1313	1422	1712	1188	1702	1595	1239
ENSMUST00000007236.4|ENSMUSG00000007021.5|OTTMUSG00000028128.2|OTTMUST00000069658.1|Syngr3-201|Syngr3|1965|protein_coding|	4789	3949	4435	3542	3620	4134	4699	3367	3630	4379	3634	5358	3741	4699	4199	3138
ENSMUST00000007245.7|ENSMUSG00000007030.8|OTTMUSG00000033048.2|OTTMUST00000082504.1|Vwa7-201|Vwa7|4313|protein_coding|	0	0	0	0	0	0	5	5	0	6	0	0	0	0	10	0
ENSMUST00000007248.4|ENSMUSG00000007033.4|OTTMUSG00000016296.2|OTTMUST00000039162.2|Hspa1l-201|Hspa1l|2472|protein_coding|	138	126	116	130	95	113	143	127	107	143	104	147	105	169	126	104
ENSMUST00000007249.14|ENSMUSG00000007034.15|OTTMUSG00000037275.1|OTTMUST00000096157.1|Slc44a4-201|Slc44a4|2261|protein_coding|	0	0	0	0	0	0	0	0	0	0	0	0	0	0	0	0
ENSMUST00000007250.13|ENSMUSG00000007035.15|OTTMUSG00000037144.3|OTTMUST00000095661.1|Msh5-201|Msh5|2886|protein_coding|	0	0	0	0	0	0	0	0	0	0	0	0	0	0	0	0
ENSMUST00000007251.13|ENSMUSG00000007036.15|OTTMUSG00000037924.3|OTTMUST00000097758.2|Abhd16a-201|Abhd16a|1945|protein_coding|	1394	1178	1197	952	1012	1186	1304	1055	1089	1320	1187	1363	1159	1609	1347	1062
ENSMUST00000007253.5|ENSMUSG00000007038.5|OTTMUSG00000037276.1|OTTMUST00000096159.1|Neu1-201|Neu1|2474|protein_coding|	970	800	730	692	733	742	890	685	651	787	802	972	832	1024	944	670
ENSMUST00000007255.12|ENSMUSG00000007039.12|OTTMUSG00000037923.1|OTTMUST00000097748.1|Ddah2-201|Ddah2|1342|protein_coding|	117	117	135	90	112	136	128	107	92	149	122	105	110	140	123	107
ENSMUST00000007257.9|ENSMUSG00000007041.9|OTTMUSG00000037145.1|OTTMUST00000095672.1|Clic1-201|Clic1|1466|protein_coding|	85	80	119	64	89	97	136	128	74	147	66	89	71	99	81	62
ENSMUST00000007259.3|ENSMUSG00000073413.9|OTTMUSG00000037160.2|OTTMUST00000095727.1|Ly6g6d-201|Ly6g6d|546|protein_coding|	0	0	0	0	5	1	1	0	4	3	2	1	0	0	1	1
ENSMUST00000007266.13|ENSMUSG00000007050.17|OTTMUSG00000037141.1|OTTMUST00000095636.1|Lsm2-201|Lsm2|873|protein_coding|	10	7	3	0	4	5	6	2	0	9	9	2	3	0	11	7
ENSMUST00000007272.7|ENSMUSG00000045545.8|OTTMUSG00000002538.1|OTTMUST00000004962.1|Krt14-201|Krt14|1698|protein_coding|	0	0	0	2	0	0	0	0	0	0	0	0	0	0	0	0
ENSMUST00000007275.2|ENSMUSG00000044041.4|OTTMUSG00000002539.3|OTTMUST00000004964.2|Krt13-201|Krt13|1654|protein_coding|	0	0	0	1	0	0	0	0	0	0	0	0	0	0	1	0
ENSMUST00000007280.8|ENSMUSG00000053797.10|OTTMUSG00000002540.1|OTTMUST00000004966.1|Krt16-201|Krt16|1565|protein_coding|	0	0	0	0	0	0	0	0	1	0	0	0	0	1	0	0
ENSMUST00000007296.11|ENSMUSG00000007080.14|OTTMUSG00000026219.3|OTTMUST00000064842.1|Pole-201|Pole|7163|protein_coding|	27	26	37	28	34	38	44	22	28	41	32	35	21	41	55	31
ENSMUST00000007301.13|ENSMUSG00000020908.14|OTTMUSG00000005920.2|-|Myh3-201|Myh3|5992|protein_coding|	16	19	28	32	14	16	32	42	23	23	17	22	23	22	47	18
ENSMUST00000007317.7|ENSMUSG00000020911.14|OTTMUSG00000002545.2|OTTMUST00000004972.1|Krt19-201|Krt19|1576|protein_coding|	0	0	0	0	0	0	0	2	0	0	0	0	0	0	0	0
ENSMUST00000007318.1|ENSMUSG00000048981.1|OTTMUSG00000002219.1|OTTMUST00000004443.1|Krt31-201|Krt31|1581|protein_coding|	0	0	0	0	1	5	5	1	0	0	0	0	0	0	0	0
ENSMUST00000007340.3|ENSMUSG00000022229.3|OTTMUSG00000068819.1|OTTMUST00000166392.1|Atp12a-201|Atp12a|3950|protein_coding|	2	0	2	3	0	2	0	7	6	6	2	0	1	1	0	3
ENSMUST00000007423.11|ENSMUSG00000007279.14|OTTMUSG00000021272.2|OTTMUST00000050421.2|Scube2-201|Scube2|3571|protein_coding|	7	0	6	5	2	9	6	12	12	6	0	13	0	3	0	4
ENSMUST00000007433.4|ENSMUSG00000116158.1|-|-|Kiss1-201|Kiss1|779|protein_coding|	0	0	0	1	0	0	0	0	0	6	0	0	0	3	0	5
ENSMUST00000007444.13|ENSMUSG00000069631.14|OTTMUSG00000003220.2|OTTMUST00000006681.1|Strada-201|Strada|2099|protein_coding|	238	229	232	184	218	265	259	240	200	272	193	313	206	293	315	260
ENSMUST00000007449.8|ENSMUSG00000052131.7|OTTMUSG00000014785.1|OTTMUST00000035089.1|Akr1b7-201|Akr1b7|1281|protein_coding|	0	0	0	0	0	0	0	1	0	0	0	0	0	0	1	0
ENSMUST00000007482.7|ENSMUSG00000007338.10|OTTMUSG00000074493.1|OTTMUST00000180801.1|Mrpl49-201|Mrpl49|1764|protein_coding|	705	479	591	480	579	699	761	563	591	676	594	719	586	770	656	606
ENSMUST00000007533.14|ENSMUSG00000078656.11|OTTMUSG00000002759.4|OTTMUST00000005503.3|Vps25-201|Vps25|615|protein_coding|	13	33	15	10	54	33	32	0	12	17	10	31	12	16	37	27
ENSMUST00000007559.14|ENSMUSG00000007415.15|OTTMUSG00000028536.3|OTTMUST00000070720.1|Gatad1-201|Gatad1|2545|protein_coding|	1539	1394	1415	1057	1299	1591	1475	996	1383	1397	1419	1607	1274	1682	1511	1174
ENSMUST00000007584.3|ENSMUSG00000103255.1|OTTMUSG00000050643.1|OTTMUST00000128393.1|Pcdhac1-201|Pcdhac1|5419|protein_coding|	429	304	312	267	327	352	428	303	263	353	308	500	297	440	476	271
ENSMUST00000007601.3|ENSMUSG00000007457.3|OTTMUSG00000046016.2|OTTMUST00000120181.2|2310003L06Rik-201|2310003L06Rik|1603|protein_coding|	0	0	0	0	0	0	2	0	0	0	0	0	0	0	0	0
ENSMUST00000007602.14|ENSMUSG00000007458.14|OTTMUSG00000023879.1|OTTMUST00000058335.1|M6pr-201|M6pr|2515|protein_coding|	2632	2104	2229	1739	2298	2576	2477	2110	2238	2608	2225	2173	2344	2746	2701	2150
ENSMUST00000007708.13|ENSMUSG00000007564.15|OTTMUSG00000016281.4|OTTMUST00000039080.1|Ppp2r1a-201|Ppp2r1a|2410|protein_coding|	14588	12620	13772	11016	11093	12248	13101	10313	11352	13127	11533	14941	11460	15596	13916	11003
ENSMUST00000007733.7|ENSMUSG00000007589.9|OTTMUSG00000069725.1|OTTMUST00000168625.1|Tinf2-201|Tinf2|2956|protein_coding|	139	108	65	63	84	101	76	51	74	118	119	103	60	100	126	64
ENSMUST00000007735.8|ENSMUSG00000007591.15|OTTMUSG00000069706.1|OTTMUST00000168559.1|Tssk4-201|Tssk4|1420|protein_coding|	0	0	0	0	0	0	3	0	0	0	0	0	0	0	0	0
ENSMUST00000007738.10|ENSMUSG00000007594.10|OTTMUSG00000062214.1|OTTMUST00000151787.1|Hapln4-201|Hapln4|3648|protein_coding|	2946	2832	2136	2454	2069	2405	2101	1735	1845	2148	2312	2694	2340	3697	2819	1915
ENSMUST00000007747.9|ENSMUSG00000007603.9|OTTMUSG00000072391.1|OTTMUST00000175105.1|Dus3l-201|Dus3l|2025|protein_coding|	520	445	605	419	506	554	579	544	477	499	531	532	552	638	563	531
ENSMUST00000007754.12|ENSMUSG00000007610.15|OTTMUSG00000029852.1|OTTMUST00000074082.1|Gtpbp3-201|Gtpbp3|2800|protein_coding|	101	57	65	38	42	100	72	65	51	93	81	68	55	64	61	63
ENSMUST00000007757.14|ENSMUSG00000007613.15|OTTMUSG00000006800.2|OTTMUST00000015672.1|Tgfbr1-201|Tgfbr1|5756|protein_coding|	1005	756	866	660	763	865	840	683	832	1138	978	990	944	1088	979	737
ENSMUST00000007790.10|ENSMUSG00000007646.13|OTTMUSG00000001261.2|OTTMUST00000002513.2|Rad51c-201|Rad51c|1632|protein_coding|	15	13	6	16	12	12	0	0	4	10	12	17	18	9	7	10
ENSMUST00000007797.9|ENSMUSG00000007653.12|OTTMUSG00000006331.3|OTTMUST00000014382.1|Gabrb2-201|Gabrb2|3989|protein_coding|	6762	5199	6145	5591	5938	6785	7465	5512	5465	6588	5500	7788	6172	7830	7775	6338
ENSMUST00000007799.12|ENSMUSG00000007655.16|OTTMUSG00000024023.7|OTTMUST00000058732.1|Cav1-201|Cav1|2522|protein_coding|	176	170	162	99	134	119	206	125	140	146	101	158	123	206	151	149
ENSMUST00000007800.7|ENSMUSG00000007656.13|OTTMUSG00000036813.3|OTTMUST00000094488.1|Arpp19-201|Arpp19|4046|protein_coding|	829	979	947	873	1024	968	893	616	881	982	1251	1129	1124	993	1351	851
ENSMUST00000007803.11|ENSMUSG00000007659.18|OTTMUSG00000015815.6|OTTMUST00000037600.1|Bcl2l1-201|Bcl2l1|2417|protein_coding|	2095	1791	2268	1777	1868	2194	2098	1636	1785	2091	1858	2247	1754	2467	2268	1952
ENSMUST00000007814.9|ENSMUSG00000007670.10|OTTMUSG00000072405.1|OTTMUST00000175142.1|Khsrp-201|Khsrp|3978|protein_coding|	3412	2766	3299	2842	3342	3578	3844	3228	2638	3384	3021	3407	2837	3766	4024	3551
ENSMUST00000007865.6|ENSMUSG00000007721.6|OTTMUSG00000061583.1|OTTMUST00000150237.1|Ccdc124-201|Ccdc124|1356|protein_coding|	954	846	764	768	878	1082	1050	983	801	732	782	795	779	893	893	923
ENSMUST00000007884.14|ENSMUSG00000023882.15|OTTMUSG00000036850.2|OTTMUST00000094635.1|Zfp54-201|Zfp54|2300|protein_coding|	24	19	7	18	13	18	28	15	15	17	22	6	10	18	14	9
ENSMUST00000007921.8|ENSMUSG00000007777.9|OTTMUSG00000005608.1|OTTMUST00000012478.1|0610009B22Rik-201|0610009B22Rik|813|protein_coding|	297	210	232	175	228	231	285	174	219	255	205	255	224	298	247	201
ENSMUST00000007949.3|ENSMUSG00000007805.4|OTTMUSG00000021957.2|OTTMUST00000052122.1|Twist2-201|Twist2|1329|protein_coding|	58	36	35	25	41	37	38	26	33	40	37	45	25	37	46	38
ENSMUST00000007959.13|ENSMUSG00000007815.13|OTTMUSG00000050752.2|OTTMUST00000128626.1|Rhoa-201|Rhoa|2197|protein_coding|	3837	2888	3380	2793	3214	3675	4107	3169	3076	3698	3155	3618	3248	4129	4085	3418
ENSMUST00000007961.14|ENSMUSG00000007817.15|OTTMUSG00000034637.2|OTTMUST00000087914.1|Zmiz1-201|Zmiz1|5397|protein_coding|	541	524	775	1170	738	915	977	1143	401	319	514	442	460	548	495	1188
ENSMUST00000007980.6|ENSMUSG00000007836.6|OTTMUSG00000068410.1|OTTMUST00000165354.1|Hnrnpa0-201|Hnrnpa0|2678|protein_coding|	3166	3161	3432	2866	3460	3962	4085	3174	2814	3551	3138	3438	2952	3922	3868	3421
ENSMUST00000007981.8|ENSMUSG00000007837.11|OTTMUSG00000023492.2|-|Prrg2-201|Prrg2|1295|protein_coding|	36	42	31	9	28	32	38	33	8	15	34	18	28	0	53	17
ENSMUST00000007993.15|ENSMUSG00000029701.15|OTTMUSG00000035837.3|OTTMUST00000091787.2|Rbm28-201|Rbm28|4465|protein_coding|	736	494	722	475	659	888	795	711	550	637	578	778	635	803	743	657
ENSMUST00000008004.9|ENSMUSG00000057788.13|OTTMUSG00000027333.1|OTTMUST00000067565.1|Ddx49-201|Ddx49|2137|protein_coding|	467	356	471	349	367	380	403	339	399	486	443	456	382	565	427	441
ENSMUST00000008011.7|ENSMUSG00000054488.14|OTTMUSG00000034566.1|OTTMUST00000087698.1|Gm9946-201|Gm9946|1025|lincRNA|	8	0	0	1	2	5	2	1	0	2	4	6	7	4	2	4
ENSMUST00000008016.2|ENSMUSG00000007872.3|OTTMUSG00000009864.2|OTTMUST00000022874.1|Id3-201|Id3|1278|protein_coding|	164	195	288	173	219	229	379	321	228	351	203	185	209	246	293	261
ENSMUST00000008021.2|ENSMUSG00000007877.2|OTTMUSG00000002713.1|OTTMUST00000005375.1|Tcap-201|Tcap|948|protein_coding|	13	12	9	7	9	13	8	4	9	7	11	9	9	7	15	3
ENSMUST00000008024.6|ENSMUSG00000007880.16|OTTMUSG00000011035.13|OTTMUST00000092228.1|Arid1a-201|Arid1a|6486|protein_coding|	569	347	408	608	538	687	482	464	631	544	629	507	498	667	618	657
ENSMUST00000008032.13|ENSMUSG00000007888.15|OTTMUSG00000033461.2|OTTMUST00000084076.1|Crlf1-201|Crlf1|1644|protein_coding|	9	13	15	10	8	23	26	11	5	9	7	18	12	25	14	18
ENSMUST00000008036.8|ENSMUSG00000007892.8|OTTMUSG00000062531.1|OTTMUST00000152327.1|Rplp1-201|Rplp1|499|protein_coding|	5048	4776	4287	3033	5266	5974	5415	3710	4643	5441	5142	4030	5433	5341	5244	4595
ENSMUST00000008051.4|ENSMUSG00000007907.4|OTTMUSG00000022058.2|OTTMUST00000052375.2|Cabs1-201|Cabs1|1505|protein_coding|	0	0	0	0	0	0	1	0	0	0	0	0	0	0	0	0
ENSMUST00000008052.12|ENSMUSG00000007908.14|OTTMUSG00000027403.8|OTTMUST00000067779.4|Hmgcll1-201|Hmgcll1|3737|protein_coding|	512	412	488	398	397	463	458	366	402	511	433	507	421	512	510	414
ENSMUST00000008088.8|ENSMUSG00000007944.8|OTTMUSG00000023957.2|OTTMUST00000058553.2|Ttc9b-201|Ttc9b|2052|protein_coding|	1821	1721	1631	1477	1344	1554	2021	1406	1569	1479	1315	2266	1224	1710	1620	1183
ENSMUST00000008090.10|ENSMUSG00000007946.11|OTTMUSG00000037719.4|OTTMUST00000097413.3|Phox2a-201|Phox2a|1609|protein_coding|	0	0	0	0	0	0	0	0	0	0	0	0	0	0	0	0
ENSMUST00000008094.9|ENSMUSG00000007950.9|OTTMUSG00000062155.1|OTTMUST00000151689.1|Abhd8-201|Abhd8|1978|protein_coding|	6344	5441	5504	4381	5051	5999	5602	4116	4964	5784	5313	6195	5261	5963	5846	4402
ENSMUST00000008131.9|ENSMUSG00000007987.12|OTTMUSG00000054403.3|OTTMUST00000134969.1|Ift22-201|Ift22|637|protein_coding|	5	5	21	6	55	0	54	33	2	0	21	37	26	26	22	10
ENSMUST00000008179.6|ENSMUSG00000008035.12|OTTMUSG00000016740.6|OTTMUST00000040742.2|Mid1ip1-201|Mid1ip1|2019|protein_coding|	1349	1030	1447	1099	1278	1383	1312	1035	1213	1405	1229	1205	1173	1227	1264	1233
ENSMUST00000008273.7|ENSMUSG00000030069.15|OTTMUSG00000057660.1|OTTMUST00000141690.1|Prok2-201|Prok2|594|protein_coding|	0	0	0	0	0	0	0	0	0	0	0	0	0	0	0	0
ENSMUST00000008280.13|ENSMUSG00000008136.14|OTTMUSG00000046311.2|OTTMUST00000120717.1|Fhl2-201|Fhl2|1563|protein_coding|	804	898	481	615	524	605	654	525	682	540	599	896	583	1048	778	425
ENSMUST00000008297.4|ENSMUSG00000008153.12|OTTMUSG00000022801.4|OTTMUST00000054787.1|Clstn3-201|Clstn3|4014|protein_coding|	11637	10328	10949	10728	9961	10935	11797	8919	9232	10880	10550	13893	10561	13893	13420	10383
ENSMUST00000008350.15|ENSMUSG00000008206.16|OTTMUSG00000042002.6|OTTMUST00000110022.4|Cers4-201|Cers4|9475|protein_coding|	674	528	709	633	594	761	764	721	528	707	563	774	686	881	878	678
ENSMUST00000008445.6|ENSMUSG00000008301.11|OTTMUSG00000033191.2|OTTMUST00000083077.1|Phax-201|Phax|1942|protein_coding|	644	537	651	489	693	716	736	547	616	616	594	624	646	674	747	678
ENSMUST00000008451.11|ENSMUSG00000008307.11|OTTMUSG00000028546.2|OTTMUST00000070744.1|1700109H08Rik-201|1700109H08Rik|773|protein_coding|	0	3	10	12	4	3	0	0	3	0	3	2	3	0	2	4
ENSMUST00000008462.10|ENSMUSG00000008318.10|OTTMUSG00000031761.4|OTTMUST00000078674.2|Relt-201|Relt|2851|protein_coding|	223	194	195	143	187	201	203	153	169	231	177	220	187	214	223	205
ENSMUST00000008477.12|ENSMUSG00000008333.12|OTTMUSG00000015607.1|OTTMUST00000037064.1|Snrpb2-201|Snrpb2|2061|protein_coding|	438	360	408	339	391	477	452	359	391	437	409	371	442	500	422	396
ENSMUST00000008517.12|ENSMUSG00000008373.16|OTTMUSG00000023399.2|OTTMUST00000056825.1|Prpf31-201|Prpf31|3144|protein_coding|	231	213	293	287	300	303	301	297	200	253	238	216	238	286	262	312
ENSMUST00000008528.7|ENSMUSG00000008384.8|OTTMUSG00000023983.2|OTTMUST00000058623.1|Sertad1-201|Sertad1|1233|protein_coding|	199	196	161	126	133	144	164	114	182	169	163	187	134	187	217	133
ENSMUST00000008537.9|ENSMUSG00000008393.9|OTTMUSG00000071147.1|OTTMUST00000172148.1|Carhsp1-201|Carhsp1|2858|protein_coding|	926	780	855	592	806	734	905	675	932	1191	873	714	744	983	959	737
ENSMUST00000008542.11|ENSMUSG00000008398.16|OTTMUSG00000033471.1|OTTMUST00000084101.1|Elk3-201|Elk3|4212|protein_coding|	128	116	130	94	116	121	133	118	110	169	125	163	105	169	164	155
ENSMUST00000008573.8|ENSMUSG00000008429.8|OTTMUSG00000062552.1|OTTMUST00000152364.1|Herpud2-201|Herpud2|2781|protein_coding|	1451	1096	1253	1138	1106	1209	1308	1113	1164	1399	1132	1476	1072	1614	1522	1160
ENSMUST00000008579.13|ENSMUSG00000008435.15|OTTMUSG00000022761.3|OTTMUST00000054640.1|Rdh13-201|Rdh13|3034|protein_coding|	441	334	411	337	397	381	415	338	309	415	371	474	363	458	477	380
ENSMUST00000008582.3|ENSMUSG00000008438.3|OTTMUSG00000035333.1|OTTMUST00000090168.1|Adam21-201|Adam21|2911|protein_coding|	26	13	16	28	11	20	11	19	14	23	17	25	20	32	33	19
ENSMUST00000008594.8|ENSMUSG00000008450.8|OTTMUSG00000062062.1|OTTMUST00000151527.1|Nutf2-201|Nutf2|948|protein_coding|	11	16	54	65	50	178	86	89	76	51	41	59	33	50	30	81
ENSMUST00000008605.5|ENSMUSG00000008461.6|OTTMUSG00000058295.3|OTTMUST00000143157.3|Fut1-201|Fut1|2580|protein_coding|	3	0	1	0	0	0	0	0	2	0	1	0	0	0	1	4
ENSMUST00000008626.9|ENSMUSG00000008482.9|OTTMUSG00000073079.2|OTTMUST00000176830.1|Rnf151-201|Rnf151|1195|protein_coding|	2	0	0	2	0	2	1	0	0	0	0	2	0	2	1	1
ENSMUST00000008633.14|ENSMUSG00000008489.18|OTTMUSG00000007821.8|OTTMUST00000017819.1|Elavl2-201|Elavl2|3730|protein_coding|	218	200	214	193	229	261	328	188	108	210	90	287	163	192	275	303
ENSMUST00000008684.10|ENSMUSG00000008540.11|OTTMUSG00000027063.4|OTTMUST00000066907.1|Mgst1-201|Mgst1|1167|protein_coding|	129	72	83	47	58	51	82	98	63	89	55	41	76	92	61	47
ENSMUST00000008733.14|ENSMUSG00000029131.14|OTTMUSG00000024721.4|OTTMUST00000060845.1|Dnajb6-201|Dnajb6|2918|protein_coding|	768	613	761	610	649	873	849	724	736	694	736	760	768	921	921	705
ENSMUST00000008734.4|ENSMUSG00000008590.4|OTTMUSG00000063012.1|OTTMUST00000153378.1|Htr3b-201|Htr3b|2411|protein_coding|	1	0	4	0	0	1	0	3	2	2	0	0	1	1	1	1
ENSMUST00000008745.12|ENSMUSG00000008601.12|OTTMUSG00000027246.2|OTTMUST00000067368.1|Rab25-201|Rab25|1081|protein_coding|	0	0	0	0	0	0	1	0	0	0	0	1	0	2	0	0
ENSMUST00000008748.7|ENSMUSG00000008604.11|OTTMUSG00000052160.1|OTTMUST00000131072.1|Ubqln4-201|Ubqln4|3330|protein_coding|	3177	2450	2497	2641	2331	2809	3009	2286	2836	2648	2770	3473	2537	3302	3202	2431
ENSMUST00000008801.6|ENSMUSG00000073424.9|OTTMUSG00000035749.3|OTTMUST00000091425.1|Cyp4f15-201|Cyp4f15|2095|protein_coding|	161	121	232	170	206	205	227	159	147	188	140	179	181	219	205	220
ENSMUST00000008812.8|ENSMUSG00000008668.15|OTTMUSG00000037085.3|OTTMUST00000095450.2|Rps18-201|Rps18|560|protein_coding|	1448	1337	1595	1296	1685	2074	1983	1622	1413	1630	1500	1264	1523	1659	1484	1843
ENSMUST00000008826.13|ENSMUSG00000008682.13|OTTMUSG00000017647.7|OTTMUST00000042845.4|Rpl10-201|Rpl10|799|protein_coding|	174	39	103	240	182	179	210	77	130	174	62	154	124	337	202	87
ENSMUST00000008830.9|ENSMUSG00000094441.2|OTTMUSG00000073109.1|OTTMUST00000176990.1|Zfp955a-201|Zfp955a|3544|protein_coding|	447	409	441	317	415	500	497	364	392	473	431	427	480	535	464	445
ENSMUST00000008847.6|ENSMUSG00000034116.17|OTTMUSG00000036994.2|OTTMUST00000095131.1|Vav1-202|Vav1|1034|processed_transcript|	2	0	0	0	2	1	0	0	4	0	0	2	0	0	0	1
ENSMUST00000008878.9|ENSMUSG00000008734.9|OTTMUSG00000059047.1|OTTMUST00000144855.1|Gprc5b-201|Gprc5b|4518|protein_coding|	3736	2768	3668	2491	3297	3332	3723	2854	3092	4170	2977	3287	3228	3697	3308	3141
ENSMUST00000008893.8|ENSMUSG00000024835.15|OTTMUSG00000028310.3|OTTMUST00000070153.1|Coro1b-201|Coro1b|1888|protein_coding|	973	719	717	656	730	789	821	697	718	933	867	836	689	1081	871	784
ENSMUST00000008907.13|ENSMUSG00000008763.16|OTTMUSG00000007027.6|OTTMUST00000016265.1|Man1a2-201|Man1a2|7969|protein_coding|	6081	4878	5342	5196	5246	6152	6888	5109	4692	5709	5360	7347	5122	7348	7126	5486
ENSMUST00000008957.12|ENSMUSG00000008813.13|OTTMUSG00000069309.1|OTTMUST00000167619.1|Tppp2-201|Tppp2|742|protein_coding|	0	0	0	0	0	0	0	0	0	0	0	0	0	0	0	0
ENSMUST00000008966.12|ENSMUSG00000008822.15|OTTMUSG00000027677.3|OTTMUST00000068481.1|Acyp1-201|Acyp1|648|protein_coding|	144	138	97	112	101	113	142	99	110	98	97	85	106	156	152	122
ENSMUST00000008987.4|ENSMUSG00000008843.4|OTTMUSG00000025978.1|OTTMUST00000064084.1|Cldn13-201|Cldn13|1067|protein_coding|	0	0	0	0	0	0	0	0	0	0	0	0	0	0	0	0
ENSMUST00000008991.7|ENSMUSG00000067889.6|OTTMUSG00000074060.2|OTTMUST00000179690.1|Sptbn2-201|Sptbn2|8299|protein_coding|	36847	32981	29699	28236	27928	36112	34736	27272	31343	29215	32739	33408	29102	37534	35659	27339
ENSMUST00000008995.14|ENSMUSG00000026313.16|OTTMUSG00000048554.3|-|Hdac4-201|Hdac4|3937|protein_coding|	164	154	143	130	201	119	123	215	116	75	127	187	45	50	240	280
ENSMUST00000008999.11|ENSMUSG00000008855.17|OTTMUSG00000002621.4|OTTMUST00000005098.3|Hdac5-201|Hdac5|4269|protein_coding|	271	290	294	252	253	252	256	177	260	250	206	286	245	461	266	156
ENSMUST00000009003.8|ENSMUSG00000008859.8|OTTMUSG00000017001.3|OTTMUST00000041223.2|Rala-201|Rala|2688|protein_coding|	1701	1302	1430	1322	1370	1627	1748	1417	1453	1502	1390	1732	1334	1921	1773	1358
ENSMUST00000009018.3|ENSMUSG00000008874.3|OTTMUSG00000028626.3|OTTMUST00000070930.3|Clec3a-201|Clec3a|591|protein_coding|	0	0	0	0	0	0	0	0	0	0	0	0	0	0	0	0
ENSMUST00000009036.10|ENSMUSG00000008892.12|OTTMUSG00000060891.1|OTTMUST00000148811.1|Vdac3-201|Vdac3|1354|protein_coding|	3195	2697	2697	1894	2376	2577	2898	2190	2808	3050	2528	2820	2786	3581	3016	2299
ENSMUST00000009039.5|ENSMUSG00000058600.13|OTTMUSG00000023325.2|OTTMUST00000056506.1|Rpl30-201|Rpl30|570|protein_coding|	1136	874	789	620	904	1089	1048	797	1126	1186	1091	854	921	1063	1183	1005
ENSMUST00000009058.9|ENSMUSG00000028970.9|OTTMUSG00000054347.3|OTTMUST00000134832.1|Abcb1b-201|Abcb1b|4306|protein_coding|	70	70	84	56	69	73	64	60	62	78	63	69	79	72	72	83
ENSMUST00000009099.12|ENSMUSG00000021144.14|OTTMUSG00000017198.1|OTTMUST00000041646.1|Mta1-201|Mta1|2826|protein_coding|	1346	1218	1183	1191	1214	1446	1355	1322	1045	1220	1129	1172	892	1348	1324	1326
ENSMUST00000009102.8|ENSMUSG00000008958.14|OTTMUSG00000019665.4|OTTMUST00000047044.1|Vps72-201|Vps72|1456|protein_coding|	295	208	266	319	291	435	397	418	254	218	259	269	277	338	383	311
ENSMUST00000009120.7|ENSMUSG00000008976.16|OTTMUSG00000025176.1|OTTMUST00000061964.1|Gabpa-201|Gabpa|4987|protein_coding|	515	403	577	369	405	570	557	474	469	583	446	551	517	606	576	530
ENSMUST00000009138.12|ENSMUSG00000024006.17|OTTMUSG00000031637.5|OTTMUST00000078369.3|Stk38-201|Stk38|3351|protein_coding|	258	119	207	168	139	233	298	178	161	296	98	271	293	229	278	179
ENSMUST00000009143.7|ENSMUSG00000008999.7|OTTMUSG00000016684.1|OTTMUST00000040404.1|Bmp7-201|Bmp7|3670|protein_coding|	168	119	161	151	155	219	281	227	139	200	181	206	197	171	195	156
ENSMUST00000009157.3|ENSMUSG00000009013.5|OTTMUSG00000014648.2|OTTMUST00000034743.1|Dynll1-201|Dynll1|2030|protein_coding|	3376	2651	2460	2163	2490	3079	2959	2402	2693	2592	2422	2659	2472	3236	2690	2594
ENSMUST00000009174.14|ENSMUSG00000009030.14|OTTMUSG00000012647.3|OTTMUST00000030098.1|Pdcl-201|Pdcl|2858|protein_coding|	602	472	519	384	501	532	583	454	484	541	467	613	489	693	600	457
ENSMUST00000009191.3|ENSMUSG00000009047.4|OTTMUSG00000074736.1|-|Gm5965-201|Gm5965|588|protein_coding|	0	0	0	0	0	0	0	0	0	0	0	0	0	0	0	0
ENSMUST00000009214.9|ENSMUSG00000009070.14|OTTMUSG00000032463.7|OTTMUST00000080735.1|Rsph14-201|Rsph14|1179|protein_coding|	0	0	9	0	0	0	6	2	0	6	0	0	0	0	0	0
ENSMUST00000009219.2|ENSMUSG00000009075.2|OTTMUSG00000005069.1|OTTMUST00000011295.1|Cabp7-201|Cabp7|2628|protein_coding|	1642	1542	1194	971	1106	1421	997	956	1257	1059	946	1203	1074	1623	981	973
ENSMUST00000009220.4|ENSMUSG00000009076.10|OTTMUSG00000005068.1|OTTMUST00000011292.1|Zmat5-201|Zmat5|792|protein_coding|	231	205	194	167	194	217	212	181	206	168	161	199	199	237	219	189
ENSMUST00000009234.15|ENSMUSG00000009090.17|OTTMUSG00000005076.1|-|Ap1b1-201|Ap1b1|4085|protein_coding|	3250	2800	3351	2866	2806	3205	3267	2702	2754	3100	2782	3680	2830	3266	3313	2850
ENSMUST00000009236.5|ENSMUSG00000009092.5|OTTMUSG00000065094.1|OTTMUST00000158631.1|Derl3-201|Derl3|1321|protein_coding|	14	0	2	7	0	24	17	16	0	14	19	17	16	13	18	19
ENSMUST00000009241.6|ENSMUSG00000009097.10|OTTMUSG00000071421.1|OTTMUST00000172917.1|Tbx1-201|Tbx1|1858|protein_coding|	3	15	19	8	27	9	11	4	15	0	5	9	10	0	11	7
ENSMUST00000009256.3|ENSMUSG00000009112.4|OTTMUSG00000056829.2|OTTMUST00000140192.1|Bcl2l13-201|Bcl2l13|6925|protein_coding|	1810	1439	1804	1442	1552	1710	1923	1372	1436	1749	1582	1912	1497	2116	1911	1585
ENSMUST00000009259.4|ENSMUSG00000009115.5|OTTMUSG00000020434.1|OTTMUST00000048508.1|Spatc1l-201|Spatc1l|1332|protein_coding|	0	0	0	0	0	0	0	0	0	0	0	0	0	1	0	0
ENSMUST00000009321.10|ENSMUSG00000022718.12|OTTMUSG00000023707.4|OTTMUST00000057892.1|Dgcr8-201|Dgcr8|4320|protein_coding|	762	633	669	643	713	729	792	566	684	814	732	850	774	919	902	780
ENSMUST00000009329.2|ENSMUSG00000009185.2|OTTMUSG00000000929.1|OTTMUST00000001813.1|Ccl8-201|Ccl8|511|protein_coding|	0	0	0	0	1	0	2	0	0	0	0	0	0	0	0	0
ENSMUST00000009340.9|ENSMUSG00000026536.9|OTTMUSG00000050203.1|OTTMUST00000127581.1|Ifi211-201|Ifi211|1785|protein_coding|	0	0	1	0	0	2	0	0	2	1	0	0	3	0	0	0
ENSMUST00000009344.15|ENSMUSG00000000131.15|OTTMUSG00000036479.5|OTTMUST00000093555.1|Xpo6-201|Xpo6|4455|protein_coding|	364	118	451	235	238	233	272	228	285	337	299	296	232	339	326	211
ENSMUST00000009354.9|ENSMUSG00000009210.10|OTTMUSG00000003422.3|OTTMUST00000007210.3|Prr29-201|Prr29|1112|protein_coding|	0	1	0	0	1	2	0	0	0	0	0	1	0	0	0	1
ENSMUST00000009356.10|ENSMUSG00000062345.10|OTTMUSG00000021001.2|OTTMUST00000049648.1|Serpinb2-201|Serpinb2|1970|protein_coding|	1	0	0	0	0	0	0	4	1	0	0	0	0	1	0	0
ENSMUST00000009358.8|ENSMUSG00000009214.9|OTTMUSG00000011849.1|OTTMUST00000027846.1|Mymk-201|Mymk|1382|protein_coding|	9	7	9	7	6	7	14	9	8	5	0	5	4	7	7	4
ENSMUST00000009390.9|ENSMUSG00000009246.14|OTTMUSG00000022683.2|OTTMUST00000054375.1|Trpm5-201|Trpm5|4123|protein_coding|	0	0	0	0	0	0	0	0	0	0	0	0	0	0	0	0
ENSMUST00000009392.5|ENSMUSG00000009248.6|OTTMUSG00000018799.3|OTTMUST00000045263.3|Ascl2-201|Ascl2|1605|protein_coding|	0	3	1	2	0	1	2	0	0	1	2	0	3	2	5	2
ENSMUST00000009396.12|ENSMUSG00000000244.17|OTTMUSG00000018786.16|OTTMUST00000045197.2|Tspan32-201|Tspan32|1582|protein_coding|	0	5	0	0	0	3	5	0	0	0	0	4	2	0	0	0
ENSMUST00000009411.8|ENSMUSG00000052763.7|OTTMUSG00000029727.1|OTTMUST00000073756.1|Zfp212-201|Zfp212|2801|protein_coding|	327	284	324	267	297	390	388	339	292	345	281	327	324	413	383	340
ENSMUST00000009420.14|ENSMUSG00000052751.16|OTTMUSG00000029701.3|-|Repin1-201|Repin1|3145|protein_coding|	392	411	276	2	20	202	398	3	24	3	3	311	413	219	0	614
ENSMUST00000009425.6|ENSMUSG00000009281.6|OTTMUSG00000057233.1|OTTMUST00000140895.1|Rarres2-201|Rarres2|731|protein_coding|	12	1	79	1	45	30	38	37	1	80	0	4	28	0	4	0
ENSMUST00000009435.11|ENSMUSG00000009291.13|OTTMUSG00000035073.4|OTTMUST00000089237.1|Pttg1ip-201|Pttg1ip|2294|protein_coding|	829	694	906	559	820	888	904	775	741	1002	712	782	842	973	868	762
ENSMUST00000009522.3|ENSMUSG00000009378.4|OTTMUSG00000028405.2|OTTMUST00000070384.1|Slc16a12-201|Slc16a12|4051|protein_coding|	44	26	51	30	42	32	59	93	41	39	29	35	23	37	35	32
ENSMUST00000009530.4|ENSMUSG00000001131.11|OTTMUSG00000017184.1|OTTMUST00000041616.1|Timp1-201|Timp1|833|protein_coding|	5	0	2	5	6	10	2	4	0	5	8	0	1	15	0	0
ENSMUST00000009538.11|ENSMUSG00000009394.13|OTTMUSG00000056610.7|OTTMUST00000139765.1|Syn2-201|Syn2|2708|protein_coding|	5869	4517	5044	4447	4937	4980	5773	4635	3231	4991	5063	5148	4341	7398	5617	5316
ENSMUST00000009550.13|ENSMUSG00000009406.13|OTTMUSG00000017185.1|OTTMUST00000041618.1|Elk1-201|Elk1|3548|protein_coding|	1656	1084	1507	1427	1602	1986	2032	1490	1433	1630	1465	1558	1516	1697	1837	1603
ENSMUST00000009617.9|ENSMUSG00000027895.10|OTTMUSG00000052959.2|OTTMUST00000132513.1|Kcnc4-201|Kcnc4|3667|protein_coding|	2423	1936	2547	1983	2258	2648	2816	2297	1700	2088	1610	2989	1733	2288	2031	2295
ENSMUST00000009667.11|ENSMUSG00000030838.20|OTTMUSG00000025998.4|OTTMUST00000064135.2|Ush1c-201|Ush1c|3072|protein_coding|	0	0	0	0	0	0	0	0	0	0	0	0	0	0	0	0
ENSMUST00000009679.10|ENSMUSG00000009535.13|OTTMUSG00000023941.3|OTTMUST00000058498.1|Rnmt-201|Rnmt|5008|protein_coding|	1729	1456	1410	1338	1444	1612	1694	1404	1466	1916	1480	1778	1599	2100	1884	1478
ENSMUST00000009689.10|ENSMUSG00000009545.14|OTTMUSG00000046376.2|OTTMUST00000120842.1|Kcnq1-201|Kcnq1|3029|protein_coding|	9	19	9	13	0	15	13	8	4	15	8	20	9	9	9	7
ENSMUST00000009693.14|ENSMUSG00000009549.14|OTTMUSG00000015233.1|OTTMUST00000036088.1|Srp14-201|Srp14|798|protein_coding|	1378	1185	1191	842	1270	1331	1283	1114	1162	1303	1213	1050	1243	1440	1305	1226
ENSMUST00000009695.2|ENSMUSG00000009551.2|OTTMUSG00000012533.1|OTTMUST00000029805.1|6330409D20Rik-201|6330409D20Rik|1119|protein_coding|	24	19	14	22	22	20	31	27	14	20	15	24	23	26	26	17
ENSMUST00000009699.15|ENSMUSG00000009555.16|OTTMUSG00000012534.3|OTTMUST00000029807.1|Cdk9-201|Cdk9|1733|protein_coding|	824	914	862	839	946	1084	1069	907	838	1054	904	788	928	1205	1059	930
ENSMUST00000009705.13|ENSMUSG00000026814.16|OTTMUSG00000011981.3|OTTMUST00000028346.1|Eng-201|Eng|3422|protein_coding|	277	159	209	203	225	260	193	115	168	144	169	253	122	262	189	215
ENSMUST00000009707.13|ENSMUSG00000009563.16|OTTMUSG00000012535.4|OTTMUST00000029816.1|Tor2a-201|Tor2a|1536|protein_coding|	328	301	328	230	348	313	353	236	262	377	255	373	311	361	365	288
ENSMUST00000009713.13|ENSMUSG00000009569.14|OTTMUSG00000026951.1|OTTMUST00000063685.1|Mrtfb-201|Mrtfb|5815|protein_coding|	940	796	1218	1477	1189	1302	1668	1635	1121	682	1205	1008	1038	965	1638	1874
ENSMUST00000009727.11|ENSMUSG00000022415.12|OTTMUSG00000016389.5|OTTMUST00000039471.3|Syngr1-201|Syngr1|4180|protein_coding|	20062	18204	15539	15313	13527	15420	16721	12265	14095	15116	15360	19949	14797	23498	18994	13392
ENSMUST00000009728.12|ENSMUSG00000022415.12|OTTMUSG00000016389.5|OTTMUST00000039472.3|Syngr1-202|Syngr1|819|protein_coding|	136	90	41	62	91	104	126	74	59	121	71	48	106	86	90	58
ENSMUST00000009732.7|ENSMUSG00000009588.9|OTTMUSG00000003789.1|OTTMUST00000008324.1|St6galnac1-201|St6galnac1|2392|protein_coding|	0	0	0	0	1	0	0	0	2	0	0	2	1	0	0	0
ENSMUST00000009740.8|ENSMUSG00000009596.9|OTTMUSG00000019305.1|OTTMUST00000046133.1|Taf7l-201|Taf7l|1933|protein_coding|	6	9	17	10	4	7	7	0	9	13	8	11	7	11	23	4
ENSMUST00000009772.7|ENSMUSG00000009628.14|OTTMUSG00000022964.3|OTTMUST00000055263.1|Tex15-201|Tex15|8405|protein_coding|	59	32	56	31	69	108	82	84	26	46	19	71	41	32	37	71
ENSMUST00000009774.10|ENSMUSG00000009630.10|OTTMUSG00000060960.1|OTTMUST00000148972.1|Ppp2cb-201|Ppp2cb|1469|protein_coding|	2601	2218	2464	1903	2081	2444	2456	1906	2055	2495	2221	2759	2225	2891	2512	1999
ENSMUST00000009777.3|ENSMUSG00000009633.3|OTTMUSG00000050857.2|OTTMUST00000128865.2|G0s2-201|G0s2|871|protein_coding|	39	33	48	22	54	57	32	31	18	60	27	19	35	45	34	44
ENSMUST00000009789.14|ENSMUSG00000019916.14|OTTMUSG00000034134.1|OTTMUST00000086403.1|P4ha1-201|P4ha1|4043|protein_coding|	353	248	270	271	248	316	327	332	278	325	287	304	315	357	294	307
ENSMUST00000009790.13|ENSMUSG00000009646.13|OTTMUSG00000027944.2|OTTMUST00000069223.1|Pla2g12b-201|Pla2g12b|1091|protein_coding|	0	0	0	0	0	0	0	0	0	0	0	0	0	0	0	0
ENSMUST00000009791.6|ENSMUSG00000009647.13|OTTMUSG00000034290.2|OTTMUST00000087189.1|Mcu-201|Mcu|1079|protein_coding|	7	3	5	0	0	7	0	0	0	0	3	8	4	0	4	0
ENSMUST00000009798.4|ENSMUSG00000009654.4|OTTMUSG00000027943.1|OTTMUST00000069221.1|Oit3-201|Oit3|2717|protein_coding|	2	3	8	1	3	2	5	1	5	3	1	1	4	3	4	4
ENSMUST00000009814.9|ENSMUSG00000009670.11|OTTMUSG00000018300.2|-|Tex11-201|Tex11|3250|protein_coding|	8	3	10	3	11	6	9	7	5	9	5	6	11	5	5	9
ENSMUST00000009831.13|ENSMUSG00000009687.14|OTTMUSG00000034687.5|OTTMUST00000088101.2|Fxyd5-201|Fxyd5|803|protein_coding|	0	0	0	0	3	5	7	2	4	0	8	2	0	1	0	1
ENSMUST00000009875.4|ENSMUSG00000009731.4|OTTMUSG00000017926.1|OTTMUST00000043332.1|Kcnd1-201|Kcnd1|5287|protein_coding|	317	266	365	290	288	314	330	276	298	332	305	341	286	379	350	337
ENSMUST00000009877.7|ENSMUSG00000009733.9|OTTMUSG00000071133.1|OTTMUST00000172099.1|Tfcp2-201|Tfcp2|3220|protein_coding|	9	0	0	12	0	0	0	0	27	0	0	13	10	0	0	0
ENSMUST00000009885.13|ENSMUSG00000009741.15|OTTMUSG00000062511.1|-|Ubp1-201|Ubp1|3742|protein_coding|	0	0	8	0	0	0	0	0	0	0	0	0	0	0	0	0
ENSMUST00000009972.5|ENSMUSG00000009828.15|OTTMUSG00000031751.3|OTTMUST00000078652.1|Cilk1-201|Cilk1|873|protein_coding|	8	8	6	6	5	7	2	1	3	5	5	4	6	8	4	2
ENSMUST00000010007.8|ENSMUSG00000009863.14|OTTMUSG00000010087.1|OTTMUST00000023450.1|Sdhb-201|Sdhb|1142|protein_coding|	2167	2018	1852	1445	1832	2001	1890	1493	1770	2194	1842	2038	1767	2306	2062	1579
ENSMUST00000010020.11|ENSMUSG00000009876.13|OTTMUSG00000015832.1|OTTMUST00000037638.1|Cox4i2-201|Cox4i2|727|protein_coding|	22	19	15	14	15	21	19	15	9	15	17	11	6	14	21	18
ENSMUST00000010038.9|ENSMUSG00000009894.15|OTTMUSG00000005789.4|OTTMUST00000012811.2|Snap47-201|Snap47|1896|protein_coding|	7447	6297	6186	5316	5453	6347	7079	5456	5390	6742	5750	7334	5821	7988	7101	5586
ENSMUST00000010044.7|ENSMUSG00000009900.7|OTTMUSG00000005791.1|OTTMUST00000012817.1|Wnt3a-201|Wnt3a|2761|protein_coding|	0	0	0	0	0	0	1	0	0	0	1	1	1	0	4	0
ENSMUST00000010049.5|ENSMUSG00000009905.5|OTTMUSG00000048603.1|OTTMUST00000124507.1|Kdsr-201|Kdsr|5518|protein_coding|	1272	1007	1169	1005	1125	1228	1429	1040	1144	1433	1216	1264	1056	1468	1329	1151
ENSMUST00000010085.3|ENSMUSG00000009941.10|OTTMUSG00000018751.1|OTTMUST00000045097.1|Nxf2-201|Nxf2|2393|protein_coding|	5	0	0	0	0	0	0	0	0	0	1	0	0	0	0	0
ENSMUST00000010127.11|ENSMUSG00000031397.11|OTTMUSG00000017645.4|OTTMUST00000042843.3|Tktl1-201|Tktl1|2473|protein_coding|	1	0	2	0	2	3	3	3	0	2	3	1	4	4	3	1
ENSMUST00000010188.8|ENSMUSG00000010044.12|OTTMUSG00000050749.2|OTTMUST00000128615.2|Zmynd10-201|Zmynd10|1765|protein_coding|	53	47	79	28	93	68	72	101	60	98	67	51	59	65	60	74
ENSMUST00000010189.2|ENSMUSG00000010045.2|OTTMUSG00000050747.1|OTTMUST00000128608.1|Tmem115-201|Tmem115|2194|protein_coding|	769	680	795	532	741	787	829	630	599	804	691	777	631	790	841	675
ENSMUST00000010191.12|ENSMUSG00000010047.12|OTTMUSG00000050817.5|-|Hyal2-201|Hyal2|1893|protein_coding|	170	165	143	146	198	199	214	171	181	201	141	185	124	190	208	153
ENSMUST00000010192.10|ENSMUSG00000010048.10|OTTMUSG00000050667.2|OTTMUST00000128432.1|Ifrd2-201|Ifrd2|2056|protein_coding|	35	72	42	34	62	72	68	71	50	71	57	49	49	69	71	42
ENSMUST00000010195.13|ENSMUSG00000010051.15|OTTMUSG00000028838.8|OTTMUST00000071415.4|Hyal1-201|Hyal1|3014|protein_coding|	83	52	58	34	10	67	58	87	59	69	68	55	32	59	39	70
ENSMUST00000010198.4|ENSMUSG00000010054.4|OTTMUSG00000050781.3|OTTMUST00000128707.2|Tusc2-201|Tusc2|1665|protein_coding|	1966	1601	1581	1376	1490	1763	1750	1550	1575	1674	1604	1821	1520	2009	1761	1506
ENSMUST00000010201.8|ENSMUSG00000010057.8|OTTMUSG00000050748.2|OTTMUST00000128609.2|Nprl2-201|Nprl2|1441|protein_coding|	527	419	425	414	436	496	481	425	435	489	454	552	456	537	514	447
ENSMUST00000010205.8|ENSMUSG00000034837.12|OTTMUSG00000050785.4|OTTMUST00000128715.2|Gnat1-201|Gnat1|2328|protein_coding|	1	1	3	1	0	0	0	5	1	1	0	0	0	0	0	1
ENSMUST00000010208.13|ENSMUSG00000010064.15|OTTMUSG00000050784.4|OTTMUST00000128711.1|Slc38a3-201|Slc38a3|2585|protein_coding|	165	146	108	102	74	116	180	240	164	191	82	196	105	144	128	155
ENSMUST00000010210.12|ENSMUSG00000010066.15|OTTMUSG00000036844.9|OTTMUST00000094609.3|Cacna2d2-201|Cacna2d2|5783|protein_coding|	293	397	285	318	350	484	114	310	195	403	305	103	278	245	465	420
ENSMUST00000010211.6|ENSMUSG00000010067.13|OTTMUSG00000030554.7|OTTMUST00000075661.2|Rassf1-201|Rassf1|1727|protein_coding|	191	160	187	136	154	216	178	178	181	218	164	238	143	195	208	140
ENSMUST00000010224.13|ENSMUSG00000010080.15|OTTMUSG00000001998.1|OTTMUST00000004024.1|Epn3-201|Epn3|2089|processed_transcript|	0	5	0	5	4	0	1	4	0	0	3	0	0	0	0	0
ENSMUST00000010239.5|ENSMUSG00000010095.13|OTTMUSG00000057838.4|OTTMUST00000142014.1|Slc3a2-201|Slc3a2|1819|protein_coding|	1621	1621	1501	1173	1450	1556	1671	1409	1220	1560	1435	1530	1454	2089	1632	1402
ENSMUST00000010241.13|ENSMUSG00000010097.15|OTTMUSG00000044877.6|OTTMUST00000117915.2|Nxf1-201|Nxf1|2326|protein_coding|	501	323	422	315	381	525	464	495	350	455	385	489	426	492	524	476
ENSMUST00000010248.3|ENSMUSG00000117924.1|OTTMUSG00000074532.1|OTTMUST00000180926.1|Tmem223-201|Tmem223|748|protein_coding|	365	331	318	258	343	350	352	320	253	336	306	343	297	376	342	270
ENSMUST00000010249.6|ENSMUSG00000118346.1|OTTMUSG00000074533.1|OTTMUST00000180929.1|Tmem179b-201|Tmem179b|818|protein_coding|	46	34	67	35	37	48	63	33	37	55	52	57	41	60	55	59
ENSMUST00000010250.3|ENSMUSG00000024650.5|OTTMUSG00000074530.1|OTTMUST00000180918.1|Slc22a6-201|Slc22a6|3983|protein_coding|	8	6	13	21	7	9	100	13	13	9	11	10	10	6	38	9
ENSMUST00000010251.10|ENSMUSG00000063796.9|OTTMUSG00000074529.1|OTTMUST00000180917.1|Slc22a8-201|Slc22a8|3444|protein_coding|	118	79	69	101	69	116	166	98	58	95	69	133	72	135	138	114
ENSMUST00000010254.15|ENSMUSG00000010110.17|OTTMUSG00000039850.3|OTTMUST00000103607.1|Stx5a-201|Stx5a|1780|protein_coding|	233	149	171	129	199	232	209	156	133	138	66	225	148	157	148	117
ENSMUST00000010267.9|ENSMUSG00000010122.14|OTTMUSG00000005831.4|OTTMUST00000012942.2|Slc47a1-201|Slc47a1|2639|protein_coding|	6	1	1	3	0	2	34	4	0	0	0	0	1	4	9	2
ENSMUST00000010278.11|ENSMUSG00000000561.14|OTTMUSG00000027092.4|OTTMUST00000066993.1|Wdr77-201|Wdr77|3682|protein_coding|	1204	1205	1286	865	1186	1199	1307	965	1027	1353	1098	1385	1092	1551	1330	1141
ENSMUST00000010279.9|ENSMUSG00000074344.7|OTTMUSG00000074915.1|OTTMUST00000131482.1|Tmigd3-201|Tmigd3|900|protein_coding|	0	0	0	0	0	0	0	0	0	0	0	0	0	0	0	0
ENSMUST00000010280.10|ENSMUSG00000010136.14|OTTMUSG00000052519.1|OTTMUST00000131702.1|Pifo-201|Pifo|956|protein_coding|	3	3	3	0	2	3	3	0	6	9	2	8	0	10	8	8
ENSMUST00000010286.7|ENSMUSG00000010142.12|OTTMUSG00000005824.2|OTTMUST00000012921.1|Tnfrsf13b-201|Tnfrsf13b|2556|protein_coding|	21	25	17	21	25	21	28	16	32	21	25	32	26	21	31	24
ENSMUST00000010298.6|ENSMUSG00000010154.7|OTTMUSG00000061961.2|OTTMUST00000151270.1|Spire2-201|Spire2|2330|protein_coding|	370	300	339	310	391	407	423	317	347	357	346	347	298	351	383	367
ENSMUST00000010319.13|ENSMUSG00000010175.13|OTTMUSG00000040162.4|OTTMUST00000104401.3|Prox1-201|Prox1|3285|protein_coding|	120	61	79	55	57	71	72	89	33	53	63	75	31	104	55	125
ENSMUST00000010348.6|ENSMUSG00000079677.2|OTTMUSG00000063230.1|OTTMUST00000153972.1|Fdx2-201|Fdx2|812|protein_coding|	120	134	209	168	145	232	245	277	154	210	178	198	163	253	187	212
ENSMUST00000010421.6|ENSMUSG00000010277.7|OTTMUSG00000000100.2|OTTMUST00000000333.1|2610507B11Rik-201|2610507B11Rik|7443|protein_coding|	9932	7847	8686	7412	7496	8917	9280	7472	8088	9074	8305	9788	8304	10674	9894	7828
ENSMUST00000010434.7|ENSMUSG00000010290.7|OTTMUSG00000021985.1|OTTMUST00000052200.1|AI597479-201|AI597479|3458|protein_coding|	1098	745	972	814	930	1032	1045	820	873	1065	852	1092	1003	1218	1122	923
ENSMUST00000010451.7|ENSMUSG00000010307.7|OTTMUSG00000058662.2|OTTMUST00000144068.2|Tmem86a-201|Tmem86a|1831|protein_coding|	319	245	270	200	207	241	268	230	196	278	229	243	204	320	290	194
ENSMUST00000010502.12|ENSMUSG00000010358.13|OTTMUSG00000002869.2|OTTMUST00000005865.1|Ifi35-201|Ifi35|1362|protein_coding|	18	36	19	18	12	16	22	25	25	28	13	16	15	19	34	15
ENSMUST00000010506.9|ENSMUSG00000010362.9|OTTMUSG00000002934.2|OTTMUST00000006017.1|Rdm1-201|Rdm1|1124|protein_coding|	89	61	72	38	55	75	79	56	63	92	70	78	65	73	81	63
ENSMUST00000010520.9|ENSMUSG00000010376.15|OTTMUSG00000069722.1|OTTMUST00000168610.1|Nedd8-201|Nedd8|824|protein_coding|	985	821	763	820	818	1111	1127	893	778	851	905	770	812	1028	982	877
ENSMUST00000010536.8|ENSMUSG00000010392.8|OTTMUSG00000006238.1|OTTMUST00000014084.1|Gosr1-201|Gosr1|4289|protein_coding|	1509	1232	1509	1234	1376	1566	1712	1342	1260	1633	1399	1606	1448	1770	1767	1501
ENSMUST00000010550.11|ENSMUSG00000010406.12|OTTMUSG00000053899.2|OTTMUST00000134089.1|Mrpl52-201|Mrpl52|418|protein_coding|	189	216	205	158	237	267	295	177	211	223	222	148	202	245	255	220
ENSMUST00000010579.7|ENSMUSG00000010435.7|OTTMUSG00000060862.1|OTTMUST00000148722.1|Spaca7-201|Spaca7|762|protein_coding|	0	0	0	0	0	0	0	0	0	0	0	0	0	0	0	0
ENSMUST00000010597.9|ENSMUSG00000010453.12|OTTMUSG00000049477.4|OTTMUST00000126128.1|Kansl3-201|Kansl3|4663|protein_coding|	1263	1054	1293	919	1166	1252	1211	1085	1036	1346	1096	1400	1088	1373	1368	1127
ENSMUST00000010673.6|ENSMUSG00000010529.6|OTTMUSG00000066359.1|OTTMUST00000161223.1|Gm266-201|Gm266|1215|protein_coding|	23	41	60	33	45	59	53	38	46	62	37	31	44	41	49	59
ENSMUST00000010682.3|ENSMUSG00000010538.14|OTTMUSG00000022019.1|OTTMUST00000052275.1|Tsacc-201|Tsacc|481|protein_coding|	5	0	1	0	13	0	4	7	0	3	0	4	5	0	7	3
ENSMUST00000010698.12|ENSMUSG00000010554.14|OTTMUSG00000006186.4|OTTMUST00000013935.2|Mettl16-201|Mettl16|2073|protein_coding|	222	217	144	117	198	229	213	168	96	194	143	196	140	220	194	154
ENSMUST00000010736.8|ENSMUSG00000010592.9|OTTMUSG00000072530.1|OTTMUST00000175503.1|Dazl-201|Dazl|2976|protein_coding|	20	0	0	0	0	7	0	0	0	0	23	26	0	0	0	0
ENSMUST00000010745.12|ENSMUSG00000010601.14|OTTMUSG00000042028.4|-|Apol7a-201|Apol7a|1431|protein_coding|	0	0	2	1	0	1	0	2	0	0	0	0	0	0	2	2
ENSMUST00000010753.13|ENSMUSG00000010609.15|OTTMUSG00000021488.4|OTTMUST00000050925.1|Psen2-201|Psen2|2004|protein_coding|	0	0	1	0	0	0	0	0	21	0	0	0	0	0	0	0
ENSMUST00000010795.4|ENSMUSG00000010651.4|OTTMUSG00000033525.1|OTTMUST00000084360.1|Acaa1b-201|Acaa1b|1689|protein_coding|	7	2	9	5	7	18	11	12	1	3	11	9	3	5	11	6
ENSMUST00000010804.3|ENSMUSG00000010660.3|OTTMUSG00000062974.1|OTTMUST00000153284.1|Plcd1-201|Plcd1|2657|protein_coding|	191	168	150	97	156	151	152	134	126	151	130	100	128	171	105	138
ENSMUST00000010807.5|ENSMUSG00000010663.5|OTTMUSG00000073898.1|OTTMUST00000179291.1|Fads1-201|Fads1|3460|protein_coding|	5069	3468	4825	3877	4086	4920	4943	4565	4445	5082	4443	4938	4256	5214	5090	4368
ENSMUST00000010899.13|ENSMUSG00000010755.17|OTTMUSG00000024014.4|OTTMUST00000058707.1|Cars-201|Cars|3222|protein_coding|	244	239	156	153	172	175	269	193	180	211	159	304	273	269	236	187
ENSMUST00000010904.4|ENSMUSG00000010760.5|OTTMUSG00000024031.2|OTTMUST00000058758.1|Phlda2-201|Phlda2|757|protein_coding|	0	0	0	0	0	0	0	1	0	0	0	0	0	0	0	1
ENSMUST00000010940.10|ENSMUSG00000010796.11|OTTMUSG00000023407.7|OTTMUST00000056859.3|Asz1-201|Asz1|1736|protein_coding|	0	0	0	0	0	0	0	0	0	0	0	0	0	0	0	0
ENSMUST00000010941.5|ENSMUSG00000010797.6|OTTMUSG00000024176.1|OTTMUST00000059151.1|Wnt2-201|Wnt2|2255|protein_coding|	50	62	47	50	23	29	40	22	120	36	59	69	22	36	84	40
ENSMUST00000010969.14|ENSMUSG00000010825.17|OTTMUSG00000026813.4|OTTMUST00000066310.1|Grid2ip-201|Grid2ip|3459|protein_coding|	9	20	6	21	13	0	8	0	12	7	0	0	7	0	0	24
ENSMUST00000010974.8|ENSMUSG00000010830.8|OTTMUSG00000070781.1|OTTMUST00000171063.1|Kdelr3-201|Kdelr3|1411|protein_coding|	5	3	11	1	6	15	4	8	4	6	1	2	9	10	15	7
ENSMUST00000010985.7|ENSMUSG00000010841.13|OTTMUSG00000002319.4|OTTMUST00000004633.2|Cfap97d1-201|Cfap97d1|698|protein_coding|	0	0	0	0	1	0	0	0	0	0	0	0	0	0	0	0
ENSMUST00000011029.11|ENSMUSG00000027679.13|OTTMUSG00000028129.3|OTTMUST00000069667.1|Dnajc19-201|Dnajc19|2499|protein_coding|	123	67	106	110	103	121	113	86	105	127	109	106	103	120	119	96
ENSMUST00000011055.6|ENSMUSG00000010911.12|OTTMUSG00000014842.2|OTTMUST00000035241.2|Apip-201|Apip|919|protein_coding|	83	64	66	65	82	87	99	67	84	59	72	67	81	81	94	83
ENSMUST00000011058.8|ENSMUSG00000010914.10|OTTMUSG00000014841.3|OTTMUST00000035238.1|Pdhx-201|Pdhx|2506|protein_coding|	1174	912	946	701	949	999	1084	779	812	974	891	1053	899	1276	1093	889
ENSMUST00000011152.13|ENSMUSG00000011008.13|OTTMUSG00000035947.1|OTTMUST00000092205.1|Mcoln2-201|Mcoln2|2520|protein_coding|	0	0	0	0	0	0	0	0	0	0	0	0	0	0	0	0
ENSMUST00000011178.4|ENSMUSG00000011034.6|OTTMUSG00000027971.2|OTTMUST00000069291.2|Slc5a1-201|Slc5a1|4104|protein_coding|	1	3	3	1	5	5	4	7	1	4	1	3	2	6	0	3
ENSMUST00000011196.6|ENSMUSG00000024190.7|OTTMUSG00000020083.4|OTTMUST00000177716.1|Dusp1-201|Dusp1|421|processed_transcript|	0	1	0	1	0	0	0	0	0	0	0	0	1	0	0	0
ENSMUST00000011262.3|ENSMUSG00000011118.4|OTTMUSG00000027406.3|OTTMUST00000067788.2|Panx3-201|Panx3|2531|protein_coding|	0	0	0	0	2	0	0	0	0	0	0	0	0	0	0	0
ENSMUST00000011285.10|ENSMUSG00000042826.13|OTTMUSG00000006004.2|OTTMUST00000057614.1|Fgf11-201|Fgf11|2534|protein_coding|	94	47	39	32	60	43	27	57	78	34	36	53	38	93	82	72
ENSMUST00000011298.13|ENSMUSG00000011154.17|OTTMUSG00000027328.3|OTTMUST00000067549.1|Cfap161-201|Cfap161|1335|protein_coding|	10	7	50	3	62	63	64	69	0	71	6	6	25	0	6	54
ENSMUST00000011302.8|ENSMUSG00000011158.8|OTTMUSG00000066124.2|OTTMUST00000160742.2|Brf1-201|Brf1|2615|protein_coding|	781	722	783	662	829	890	1016	811	683	823	758	701	774	957	973	872
ENSMUST00000011315.9|ENSMUSG00000011171.11|OTTMUSG00000040123.2|OTTMUST00000104256.2|Vipr2-201|Vipr2|3383|protein_coding|	24	28	26	20	34	29	30	22	42	64	45	20	46	48	83	31
ENSMUST00000011391.11|ENSMUSG00000047257.13|OTTMUSG00000034119.2|OTTMUST00000086320.2|Prss45-201|Prss45|1232|protein_coding|	0	0	0	0	0	0	0	0	0	0	0	0	0	0	0	0
ENSMUST00000011398.12|ENSMUSG00000011254.16|OTTMUSG00000005481.1|OTTMUST00000012204.1|Thg1l-201|Thg1l|2250|protein_coding|	133	112	148	126	169	191	193	142	127	146	157	151	124	189	189	152
ENSMUST00000011400.7|ENSMUSG00000011256.16|OTTMUSG00000005488.2|OTTMUST00000012216.1|Adam19-201|Adam19|6383|protein_coding|	819	739	789	739	622	696	853	691	597	685	604	928	594	1075	817	659
ENSMUST00000011407.7|ENSMUSG00000011263.16|OTTMUSG00000033723.2|-|Exoc3l2-201|Exoc3l2|2200|protein_coding|	5	4	5	5	4	8	4	6	2	2	6	15	6	5	1	7
ENSMUST00000011445.7|ENSMUSG00000031495.8|OTTMUSG00000059325.1|OTTMUST00000145626.1|Cd209d-201|Cd209d|919|protein_coding|	0	0	0	0	0	0	0	0	0	0	0	0	0	0	0	0
ENSMUST00000011450.7|ENSMUSG00000011306.7|OTTMUSG00000062213.2|OTTMUST00000151786.2|Sugp1-201|Sugp1|2681|protein_coding|	962	790	946	874	946	1032	1077	912	846	1039	925	901	860	1165	1147	923
ENSMUST00000011492.14|ENSMUSG00000027710.14|OTTMUSG00000023529.3|OTTMUST00000057348.3|Acad9-201|Acad9|3930|protein_coding|	857	642	743	542	773	793	846	662	616	775	673	779	655	905	798	679
ENSMUST00000011493.5|ENSMUSG00000011349.5|OTTMUSG00000024043.1|OTTMUST00000058782.1|Dmrtc2-201|Dmrtc2|1619|protein_coding|	0	0	0	0	0	0	0	0	0	0	0	0	0	2	0	0
ENSMUST00000011526.6|ENSMUSG00000011382.8|OTTMUSG00000024072.2|OTTMUST00000058864.2|Dhdh-201|Dhdh|5323|protein_coding|	267	254	309	265	271	342	315	269	326	312	298	353	319	399	384	381
ENSMUST00000011607.5|ENSMUSG00000011463.5|OTTMUSG00000024346.1|OTTMUST00000059645.1|Cpb1-201|Cpb1|2718|protein_coding|	8	5	12	3	3	1	8	7	7	4	1	5	7	3	1	1
ENSMUST00000011623.8|ENSMUSG00000002668.8|OTTMUSG00000072406.2|OTTMUST00000175148.1|Dennd1c-201|Dennd1c|2521|protein_coding|	3	2	6	10	4	0	14	4	10	5	7	8	10	8	7	8
ENSMUST00000011733.8|ENSMUSG00000011589.9|OTTMUSG00000072335.1|OTTMUST00000174945.1|Fsd1-201|Fsd1|1748|protein_coding|	756	627	651	540	573	752	677	573	623	653	501	762	590	851	701	598
ENSMUST00000011776.7|ENSMUSG00000011632.7|OTTMUSG00000058220.1|OTTMUST00000142991.1|Pinlyp-201|Pinlyp|843|protein_coding|	2	1	0	0	2	0	1	1	0	1	3	1	1	1	0	0
ENSMUST00000011877.12|ENSMUSG00000020315.18|OTTMUSG00000005341.4|-|Sptbn1-202|Sptbn1|8238|protein_coding|	11586	6193	6482	2078	6044	7087	4227	4519	9752	11983	9464	13554	7064	14658	12658	2393
ENSMUST00000011895.13|ENSMUSG00000011751.16|OTTMUSG00000023763.5|OTTMUST00000058059.3|Sptbn4-201|Sptbn4|8747|protein_coding|	1363	1370	1552	1364	1631	1774	2047	1585	1155	1343	1401	1557	1405	1646	1894	1700
ENSMUST00000011896.7|ENSMUSG00000011752.7|OTTMUSG00000074214.1|OTTMUST00000180077.1|Pgam1-201|Pgam1|1775|protein_coding|	12933	10621	10843	9482	9832	11460	12062	9105	10214	11175	10452	12063	10017	13648	11748	9567
ENSMUST00000011934.12|ENSMUSG00000051747.15|OTTMUSG00000013134.9|OTTMUST00000031705.2|Ttn-201|Ttn|81999|protein_coding|	25	53	85	29	50	36	4	20	35	16	29	83	30	50	69	38
ENSMUST00000011981.4|ENSMUSG00000011837.4|OTTMUSG00000059345.1|OTTMUST00000145674.1|Snapc2-201|Snapc2|1536|protein_coding|	656	490	556	443	487	587	641	452	496	629	532	553	514	637	672	506
ENSMUST00000012028.13|ENSMUSG00000011884.13|OTTMUSG00000014502.2|OTTMUST00000034432.2|Gltp-201|Gltp|1762|protein_coding|	580	411	469	433	455	491	532	477	483	601	469	457	417	550	566	448
ENSMUST00000012104.6|ENSMUSG00000011960.12|OTTMUSG00000035789.4|-|Ccnt1-201|Ccnt1|2175|protein_coding|	251	94	118	228	281	238	255	247	190	170	217	208	181	162	266	318
ENSMUST00000012152.12|ENSMUSG00000003166.20|OTTMUSG00000037698.2|OTTMUST00000071606.1|Dgcr2-201|Dgcr2|4045|protein_coding|	1700	1481	2049	1504	1627	1915	2060	1806	1742	2161	1827	1913	1688	2203	2036	1614
ENSMUST00000012161.4|ENSMUSG00000012017.4|OTTMUSG00000071356.1|OTTMUST00000172736.1|Scarf2-201|Scarf2|3308|protein_coding|	12	0	27	2	0	11	8	9	0	51	37	0	34	21	13	39
ENSMUST00000012186.8|ENSMUSG00000012042.9|OTTMUSG00000052806.2|OTTMUST00000132162.1|4930579F01Rik-201|4930579F01Rik|1732|protein_coding|	0	0	0	0	0	2	0	0	0	0	0	0	0	0	0	0
ENSMUST00000012259.8|ENSMUSG00000012114.17|OTTMUSG00000071290.1|OTTMUST00000172616.1|Med15-201|Med15|3410|protein_coding|	639	429	457	495	681	610	733	593	552	390	426	483	430	737	840	611
ENSMUST00000012262.11|ENSMUSG00000012117.13|OTTMUSG00000009801.7|OTTMUST00000023337.4|Dhdds-201|Dhdds|3133|protein_coding|	682	394	525	553	382	621	681	589	419	434	485	507	538	747	550	722
ENSMUST00000012279.5|ENSMUSG00000022738.7|OTTMUSG00000023599.4|OTTMUST00000057610.4|Gsc2-201|Gsc2|1172|protein_coding|	0	0	0	0	0	0	0	0	2	0	0	0	0	0	0	0
ENSMUST00000012281.7|ENSMUSG00000032179.7|OTTMUSG00000021529.2|OTTMUST00000051064.2|Bmp5-201|Bmp5|3822|protein_coding|	10	5	4	4	15	10	34	20	10	10	21	14	11	2	9	11
ENSMUST00000012314.9|ENSMUSG00000021510.11|OTTMUSG00000042801.2|OTTMUST00000112568.2|Zfp729a-201|Zfp729a|9455|protein_coding|	613	457	544	489	602	665	645	522	533	637	499	673	592	733	708	582
ENSMUST00000012331.6|ENSMUSG00000012187.13|OTTMUSG00000022263.2|-|Mogat1-201|Mogat1|1178|protein_coding|	0	0	1	0	2	0	0	0	0	0	0	0	4	0	1	0
ENSMUST00000012348.8|ENSMUSG00000040562.12|OTTMUSG00000007189.2|OTTMUST00000016594.1|Gstm2-201|Gstm2|1064|protein_coding|	15	5	23	4	25	22	30	33	9	16	8	15	19	15	16	16
ENSMUST00000012355.13|ENSMUSG00000012211.13|OTTMUSG00000033958.2|OTTMUST00000085680.1|Tex22-201|Tex22|1267|protein_coding|	0	0	4	8	0	0	0	0	3	0	0	2	5	2	0	1
ENSMUST00000012426.2|ENSMUSG00000012282.2|OTTMUSG00000073230.1|OTTMUST00000177419.1|Wnt8a-201|Wnt8a|1746|protein_coding|	1	1	0	0	0	1	0	3	1	0	1	0	0	0	1	0
ENSMUST00000012440.13|ENSMUSG00000012296.16|OTTMUSG00000068901.2|OTTMUST00000166663.1|Tjap1-201|Tjap1|2426|protein_coding|	0	0	28	24	16	44	25	16	19	0	61	17	0	12	16	20
ENSMUST00000012540.4|ENSMUSG00000012396.12|OTTMUSG00000023511.2|OTTMUST00000057270.1|Nanog-201|Nanog|2211|protein_coding|	0	0	0	0	0	0	0	0	0	0	0	0	0	0	0	0
ENSMUST00000012566.8|ENSMUSG00000012422.14|OTTMUSG00000034339.1|OTTMUST00000087341.1|Tmem167-201|Tmem167|1541|protein_coding|	2	8	14	5	8	13	11	5	6	11	6	9	6	15	15	13
ENSMUST00000012580.12|ENSMUSG00000027615.14|OTTMUSG00000023502.3|OTTMUST00000057229.1|Hps3-201|Hps3|4016|protein_coding|	383	271	288	217	333	220	256	227	225	206	240	287	239	360	266	235
ENSMUST00000012587.3|ENSMUSG00000012443.4|OTTMUSG00000074095.1|OTTMUST00000179804.1|Kif11-201|Kif11|4819|protein_coding|	43	37	97	34	62	60	77	58	34	107	56	51	45	44	58	47
ENSMUST00000012612.10|ENSMUSG00000041164.15|OTTMUSG00000000781.1|OTTMUST00000001528.1|Zmiz2-201|Zmiz2|4199|protein_coding|	2873	2368	2875	2801	2511	2783	2566	2283	3222	2944	2447	3327	2458	3034	3077	2494
ENSMUST00000012627.4|ENSMUSG00000012483.4|OTTMUSG00000029297.1|OTTMUST00000072597.1|Rpa3-201|Rpa3|670|protein_coding|	67	73	61	51	79	80	85	63	66	80	62	61	73	88	86	84
ENSMUST00000012664.10|ENSMUSG00000012520.10|OTTMUSG00000037720.4|OTTMUST00000097414.4|Phox2b-201|Phox2b|3013|protein_coding|	0	0	0	0	0	0	0	0	0	0	0	0	0	0	0	0
ENSMUST00000012679.14|ENSMUSG00000012535.14|OTTMUSG00000035859.2|OTTMUST00000091899.1|Tnpo3-201|Tnpo3|4251|protein_coding|	1642	1520	1845	1438	1637	1896	2095	1747	1395	1689	1539	1448	1582	2138	1937	1776
ENSMUST00000012725.7|ENSMUSG00000030446.17|OTTMUSG00000042807.1|OTTMUST00000112579.1|Zfp273-201|Zfp273|2277|protein_coding|	116	53	108	69	81	80	65	76	51	61	96	87	64	16	90	107
ENSMUST00000012734.9|ENSMUSG00000029131.14|OTTMUSG00000024721.4|OTTMUST00000060847.1|Dnajb6-202|Dnajb6|1024|protein_coding|	5	7	11	6	23	10	22	11	22	11	18	12	24	21	7	16
ENSMUST00000012759.13|ENSMUSG00000080316.11|OTTMUSG00000033432.4|OTTMUST00000111222.1|Spaca6-201|Spaca6|762|processed_transcript|	0	0	0	0	0	0	0	0	3	0	0	0	0	0	0	0
ENSMUST00000012796.13|ENSMUSG00000012640.16|OTTMUSG00000022471.2|OTTMUST00000053758.1|Zfp715-201|Zfp715|907|protein_coding|	1	1	0	3	0	4	4	5	1	0	1	4	1	1	3	4
ENSMUST00000012798.13|ENSMUSG00000039013.16|OTTMUSG00000031683.2|OTTMUST00000078489.1|Siglecf-201|Siglecf|2510|protein_coding|	12	12	19	9	17	14	11	5	6	9	0	12	8	12	0	13
ENSMUST00000012847.2|ENSMUSG00000031494.7|OTTMUSG00000059324.1|OTTMUST00000145622.1|Cd209a-201|Cd209a|1482|protein_coding|	0	0	1	0	2	0	0	2	0	0	0	9	0	2	2	3
ENSMUST00000012849.14|ENSMUSG00000012705.16|OTTMUSG00000030662.2|OTTMUST00000075911.2|Retn-201|Retn|874|protein_coding|	8	10	2	1	6	7	5	6	17	14	9	5	11	12	7	5
ENSMUST00000012873.15|ENSMUSG00000058093.13|OTTMUSG00000033503.3|OTTMUST00000084269.2|Zfp729b-201|Zfp729b|4835|protein_coding|	543	436	413	382	445	473	491	395	410	529	451	485	434	561	582	418
ENSMUST00000012921.8|ENSMUSG00000012777.14|OTTMUSG00000023113.5|OTTMUST00000144201.1|Acp4-201|Acp4|1178|protein_coding|	5	0	0	0	0	0	0	0	0	0	0	0	0	0	0	0
ENSMUST00000013130.14|ENSMUSG00000020954.16|OTTMUSG00000065434.1|OTTMUST00000159413.1|Strn3-201|Strn3|3046|protein_coding|	1416	1043	1234	959	1302	1752	1686	1344	1398	1516	1256	1240	1603	1808	1672	1388
ENSMUST00000013220.7|ENSMUSG00000013076.17|OTTMUSG00000034188.7|OTTMUST00000086703.2|Amotl1-201|Amotl1|8957|protein_coding|	1289	1064	1481	1242	1405	1665	1420	1338	1382	1783	1429	1587	1846	1421	1960	1514
ENSMUST00000013227.7|ENSMUSG00000013083.8|OTTMUSG00000059369.1|-|2200002J24Rik-201|2200002J24Rik|333|protein_coding|	0	0	0	0	0	0	0	0	0	0	0	0	0	0	0	0
ENSMUST00000013235.5|ENSMUSG00000013091.5|OTTMUSG00000058304.2|OTTMUST00000143179.2|Tmem190-201|Tmem190|589|protein_coding|	3	3	12	9	5	4	9	3	4	2	9	2	2	7	7	10
ENSMUST00000013262.14|ENSMUSG00000020472.14|OTTMUSG00000005796.2|OTTMUST00000012827.1|Zkscan17-201|Zkscan17|4064|protein_coding|	226	192	234	168	186	242	247	222	172	233	187	190	235	244	265	207
ENSMUST00000013294.15|ENSMUSG00000013150.15|OTTMUSG00000032830.2|OTTMUST00000081762.2|Gfod2-201|Gfod2|4352|protein_coding|	488	390	470	322	418	492	422	414	345	454	367	518	444	492	488	401
ENSMUST00000013299.10|ENSMUSG00000013155.10|OTTMUSG00000062055.1|OTTMUST00000151505.1|Enkd1-201|Enkd1|1275|protein_coding|	112	104	124	63	94	108	136	100	78	120	75	105	97	114	90	110
ENSMUST00000013302.6|ENSMUSG00000013158.6|OTTMUSG00000062056.1|OTTMUST00000151507.1|4933405L10Rik-201|4933405L10Rik|1214|protein_coding|	0	2	4	0	1	4	0	8	2	0	0	7	0	4	0	4
ENSMUST00000013304.7|ENSMUSG00000013160.7|OTTMUSG00000032456.1|OTTMUST00000080705.1|Atp6v0d1-201|Atp6v0d1|1629|protein_coding|	5899	4823	4638	4134	4158	4742	5132	4144	4454	5229	4621	5824	4629	6137	5658	4238
ENSMUST00000013338.13|ENSMUSG00000064145.12|OTTMUSG00000050668.4|OTTMUST00000128436.1|Arih2-201|Arih2|3924|protein_coding|	971	880	873	708	789	875	893	744	776	983	867	911	854	1094	932	788
ENSMUST00000013455.12|ENSMUSG00000053054.13|OTTMUSG00000035946.1|OTTMUST00000092203.1|Adh6a-201|Adh6a|2363|protein_coding|	0	0	0	0	0	0	0	0	0	0	0	0	0	1	0	0
ENSMUST00000013458.8|ENSMUSG00000037797.14|OTTMUSG00000030507.4|OTTMUST00000075538.1|Adh4-201|Adh4|1314|protein_coding|	0	0	0	0	0	0	0	0	0	0	0	0	0	0	0	0
ENSMUST00000013497.7|ENSMUSG00000013353.10|OTTMUSG00000036021.2|OTTMUST00000092437.1|4931406B18Rik-201|4931406B18Rik|3970|protein_coding|	2	2	0	3	0	3	3	2	3	5	3	2	4	3	4	5
ENSMUST00000013559.2|ENSMUSG00000013415.9|OTTMUSG00000001937.2|OTTMUST00000003877.2|Igf2bp1-201|Igf2bp1|8378|protein_coding|	1	0	1	3	1	0	1	0	2	1	0	1	0	3	1	0
ENSMUST00000013615.13|ENSMUSG00000039860.19|OTTMUSG00000029498.2|OTTMUST00000073096.1|Srrm3-201|Srrm3|2289|nonsense_mediated_decay|	27	42	26	32	27	60	39	47	39	56	29	64	56	44	57	34
ENSMUST00000013633.11|ENSMUSG00000008090.14|OTTMUSG00000054022.2|OTTMUST00000134291.1|Fgfrl1-201|Fgfrl1|2329|protein_coding|	294	175	330	159	305	321	316	258	212	325	243	359	267	251	287	275
ENSMUST00000013667.2|ENSMUSG00000013523.13|OTTMUSG00000016099.2|OTTMUST00000038460.2|Bcas1-201|Bcas1|2916|protein_coding|	473	388	437	425	394	503	460	463	448	431	458	301	490	507	598	410
ENSMUST00000013693.10|ENSMUSG00000029213.11|OTTMUSG00000054289.2|OTTMUST00000134712.1|Commd8-201|Commd8|3895|protein_coding|	707	479	597	500	571	722	725	564	567	712	562	628	638	677	746	576
ENSMUST00000013706.8|ENSMUSG00000013562.12|OTTMUSG00000033188.2|-|4833413E03Rik-201|4833413E03Rik|1091|lincRNA|	2	1	0	0	1	0	0	1	0	0	3	2	0	0	1	0
ENSMUST00000013737.12|ENSMUSG00000013593.12|OTTMUSG00000021571.4|OTTMUST00000051199.1|Ndufs2-201|Ndufs2|1623|protein_coding|	3532	2899	2932	2315	2587	3172	3085	2649	2910	3196	2749	3028	2861	3659	3253	2674
ENSMUST00000013755.11|ENSMUSG00000013611.14|OTTMUSG00000023930.4|OTTMUST00000058472.1|Snx31-201|Snx31|2696|protein_coding|	0	0	0	0	0	0	0	0	0	0	0	1	0	4	0	2
ENSMUST00000013766.12|ENSMUSG00000013622.15|OTTMUSG00000022387.6|OTTMUST00000053482.3|Atraid-201|Atraid|966|protein_coding|	680	586	559	477	585	634	679	526	585	693	539	514	604	686	696	608
ENSMUST00000013771.14|ENSMUSG00000062077.14|OTTMUSG00000022416.2|OTTMUST00000053597.1|Trim54-201|Trim54|1434|protein_coding|	0	2	0	10	0	3	2	8	2	0	0	5	4	0	0	0
ENSMUST00000013773.11|ENSMUSG00000013629.16|OTTMUSG00000022393.7|OTTMUST00000053506.2|Cad-201|Cad|7137|protein_coding|	722	643	781	427	778	791	758	613	401	769	463	650	557	771	744	677
ENSMUST00000013787.10|ENSMUSG00000013643.13|OTTMUSG00000005733.2|OTTMUST00000012743.2|Lypd8-201|Lypd8|1093|protein_coding|	0	0	0	2	0	6	0	2	0	1	1	0	0	0	0	1
ENSMUST00000013797.2|ENSMUSG00000013653.2|OTTMUSG00000005736.1|OTTMUST00000012747.1|1810065E05Rik-201|1810065E05Rik|926|protein_coding|	0	0	0	0	0	0	0	0	0	0	0	0	0	0	1	0
ENSMUST00000013807.7|ENSMUSG00000013663.7|OTTMUSG00000021203.1|OTTMUST00000050229.1|Pten-201|Pten|8292|protein_coding|	12175	10087	11069	9777	10395	12077	12149	9993	10580	12188	10653	13199	10756	14292	13664	10552
ENSMUST00000013842.11|ENSMUSG00000013698.12|OTTMUSG00000022139.2|OTTMUST00000052554.1|Pea15a-201|Pea15a|2501|protein_coding|	16201	10875	13598	9134	14146	16306	16244	12818	9919	14986	11686	12442	13591	16937	13291	12826
ENSMUST00000013845.12|ENSMUSG00000013701.13|OTTMUSG00000036490.2|OTTMUST00000093545.1|Timm23-201|Timm23|1173|protein_coding|	1091	924	944	866	912	1049	1041	1012	845	920	913	950	868	1158	1077	949
ENSMUST00000013851.3|ENSMUSG00000013707.3|OTTMUSG00000022314.1|OTTMUST00000053173.1|Tnfaip8l2-201|Tnfaip8l2|1122|protein_coding|	22	26	35	21	24	23	33	33	23	23	33	25	19	27	40	37
ENSMUST00000013882.9|ENSMUSG00000005362.14|OTTMUSG00000023530.3|OTTMUST00000057357.2|Crbn-201|Crbn|2072|protein_coding|	500	284	335	283	367	419	491	343	439	642	409	491	493	604	579	364
ENSMUST00000013886.8|ENSMUSG00000019254.16|OTTMUSG00000024437.4|OTTMUST00000059909.1|Ppp1r12c-201|Ppp1r12c|2983|protein_coding|	1587	1539	1444	1078	1463	1600	1598	1107	1381	1679	1607	1611	1403	1738	1793	1404
ENSMUST00000013910.4|ENSMUSG00000013766.11|OTTMUSG00000037162.3|OTTMUST00000095732.2|Ly6g6e-201|Ly6g6e|1142|protein_coding|	25	34	4	19	18	16	15	10	24	26	18	23	20	36	22	7
ENSMUST00000013931.11|ENSMUSG00000013787.15|OTTMUSG00000016295.17|OTTMUST00000039149.2|Ehmt2-201|Ehmt2|4026|protein_coding|	2440	2927	3989	2590	3084	4080	3780	2838	2122	2412	3175	2688	1866	3435	2224	2994
ENSMUST00000013949.14|ENSMUSG00000032000.17|OTTMUSG00000020585.4|OTTMUST00000048783.1|Birc3-201|Birc3|2667|protein_coding|	17	30	29	21	23	23	30	31	20	30	15	35	24	36	27	25
ENSMUST00000013966.7|ENSMUSG00000013822.7|OTTMUSG00000062333.1|OTTMUST00000152048.1|Elof1-201|Elof1|888|protein_coding|	609	537	570	346	473	597	551	461	491	723	534	554	532	619	527	414
ENSMUST00000013970.8|ENSMUSG00000025417.8|OTTMUSG00000064763.1|OTTMUST00000157702.1|Pip4k2c-201|Pip4k2c|3307|protein_coding|	3611	3277	2672	2727	2327	2613	2921	2124	2758	3063	2844	3966	2393	4208	3343	2374
ENSMUST00000013995.12|ENSMUSG00000028125.14|OTTMUSG00000029911.4|OTTMUST00000074208.3|Abca4-201|Abca4|7263|protein_coding|	47	33	28	45	22	37	43	398	35	45	36	42	36	72	72	32
ENSMUST00000014022.14|ENSMUSG00000013878.18|OTTMUSG00000023970.6|OTTMUST00000058582.1|Rnf170-201|Rnf170|3929|protein_coding|	1020	778	906	826	782	993	939	707	804	1015	870	1038	973	1142	1051	869
ENSMUST00000014058.10|ENSMUSG00000030693.10|OTTMUSG00000058309.1|OTTMUST00000143193.1|Klk10-201|Klk10|1373|protein_coding|	2	1	1	0	2	2	4	2	2	2	3	3	0	2	1	1
ENSMUST00000014063.5|ENSMUSG00000044430.11|OTTMUSG00000022522.3|OTTMUST00000143187.1|Klk12-201|Klk12|924|protein_coding|	0	2	0	0	1	0	0	0	0	3	0	1	1	2	2	2
ENSMUST00000014065.15|ENSMUSG00000013921.15|OTTMUSG00000024314.4|OTTMUST00000059549.2|Clip3-201|Clip3|3300|protein_coding|	11490	9079	11565	12034	10850	12466	13773	11781	9430	10100	9697	11894	9628	12251	12562	12069
ENSMUST00000014072.5|ENSMUSG00000013928.13|OTTMUSG00000024364.3|-|Thap8-201|Thap8|1182|protein_coding|	0	0	0	1	0	0	0	0	1	2	1	0	0	0	0	0
ENSMUST00000014080.12|ENSMUSG00000013936.12|OTTMUSG00000024649.9|OTTMUST00000060600.1|Myl2-201|Myl2|662|protein_coding|	0	0	0	0	0	0	0	0	0	0	0	0	0	0	0	0
ENSMUST00000014089.8|ENSMUSG00000029510.15|OTTMUSG00000022763.5|OTTMUST00000054770.1|Gpc2-201|Gpc2|2514|protein_coding|	0	0	0	0	0	0	0	0	0	0	0	0	0	0	13	2
ENSMUST00000014118.3|ENSMUSG00000013974.3|OTTMUSG00000059170.1|OTTMUST00000145169.1|Mcemp1-201|Mcemp1|1494|protein_coding|	3	2	3	2	10	2	4	3	13	8	4	8	8	11	10	8
ENSMUST00000014174.13|ENSMUSG00000014030.15|OTTMUSG00000006705.9|OTTMUST00000015403.5|Pax5-201|Pax5|8004|protein_coding|	6	0	4	3	1	8	9	3	4	3	4	2	2	4	4	4
ENSMUST00000014218.14|ENSMUSG00000014074.17|OTTMUSG00000025774.3|OTTMUST00000063481.2|Rnf168-201|Rnf168|3932|protein_coding|	809	690	881	706	681	836	896	773	663	761	783	769	828	833	943	785
ENSMUST00000014220.14|ENSMUSG00000014075.15|OTTMUSG00000025781.1|OTTMUST00000063490.1|Tctex1d2-201|Tctex1d2|838|protein_coding|	157	115	133	108	153	155	171	133	150	151	136	123	120	149	154	153
ENSMUST00000014221.12|ENSMUSG00000014077.13|OTTMUSG00000015945.3|OTTMUST00000037896.2|Chp1-201|Chp1|2609|protein_coding|	4881	3833	4508	3539	3753	4202	4857	3623	3707	4584	3643	5158	4131	5391	4717	3927
ENSMUST00000014248.10|ENSMUSG00000014104.12|OTTMUSG00000026916.1|OTTMUST00000066558.1|Sval2-201|Sval2|585|protein_coding|	0	0	0	0	0	0	0	0	0	0	0	0	0	0	0	0
ENSMUST00000014263.5|ENSMUSG00000054545.17|OTTMUSG00000020818.4|OTTMUST00000049227.1|Ugt1a6a-201|Ugt1a6a|2265|protein_coding|	0	0	29	0	0	0	0	0	0	0	0	0	0	0	0	14
ENSMUST00000014290.14|ENSMUSG00000026786.14|OTTMUSG00000011555.2|OTTMUST00000026985.1|Apbb1ip-201|Apbb1ip|2773|protein_coding|	120	82	123	132	119	142	171	118	149	131	143	143	140	148	151	151
ENSMUST00000014321.4|ENSMUSG00000014177.10|OTTMUSG00000005878.1|OTTMUST00000013091.1|Tvp23b-201|Tvp23b|1784|protein_coding|	457	357	410	310	336	415	426	306	341	453	381	452	397	526	438	370
ENSMUST00000014339.14|ENSMUSG00000014195.16|OTTMUSG00000002027.11|OTTMUST00000004113.2|Dnajc7-201|Dnajc7|2330|protein_coding|	636	572	624	601	812	700	675	544	624	786	750	719	796	931	919	563
ENSMUST00000014370.10|ENSMUSG00000014226.10|OTTMUSG00000050680.3|OTTMUST00000128481.1|Cacybp-201|Cacybp|2098|protein_coding|	2194	1764	1820	1539	1774	2229	2179	1709	1957	1947	1874	1992	1963	2472	2136	1829
ENSMUST00000014389.5|ENSMUSG00000014245.8|OTTMUSG00000005858.2|OTTMUST00000013037.1|Pigl-201|Pigl|2174|protein_coding|	170	150	180	143	161	184	162	151	136	199	139	182	128	176	197	159
ENSMUST00000014421.14|ENSMUSG00000055204.15|OTTMUSG00000055446.2|OTTMUST00000137221.1|Ankrd17-201|Ankrd17|10458|protein_coding|	670	681	738	522	868	743	723	572	643	835	560	820	680	900	1088	830
ENSMUST00000014438.4|ENSMUSG00000014294.4|OTTMUSG00000042397.2|OTTMUST00000111747.1|Ndufa2-201|Ndufa2|572|protein_coding|	630	606	613	419	629	726	697	459	561	570	634	580	606	721	615	504
ENSMUST00000014445.6|ENSMUSG00000014301.13|OTTMUSG00000026710.3|OTTMUST00000066083.1|Pam16-201|Pam16|596|protein_coding|	134	64	171	133	195	227	236	281	147	229	125	98	126	238	160	157
ENSMUST00000014447.12|ENSMUSG00000014303.13|OTTMUSG00000026679.2|OTTMUST00000066014.1|Glis2-201|Glis2|3619|protein_coding|	187	151	233	197	206	220	246	212	186	231	172	184	198	227	211	182
ENSMUST00000014457.14|ENSMUSG00000014313.15|OTTMUSG00000033854.4|OTTMUST00000085313.1|Cox6c-201|Cox6c|503|protein_coding|	2499	2244	1957	1594	2092	2793	2599	2156	2612	2301	2404	2067	2202	2612	2541	2031
ENSMUST00000014473.5|ENSMUSG00000014329.14|OTTMUSG00000024769.5|OTTMUST00000061088.2|Bicc1-201|Bicc1|3231|protein_coding|	0	0	0	20	2	24	0	23	0	0	18	8	0	0	0	0
ENSMUST00000014476.5|ENSMUSG00000089727.2|OTTMUSG00000026958.1|OTTMUST00000066628.1|Klra8-201|Klra8|1178|protein_coding|	0	0	0	0	0	0	0	0	0	0	0	0	0	0	0	0
ENSMUST00000014499.9|ENSMUSG00000014355.10|OTTMUSG00000015352.2|OTTMUST00000036387.1|Anapc1-201|Anapc1|8942|protein_coding|	2772	2299	3034	2100	2782	2637	2752	2172	2112	3336	2489	3076	2458	3584	3505	2765
ENSMUST00000014505.4|ENSMUSG00000014361.5|OTTMUSG00000015353.2|OTTMUST00000036392.2|Mertk-201|Mertk|4302|protein_coding|	917	755	818	718	736	959	957	745	965	964	807	1024	751	1016	1044	832
ENSMUST00000014545.10|ENSMUSG00000030851.15|OTTMUSG00000027259.3|OTTMUST00000067400.1|Ldhc-201|Ldhc|1370|protein_coding|	0	0	0	0	0	0	0	0	0	0	0	0	0	0	0	0
ENSMUST00000014546.14|ENSMUSG00000014402.15|OTTMUSG00000024345.3|OTTMUST00000059640.1|Tsg101-201|Tsg101|1949|protein_coding|	1033	812	993	778	909	1050	1106	974	890	955	901	947	865	1064	1019	959
ENSMUST00000014562.13|ENSMUSG00000014418.16|OTTMUSG00000024390.3|OTTMUST00000059780.1|Hps5-201|Hps5|4953|protein_coding|	66	114	91	27	54	111	18	74	31	98	58	77	31	65	84	43
ENSMUST00000014578.6|ENSMUSG00000059481.5|OTTMUSG00000072127.1|OTTMUST00000174451.1|Plg-201|Plg|2757|protein_coding|	0	0	1	0	1	2	0	0	0	4	0	0	1	0	0	0
ENSMUST00000014597.4|ENSMUSG00000014453.4|OTTMUSG00000068753.1|OTTMUST00000166198.1|Blk-201|Blk|2326|protein_coding|	0	1	0	0	0	0	0	0	0	0	0	0	0	0	0	0
ENSMUST00000014614.3|ENSMUSG00000014470.4|OTTMUSG00000030756.2|OTTMUST00000076138.1|Rnf166-201|Rnf166|1783|protein_coding|	459	465	401	309	381	427	423	373	427	477	439	445	377	568	557	419
ENSMUST00000014640.8|ENSMUSG00000014496.8|OTTMUSG00000069842.2|OTTMUST00000168983.1|Ankrd28-201|Ankrd28|6712|protein_coding|	578	888	609	754	809	965	1025	1032	613	815	1061	714	914	882	1125	1019
ENSMUST00000014642.9|ENSMUSG00000014498.9|OTTMUSG00000035846.2|OTTMUST00000091849.1|Ankrd52-201|Ankrd52|6620|protein_coding|	2251	1916	2175	2146	1937	2190	2333	1883	1858	2034	1823	2716	1816	2758	2384	2028
ENSMUST00000014647.8|ENSMUSG00000014503.15|OTTMUSG00000073228.2|OTTMUST00000177404.2|Pkd2l2-201|Pkd2l2|3788|protein_coding|	167	138	198	144	134	137	157	103	166	185	131	238	129	201	185	140
ENSMUST00000014673.8|ENSMUSG00000014529.9|OTTMUSG00000024213.3|OTTMUST00000059253.2|Tmbim7-201|Tmbim7|1552|protein_coding|	0	3	0	2	0	0	0	0	0	2	0	0	0	0	3	0
ENSMUST00000014683.12|ENSMUSG00000030173.15|OTTMUSG00000026913.3|-|Klra5-201|Klra5|1147|protein_coding|	0	0	0	0	0	0	0	0	0	0	0	0	0	0	0	0
ENSMUST00000014684.5|ENSMUSG00000061613.13|OTTMUSG00000073405.2|OTTMUST00000178139.1|U2af1-201|U2af1|1046|protein_coding|	287	190	249	174	263	272	300	262	234	238	190	186	240	249	308	298
ENSMUST00000014686.2|ENSMUSG00000014542.3|OTTMUSG00000027021.4|OTTMUST00000066795.3|Clec4f-201|Clec4f|2471|protein_coding|	0	0	0	0	0	0	0	0	0	0	0	0	0	0	0	0
ENSMUST00000014687.10|ENSMUSG00000014543.14|OTTMUSG00000026518.4|OTTMUST00000140023.2|Klra17-201|Klra17|1190|protein_coding|	0	0	0	0	0	0	0	0	0	0	0	0	0	0	0	0
ENSMUST00000014691.9|ENSMUSG00000014547.10|OTTMUSG00000068702.1|OTTMUST00000166010.1|Wdfy2-201|Wdfy2|6646|protein_coding|	903	685	864	730	780	903	849	670	704	915	766	892	763	981	904	808
ENSMUST00000014694.10|ENSMUSG00000014550.14|OTTMUSG00000023797.5|OTTMUST00000058149.1|Rbsn-201|Rbsn|5334|protein_coding|	1813	1582	1778	1375	1596	1774	2065	1530	1470	1909	1572	2022	1691	2139	2084	1740
ENSMUST00000014695.8|ENSMUSG00000014551.8|OTTMUSG00000023997.1|OTTMUST00000058666.1|Mrps25-201|Mrps25|565|retained_intron|	91	73	99	86	116	144	129	149	66	68	86	67	71	91	86	112
ENSMUST00000014698.9|ENSMUSG00000014554.13|OTTMUSG00000022810.4|OTTMUST00000054823.1|Dguok-201|Dguok|1107|protein_coding|	124	150	172	104	113	150	148	127	137	144	126	152	135	118	128	131
ENSMUST00000014743.9|ENSMUSG00000014599.10|OTTMUSG00000026573.3|OTTMUST00000065739.1|Csf1-201|Csf1|4176|protein_coding|	393	361	544	293	487	525	677	519	385	621	344	458	386	456	431	564
ENSMUST00000014747.2|ENSMUSG00000014603.3|OTTMUSG00000035928.3|OTTMUST00000092161.2|Alx3-201|Alx3|1874|protein_coding|	5	2	4	1	2	7	2	1	0	6	3	7	0	1	6	5
ENSMUST00000014750.14|ENSMUSG00000014606.14|OTTMUSG00000006069.3|OTTMUST00000013683.1|Slc25a11-201|Slc25a11|1711|protein_coding|	2212	1927	2018	1565	1796	2012	2048	1690	1950	2264	1844	2119	1925	2453	2318	1815
ENSMUST00000014753.8|ENSMUSG00000014609.16|OTTMUSG00000006059.1|OTTMUST00000013660.1|Chrne-201|Chrne|1616|protein_coding|	2	0	0	3	0	1	0	0	0	0	0	0	0	0	1	0
ENSMUST00000014777.8|ENSMUSG00000052560.15|OTTMUSG00000024751.3|OTTMUST00000060932.1|Cpne8-201|Cpne8|697|protein_coding|	69	41	42	51	96	59	78	82	27	79	65	47	63	96	63	89
ENSMUST00000014812.12|ENSMUSG00000014668.15|OTTMUSG00000054048.2|OTTMUST00000134406.1|Chfr-201|Chfr|3146|protein_coding|	76	125	123	61	37	109	87	36	112	124	16	170	121	151	65	103
ENSMUST00000014830.7|ENSMUSG00000014686.8|OTTMUSG00000037672.2|OTTMUST00000097282.1|Ceacam16-201|Ceacam16|1635|protein_coding|	5	12	16	9	4	12	8	9	9	11	8	6	10	5	5	8
ENSMUST00000014848.10|ENSMUSG00000014704.10|OTTMUSG00000037358.9|OTTMUST00000045381.10|Hoxa2-201|Hoxa2|1775|protein_coding|	0	0	0	0	0	0	0	0	0	0	0	0	0	0	0	0
ENSMUST00000014891.4|ENSMUSG00000014747.6|OTTMUSG00000058016.2|OTTMUST00000142394.1|Ankrd53-201|Ankrd53|1739|protein_coding|	11	6	8	9	11	6	0	0	0	6	15	3	8	11	17	9
ENSMUST00000014892.7|ENSMUSG00000014748.13|OTTMUSG00000024125.2|OTTMUST00000059027.2|Tex261-201|Tex261|2984|protein_coding|	964	741	951	716	825	927	1048	792	785	949	759	978	784	1015	899	718
ENSMUST00000014911.11|ENSMUSG00000014767.17|OTTMUSG00000030550.4|OTTMUST00000075646.1|Tbp-201|Tbp|1891|protein_coding|	147	66	175	143	70	135	168	131	184	171	128	172	119	128	182	149
ENSMUST00000014913.10|ENSMUSG00000014769.10|OTTMUSG00000071951.2|OTTMUST00000173970.2|Psmb1-201|Psmb1|1758|protein_coding|	2627	2180	2026	1582	2124	2279	2355	1846	2119	2546	2160	2145	2293	2805	2509	1982
ENSMUST00000014917.7|ENSMUSG00000014773.13|OTTMUSG00000021037.2|OTTMUST00000049746.1|Dll1-201|Dll1|3581|protein_coding|	175	164	187	162	177	182	237	143	162	250	239	237	172	203	246	182
ENSMUST00000014920.7|ENSMUSG00000014776.7|OTTMUSG00000062040.1|OTTMUST00000151457.1|Nol3-201|Nol3|3176|protein_coding|	438	408	450	490	368	483	543	429	383	390	401	484	391	496	482	391
ENSMUST00000014922.4|ENSMUSG00000014778.10|OTTMUSG00000029936.1|OTTMUST00000074269.1|Fhod1-201|Fhod1|3928|protein_coding|	35	44	33	34	44	25	51	51	28	53	36	50	41	51	34	37
ENSMUST00000014927.7|ENSMUSG00000014782.16|OTTMUSG00000033516.5|OTTMUST00000084322.4|Plekhg4-201|Plekhg4|4167|protein_coding|	5	0	0	0	8	11	9	15	5	22	0	16	0	14	1	14
ENSMUST00000014957.9|ENSMUSG00000014813.9|OTTMUSG00000068946.1|OTTMUST00000166794.1|Stc1-201|Stc1|4197|protein_coding|	159	109	187	128	208	219	236	191	113	195	182	137	146	209	190	219
ENSMUST00000014981.7|ENSMUSG00000014837.15|OTTMUSG00000062041.1|OTTMUST00000151459.1|4931428F04Rik-201|4931428F04Rik|3492|protein_coding|	205	113	113	150	237	206	150	175	156	228	103	141	187	143	257	187
ENSMUST00000014990.12|ENSMUSG00000014846.12|OTTMUSG00000042173.2|OTTMUST00000110686.2|Tppp3-201|Tppp3|1127|protein_coding|	775	580	832	479	792	880	778	716	556	977	497	540	791	714	741	673
ENSMUST00000014996.13|ENSMUSG00000014852.16|OTTMUSG00000011842.1|OTTMUST00000027823.1|Adamts13-201|Adamts13|3474|protein_coding|	0	0	0	0	0	0	0	0	0	1	0	1	6	0	0	0
ENSMUST00000015000.11|ENSMUSG00000014856.12|OTTMUSG00000022553.2|OTTMUST00000054020.2|Tmem208-201|Tmem208|785|protein_coding|	224	158	125	91	124	196	149	121	127	187	114	166	171	214	147	127
ENSMUST00000015003.9|ENSMUSG00000014859.9|OTTMUSG00000062044.1|OTTMUST00000151471.1|E2f4-201|E2f4|1993|protein_coding|	470	371	452	317	437	453	470	394	390	430	412	509	350	486	494	399
ENSMUST00000015011.9|ENSMUSG00000014867.9|OTTMUSG00000011741.3|OTTMUST00000027529.1|Surf4-201|Surf4|3281|protein_coding|	2047	1566	2011	1468	1690	1849	2066	1726	1527	1985	1566	1959	1723	2226	1891	1695
ENSMUST00000015017.7|ENSMUSG00000014873.15|OTTMUSG00000011737.1|OTTMUST00000027503.1|Surf2-201|Surf2|1203|protein_coding|	284	200	256	209	231	303	257	273	253	258	322	271	256	285	322	242
ENSMUST00000015049.4|ENSMUSG00000014905.4|OTTMUSG00000064971.2|OTTMUST00000158250.2|Dnajb9-201|Dnajb9|2461|protein_coding|	1502	1026	1124	1040	1051	1298	1306	1054	1172	1314	1186	1337	1153	1532	1329	1098
ENSMUST00000015100.14|ENSMUSG00000014956.15|OTTMUSG00000024328.3|OTTMUST00000059605.2|Ppp1cb-201|Ppp1cb|5962|protein_coding|	10454	8553	9081	7539	8137	9962	10257	7197	8526	10130	9139	10853	9182	12307	10469	8226
ENSMUST00000015107.12|ENSMUSG00000020694.17|OTTMUSG00000002830.12|OTTMUST00000085675.1|Tlk2-201|Tlk2|3212|protein_coding|	99	128	133	87	217	159	209	209	286	212	255	217	357	191	222	261
ENSMUST00000015124.14|ENSMUSG00000014980.14|OTTMUSG00000034856.3|OTTMUST00000088597.2|Tsen15-201|Tsen15|1133|protein_coding|	286	235	256	175	207	264	280	186	224	274	193	278	204	303	281	239
ENSMUST00000015137.9|ENSMUSG00000029674.13|OTTMUSG00000026202.3|OTTMUST00000064766.2|Limk1-201|Limk1|3331|protein_coding|	1326	1056	1263	1107	1084	1313	1303	1135	1077	1199	1099	1436	1236	1312	1339	1094
ENSMUST00000015138.12|ENSMUSG00000029675.12|OTTMUSG00000055763.2|OTTMUST00000138003.2|Eln-201|Eln|3853|protein_coding|	51	44	56	60	79	70	65	73	20	36	38	24	41	51	67	72
ENSMUST00000015146.15|ENSMUSG00000015002.18|OTTMUSG00000036980.6|OTTMUST00000095050.2|Efr3a-201|Efr3a|5215|protein_coding|	4359	3476	4018	3595	3471	3836	3827	2961	3066	3896	3178	5045	3353	5155	4016	3098
ENSMUST00000015157.9|ENSMUSG00000015013.9|OTTMUSG00000061860.1|OTTMUST00000150952.1|Trappc2l-201|Trappc2l|1659|protein_coding|	462	361	358	264	387	337	379	302	389	434	394	382	356	474	444	347
ENSMUST00000015160.5|ENSMUSG00000015016.8|OTTMUSG00000061867.1|-|Acsf3-201|Acsf3|2206|protein_coding|	262	67	240	67	153	132	116	63	171	176	264	219	157	123	193	140
ENSMUST00000015171.10|ENSMUSG00000015027.11|OTTMUSG00000061858.1|OTTMUST00000150946.1|Galns-201|Galns|2557|protein_coding|	151	138	177	165	185	150	165	130	97	184	166	136	160	207	233	162
ENSMUST00000015197.8|ENSMUSG00000015053.14|OTTMUSG00000057342.2|OTTMUST00000141093.1|Gata2-201|Gata2|3571|protein_coding|	15	0	13	38	50	0	11	9	0	0	10	25	0	0	0	0
ENSMUST00000015227.3|ENSMUSG00000015083.11|OTTMUSG00000012120.1|OTTMUST00000028928.1|C8g-201|C8g|822|protein_coding|	18	19	10	16	23	15	20	14	17	9	16	16	18	24	17	20
ENSMUST00000015234.12|ENSMUSG00000015090.13|OTTMUSG00000012118.1|OTTMUST00000028915.1|Ptgds-201|Ptgds|901|protein_coding|	126	42	45	84	81	86	64	194	123	183	39	133	49	41	54	74
ENSMUST00000015236.3|ENSMUSG00000015092.9|OTTMUSG00000012162.1|OTTMUST00000029010.1|Edf1-201|Edf1|722|protein_coding|	784	730	1187	1205	1241	1625	1589	1487	913	692	986	683	988	1015	979	1375
ENSMUST00000015239.9|ENSMUSG00000015095.12|OTTMUSG00000012119.2|OTTMUST00000028918.1|Fbxw5-201|Fbxw5|2388|protein_coding|	1635	1331	1438	1099	1287	1534	1564	1274	1350	1481	1327	1551	1232	1649	1555	1270
ENSMUST00000015256.14|ENSMUSG00000015112.15|OTTMUSG00000042278.4|OTTMUST00000111238.2|Slc25a13-201|Slc25a13|3067|protein_coding|	41	55	7	34	0	0	32	53	70	16	51	32	0	51	0	8
ENSMUST00000015267.4|ENSMUSG00000024171.5|OTTMUSG00000033715.2|OTTMUST00000084923.1|Prss28-201|Prss28|1190|protein_coding|	0	0	0	0	0	0	0	0	0	0	0	0	0	0	0	0
ENSMUST00000015271.11|ENSMUSG00000015127.14|OTTMUSG00000035060.3|OTTMUST00000089176.1|Unkl-201|Unkl|3414|protein_coding|	339	369	485	316	334	450	545	337	439	614	332	554	438	490	622	358
ENSMUST00000015277.13|ENSMUSG00000015133.17|OTTMUSG00000024885.7|OTTMUST00000061293.4|Lrrk1-201|Lrrk1|7465|protein_coding|	68	63	90	66	97	66	114	68	49	96	77	108	70	92	104	80
ENSMUST00000015278.14|ENSMUSG00000015134.15|OTTMUSG00000036917.5|OTTMUST00000094854.3|Aldh1a3-201|Aldh1a3|3443|protein_coding|	5	2	32	2	23	26	23	15	2	20	5	2	8	3	10	19
ENSMUST00000015333.11|ENSMUSG00000015189.12|OTTMUSG00000023445.6|OTTMUST00000057000.3|Casd1-201|Casd1|3961|protein_coding|	2340	1913	2220	1710	2002	2287	2315	1816	1961	2485	2091	2537	2140	2892	2702	2072
ENSMUST00000015346.11|ENSMUSG00000015202.13|OTTMUSG00000023573.1|OTTMUST00000057530.1|Cnksr3-201|Cnksr3|3447|protein_coding|	136	120	119	77	118	127	134	106	132	197	96	135	95	125	153	100
ENSMUST00000015358.7|ENSMUSG00000015214.14|OTTMUSG00000017893.6|-|Mtmr1-201|Mtmr1|4634|protein_coding|	1323	1003	1119	939	915	991	1262	840	1011	1322	1012	1418	999	1337	1343	877
ENSMUST00000015361.10|ENSMUSG00000015217.11|OTTMUSG00000017794.2|OTTMUST00000043057.1|Hmgb3-201|Hmgb3|1544|protein_coding|	0	23	0	27	0	0	29	0	0	0	0	29	0	0	0	0
ENSMUST00000015368.7|ENSMUSG00000066097.6|OTTMUSG00000007865.2|OTTMUST00000017895.2|Cyp2j11-201|Cyp2j11|1917|protein_coding|	0	0	0	0	0	0	0	0	0	0	0	0	0	0	0	0
ENSMUST00000015386.11|ENSMUSG00000015242.14|OTTMUSG00000007155.2|OTTMUST00000016505.2|Nipsnap3a-201|Nipsnap3a|1104|nonsense_mediated_decay|	0	0	0	0	0	0	0	0	0	0	0	0	0	0	0	0
ENSMUST00000015391.9|ENSMUSG00000015247.10|OTTMUSG00000007156.1|OTTMUST00000016506.1|Nipsnap3b-201|Nipsnap3b|1552|protein_coding|	306	236	288	203	239	313	310	239	223	333	265	312	239	343	258	216
ENSMUST00000015394.9|ENSMUSG00000050578.10|OTTMUSG00000062269.1|OTTMUST00000151898.1|Mmp13-201|Mmp13|2673|protein_coding|	0	0	1	0	0	0	0	0	0	1	1	0	0	0	0	0
ENSMUST00000015427.12|ENSMUSG00000031399.15|OTTMUSG00000017653.25|OTTMUST00000054348.1|Fam3a-201|Fam3a|1427|protein_coding|	0	0	0	0	0	0	0	0	0	0	0	0	0	0	0	0
ENSMUST00000015433.3|ENSMUSG00000015289.4|OTTMUSG00000017697.3|OTTMUST00000042895.3|Lage3-201|Lage3|761|protein_coding|	147	97	80	69	78	86	122	90	102	113	83	119	115	121	120	85
ENSMUST00000015434.14|ENSMUSG00000015290.15|OTTMUSG00000017660.5|OTTMUST00000047313.2|Ubl4a-201|Ubl4a|782|nonsense_mediated_decay|	2	3	9	6	0	7	0	3	5	0	0	4	6	0	7	9
ENSMUST00000015435.10|ENSMUSG00000015291.10|OTTMUSG00000017683.8|OTTMUST00000042881.3|Gdi1-201|Gdi1|2666|protein_coding|	15075	12923	13840	11025	12974	13820	14332	11709	11600	13709	11904	14264	12333	16778	15359	12586
ENSMUST00000015449.5|ENSMUSG00000015305.6|OTTMUSG00000062029.1|OTTMUST00000151442.1|Sash1-201|Sash1|7183|protein_coding|	3834	3082	4272	2958	3717	3965	3984	3448	3254	4266	3637	3709	3692	4217	4423	3772
ENSMUST00000015456.9|ENSMUSG00000015312.9|OTTMUSG00000065049.1|OTTMUST00000158484.1|Gadd45b-201|Gadd45b|1284|protein_coding|	213	212	222	203	197	231	326	170	186	208	194	232	189	258	264	224
ENSMUST00000015460.4|ENSMUSG00000015316.11|OTTMUSG00000035822.2|OTTMUST00000091753.1|Slamf1-201|Slamf1|2693|protein_coding|	16	2	10	7	6	9	7	11	4	10	12	6	7	9	5	10
ENSMUST00000015467.8|ENSMUSG00000052310.9|OTTMUSG00000029569.1|OTTMUST00000073332.1|Slc39a1-201|Slc39a1|2364|protein_coding|	1131	894	898	738	907	969	1020	782	884	1059	889	973	911	1145	938	868
ENSMUST00000015481.5|ENSMUSG00000015337.5|OTTMUSG00000016745.3|OTTMUST00000040620.1|Endog-201|Endog|1063|protein_coding|	214	195	207	116	190	178	183	136	143	201	192	224	184	277	204	171
ENSMUST00000015484.9|ENSMUSG00000015340.10|OTTMUSG00000016894.5|OTTMUST00000040996.1|Cybb-201|Cybb|4752|protein_coding|	13	7	18	11	13	22	14	11	7	21	13	12	11	15	12	15
ENSMUST00000015486.6|ENSMUSG00000015342.6|OTTMUSG00000016888.2|OTTMUST00000040989.2|Xk-201|Xk|5076|protein_coding|	1207	972	1077	945	1015	1123	1159	934	885	1213	1025	1145	1020	1365	1336	1031
ENSMUST00000015498.8|ENSMUSG00000015354.8|OTTMUSG00000030790.1|OTTMUST00000076203.1|Pcolce2-201|Pcolce2|4438|protein_coding|	47	57	44	45	48	60	54	174	56	68	56	74	61	81	63	37
ENSMUST00000015499.13|ENSMUSG00000015355.13|OTTMUSG00000016904.2|OTTMUST00000041023.1|Cd48-201|Cd48|922|protein_coding|	0	0	1	3	0	0	0	0	0	0	0	0	0	0	0	0
ENSMUST00000015501.10|ENSMUSG00000015357.10|OTTMUSG00000031828.2|OTTMUST00000078915.1|Clpx-201|Clpx|2885|protein_coding|	678	607	615	518	630	672	745	584	534	559	622	647	606	810	733	529
ENSMUST00000015509.10|ENSMUSG00000015365.15|OTTMUSG00000024857.4|-|Mov10l1-201|Mov10l1|4052|protein_coding|	4	3	7	3	1	1	4	1	4	0	1	11	7	3	4	1
ENSMUST00000015511.14|ENSMUSG00000030123.15|OTTMUSG00000021239.4|OTTMUST00000050306.1|Plxnd1-201|Plxnd1|6907|protein_coding|	3763	2684	3219	3366	3206	3527	5230	3332	2678	3170	3743	4818	2291	3760	4056	3303
ENSMUST00000015540.3|ENSMUSG00000015396.4|OTTMUSG00000067457.1|OTTMUST00000163321.1|Cd83-201|Cd83|2477|protein_coding|	248	140	70	134	107	156	133	183	147	184	209	176	279	266	206	184
ENSMUST00000015545.9|ENSMUSG00000015401.12|OTTMUSG00000019509.3|-|Cltrn-201|Cltrn|1262|protein_coding|	0	0	0	0	0	0	2	26	2	1	0	1	0	1	0	1
ENSMUST00000015576.5|ENSMUSG00000022226.6|OTTMUSG00000069777.1|OTTMUST00000168809.1|Mcpt2-201|Mcpt2|1061|protein_coding|	0	0	0	0	0	0	0	0	0	0	0	0	0	0	0	0
ENSMUST00000015578.4|ENSMUSG00000040284.4|OTTMUSG00000068806.1|OTTMUST00000166370.1|Gzmg-201|Gzmg|909|protein_coding|	0	0	0	0	0	0	0	0	0	0	0	0	0	0	0	0
ENSMUST00000015581.5|ENSMUSG00000015437.5|OTTMUSG00000068816.1|OTTMUST00000166389.1|Gzmb-201|Gzmb|1436|protein_coding|	1	1	0	0	0	0	0	1	0	0	0	2	0	0	0	0
ENSMUST00000015583.1|ENSMUSG00000040314.2|OTTMUSG00000068804.1|OTTMUST00000166367.1|Ctsg-201|Ctsg|1002|protein_coding|	0	0	0	0	0	0	0	0	0	0	0	0	0	0	0	0
ENSMUST00000015585.3|ENSMUSG00000079186.3|OTTMUSG00000068815.1|OTTMUST00000166388.1|Gzmc-201|Gzmc|894|protein_coding|	0	0	0	0	0	0	0	0	0	0	0	0	0	0	0	0
ENSMUST00000015587.8|ENSMUSG00000015443.9|OTTMUSG00000068808.1|OTTMUST00000166372.1|Gzmn-201|Gzmn|956|protein_coding|	0	0	0	0	0	0	0	0	0	0	0	0	0	0	0	0
ENSMUST00000015594.8|ENSMUSG00000022157.8|OTTMUSG00000068803.1|OTTMUST00000166365.1|Mcpt8-201|Mcpt8|836|protein_coding|	0	0	0	0	0	0	0	0	0	0	0	0	0	0	0	0
ENSMUST00000015595.12|ENSMUSG00000015451.16|OTTMUSG00000033087.4|-|C4a-201|C4a|5357|processed_transcript|	11	8	0	0	8	0	0	10	0	11	0	0	0	0	0	0
ENSMUST00000015596.9|ENSMUSG00000015452.14|OTTMUSG00000037074.6|OTTMUST00000095384.1|Ager-201|Ager|1370|protein_coding|	7	0	2	1	6	0	11	0	5	0	2	0	0	0	0	0
ENSMUST00000015605.14|ENSMUSG00000015461.15|OTTMUSG00000037081.2|OTTMUST00000095429.2|Atf6b-201|Atf6b|2566|protein_coding|	1467	1149	1100	942	1148	1390	1486	1157	1050	1304	1068	1501	1103	1443	1367	1090
ENSMUST00000015611.13|ENSMUSG00000015467.14|OTTMUSG00000035858.5|OTTMUST00000091881.2|Egfl8-201|Egfl8|1150|protein_coding|	18	11	3	7	8	7	12	5	8	16	25	5	12	20	9	10
ENSMUST00000015612.13|ENSMUSG00000015468.14|OTTMUSG00000020242.2|OTTMUST00000048060.1|Notch4-201|Notch4|6591|protein_coding|	102	82	92	66	106	137	125	79	68	101	97	108	85	117	117	78
ENSMUST00000015620.6|ENSMUSG00000015476.6|OTTMUSG00000018397.2|OTTMUST00000044401.2|Prrt1-201|Prrt1|1940|protein_coding|	2028	1751	3063	2763	2825	3508	3699	3368	2012	1954	1882	2181	1885	2203	2341	3232
ENSMUST00000015622.7|ENSMUSG00000015478.13|OTTMUSG00000037075.1|OTTMUST00000095402.1|Rnf5-201|Rnf5|1238|protein_coding|	925	830	974	651	881	908	848	812	824	951	789	887	756	980	911	750
ENSMUST00000015628.3|ENSMUSG00000015484.3|OTTMUSG00000050341.1|OTTMUST00000127799.1|Fam163a-201|Fam163a|3882|protein_coding|	547	318	492	306	472	615	503	388	397	483	396	450	439	471	403	449
ENSMUST00000015645.10|ENSMUSG00000015501.10|OTTMUSG00000046529.2|OTTMUST00000121049.1|Hivep2-201|Hivep2|9763|protein_coding|	8164	6935	7542	6572	6217	8204	7369	6919	6999	5990	6808	8241	5965	8480	9760	6937
ENSMUST00000015663.6|ENSMUSG00000015519.12|OTTMUSG00000028053.1|OTTMUST00000069476.1|2310057J18Rik-201|2310057J18Rik|1238|protein_coding|	0	0	0	0	0	0	0	0	0	0	0	0	0	0	0	0
ENSMUST00000015664.4|ENSMUSG00000028111.4|OTTMUSG00000053004.1|OTTMUST00000132593.1|Ctsk-201|Ctsk|1512|protein_coding|	43	42	37	43	31	28	38	18	52	34	44	31	19	54	61	22
ENSMUST00000015666.16|ENSMUSG00000015522.18|OTTMUSG00000016472.3|-|Arnt-201|Arnt|2603|protein_coding|	0	0	0	0	0	0	0	9	0	0	0	0	0	0	0	0
ENSMUST00000015667.8|ENSMUSG00000038642.10|OTTMUSG00000022029.2|OTTMUST00000052297.2|Ctss-201|Ctss|1355|protein_coding|	115	98	51	27	75	114	50	38	117	81	115	26	70	73	76	47
ENSMUST00000015680.10|ENSMUSG00000015536.14|OTTMUSG00000036446.4|-|Mocs2-201|Mocs2|1152|protein_coding|	205	121	220	210	128	351	60	151	136	277	18	190	214	22	117	0
ENSMUST00000015712.14|ENSMUSG00000015568.16|OTTMUSG00000036084.5|OTTMUST00000092709.3|Lpl-201|Lpl|4115|protein_coding|	660	382	454	263	677	853	662	639	519	599	397	405	405	622	496	630
ENSMUST00000015719.15|ENSMUSG00000015575.15|OTTMUSG00000073635.4|OTTMUST00000178750.1|Atp6v0e-201|Atp6v0e|823|protein_coding|	264	152	173	128	194	195	224	199	189	249	182	200	171	216	164	170
ENSMUST00000015723.4|ENSMUSG00000015579.5|OTTMUSG00000037537.2|OTTMUST00000096774.1|Nkx2-5-201|Nkx2-5|1525|protein_coding|	0	0	0	0	0	0	0	0	0	0	0	0	0	0	0	0
ENSMUST00000015725.15|ENSMUSG00000024191.15|OTTMUSG00000028131.7|OTTMUST00000069679.2|Bnip1-201|Bnip1|1098|protein_coding|	292	305	304	189	318	303	362	225	206	306	242	280	261	339	329	245
ENSMUST00000015749.6|ENSMUSG00000015605.6|OTTMUSG00000072185.1|OTTMUST00000174609.1|Srf-201|Srf|2616|protein_coding|	1228	1086	1158	958	1308	1401	1319	1172	1098	1246	1200	1140	1123	1318	1349	1335
ENSMUST00000015771.2|ENSMUSG00000015627.5|OTTMUSG00000016299.1|OTTMUST00000039168.1|Gata5-201|Gata5|3277|protein_coding|	7	5	1	3	7	13	5	1	9	7	4	7	11	9	9	8
ENSMUST00000015791.5|ENSMUSG00000015647.9|OTTMUSG00000016271.5|OTTMUST00000039036.1|Lama5-201|Lama5|11388|protein_coding|	133	168	188	168	212	253	169	301	161	242	149	215	168	195	249	221
ENSMUST00000015796.8|ENSMUSG00000015652.9|OTTMUSG00000025944.3|OTTMUST00000063978.2|Steap1-201|Steap1|1230|protein_coding|	2	4	4	1	7	10	6	95	2	9	4	1	3	6	5	7
ENSMUST00000015797.10|ENSMUSG00000015653.13|OTTMUSG00000021588.5|OTTMUST00000063971.2|Steap2-201|Steap2|3657|protein_coding|	90	69	92	111	122	158	173	238	124	113	58	153	127	125	140	103
ENSMUST00000015800.15|ENSMUSG00000015656.17|OTTMUSG00000030238.3|OTTMUST00000074856.1|Hspa8-201|Hspa8|2394|protein_coding|	50021	40041	43447	37704	42448	47169	51968	40741	39538	45003	40458	51586	44675	57006	54129	43977
ENSMUST00000015812.11|ENSMUSG00000015668.13|OTTMUSG00000018288.2|OTTMUST00000044188.2|Pdzd11-201|Pdzd11|1626|protein_coding|	75	42	57	48	46	89	71	50	41	90	65	39	52	54	81	63
ENSMUST00000015816.4|ENSMUSG00000015672.4|OTTMUSG00000066957.1|OTTMUST00000162302.1|Mrpl32-201|Mrpl32|658|nonsense_mediated_decay|	128	84	118	92	125	148	137	144	108	143	104	89	143	180	142	142
ENSMUST00000015829.14|ENSMUSG00000030861.15|OTTMUSG00000026268.4|OTTMUST00000064962.3|Acadsb-201|Acadsb|6081|protein_coding|	417	303	466	363	463	486	429	391	309	440	345	463	449	466	455	472
ENSMUST00000015841.11|ENSMUSG00000015697.14|OTTMUSG00000046460.31|OTTMUST00000041445.1|Setdb1-201|Setdb1|4658|protein_coding|	0	27	0	0	149	121	154	0	158	112	27	179	0	0	54	128
ENSMUST00000015846.8|ENSMUSG00000015702.13|OTTMUSG00000022052.2|OTTMUST00000052358.1|Anxa9-201|Anxa9|1851|protein_coding|	9	12	0	3	6	0	0	4	5	0	5	7	2	0	0	8
ENSMUST00000015855.7|ENSMUSG00000015711.8|OTTMUSG00000022362.1|OTTMUST00000053379.1|Prune1-201|Prune1|3140|protein_coding|	974	810	810	750	705	823	828	664	782	861	740	986	743	965	920	717
ENSMUST00000015858.11|ENSMUSG00000015714.11|OTTMUSG00000027417.4|OTTMUST00000067823.3|Cers2-201|Cers2|2216|protein_coding|	758	547	673	575	699	668	674	629	729	937	603	715	720	800	817	683
ENSMUST00000015866.13|ENSMUSG00000015721.18|OTTMUSG00000024411.4|OTTMUST00000059837.1|Nlrp5-201|Nlrp5|3508|protein_coding|	0	0	0	0	0	0	0	0	0	0	0	0	0	0	0	0
ENSMUST00000015877.13|ENSMUSG00000015733.13|OTTMUSG00000016383.7|OTTMUST00000039443.1|Capza2-201|Capza2|2537|protein_coding|	6161	4715	5216	4294	4898	5863	6049	4552	4794	5779	4955	5986	5080	6649	6167	4955
ENSMUST00000015889.9|ENSMUSG00000015745.9|OTTMUSG00000022186.3|OTTMUST00000052703.2|Plekho1-201|Plekho1|1931|protein_coding|	285	162	239	279	221	249	188	274	213	137	224	196	183	307	279	169
ENSMUST00000015891.5|ENSMUSG00000015747.5|OTTMUSG00000022191.1|OTTMUST00000052715.1|Vps45-201|Vps45|2637|protein_coding|	1029	747	850	639	888	960	963	788	801	880	859	909	869	1168	1018	888
ENSMUST00000015892.13|ENSMUSG00000015748.13|OTTMUSG00000030680.6|OTTMUST00000075939.1|Prpf3-201|Prpf3|2933|protein_coding|	114	108	88	67	133	158	160	107	85	87	121	146	147	155	213	193
ENSMUST00000015893.12|ENSMUSG00000015749.12|OTTMUSG00000035336.5|OTTMUST00000090172.1|Anp32e-201|Anp32e|1381|protein_coding|	79	54	50	59	64	139	109	98	33	62	77	34	48	101	58	69
ENSMUST00000015894.11|ENSMUSG00000015750.15|OTTMUSG00000053041.3|OTTMUST00000132681.1|Aph1a-201|Aph1a|2863|protein_coding|	361	376	400	327	415	406	492	345	400	473	350	416	379	421	482	373
ENSMUST00000015901.10|ENSMUSG00000015757.10|OTTMUSG00000023636.4|OTTMUST00000057689.3|Ppil4-201|Ppil4|3471|protein_coding|	938	673	896	821	978	1130	1101	993	820	966	978	869	853	1072	1133	1112
ENSMUST00000015903.11|ENSMUSG00000015759.11|OTTMUSG00000023897.2|OTTMUST00000058382.2|Cnih1-201|Cnih1|1538|protein_coding|	1321	1065	1023	826	965	1101	1182	953	1114	1374	1058	1201	1048	1323	1310	1013
ENSMUST00000015920.11|ENSMUSG00000015776.12|OTTMUSG00000011738.2|OTTMUST00000027510.1|Med22-201|Med22|973|protein_coding|	228	201	200	168	228	214	254	167	196	236	195	233	202	256	211	224
ENSMUST00000015934.12|ENSMUSG00000015790.16|OTTMUSG00000011739.8|OTTMUST00000027512.2|Surf1-201|Surf1|1173|protein_coding|	213	218	190	172	193	287	179	179	200	181	195	182	170	204	196	231
ENSMUST00000015941.7|ENSMUSG00000042118.7|OTTMUSG00000024451.2|OTTMUST00000059958.2|Bhmt2-201|Bhmt2|2467|protein_coding|	2	4	1	1	5	10	0	8	6	3	3	2	5	4	2	2
ENSMUST00000015948.13|ENSMUSG00000015804.14|OTTMUSG00000027798.5|OTTMUST00000068818.2|Med28-201|Med28|778|processed_transcript|	464	405	432	254	343	504	420	296	332	477	348	424	328	570	451	372
ENSMUST00000015950.11|ENSMUSG00000015806.12|OTTMUSG00000053872.7|OTTMUST00000068743.7|Qdpr-201|Qdpr|1380|protein_coding|	1871	1632	1547	1661	1565	1735	1722	1278	1689	2044	1461	1711	1488	1681	1824	1433
ENSMUST00000015981.11|ENSMUSG00000015837.15|OTTMUSG00000005574.2|OTTMUST00000012388.1|Sqstm1-201|Sqstm1|2673|protein_coding|	897	822	900	726	777	842	933	712	726	865	888	823	746	1132	845	761
ENSMUST00000015987.9|ENSMUSG00000015843.10|OTTMUSG00000022560.2|OTTMUST00000054044.1|Rxrg-201|Rxrg|2110|protein_coding|	329	468	285	439	326	587	342	292	352	256	649	235	364	522	615	353
ENSMUST00000015994.3|ENSMUSG00000015850.11|OTTMUSG00000027489.3|OTTMUST00000068032.1|Adamtsl4-201|Adamtsl4|3856|protein_coding|	51	56	67	49	68	55	95	24	2	20	74	85	0	61	83	49
ENSMUST00000015998.7|ENSMUSG00000015854.7|OTTMUSG00000051776.1|OTTMUST00000130491.1|Cd5l-201|Cd5l|2036|protein_coding|	0	1	1	0	0	0	0	0	0	0	0	0	0	0	0	0
ENSMUST00000016023.8|ENSMUSG00000015879.8|OTTMUSG00000053977.3|OTTMUST00000134202.3|Fam184b-201|Fam184b|4236|protein_coding|	195	162	180	141	245	264	236	245	187	230	236	133	191	240	251	270
ENSMUST00000016026.13|ENSMUSG00000015882.18|OTTMUSG00000027820.10|OTTMUST00000068855.3|Lcorl-201|Lcorl|4884|protein_coding|	325	148	329	215	390	412	484	391	194	383	269	59	245	388	314	371
ENSMUST00000016031.13|ENSMUSG00000020017.14|OTTMUSG00000030965.1|OTTMUST00000076674.1|Hal-201|Hal|2360|nonsense_mediated_decay|	0	0	0	0	0	0	0	0	0	0	0	0	0	0	0	0
ENSMUST00000016033.8|ENSMUSG00000015889.8|OTTMUSG00000063908.1|OTTMUST00000156316.1|Lta4h-201|Lta4h|2029|protein_coding|	865	690	852	605	698	816	840	628	691	846	728	872	713	1040	913	722
ENSMUST00000016034.2|ENSMUSG00000015890.2|OTTMUSG00000030967.1|OTTMUST00000076679.1|Amdhd1-201|Amdhd1|2421|protein_coding|	8	5	8	4	6	4	6	7	7	6	5	14	6	2	3	1
ENSMUST00000016072.11|ENSMUSG00000027422.15|OTTMUSG00000003227.3|OTTMUST00000006700.2|Rrbp1-201|Rrbp1|5177|protein_coding|	596	560	1049	1129	1020	1255	1420	1323	570	624	668	696	676	837	811	1248
ENSMUST00000016081.12|ENSMUSG00000015937.15|OTTMUSG00000020957.2|OTTMUST00000049546.1|Macroh2a1-201|Macroh2a1|2046|protein_coding|	916	778	992	752	982	1206	1034	945	877	963	904	938	1042	1069	1214	1075
ENSMUST00000016086.9|ENSMUSG00000015942.9|OTTMUSG00000024531.5|OTTMUST00000060213.3|Gtf2ird2-201|Gtf2ird2|3482|protein_coding|	347	332	371	341	376	384	409	364	277	436	358	398	373	412	423	374
ENSMUST00000016087.3|ENSMUSG00000015943.11|OTTMUSG00000021905.5|-|Bola1-201|Bola1|729|protein_coding|	64	73	85	63	85	82	67	90	68	43	81	67	65	82	69	92
ENSMUST00000016088.8|ENSMUSG00000015944.9|OTTMUSG00000024547.2|OTTMUST00000060287.1|Castor2-201|Castor2|7367|protein_coding|	5222	3831	4816	4239	4532	5384	5342	4330	4067	4658	4155	5862	4568	5386	5338	4707
ENSMUST00000016094.12|ENSMUSG00000015950.13|OTTMUSG00000020372.3|OTTMUST00000048314.1|Ncf1-201|Ncf1|2763|protein_coding|	0	0	0	0	7	28	0	5	0	0	0	0	0	0	0	0
ENSMUST00000016105.8|ENSMUSG00000015961.8|OTTMUSG00000034836.1|OTTMUST00000088544.1|Adss-201|Adss|2771|protein_coding|	1934	1616	1881	1650	1761	1944	2134	1649	1737	1922	1736	2000	1724	2345	2129	1823
ENSMUST00000016106.5|ENSMUSG00000015962.5|OTTMUSG00000029757.1|OTTMUST00000073853.1|1700016C15Rik-201|1700016C15Rik|768|protein_coding|	5	4	8	6	3	4	2	4	1	2	0	2	0	3	3	2
ENSMUST00000016110.12|ENSMUSG00000015966.17|OTTMUSG00000027818.2|-|Il17rb-201|Il17rb|2061|protein_coding|	0	0	4	7	0	0	0	0	0	9	14	0	0	8	9	4
ENSMUST00000016115.5|ENSMUSG00000015971.5|OTTMUSG00000068706.4|OTTMUST00000166018.1|Actr8-201|Actr8|2119|protein_coding|	973	840	859	768	916	1000	1040	858	855	1046	943	989	984	1144	1142	917
ENSMUST00000016124.14|ENSMUSG00000015980.14|OTTMUSG00000024425.2|OTTMUST00000059876.1|Lrrc27-201|Lrrc27|2113|protein_coding|	64	64	89	64	69	72	90	74	69	97	59	67	76	122	79	77
ENSMUST00000016125.11|ENSMUSG00000015981.12|OTTMUSG00000023219.2|OTTMUST00000056193.2|Stk32c-201|Stk32c|2206|protein_coding|	4922	5008	3472	3646	3461	3705	3963	2908	4396	4074	4290	5108	3730	5207	5302	3190
ENSMUST00000016138.10|ENSMUSG00000015994.10|OTTMUSG00000060878.1|OTTMUST00000148781.1|Fnta-201|Fnta|1930|protein_coding|	799	652	769	519	720	762	862	620	703	822	755	809	737	908	841	603
ENSMUST00000016143.8|ENSMUSG00000029636.11|OTTMUSG00000025851.3|OTTMUST00000136575.1|Wasf3-201|Wasf3|5196|protein_coding|	5281	3961	4752	4406	3837	4771	4973	4217	4497	4452	3457	5452	4246	4596	4928	4192
ENSMUST00000016144.11|ENSMUSG00000021759.14|OTTMUSG00000068035.1|OTTMUST00000164452.1|Plpp1-201|Plpp1|1598|protein_coding|	303	199	238	190	221	270	278	231	186	266	237	216	204	306	277	208
ENSMUST00000016168.8|ENSMUSG00000016024.9|OTTMUSG00000015936.3|OTTMUST00000037860.1|Lbp-201|Lbp|2525|protein_coding|	22	7	124	1	98	76	90	309	0	135	2	3	29	17	0	38
ENSMUST00000016172.9|ENSMUSG00000016028.11|OTTMUSG00000069785.3|OTTMUST00000168842.2|Celsr1-201|Celsr1|11305|protein_coding|	281	246	681	173	663	703	594	615	187	632	266	257	326	326	317	711
ENSMUST00000016231.13|ENSMUSG00000016087.13|OTTMUSG00000044678.3|OTTMUST00000117512.1|Fli1-201|Fli1|3318|protein_coding|	118	104	124	112	114	127	114	104	103	144	120	148	98	177	159	123
ENSMUST00000016279.10|ENSMUSG00000041132.11|OTTMUSG00000055535.1|OTTMUST00000137442.1|N4bp2l1-201|N4bp2l1|1905|protein_coding|	433	370	377	279	386	459	409	359	406	498	354	385	497	452	535	401
ENSMUST00000016294.7|ENSMUSG00000016150.15|OTTMUSG00000017325.5|-|Tenm1-201|Tenm1|8365|protein_coding|	666	737	736	951	737	752	738	619	650	618	915	753	942	1168	1323	1094
ENSMUST00000016309.15|ENSMUSG00000006301.17|OTTMUSG00000021738.2|OTTMUST00000051568.1|Tmbim1-201|Tmbim1|2378|protein_coding|	578	537	527	377	385	406	476	348	569	661	498	478	463	542	517	365
ENSMUST00000016315.15|ENSMUSG00000026639.18|OTTMUSG00000025453.5|OTTMUST00000062678.3|Lamb3-201|Lamb3|4056|protein_coding|	0	0	34	0	0	0	0	0	0	0	0	0	0	0	74	0
ENSMUST00000016323.10|ENSMUSG00000016179.11|OTTMUSG00000035816.3|OTTMUST00000091733.2|Camk1g-201|Camk1g|2469|protein_coding|	840	655	803	416	978	840	851	668	576	1136	830	645	832	1193	1097	970
ENSMUST00000016338.14|ENSMUSG00000016194.14|OTTMUSG00000030692.6|OTTMUST00000075989.4|Hsd11b1-201|Hsd11b1|1623|protein_coding|	61	41	73	97	74	65	44	44	80	122	87	37	55	105	74	82
ENSMUST00000016344.8|ENSMUSG00000016200.14|OTTMUSG00000050853.4|OTTMUST00000128843.2|Syt14-201|Syt14|1904|protein_coding|	159	135	131	102	119	188	135	147	190	164	190	139	126	234	237	195
ENSMUST00000016383.9|ENSMUSG00000016239.11|OTTMUSG00000017249.3|OTTMUST00000041737.1|Lonrf3-201|Lonrf3|2911|protein_coding|	208	221	265	199	290	300	314	192	238	245	244	279	237	271	325	255
ENSMUST00000016396.7|ENSMUSG00000016252.7|OTTMUSG00000016513.1|OTTMUST00000039900.1|Atp5e-201|Atp5e|421|protein_coding|	732	787	651	561	696	809	889	582	633	753	705	590	659	810	645	683
ENSMUST00000016397.6|ENSMUSG00000016253.12|OTTMUSG00000016459.7|OTTMUST00000039656.1|Nelfcd-201|Nelfcd|2280|protein_coding|	0	0	0	0	8	0	0	14	0	16	0	8	0	0	0	8
ENSMUST00000016399.5|ENSMUSG00000016255.5|OTTMUSG00000016460.4|OTTMUST00000039660.3|Tubb1-201|Tubb1|1406|protein_coding|	0	1	0	3	0	2	1	3	3	3	0	1	2	8	0	1
ENSMUST00000016400.8|ENSMUSG00000016256.10|OTTMUSG00000016461.1|OTTMUST00000039661.1|Ctsz-201|Ctsz|1441|protein_coding|	412	407	322	275	333	393	413	402	494	437	410	373	407	427	475	389
ENSMUST00000016401.14|ENSMUSG00000016257.15|OTTMUSG00000016514.5|OTTMUST00000039903.2|Prelid3b-201|Prelid3b|1553|protein_coding|	860	653	659	590	642	724	746	685	711	680	643	772	674	843	728	708
ENSMUST00000016406.13|ENSMUSG00000016262.14|OTTMUSG00000027020.6|-|Sertad4-201|Sertad4|3090|protein_coding|	290	224	175	203	182	221	136	14	346	370	339	252	288	364	404	177
ENSMUST00000016427.10|ENSMUSG00000016283.13|OTTMUSG00000037432.1|OTTMUST00000096583.1|H2-M2-201|H2-M2|1550|protein_coding|	1	0	2	1	1	4	2	2	0	3	1	1	1	0	1	2
ENSMUST00000016452.10|ENSMUSG00000016308.12|OTTMUSG00000017105.4|OTTMUST00000041426.2|Ube2a-201|Ube2a|1732|protein_coding|	1077	863	793	676	760	910	966	726	889	1001	841	967	820	1107	1025	741
ENSMUST00000016463.3|ENSMUSG00000016319.3|OTTMUSG00000016520.3|OTTMUST00000039927.2|Slc25a5-201|Slc25a5|1240|protein_coding|	3577	2910	2922	2654	3026	3255	3544	2847	3280	3410	3221	3481	3047	3892	3820	2932
ENSMUST00000016471.8|ENSMUSG00000016327.9|OTTMUSG00000017229.3|OTTMUST00000041710.3|Atp1b4-201|Atp1b4|4201|protein_coding|	0	0	0	0	0	0	0	0	0	0	0	0	0	0	0	0
ENSMUST00000016488.12|ENSMUSG00000016344.14|OTTMUSG00000016566.1|OTTMUST00000040051.1|Ppdpf-201|Ppdpf|1160|protein_coding|	267	279	242	216	278	298	251	244	202	290	235	246	231	329	297	247
ENSMUST00000016491.13|ENSMUSG00000016346.17|OTTMUSG00000016558.7|OTTMUST00000040016.3|Kcnq2-201|Kcnq2|3067|protein_coding|	122	131	102	118	150	112	165	110	106	90	117	140	71	189	173	123
ENSMUST00000016498.4|ENSMUSG00000027579.6|OTTMUSG00000016560.1|OTTMUST00000040036.1|Srms-201|Srms|2562|protein_coding|	2	3	8	2	3	4	3	2	0	4	11	4	2	5	3	1
ENSMUST00000016511.5|ENSMUSG00000038751.5|OTTMUSG00000016561.1|OTTMUST00000040037.1|Ptk6-201|Ptk6|3689|protein_coding|	18	9	16	8	14	15	10	10	11	16	8	10	14	27	14	13
ENSMUST00000016530.13|ENSMUSG00000016386.15|OTTMUSG00000015042.2|OTTMUST00000035723.1|Mpped2-201|Mpped2|1217|protein_coding|	76	8	14	87	65	84	86	28	63	79	89	56	104	99	135	101
ENSMUST00000016553.4|ENSMUSG00000016409.4|OTTMUSG00000017125.3|OTTMUST00000041467.3|Nkap-201|Nkap|4230|protein_coding|	596	513	542	451	534	545	602	511	484	610	493	651	544	633	636	526
ENSMUST00000016569.10|ENSMUSG00000034021.15|OTTMUSG00000017116.2|OTTMUST00000041450.1|Pds5b-201|Pds5b|7417|protein_coding|	3650	3034	3601	2842	3160	3618	3658	2861	3130	3699	3368	3967	3812	4576	4025	3655
ENSMUST00000016571.7|ENSMUSG00000016427.7|OTTMUSG00000017127.1|OTTMUST00000041470.1|Ndufa1-201|Ndufa1|419|protein_coding|	323	279	284	265	346	446	401	368	355	305	340	305	278	370	348	355
ENSMUST00000016631.13|ENSMUSG00000016487.15|OTTMUSG00000022991.6|OTTMUST00000055355.1|Ppfibp1-201|Ppfibp1|4851|protein_coding|	251	360	313	305	381	397	458	388	343	485	372	394	317	494	423	549
ENSMUST00000016638.7|ENSMUSG00000016494.9|OTTMUSG00000050886.2|OTTMUST00000128964.1|Cd34-201|Cd34|2454|protein_coding|	171	148	137	109	165	214	187	84	131	154	139	197	171	193	151	158
ENSMUST00000016639.11|ENSMUSG00000016495.12|OTTMUSG00000033020.3|OTTMUST00000082380.1|Plgrkt-201|Plgrkt|1012|protein_coding|	3	0	0	0	0	0	0	0	0	0	0	0	4	0	0	0
ENSMUST00000016640.7|ENSMUSG00000016496.7|OTTMUSG00000014904.1|OTTMUST00000035406.1|Cd274-201|Cd274|3622|protein_coding|	45	45	73	41	75	57	61	63	48	64	51	57	74	55	84	75
ENSMUST00000016654.8|ENSMUSG00000016510.11|OTTMUSG00000024605.2|OTTMUST00000060469.1|Mtif3-201|Mtif3|2131|protein_coding|	162	109	133	95	100	152	148	105	99	100	149	80	159	139	123	146
ENSMUST00000016664.7|ENSMUSG00000016520.7|OTTMUSG00000024626.1|OTTMUST00000060540.1|Lnx2-201|Lnx2|4557|protein_coding|	194	179	223	196	217	192	268	217	170	247	195	257	185	266	218	275
ENSMUST00000016668.12|ENSMUSG00000016524.12|OTTMUSG00000049115.2|-|Il19-201|Il19|1021|protein_coding|	0	0	0	0	1	0	0	0	0	3	3	0	0	0	0	2
ENSMUST00000016670.8|ENSMUSG00000016526.8|OTTMUSG00000049119.3|OTTMUST00000125398.2|Dyrk3-201|Dyrk3|3164|protein_coding|	311	249	363	216	339	327	400	324	210	392	254	252	278	354	326	306
ENSMUST00000016672.10|ENSMUSG00000016528.10|OTTMUSG00000049116.1|OTTMUST00000125394.1|Mapkapk2-201|Mapkapk2|2854|protein_coding|	943	778	899	701	792	854	947	750	555	842	743	906	679	1048	831	833
ENSMUST00000016673.5|ENSMUSG00000016529.5|OTTMUSG00000016630.1|OTTMUST00000040224.1|Il10-201|Il10|1310|protein_coding|	0	0	0	0	0	0	0	1	0	0	0	0	0	0	0	0
ENSMUST00000016678.13|ENSMUSG00000016534.15|OTTMUSG00000017230.4|OTTMUST00000041813.1|Lamp2-201|Lamp2|1769|protein_coding|	271	206	273	253	248	300	277	470	274	317	186	247	255	264	287	257
ENSMUST00000016680.13|ENSMUSG00000031446.14|OTTMUSG00000030982.2|OTTMUST00000076734.2|Cul4a-201|Cul4a|3728|protein_coding|	1785	1435	1775	1360	1673	1794	2014	1574	1356	1687	1610	1652	1478	2002	1851	1742
ENSMUST00000016681.14|ENSMUSG00000031095.15|OTTMUSG00000017236.6|OTTMUST00000111765.1|Cul4b-201|Cul4b|3354|protein_coding|	753	371	625	569	632	806	693	780	558	512	427	520	596	683	784	562
ENSMUST00000016696.12|ENSMUSG00000016552.13|OTTMUSG00000028122.1|OTTMUST00000069641.1|Foxred2-201|Foxred2|4793|protein_coding|	450	338	434	407	407	450	418	482	330	463	458	572	441	589	586	457
ENSMUST00000016698.8|ENSMUSG00000091442.1|OTTMUSG00000035190.1|OTTMUST00000089641.1|Gm17031-201|Gm17031|1669|processed_pseudogene|	0	0	1	0	0	2	0	0	0	0	0	0	0	0	0	0
ENSMUST00000016703.7|ENSMUSG00000016559.14|OTTMUSG00000003689.1|-|H3f3b-201|H3f3b|1993|protein_coding|	3589	2869	3496	2380	3162	3599	3835	3130	2847	3774	3099	3106	3189	3811	3794	3377
ENSMUST00000016768.11|ENSMUSG00000016624.15|OTTMUSG00000034906.2|OTTMUST00000088740.1|Phf21b-201|Phf21b|3377|protein_coding|	55	0	34	50	16	54	25	33	19	10	0	60	31	21	25	36
ENSMUST00000016771.12|ENSMUSG00000022443.17|OTTMUSG00000016428.4|OTTMUST00000039563.2|Myh9-201|Myh9|7433|protein_coding|	2349	2110	2643	2495	2579	2768	2866	2513	1855	2235	2159	2447	2157	3152	3352	2921
ENSMUST00000016781.7|ENSMUSG00000016637.7|OTTMUSG00000070722.1|OTTMUST00000170859.1|Ift27-201|Ift27|1013|protein_coding|	194	112	238	145	253	255	249	201	214	237	160	140	189	233	213	216
ENSMUST00000016897.11|ENSMUSG00000022442.16|OTTMUSG00000023450.4|OTTMUST00000057014.2|Ttll1-201|Ttll1|2060|protein_coding|	1023	896	993	940	956	1033	1070	872	849	1015	1020	1026	925	1277	1312	1032
ENSMUST00000016901.4|ENSMUSG00000016757.11|OTTMUSG00000023619.2|OTTMUST00000057650.2|Ttll12-201|Ttll12|3774|protein_coding|	406	341	429	302	387	404	502	411	268	432	289	399	313	418	427	379
ENSMUST00000016902.4|ENSMUSG00000016758.4|OTTMUSG00000071036.1|OTTMUST00000171767.1|Bik-201|Bik|942|protein_coding|	1	0	0	0	1	0	0	0	0	1	0	3	0	0	2	0
ENSMUST00000016907.7|ENSMUSG00000016763.15|OTTMUSG00000021075.2|OTTMUST00000049851.1|Scube1-201|Scube1|3991|protein_coding|	371	503	423	668	246	318	604	242	323	296	437	1063	290	604	521	286
ENSMUST00000016951.7|ENSMUSG00000051029.8|OTTMUSG00000000700.2|OTTMUST00000001333.1|Serpinb1b-201|Serpinb1b|1696|protein_coding|	19	12	23	9	16	28	25	41	20	27	22	14	30	22	26	21
ENSMUST00000016977.14|ENSMUSG00000016833.14|OTTMUSG00000026194.2|OTTMUST00000064720.1|Mrps18c-201|Mrps18c|638|protein_coding|	265	225	199	169	194	257	240	204	241	229	219	184	194	272	268	216
ENSMUST00000017065.14|ENSMUSG00000016921.14|OTTMUSG00000001060.2|OTTMUST00000002103.2|Srsf6-201|Srsf6|1666|nonsense_mediated_decay|	93	104	159	123	99	203	175	79	50	114	141	106	141	83	86	143
ENSMUST00000017077.13|ENSMUSG00000016933.17|OTTMUSG00000001177.5|OTTMUST00000095314.1|Plcg1-201|Plcg1|4180|processed_transcript|	294	110	147	102	0	83	116	28	0	188	66	0	48	126	69	69
ENSMUST00000017086.4|ENSMUSG00000016942.6|OTTMUSG00000070731.1|OTTMUST00000170887.1|Tmprss6-201|Tmprss6|3192|protein_coding|	0	9	1	0	0	0	5	8	0	0	0	8	3	0	8	0
ENSMUST00000017090.5|ENSMUSG00000016946.6|OTTMUSG00000023867.2|OTTMUST00000058300.1|Kctd5-201|Kctd5|2443|protein_coding|	542	448	497	411	483	455	552	398	452	533	510	596	502	568	579	447
ENSMUST00000017126.5|ENSMUSG00000016982.6|OTTMUSG00000000466.2|OTTMUST00000001048.1|Pom121l2-201|Pom121l2|2960|protein_coding|	0	0	0	0	0	0	1	0	1	0	0	0	0	0	0	0
ENSMUST00000017142.2|ENSMUSG00000016998.2|OTTMUSG00000001083.2|OTTMUST00000002136.2|Svs4-201|Svs4|731|protein_coding|	0	0	0	0	0	0	0	0	0	0	0	0	0	0	0	0
ENSMUST00000017144.2|ENSMUSG00000017000.2|OTTMUSG00000001086.1|OTTMUST00000002139.1|Svs6-201|Svs6|535|protein_coding|	0	0	0	0	0	0	0	0	0	0	0	0	0	0	0	0
ENSMUST00000017147.7|ENSMUSG00000017003.7|OTTMUSG00000001084.2|OTTMUST00000038947.1|Svs3a-201|Svs3a|1191|protein_coding|	2	0	0	0	0	0	0	0	0	0	0	0	0	0	0	0
ENSMUST00000017148.7|ENSMUSG00000017004.7|OTTMUSG00000001085.2|OTTMUST00000002138.2|Svs5-201|Svs5|628|protein_coding|	0	0	0	0	0	0	0	0	0	0	0	0	0	0	0	0
ENSMUST00000017151.1|ENSMUSG00000017007.9|OTTMUSG00000001156.3|OTTMUST00000002250.1|Rbpjl-201|Rbpjl|2456|protein_coding|	4	0	0	1	1	0	2	3	0	0	0	0	0	3	1	0
ENSMUST00000017153.3|ENSMUSG00000017009.3|OTTMUSG00000001157.2|OTTMUST00000002252.2|Sdc4-201|Sdc4|2458|protein_coding|	1658	1181	1660	1104	1667	1851	1882	1519	1537	2038	1511	1473	1555	1518	1662	1589
ENSMUST00000017184.9|ENSMUSG00000042842.11|OTTMUSG00000000698.3|OTTMUST00000110667.1|Serpinb6b-201|Serpinb6b|1960|nonsense_mediated_decay|	5	0	0	0	8	0	0	8	0	0	0	1	0	0	3	3
ENSMUST00000017188.13|ENSMUSG00000060147.15|OTTMUSG00000000739.3|OTTMUST00000001391.2|Serpinb6a-201|Serpinb6a|1504|protein_coding|	45	83	43	49	78	82	120	62	43	53	38	59	52	54	37	0
ENSMUST00000017193.1|ENSMUSG00000017049.4|OTTMUSG00000020832.1|OTTMUST00000049250.1|Ccdc70-201|Ccdc70|1054|protein_coding|	0	0	0	0	0	0	0	0	0	0	0	0	0	0	0	0
ENSMUST00000017208.4|ENSMUSG00000017064.4|OTTMUSG00000000654.1|OTTMUST00000001266.1|Prl5a1-201|Prl5a1|1061|protein_coding|	0	0	0	0	0	0	0	0	0	0	0	0	0	0	0	0
ENSMUST00000017255.3|ENSMUSG00000020913.3|OTTMUSG00000006445.1|OTTMUST00000014726.1|Krt24-201|Krt24|1847|protein_coding|	0	1	1	0	4	4	0	1	2	1	0	2	2	5	4	2
ENSMUST00000017270.7|ENSMUSG00000053654.7|OTTMUSG00000002542.3|OTTMUST00000004968.2|Krt42-201|Krt42|1542|protein_coding|	0	0	0	0	0	0	0	0	0	0	0	0	1	0	0	0
ENSMUST00000017276.13|ENSMUSG00000017132.17|OTTMUSG00000003880.2|OTTMUST00000008554.1|Cyth1-201|Cyth1|3135|protein_coding|	53	125	117	1	201	213	117	46	116	214	172	142	59	58	6	65
ENSMUST00000017288.8|ENSMUSG00000017144.8|OTTMUSG00000012429.2|OTTMUST00000029556.1|Rnd3-201|Rnd3|2828|protein_coding|	338	297	413	248	413	499	403	379	232	436	385	289	422	442	510	460
ENSMUST00000017290.10|ENSMUSG00000017146.12|OTTMUSG00000002870.3|OTTMUST00000005869.1|Brca1-201|Brca1|6572|protein_coding|	94	66	72	54	67	76	67	57	79	76	40	74	65	81	90	68
ENSMUST00000017309.1|ENSMUSG00000017165.1|OTTMUSG00000006278.1|OTTMUST00000014209.1|Gast-201|Gast|460|protein_coding|	2	0	1	2	6	3	0	4	5	0	0	0	0	0	2	6
ENSMUST00000017316.6|ENSMUSG00000019326.14|OTTMUSG00000002793.1|OTTMUST00000005632.1|Aoc3-201|Aoc3|1589|protein_coding|	0	1	1	0	2	0	0	0	1	2	0	0	1	0	0	0
ENSMUST00000017332.3|ENSMUSG00000017188.3|OTTMUSG00000002762.2|OTTMUST00000005513.2|Coa3-201|Coa3|886|protein_coding|	732	758	726	629	722	861	835	668	682	723	755	802	704	934	818	725
ENSMUST00000017339.11|ENSMUSG00000017195.15|OTTMUSG00000006364.2|OTTMUST00000014482.1|Zpbp2-201|Zpbp2|1455|protein_coding|	0	0	0	0	0	0	0	0	0	0	0	0	0	0	0	0
ENSMUST00000017348.2|ENSMUSG00000017204.4|OTTMUSG00000006393.1|OTTMUST00000014534.1|Gsdma-201|Gsdma|2726|protein_coding|	3	1	9	5	2	4	0	2	1	4	4	1	3	2	4	3
ENSMUST00000017354.12|ENSMUSG00000017210.14|OTTMUSG00000006403.4|OTTMUST00000014577.2|Med24-201|Med24|3410|protein_coding|	1478	1332	1468	923	1280	1388	1593	1010	1103	1469	991	1540	1181	1488	1578	1170
ENSMUST00000017355.11|ENSMUSG00000017211.14|OTTMUSG00000006395.1|OTTMUST00000014537.1|Gsdma2-201|Gsdma2|1314|protein_coding|	1	2	3	2	1	1	1	0	2	1	4	3	1	2	3	2
ENSMUST00000017365.14|ENSMUSG00000017221.14|OTTMUSG00000006404.3|OTTMUST00000014585.1|Psmd3-201|Psmd3|2148|protein_coding|	2708	2376	2564	2211	2446	2673	2790	2515	2332	2738	2393	2685	2273	2996	2974	2389
ENSMUST00000017384.13|ENSMUSG00000078676.9|OTTMUSG00000006456.1|OTTMUST00000014756.1|Casc3-201|Casc3|3963|protein_coding|	0	39	0	28	0	0	21	17	54	48	3	29	17	36	60	17
ENSMUST00000017408.13|ENSMUSG00000017264.16|OTTMUSG00000010937.5|OTTMUST00000025653.1|Exosc10-201|Exosc10|2790|protein_coding|	824	685	669	576	743	769	853	750	645	711	690	709	747	900	848	827
ENSMUST00000017430.11|ENSMUSG00000017286.15|OTTMUSG00000006228.7|OTTMUST00000014062.2|Glod4-201|Glod4|1434|protein_coding|	892	700	735	628	808	836	938	661	803	865	749	849	778	921	845	743
ENSMUST00000017435.10|ENSMUSG00000017291.13|OTTMUSG00000008181.1|OTTMUST00000018584.1|Taok1-201|Taok1|11813|protein_coding|	6070	3215	5013	5251	4805	7204	7116	4717	6129	7540	5665	6161	6541	9450	8814	6569
ENSMUST00000017443.13|ENSMUSG00000017299.13|OTTMUSG00000001100.3|OTTMUST00000002158.1|Dnttip1-201|Dnttip1|1664|protein_coding|	360	292	382	258	314	421	366	335	341	411	343	375	335	413	400	332
ENSMUST00000017451.6|ENSMUSG00000017307.16|OTTMUSG00000001161.5|OTTMUST00000039376.1|Acot8-201|Acot8|1055|protein_coding|	0	0	0	0	0	0	0	0	0	0	0	4	7	0	0	0
ENSMUST00000017453.11|ENSMUSG00000017309.11|OTTMUSG00000002316.2|OTTMUST00000004621.1|Cd300lg-201|Cd300lg|2353|protein_coding|	6	0	4	2	5	13	4	6	2	8	8	2	3	0	1	2
ENSMUST00000017454.7|ENSMUSG00000017310.7|OTTMUSG00000001098.2|OTTMUST00000002154.2|Spint4-201|Spint4|751|protein_coding|	1	0	1	0	1	0	0	0	1	1	0	0	1	3	0	0
ENSMUST00000017455.14|ENSMUSG00000017311.15|OTTMUSG00000002320.4|OTTMUST00000004634.1|Pyy-201|Pyy|555|protein_coding|	0	0	0	0	0	0	0	0	0	0	0	0	0	0	0	0
ENSMUST00000017458.10|ENSMUSG00000017314.12|OTTMUSG00000002315.2|OTTMUST00000004617.1|Mpp2-201|Mpp2|4089|protein_coding|	4753	3543	4429	3797	4535	4804	5224	4171	3489	4307	3978	5052	4018	4870	4855	4758
ENSMUST00000017460.5|ENSMUSG00000017316.13|OTTMUSG00000002317.5|OTTMUST00000004625.2|Ppy-201|Ppy|500|protein_coding|	0	0	0	0	0	0	0	0	0	0	0	0	0	0	1	0
ENSMUST00000017488.4|ENSMUSG00000017344.4|OTTMUSG00000000143.2|OTTMUST00000000458.1|Vtn-201|Vtn|1744|protein_coding|	584	333	595	487	536	530	737	426	551	664	556	757	477	765	771	610
ENSMUST00000017530.3|ENSMUSG00000017386.10|OTTMUSG00000000106.1|OTTMUST00000000360.1|Traf4-201|Traf4|2078|protein_coding|	141	116	168	107	177	130	179	156	123	186	109	135	134	140	142	152
ENSMUST00000017534.14|ENSMUSG00000017390.15|OTTMUSG00000000108.2|OTTMUST00000000365.1|Aldoc-201|Aldoc|2786|protein_coding|	3354	2357	2915	2113	2844	3650	3667	2949	2955	3079	3017	2740	3115	3036	3499	3329
ENSMUST00000017544.8|ENSMUSG00000017400.10|OTTMUSG00000002905.3|OTTMUST00000005951.1|Stac2-201|Stac2|3050|protein_coding|	1671	1736	1030	1667	1000	1564	992	866	1651	1249	1834	1589	1492	2258	2038	1021
ENSMUST00000017548.6|ENSMUSG00000017404.12|OTTMUSG00000002909.1|OTTMUST00000005956.1|Rpl19-201|Rpl19|751|protein_coding|	3939	3239	3649	3316	4109	5009	4760	4279	3712	3847	4134	3169	3757	4184	4411	4465
ENSMUST00000017549.12|ENSMUSG00000017405.14|OTTMUSG00000000109.3|OTTMUST00000000369.1|Nek8-201|Nek8|2809|protein_coding|	74	38	64	30	57	46	36	56	48	57	62	49	36	75	47	38
ENSMUST00000017552.12|ENSMUSG00000020882.17|OTTMUSG00000002912.1|OTTMUST00000005964.1|Cacnb1-201|Cacnb1|3396|protein_coding|	3746	3422	3504	2892	3587	3672	4162	3188	3420	3747	3433	4016	3200	4294	4369	3893
ENSMUST00000017561.14|ENSMUSG00000017417.14|OTTMUSG00000002911.1|OTTMUST00000005960.1|Plxdc1-201|Plxdc1|2881|protein_coding|	411	374	284	420	319	333	301	254	453	339	457	512	377	533	581	313
ENSMUST00000017562.12|ENSMUSG00000017418.14|OTTMUSG00000011387.5|OTTMUST00000026652.2|Arl5b-201|Arl5b|6933|protein_coding|	0	64	30	45	0	0	25	0	0	0	27	21	0	26	34	68
ENSMUST00000017567.13|ENSMUSG00000017421.18|OTTMUSG00000000221.4|OTTMUST00000000654.1|Zfp207-201|Zfp207|2245|protein_coding|	711	438	485	432	414	562	582	369	498	599	454	599	484	661	625	511
ENSMUST00000017572.13|ENSMUSG00000017428.16|OTTMUSG00000000212.5|OTTMUST00000000625.2|Psmd11-201|Psmd11|2848|protein_coding|	2065	1594	1973	1690	1850	2028	2276	1797	1791	2000	1737	1958	1508	2235	2177	1882
ENSMUST00000017576.10|ENSMUSG00000025576.17|OTTMUSG00000003975.6|OTTMUST00000008832.1|Rbfox3-201|Rbfox3|3150|protein_coding|	279	245	302	300	226	303	308	277	225	246	292	360	269	302	333	286
ENSMUST00000017590.8|ENSMUSG00000017446.14|OTTMUSG00000003980.5|OTTMUST00000008842.1|C1qtnf1-201|C1qtnf1|2532|protein_coding|	0	191	290	140	127	149	223	171	199	119	53	243	156	98	98	110
ENSMUST00000017597.4|ENSMUSG00000017453.4|OTTMUSG00000000072.1|OTTMUST00000000214.1|Pipox-201|Pipox|1998|protein_coding|	15	14	20	8	25	16	13	24	8	35	8	2	10	12	14	15
ENSMUST00000017604.9|ENSMUSG00000006519.11|OTTMUSG00000061846.1|OTTMUST00000150909.1|Cyba-201|Cyba|744|protein_coding|	61	44	54	43	53	64	67	60	37	56	48	58	42	73	51	56
ENSMUST00000017610.9|ENSMUSG00000017466.9|OTTMUSG00000003883.2|OTTMUST00000008565.1|Timp2-201|Timp2|3709|protein_coding|	16926	12647	19884	12065	17615	19313	19160	17135	11618	17991	13030	15635	15545	18208	16215	17723
ENSMUST00000017620.9|ENSMUSG00000025575.14|OTTMUSG00000003887.3|OTTMUST00000008576.1|Cant1-201|Cant1|4182|protein_coding|	542	399	574	548	574	651	541	488	452	583	478	619	425	669	592	559
ENSMUST00000017622.11|ENSMUSG00000017478.15|OTTMUSG00000042176.5|OTTMUST00000110711.2|Zc3h18-201|Zc3h18|3810|protein_coding|	61	47	83	30	31	86	0	0	54	63	57	76	54	41	45	44
ENSMUST00000017629.11|ENSMUSG00000017485.11|OTTMUSG00000035016.4|OTTMUST00000089034.2|Top2b-201|Top2b|10335|protein_coding|	4076	3548	4179	3446	4027	4381	4860	3912	3712	4312	3879	4460	3786	4981	4896	4113
ENSMUST00000017637.12|ENSMUSG00000017493.12|OTTMUSG00000006441.5|OTTMUST00000014712.2|Igfbp4-201|Igfbp4|3831|protein_coding|	1322	1077	885	686	952	981	1051	781	883	1188	1059	1099	729	1351	1310	1028
ENSMUST00000017692.14|ENSMUSG00000017548.15|OTTMUSG00000000192.3|OTTMUST00000000571.1|Suz12-201|Suz12|4373|protein_coding|	1404	1132	1442	1031	1333	1417	1487	1141	1154	1495	1251	1371	1352	1652	1674	1290
ENSMUST00000017694.6|ENSMUSG00000017550.14|OTTMUSG00000000189.2|-|Atad5-201|Atad5|7272|protein_coding|	89	49	191	101	211	175	131	145	198	74	91	129	190	131	212	114
ENSMUST00000017732.2|ENSMUSG00000017588.2|OTTMUSG00000006439.1|OTTMUST00000014705.1|Krt27-201|Krt27|1550|protein_coding|	1	0	3	0	0	0	0	0	0	0	0	0	0	0	0	0
ENSMUST00000017741.3|ENSMUSG00000020912.4|OTTMUSG00000004989.1|OTTMUST00000011067.1|Krt12-201|Krt12|1852|protein_coding|	147	132	94	119	86	123	192	129	184	122	218	142	71	154	186	86
ENSMUST00000017743.2|ENSMUSG00000035775.2|OTTMUSG00000004985.1|OTTMUST00000011063.1|Krt20-201|Krt20|1927|protein_coding|	39	28	38	52	27	39	50	32	39	37	44	73	31	41	59	34
ENSMUST00000017751.2|ENSMUSG00000017607.9|OTTMUSG00000006443.3|OTTMUST00000014719.2|Tns4-201|Tns4|4755|protein_coding|	7	3	6	5	5	8	4	9	1	6	1	1	4	5	1	4
ENSMUST00000017759.8|ENSMUSG00000017615.12|OTTMUSG00000000144.1|OTTMUST00000000463.1|Tnfaip1-201|Tnfaip1|3720|protein_coding|	719	498	656	484	535	684	665	559	654	691	442	639	690	733	770	643
ENSMUST00000017783.12|ENSMUSG00000017639.13|OTTMUSG00000000184.2|OTTMUST00000000553.1|Rab11fip4-201|Rab11fip4|7156|protein_coding|	13363	11892	11913	11727	11195	12763	13538	10749	11869	12167	12411	14472	11552	15006	14860	11517
ENSMUST00000017799.11|ENSMUSG00000017652.16|OTTMUSG00000016424.5|OTTMUST00000039545.1|Cd40-201|Cd40|2986|protein_coding|	15	6	16	12	10	14	8	10	15	19	10	15	8	19	21	8
ENSMUST00000017808.13|ENSMUSG00000017664.16|OTTMUSG00000001172.19|OTTMUST00000002296.17|Slc35c2-201|Slc35c2|1843|protein_coding|	0	0	23	0	0	0	0	0	0	0	0	0	0	0	0	0
ENSMUST00000017821.11|ENSMUSG00000017677.11|OTTMUSG00000000167.3|OTTMUST00000000511.1|Wsb1-201|Wsb1|2476|protein_coding|	203	243	310	213	282	287	220	200	227	317	203	335	218	371	257	301
ENSMUST00000017831.15|ENSMUSG00000017686.17|OTTMUSG00000000219.2|OTTMUST00000000644.1|Rhot1-201|Rhot1|3029|protein_coding|	803	566	838	552	589	736	857	701	732	925	694	1112	595	798	772	669
ENSMUST00000017836.7|ENSMUSG00000017692.8|OTTMUSG00000000214.1|OTTMUST00000000632.1|Rhbdl3-201|Rhbdl3|3736|protein_coding|	668	700	665	458	813	843	940	748	596	927	806	578	627	879	937	995
ENSMUST00000017839.2|ENSMUSG00000020707.6|OTTMUSG00000000220.1|OTTMUST00000000651.1|Rnf135-201|Rnf135|1984|protein_coding|	75	47	82	46	80	92	84	45	59	93	68	82	73	97	54	86
ENSMUST00000017841.3|ENSMUSG00000017697.3|OTTMUSG00000001154.4|OTTMUST00000002247.1|Ada-201|Ada|1688|protein_coding|	15	8	16	18	8	16	8	12	12	18	5	9	12	12	12	6
ENSMUST00000017851.3|ENSMUSG00000017707.9|OTTMUSG00000016123.4|OTTMUST00000038529.1|Serinc3-201|Serinc3|3683|protein_coding|	6808	5342	6182	5275	5168	5811	7080	4966	5724	6595	5558	7509	5571	7771	6952	5447
ENSMUST00000017859.9|ENSMUSG00000017715.11|OTTMUSG00000003736.3|OTTMUST00000076358.1|Pgs1-201|Pgs1|2197|nonsense_mediated_decay|	976	847	960	686	750	909	850	774	903	1016	754	1129	870	1057	850	596
ENSMUST00000017864.2|ENSMUSG00000017720.2|OTTMUSG00000001090.2|OTTMUST00000002143.2|Trp53tg5-201|Trp53tg5|934|protein_coding|	3	3	3	5	2	2	6	1	1	5	5	3	2	11	3	4
ENSMUST00000017867.9|ENSMUSG00000017723.11|OTTMUSG00000001093.3|OTTMUST00000002149.2|Wfdc2-201|Wfdc2|849|protein_coding|	0	0	0	1	2	0	0	37	0	0	0	0	0	0	0	1
ENSMUST00000017868.6|ENSMUSG00000017724.14|OTTMUSG00000002089.1|OTTMUST00000004229.1|Etv4-201|Etv4|2395|protein_coding|	77	99	25	70	60	60	103	81	59	74	68	120	37	56	48	102
ENSMUST00000017878.2|ENSMUSG00000017734.15|OTTMUSG00000001091.6|OTTMUST00000038963.1|Dbndd2-201|Dbndd2|1338|protein_coding|	145	187	194	168	161	123	135	115	262	239	166	185	204	215	196	117
ENSMUST00000017881.2|ENSMUSG00000017737.2|OTTMUSG00000001184.3|OTTMUST00000002322.2|Mmp9-201|Mmp9|3175|protein_coding|	37	33	44	29	43	30	25	42	26	35	26	30	37	29	24	24
ENSMUST00000017891.13|ENSMUSG00000017747.13|OTTMUSG00000002122.2|OTTMUST00000004301.1|Ghdc-201|Ghdc|2462|protein_coding|	109	131	127	105	137	111	138	95	93	131	119	145	146	150	126	93
ENSMUST00000017900.8|ENSMUSG00000017756.9|OTTMUSG00000067622.1|OTTMUST00000163646.1|Slc12a7-201|Slc12a7|5142|protein_coding|	50	65	115	39	85	81	141	126	42	97	22	66	63	51	57	68
ENSMUST00000017908.2|ENSMUSG00000017764.2|OTTMUSG00000001107.2|OTTMUST00000002171.1|Zswim1-201|Zswim1|2705|protein_coding|	569	469	601	484	532	572	641	540	444	589	500	650	553	642	607	569
ENSMUST00000017911.3|ENSMUSG00000017767.3|OTTMUSG00000001108.3|OTTMUST00000002173.3|Spata25-201|Spata25|786|protein_coding|	2	2	0	1	2	8	1	5	6	3	2	2	3	6	3	1
ENSMUST00000017920.13|ENSMUSG00000017776.15|OTTMUSG00000006211.3|OTTMUST00000014007.2|Crk-201|Crk|3642|protein_coding|	3772	2891	3285	2512	3030	3384	3618	2711	2842	3754	3026	3839	3115	4142	3735	2951
ENSMUST00000017922.8|ENSMUSG00000017778.14|OTTMUSG00000032917.2|OTTMUST00000082046.1|Cox7c-201|Cox7c|315|processed_transcript|	34	14	23	12	19	28	41	22	22	24	19	18	18	27	18	11
ENSMUST00000017945.14|ENSMUSG00000017801.15|OTTMUSG00000002688.3|OTTMUST00000005288.2|Mlx-201|Mlx|1965|protein_coding|	133	96	137	52	91	97	119	103	56	114	86	110	55	163	126	114
ENSMUST00000017946.5|ENSMUSG00000017802.14|OTTMUSG00000002686.2|OTTMUST00000005284.2|Retreg3-201|Retreg3|3165|protein_coding|	1295	1109	1192	1014	1088	1234	1256	910	1037	1283	1134	1387	1072	1533	1234	1016
ENSMUST00000017961.10|ENSMUSG00000017817.11|OTTMUSG00000001147.1|OTTMUST00000002237.1|Jph2-201|Jph2|4211|protein_coding|	36	0	5	0	0	41	0	0	0	0	43	34	38	0	0	0
ENSMUST00000017974.12|ENSMUSG00000017830.15|OTTMUSG00000002055.1|OTTMUST00000004170.1|Dhx58-201|Dhx58|2412|protein_coding|	24	12	8	7	4	13	11	5	7	16	14	7	13	21	21	6
ENSMUST00000017975.6|ENSMUSG00000017831.8|OTTMUSG00000072248.1|OTTMUST00000174777.1|Rab5a-201|Rab5a|2366|protein_coding|	4050	3045	3350	3086	3175	3489	3936	3121	3130	3789	3219	4104	3293	4645	4134	3341
ENSMUST00000017976.2|ENSMUSG00000017832.2|OTTMUSG00000002057.1|OTTMUST00000004180.1|Hspb9-201|Hspb9|652|protein_coding|	0	0	0	0	0	0	1	0	3	0	1	0	0	0	3	5
ENSMUST00000017981.9|ENSMUSG00000017837.12|OTTMUSG00000002025.2|OTTMUST00000004105.1|Nkiras2-201|Nkiras2|2097|protein_coding|	208	160	164	126	134	136	128	115	137	174	114	163	149	184	158	153
ENSMUST00000018002.12|ENSMUSG00000017858.12|OTTMUSG00000001063.9|OTTMUST00000002107.1|Ift52-201|Ift52|2248|protein_coding|	633	512	512	487	493	610	601	534	577	600	529	653	578	665	682	532
ENSMUST00000018005.9|ENSMUSG00000017861.11|OTTMUSG00000001166.7|OTTMUST00000002262.2|Mybl2-201|Mybl2|3651|protein_coding|	6	5	19	7	15	11	10	6	2	17	3	2	8	4	3	7
ENSMUST00000018012.13|ENSMUSG00000017868.16|OTTMUSG00000001152.3|OTTMUST00000002245.1|Sgk2-201|Sgk2|2693|protein_coding|	25	31	17	29	16	0	6	11	23	40	21	17	23	24	33	0
ENSMUST00000018050.13|ENSMUSG00000039671.18|OTTMUSG00000001126.5|OTTMUST00000038579.1|Zmynd8-201|Zmynd8|4130|protein_coding|	84	136	227	166	179	232	250	280	195	125	154	136	154	127	210	195
ENSMUST00000018061.6|ENSMUSG00000021342.14|OTTMUSG00000000731.2|OTTMUST00000001375.2|Prl-201|Prl|886|protein_coding|	0	0	0	0	0	0	0	0	0	0	0	0	0	0	0	0
ENSMUST00000018066.12|ENSMUSG00000017922.14|OTTMUSG00000000629.2|OTTMUST00000001233.1|Prl3c1-201|Prl3c1|823|protein_coding|	0	0	0	0	0	0	0	0	0	0	0	0	0	0	0	0
ENSMUST00000018087.12|ENSMUSG00000017943.15|OTTMUSG00000001073.2|OTTMUST00000002126.1|Gdap1l1-201|Gdap1l1|2220|protein_coding|	833	754	764	776	650	731	862	808	639	735	803	682	602	941	750	757
ENSMUST00000018094.12|ENSMUSG00000017950.16|OTTMUSG00000001071.3|-|Hnf4a-201|Hnf4a|4356|protein_coding|	0	0	0	0	0	0	0	0	0	0	0	0	0	0	0	0
ENSMUST00000018113.7|ENSMUSG00000017969.13|OTTMUSG00000001169.2|OTTMUST00000002269.2|Ptgis-201|Ptgis|2107|protein_coding|	23	29	12	20	11	24	24	23	16	23	25	41	20	24	34	8
ENSMUST00000018122.13|ENSMUSG00000017978.18|OTTMUSG00000022856.9|OTTMUST00000055054.1|Cadps2-201|Cadps2|4723|protein_coding|	380	531	441	1078	1287	819	1056	721	19	285	273	25	503	887	1398	873
ENSMUST00000018143.15|ENSMUSG00000017999.16|OTTMUSG00000001151.4|OTTMUST00000002243.2|Ddx27-201|Ddx27|2714|protein_coding|	432	331	418	304	436	489	504	478	344	455	353	439	379	478	470	447
ENSMUST00000018156.11|ENSMUSG00000018012.11|OTTMUSG00000004093.2|OTTMUST00000009207.1|Rac3-201|Rac3|1076|protein_coding|	230	273	254	196	209	265	245	199	212	205	203	291	210	304	225	212
ENSMUST00000018184.9|ENSMUSG00000018040.9|OTTMUSG00000035729.5|OTTMUST00000091348.1|Rrp7a-201|Rrp7a|4363|protein_coding|	2504	2057	2056	1664	2054	2391	2413	1991	2037	2394	2245	2218	2241	2581	2525	2099
ENSMUST00000018186.15|ENSMUSG00000018042.18|OTTMUSG00000030694.6|OTTMUST00000075994.1|Cyb5r3-201|Cyb5r3|2422|protein_coding|	644	509	685	557	641	763	760	752	536	638	489	591	559	719	851	730
ENSMUST00000018212.12|ENSMUSG00000018068.13|OTTMUSG00000001206.4|OTTMUST00000002408.1|Ints2-201|Ints2|5906|protein_coding|	498	335	465	376	473	629	524	383	423	538	437	520	424	664	652	579
ENSMUST00000018246.5|ENSMUSG00000018102.5|OTTMUSG00000000566.2|OTTMUST00000001153.2|H2bc4-201|H2bc4|1156|protein_coding|	768	626	596	466	599	729	707	617	628	714	673	566	645	819	742	643
ENSMUST00000018274.9|ENSMUSG00000025162.18|OTTMUSG00000004159.4|OTTMUST00000009420.1|Csnk1d-201|Csnk1d|3675|protein_coding|	1129	834	1342	1111	1008	1257	1253	1054	1097	1173	925	1264	1051	1520	1054	1303
ENSMUST00000018287.9|ENSMUSG00000018143.10|OTTMUSG00000025256.1|OTTMUST00000062176.1|Mafk-201|Mafk|2849|protein_coding|	267	241	282	179	308	284	265	260	207	304	254	210	236	240	272	309
ENSMUST00000018295.13|ENSMUSG00000068206.13|OTTMUSG00000036025.3|OTTMUST00000092449.1|Pick1-201|Pick1|1977|protein_coding|	515	420	430	459	550	484	637	498	436	483	445	496	448	648	541	456
ENSMUST00000018304.6|ENSMUSG00000018160.15|OTTMUSG00000002636.1|OTTMUST00000005144.1|Med1-201|Med1|5845|protein_coding|	154	99	116	142	0	82	155	294	25	93	83	28	44	212	119	239
ENSMUST00000018311.4|ENSMUSG00000018167.10|OTTMUSG00000002712.1|OTTMUST00000005368.1|Stard3-201|Stard3|2070|protein_coding|	449	428	438	277	376	421	439	348	365	454	379	500	354	471	462	356
ENSMUST00000018313.5|ENSMUSG00000018169.12|OTTMUSG00000021012.2|OTTMUST00000049672.2|Mfng-201|Mfng|1865|protein_coding|	49	34	43	38	41	64	50	39	29	55	39	50	52	58	50	51
ENSMUST00000018315.9|ENSMUSG00000018171.9|OTTMUSG00000001205.2|OTTMUST00000002400.1|Vmp1-201|Vmp1|2787|protein_coding|	2056	1897	1631	1338	1480	1697	1750	1295	1660	2083	1858	1907	1722	2329	1954	1461
ENSMUST00000018333.12|ENSMUSG00000018189.12|OTTMUSG00000049324.2|OTTMUST00000125749.1|Uchl5-201|Uchl5|1845|protein_coding|	231	139	195	216	201	263	342	261	270	240	228	279	236	302	298	182
ENSMUST00000018337.8|ENSMUSG00000026361.9|OTTMUSG00000030974.4|OTTMUST00000076702.3|Cdc73-201|Cdc73|11586|protein_coding|	2183	1747	2199	1862	1899	2382	2396	1751	1792	2388	1648	2642	2141	2718	2740	1957
ENSMUST00000018343.9|ENSMUSG00000018199.9|OTTMUSG00000021864.1|OTTMUST00000051884.1|Ro60-201|Ro60|4335|retained_intron|	43	61	50	29	58	54	58	38	47	39	21	29	91	53	72	43
ENSMUST00000018353.13|ENSMUSG00000018209.15|OTTMUSG00000001179.3|OTTMUST00000002310.2|Stk4-201|Stk4|5232|protein_coding|	1644	1297	1526	1226	1369	1674	1658	1343	1187	1611	1364	1622	1427	1651	1708	1483
ENSMUST00000018355.10|ENSMUSG00000018211.13|OTTMUSG00000001082.3|OTTMUST00000038730.2|Wfdc15b-201|Wfdc15b|510|protein_coding|	0	0	0	0	0	0	0	0	0	0	0	0	0	0	0	0
ENSMUST00000018361.9|ENSMUSG00000018217.12|OTTMUSG00000005884.1|OTTMUST00000013101.1|Pmp22-201|Pmp22|1800|protein_coding|	216	210	222	233	197	210	272	200	257	241	251	225	205	220	255	212
ENSMUST00000018382.6|ENSMUSG00000018238.6|OTTMUSG00000000055.2|OTTMUST00000000144.1|Gdf9-201|Gdf9|1793|protein_coding|	8	15	9	5	9	16	17	13	6	26	10	10	9	10	13	13
ENSMUST00000018383.9|ENSMUSG00000018239.9|OTTMUSG00000000050.2|OTTMUST00000000133.1|Zcchc10-201|Zcchc10|1267|protein_coding|	186	137	134	127	168	171	157	120	141	159	134	169	128	196	190	160
ENSMUST00000018389.4|ENSMUSG00000021346.14|OTTMUSG00000000644.2|OTTMUST00000165309.1|Prl8a8-201|Prl8a8|927|protein_coding|	0	0	0	0	0	0	0	0	0	0	0	0	0	0	0	0
ENSMUST00000018392.8|ENSMUSG00000021345.16|OTTMUSG00000000635.2|OTTMUST00000165307.1|Prl8a6-201|Prl8a6|900|protein_coding|	0	0	0	0	0	0	0	0	0	0	0	0	0	0	0	0
ENSMUST00000018399.2|ENSMUSG00000035592.2|OTTMUSG00000002183.1|OTTMUST00000004403.1|Krt33a-201|Krt33a|1683|protein_coding|	2	0	1	0	0	0	1	0	0	0	0	0	0	0	0	0
ENSMUST00000018403.7|ENSMUSG00000018259.13|OTTMUSG00000000640.2|OTTMUST00000165305.1|Prl8a2-201|Prl8a2|939|protein_coding|	0	0	0	0	0	0	0	0	0	0	0	0	0	0	0	0
ENSMUST00000018407.9|ENSMUSG00000018263.11|OTTMUSG00000056236.2|OTTMUST00000138983.1|Tbx5-201|Tbx5|3942|protein_coding|	5	11	12	9	17	12	5	3	3	12	7	8	8	7	16	11
ENSMUST00000018429.11|ENSMUSG00000020828.13|OTTMUSG00000006051.4|OTTMUST00000013631.1|Pld2-201|Pld2|3659|protein_coding|	429	309	437	317	378	358	429	359	395	474	396	392	379	361	411	369
ENSMUST00000018430.6|ENSMUSG00000018286.6|OTTMUSG00000006054.1|OTTMUST00000013639.1|Psmb6-201|Psmb6|798|protein_coding|	1262	1058	998	764	1063	1165	1206	907	1044	1221	1098	1139	1123	1417	1330	999
ENSMUST00000018431.12|ENSMUSG00000018287.12|OTTMUSG00000006070.2|OTTMUST00000013687.1|Spag7-201|Spag7|1159|protein_coding|	595	504	697	675	685	837	909	836	550	588	670	533	618	723	772	767
ENSMUST00000018437.2|ENSMUSG00000018293.4|OTTMUSG00000006068.2|OTTMUST00000013681.1|Pfn1-201|Pfn1|861|protein_coding|	1910	1601	1773	1654	1795	2081	2130	1667	1612	1760	1785	1773	1703	2086	2050	1713
ENSMUST00000018449.10|ENSMUSG00000020850.14|OTTMUSG00000006208.10|OTTMUST00000014003.2|Prpf8-201|Prpf8|7442|protein_coding|	3871	5386	6040	4209	5843	4831	4824	2838	3138	5829	4781	6011	4321	5250	5145	3298
ENSMUST00000018466.3|ENSMUSG00000018322.10|OTTMUSG00000016136.1|OTTMUST00000038588.1|Tomm34-201|Tomm34|2302|protein_coding|	629	467	499	434	408	491	531	418	450	431	435	469	455	626	682	541
ENSMUST00000018470.9|ENSMUSG00000018326.9|OTTMUSG00000016138.2|OTTMUST00000038595.1|Ywhab-201|Ywhab|3013|protein_coding|	17482	14729	15361	12808	14067	16122	17122	13270	14153	16238	14067	17849	14675	19704	17394	14102
ENSMUST00000018476.13|ENSMUSG00000022329.15|OTTMUSG00000032792.2|OTTMUST00000081660.1|Stk3-201|Stk3|2914|protein_coding|	632	382	518	441	597	758	681	590	406	612	466	519	557	600	468	615
ENSMUST00000018478.10|ENSMUSG00000018334.18|OTTMUSG00000000155.6|OTTMUST00000000478.1|Ksr1-201|Ksr1|5495|protein_coding|	1209	1210	1070	982	1137	1225	1287	1214	1108	1232	1073	1105	989	1412	1575	1415
ENSMUST00000018482.12|ENSMUSG00000020400.17|OTTMUSG00000006334.8|OTTMUST00000014391.2|Tnip1-201|Tnip1|2810|protein_coding|	0	0	0	0	0	0	0	0	0	0	0	0	0	0	0	0
ENSMUST00000018485.3|ENSMUSG00000018341.12|OTTMUSG00000029293.1|OTTMUST00000072591.1|Il12rb2-201|Il12rb2|2998|protein_coding|	0	4	0	0	4	0	0	0	8	19	0	8	4	0	6	0
ENSMUST00000018491.7|ENSMUSG00000018347.16|OTTMUSG00000005906.2|OTTMUST00000013149.2|Zkscan6-201|Zkscan6|2302|protein_coding|	0	29	19	29	54	58	0	29	36	45	57	29	47	51	117	43
ENSMUST00000018506.12|ENSMUSG00000018362.14|OTTMUSG00000003580.4|OTTMUST00000007708.2|Kpna2-201|Kpna2|2054|protein_coding|	642	495	594	543	552	593	673	580	588	661	512	671	602	855	645	568
ENSMUST00000018516.10|ENSMUSG00000018372.13|OTTMUSG00000003582.2|OTTMUST00000007715.1|Cep95-201|Cep95|2696|protein_coding|	66	51	44	55	84	58	71	79	52	90	67	77	75	59	84	72
ENSMUST00000018521.10|ENSMUSG00000018377.10|OTTMUSG00000001479.1|OTTMUST00000002924.1|Vezf1-201|Vezf1|4583|protein_coding|	1017	727	1097	951	986	1189	1154	1040	963	1248	924	1202	1007	1248	1309	1067
ENSMUST00000018522.12|ENSMUSG00000018378.13|OTTMUSG00000001478.3|OTTMUST00000002918.3|Cuedc1-201|Cuedc1|3180|protein_coding|	603	415	631	463	644	624	658	520	443	530	420	432	504	603	551	610
ENSMUST00000018531.11|ENSMUSG00000018387.12|OTTMUSG00000005639.3|OTTMUST00000071556.1|Shroom1-201|Shroom1|2630|protein_coding|	11	45	23	19	12	0	42	10	3	0	0	35	19	20	45	23
ENSMUST00000018544.11|ENSMUSG00000020486.19|OTTMUSG00000001264.8|OTTMUST00000002519.2|Septin4-201|Septin4|1726|protein_coding|	251	315	279	247	240	307	351	181	310	366	317	320	278	273	342	245
ENSMUST00000018547.8|ENSMUSG00000020530.14|OTTMUSG00000001025.4|OTTMUST00000002038.2|Ggnbp2-201|Ggnbp2|2478|protein_coding|	198	119	162	193	244	256	277	143	161	125	208	181	178	194	224	244
ENSMUST00000018549.7|ENSMUSG00000018405.7|OTTMUSG00000007585.2|OTTMUST00000017422.2|Mrm1-201|Mrm1|2477|protein_coding|	309	282	224	238	185	254	248	193	235	217	233	308	221	328	262	203
ENSMUST00000018556.10|ENSMUSG00000018412.16|OTTMUSG00000003147.3|OTTMUST00000006496.1|Kansl1-201|Kansl1|5061|protein_coding|	1811	1099	1413	1519	1294	1706	1645	1411	1497	1812	1696	1992	1480	2124	1944	1523
ENSMUST00000018561.13|ENSMUSG00000018417.14|OTTMUSG00000016470.4|OTTMUST00000039700.1|Myo1b-201|Myo1b|4767|protein_coding|	651	523	430	667	531	477	671	464	697	682	821	787	483	798	941	574
ENSMUST00000018568.3|ENSMUSG00000020537.9|OTTMUSG00000005817.1|OTTMUST00000012891.1|Drg2-201|Drg2|1788|protein_coding|	965	764	924	737	761	927	995	715	797	1031	783	1071	805	1171	975	822
ENSMUST00000018569.13|ENSMUSG00000018425.18|OTTMUSG00000001202.4|OTTMUST00000002396.3|Dhx40-201|Dhx40|3813|protein_coding|	883	697	914	587	856	947	960	716	803	964	750	863	791	927	965	824
ENSMUST00000018571.4|ENSMUSG00000018427.8|OTTMUSG00000001220.2|OTTMUST00000002443.1|Ypel2-201|Ypel2|4847|protein_coding|	2681	2343	2336	2430	2428	2680	3048	2010	2372	2554	2645	3245	2298	3475	3092	2532
ENSMUST00000018572.10|ENSMUSG00000018428.15|OTTMUSG00000001272.6|OTTMUST00000002533.1|Akap1-201|Akap1|3758|protein_coding|	884	725	873	769	672	981	878	695	821	1086	1087	1047	839	1039	1141	885
ENSMUST00000018577.7|ENSMUSG00000018433.14|OTTMUSG00000003633.1|-|Nol11-201|Nol11|3158|protein_coding|	883	682	679	536	687	668	705	675	622	848	711	740	633	946	984	681
ENSMUST00000018586.5|ENSMUSG00000018442.13|OTTMUSG00000006077.3|OTTMUST00000013722.2|Derl2-201|Derl2|629|nonsense_mediated_decay|	0	3	2	0	3	9	0	0	0	0	0	0	2	0	2	2
ENSMUST00000018593.9|ENSMUSG00000018449.12|OTTMUSG00000006076.3|OTTMUST00000013710.1|Rpain-201|Rpain|1100|protein_coding|	74	59	65	57	76	92	61	73	51	84	56	97	62	85	72	79
ENSMUST00000018610.6|ENSMUSG00000020826.9|OTTMUSG00000000146.4|OTTMUST00000000466.1|Nos2-201|Nos2|4192|protein_coding|	0	0	0	0	0	4	0	5	0	0	5	10	0	0	7	0
ENSMUST00000018614.2|ENSMUSG00000018470.8|OTTMUSG00000005965.1|OTTMUST00000013319.1|Kcnab3-201|Kcnab3|2538|protein_coding|	231	254	268	322	196	219	303	204	184	223	231	302	225	207	250	187
ENSMUST00000018623.3|ENSMUSG00000018479.12|OTTMUSG00000001030.1|OTTMUST00000002059.1|1700125H20Rik-201|1700125H20Rik|966|protein_coding|	0	0	0	0	0	0	0	0	0	0	0	0	0	0	2	0
ENSMUST00000018625.9|ENSMUSG00000018481.9|OTTMUSG00000001027.1|OTTMUST00000002056.1|Appbp2-201|Appbp2|6463|protein_coding|	4295	3391	4093	3534	3821	4233	4601	3685	3276	4380	3342	4762	3809	4923	4881	3900
ENSMUST00000018630.2|ENSMUSG00000018486.2|OTTMUSG00000003017.1|OTTMUST00000006192.1|Wnt9b-201|Wnt9b|4518|protein_coding|	2	0	0	1	0	1	2	2	2	2	2	5	0	2	3	0
ENSMUST00000018632.10|ENSMUSG00000057003.12|OTTMUSG00000005921.1|OTTMUST00000013183.1|Myh4-201|Myh4|6016|protein_coding|	0	0	0	0	0	0	0	0	0	0	0	0	0	10	0	0
ENSMUST00000018637.14|ENSMUSG00000056328.14|OTTMUSG00000005918.4|OTTMUST00000083449.2|Myh1-201|Myh1|5938|protein_coding|	5	4	7	10	4	8	5	18	5	2	3	6	5	9	9	9
ENSMUST00000018641.7|ENSMUSG00000033196.17|OTTMUSG00000005919.3|OTTMUST00000013179.2|Myh2-201|Myh2|6018|protein_coding|	14	0	1	0	14	20	18	31	0	15	18	0	21	20	0	18
ENSMUST00000018644.2|ENSMUSG00000018500.2|OTTMUSG00000005854.1|OTTMUST00000013020.1|Adora2b-201|Adora2b|1845|protein_coding|	56	60	85	68	74	66	79	81	74	107	73	72	75	86	85	58
ENSMUST00000018645.12|ENSMUSG00000018501.17|OTTMUSG00000005855.7|OTTMUST00000013021.1|Ncor1-201|Ncor1|9037|protein_coding|	3209	2390	3276	3674	3383	4000	4226	3798	2934	3091	2590	3416	3187	3944	4209	3697
ENSMUST00000018651.13|ENSMUSG00000018507.16|OTTMUSG00000005868.1|OTTMUST00000013064.1|Trpv2-201|Trpv2|2909|protein_coding|	234	214	110	200	168	151	150	210	138	288	219	174	142	343	201	136
ENSMUST00000018653.7|ENSMUSG00000018509.8|OTTMUSG00000005860.2|OTTMUST00000013042.1|Cenpv-201|Cenpv|1032|protein_coding|	266	212	243	138	262	260	293	183	221	242	208	220	212	216	212	213
ENSMUST00000018681.13|ENSMUSG00000018537.16|OTTMUSG00000002751.1|OTTMUST00000005465.1|Pcgf2-201|Pcgf2|1755|protein_coding|	51	50	86	39	40	79	63	48	46	53	48	31	47	64	60	56
ENSMUST00000018685.8|ENSMUSG00000018541.10|OTTMUSG00000002750.4|OTTMUST00000005462.1|Cwc25-201|Cwc25|3105|protein_coding|	416	334	388	349	405	464	461	400	349	440	327	362	361	439	426	416
ENSMUST00000018691.8|ENSMUSG00000018547.8|OTTMUSG00000002742.1|OTTMUST00000005447.1|Pip4k2b-201|Pip4k2b|5053|protein_coding|	6068	4694	5359	5085	5321	5658	6088	4822	5242	5656	5020	6745	5365	6677	6675	5256
ENSMUST00000018698.11|ENSMUSG00000018554.13|OTTMUSG00000006029.3|OTTMUST00000013542.2|Ybx2-201|Ybx2|1673|protein_coding|	16	0	7	29	22	20	10	13	3	7	13	6	9	17	11	12
ENSMUST00000018699.12|ENSMUSG00000020884.15|OTTMUSG00000006017.3|OTTMUST00000013486.1|Asgr1-201|Asgr1|1259|protein_coding|	0	0	0	0	0	0	0	0	0	0	0	0	0	0	0	0
ENSMUST00000018700.13|ENSMUSG00000020886.17|OTTMUSG00000006024.16|OTTMUST00000173606.1|Dlg4-201|Dlg4|2708|protein_coding|	7912	7758	6219	622	1721	149	390	488	5223	7668	4803	8120	5064	7614	5506	244
ENSMUST00000018710.12|ENSMUSG00000018566.14|OTTMUSG00000006028.4|OTTMUST00000013537.1|Slc2a4-201|Slc2a4|2524|protein_coding|	21	26	20	30	20	17	25	23	15	28	25	20	25	39	22	34
ENSMUST00000018711.14|ENSMUSG00000018567.14|OTTMUSG00000006020.2|OTTMUST00000013495.2|Gabarap-201|Gabarap|1351|protein_coding|	2517	1856	2215	1675	1972	2197	2443	2096	1997	2408	2014	2129	2109	2514	2263	1943
ENSMUST00000018713.12|ENSMUSG00000018569.12|OTTMUSG00000006019.6|OTTMUST00000013494.2|Cldn7-201|Cldn7|1335|protein_coding|	0	1	5	3	1	0	3	1	1	0	0	0	0	3	0	2
ENSMUST00000018714.12|ENSMUSG00000018570.17|OTTMUSG00000006031.5|OTTMUST00000013552.1|2810408A11Rik-201|2810408A11Rik|1485|protein_coding|	0	0	2	0	5	7	0	0	0	0	0	0	0	0	0	0
ENSMUST00000018716.9|ENSMUSG00000018572.10|OTTMUSG00000006021.5|OTTMUST00000013498.1|Phf23-201|Phf23|2006|protein_coding|	218	264	322	335	436	405	613	338	296	223	348	303	379	601	377	465
ENSMUST00000018718.7|ENSMUSG00000018574.14|OTTMUSG00000006027.2|OTTMUST00000013532.1|Acadvl-201|Acadvl|2020|protein_coding|	0	7	0	0	16	19	10	0	7	42	0	0	11	9	0	13
ENSMUST00000018719.3|ENSMUSG00000033987.16|OTTMUSG00000003882.12|OTTMUST00000153469.3|Dnah17-201|Dnah17|1361|processed_transcript|	21	32	26	37	38	51	36	45	29	51	19	29	33	39	51	34
ENSMUST00000018727.3|ENSMUSG00000018583.5|OTTMUSG00000005694.1|OTTMUST00000012673.1|G3bp1-201|G3bp1|6703|protein_coding|	2481	2001	2585	1884	2152	2474	2661	2113	1819	2541	2066	2699	2301	2735	2553	2248
ENSMUST00000018737.12|ENSMUSG00000018593.13|OTTMUSG00000005692.5|OTTMUST00000012666.2|Sparc-201|Sparc|2300|protein_coding|	2617	1601	3365	1992	3561	5130	3886	3715	2220	3723	2889	2519	4073	2961	3330	4058
ENSMUST00000018739.4|ENSMUSG00000018595.6|OTTMUSG00000018721.1|OTTMUST00000045027.1|Glra4-201|Glra4|1831|protein_coding|	0	12	22	11	9	13	6	0	8	11	15	9	22	6	11	18
ENSMUST00000018743.4|ENSMUSG00000018599.5|OTTMUSG00000007763.1|OTTMUST00000017730.1|Mief2-201|Mief2|2522|protein_coding|	334	223	324	235	296	312	309	253	247	327	266	341	247	339	269	290
ENSMUST00000018744.14|ENSMUSG00000020534.14|OTTMUSG00000007760.3|OTTMUST00000017725.2|Shmt1-201|Shmt1|2858|protein_coding|	24	42	53	39	52	47	64	49	68	41	59	48	31	45	66	54
ENSMUST00000018748.8|ENSMUSG00000018604.18|OTTMUSG00000029655.2|OTTMUST00000073569.1|Tbx3-201|Tbx3|4856|protein_coding|	14	0	0	20	25	12	18	0	0	16	23	25	0	33	41	26
ENSMUST00000018755.9|ENSMUSG00000020388.12|OTTMUSG00000005656.4|OTTMUST00000012586.2|Pdlim4-201|Pdlim4|1182|protein_coding|	124	112	151	108	124	137	162	134	110	180	112	122	147	131	125	146
ENSMUST00000018765.3|ENSMUSG00000005800.3|OTTMUSG00000062273.1|OTTMUST00000151902.1|Mmp8-201|Mmp8|2425|protein_coding|	0	0	1	0	0	0	0	0	0	0	0	0	0	0	0	0
ENSMUST00000018767.7|ENSMUSG00000018623.9|OTTMUSG00000033289.1|OTTMUST00000083491.1|Mmp7-201|Mmp7|1068|protein_coding|	0	0	0	0	0	0	0	0	0	0	0	0	0	0	0	0
ENSMUST00000018792.11|ENSMUSG00000018648.15|OTTMUSG00000000968.2|OTTMUST00000001897.1|Dusp14-201|Dusp14|1571|protein_coding|	85	73	54	36	103	69	92	29	34	65	49	145	126	89	81	86
ENSMUST00000018795.12|ENSMUSG00000018651.14|OTTMUSG00000000969.2|OTTMUST00000001901.1|Tada2a-201|Tada2a|2151|protein_coding|	561	456	492	438	503	547	624	497	417	586	489	562	425	671	573	506
ENSMUST00000018798.6|ENSMUSG00000018654.17|OTTMUSG00000005161.2|OTTMUST00000011535.1|Ikzf1-201|Ikzf1|1542|protein_coding|	21	10	0	0	17	8	15	5	17	11	0	0	7	0	1	7
ENSMUST00000018800.8|ENSMUSG00000061086.12|OTTMUSG00000003179.3|OTTMUST00000006578.1|Myl4-201|Myl4|879|protein_coding|	11	0	4	11	0	0	8	0	11	13	10	0	0	38	0	8
ENSMUST00000018803.11|ENSMUSG00000018659.12|OTTMUSG00000001731.1|OTTMUST00000003434.1|Pnpo-201|Pnpo|1994|protein_coding|	1043	976	875	814	815	940	1000	788	921	1147	883	892	982	1177	1096	814
ENSMUST00000018805.14|ENSMUSG00000018661.17|OTTMUSG00000003397.4|OTTMUST00000007130.2|Cog1-201|Cog1|3935|protein_coding|	1355	1164	1236	1160	1073	1243	1261	1019	1044	1226	1086	1420	1117	1523	1420	1189
ENSMUST00000018810.9|ENSMUSG00000018666.13|OTTMUSG00000001636.5|OTTMUST00000041585.1|Cbx1-201|Cbx1|1824|protein_coding|	18	12	11	10	18	23	12	10	6	23	3	28	18	28	22	21
ENSMUST00000018816.13|ENSMUSG00000018672.15|OTTMUSG00000001637.5|OTTMUST00000003223.1|Copz2-201|Copz2|930|protein_coding|	42	36	62	31	47	60	49	55	33	58	50	27	40	39	43	27
ENSMUST00000018821.8|ENSMUSG00000018677.9|OTTMUSG00000002817.3|OTTMUST00000005703.1|Slc25a39-201|Slc25a39|1685|protein_coding|	1053	866	1001	706	819	1068	943	1002	790	917	856	1004	890	1052	999	862
ENSMUST00000018841.2|ENSMUSG00000018697.14|OTTMUSG00000000987.1|OTTMUST00000001937.1|Aatf-201|Aatf|1822|protein_coding|	223	208	300	223	322	299	290	315	239	245	211	279	206	284	256	294
ENSMUST00000018842.13|ENSMUSG00000018698.15|OTTMUSG00000000972.8|OTTMUST00000001910.4|Lhx1-201|Lhx1|3846|protein_coding|	1	1	0	1	1	2	1	3	0	1	0	0	1	3	0	0
ENSMUST00000018851.13|ENSMUSG00000018707.13|OTTMUSG00000036080.2|OTTMUST00000092697.1|Dync1h1-201|Dync1h1|14342|protein_coding|	24343	24117	27247	28249	24259	26642	28394	22217	18466	23947	20190	35929	21700	31060	37695	26754
ENSMUST00000018871.7|ENSMUSG00000018727.19|OTTMUSG00000003849.3|OTTMUST00000008466.2|Cpsf4l-201|Cpsf4l|1235|protein_coding|	2	0	0	0	2	6	0	0	0	0	8	0	4	0	2	5
ENSMUST00000018875.12|ENSMUSG00000035152.14|OTTMUSG00000000915.4|OTTMUST00000001780.1|Ap2b1-201|Ap2b1|5625|protein_coding|	14129	13070	13012	11151	11276	12271	14036	10472	10294	12952	11128	15832	11377	17136	15637	11603
ENSMUST00000018877.8|ENSMUSG00000018733.10|OTTMUSG00000000912.5|OTTMUST00000001774.2|Pex12-201|Pex12|2729|protein_coding|	39	27	31	22	62	62	29	7	35	22	15	48	46	29	36	28
ENSMUST00000018880.13|ENSMUSG00000018736.14|OTTMUSG00000005956.1|OTTMUST00000013283.1|Ndel1-201|Ndel1|2382|protein_coding|	2055	1702	1705	1549	1573	1777	1777	1543	1708	1876	1764	2178	1699	2208	2034	1618
ENSMUST00000018884.5|ENSMUSG00000018740.14|OTTMUSG00000005953.1|OTTMUST00000013266.1|Slc25a35-201|Slc25a35|3648|protein_coding|	48	41	59	52	57	36	46	60	38	37	56	56	43	102	69	37
ENSMUST00000018887.14|ENSMUSG00000020900.15|OTTMUSG00000005955.5|OTTMUST00000013277.3|Myh10-201|Myh10|7667|protein_coding|	1184	988	1112	1146	945	1130	1306	1120	1198	1034	1160	910	950	1231	1342	1287
ENSMUST00000018896.13|ENSMUSG00000089669.7|OTTMUSG00000006001.1|OTTMUST00000013436.1|Tnfsf13-201|Tnfsf13|1407|protein_coding|	22	19	2	0	3	11	17	12	16	15	1	13	2	9	11	12
ENSMUST00000018905.11|ENSMUSG00000018761.14|OTTMUSG00000006008.7|OTTMUST00000013453.1|Mpdu1-201|Mpdu1|1321|protein_coding|	479	374	394	299	349	431	437	305	420	440	356	376	343	479	510	371
ENSMUST00000018909.3|ENSMUSG00000018765.5|OTTMUSG00000006005.1|OTTMUST00000013449.1|Fxr2-201|Fxr2|2951|protein_coding|	2790	2213	2628	2219	2638	2863	3046	2538	2319	2654	2410	2909	2460	3086	2957	2598
ENSMUST00000018914.2|ENSMUSG00000018770.9|OTTMUSG00000013287.1|OTTMUST00000032108.1|Atp5g3-201|Atp5g3|714|protein_coding|	2064	2005	1763	1450	1713	2036	2018	1374	1618	1884	1953	2000	1783	2252	1975	1568
ENSMUST00000018918.11|ENSMUSG00000018774.13|OTTMUSG00000006002.1|OTTMUST00000013438.1|Cd68-201|Cd68|1230|protein_coding|	112	67	116	107	120	117	163	144	130	114	147	131	132	149	124	141
ENSMUST00000018963.10|ENSMUSG00000018819.10|OTTMUSG00000018784.4|OTTMUST00000045178.1|Lsp1-201|Lsp1|1695|protein_coding|	0	5	0	0	0	0	16	14	4	28	0	1	3	0	0	5
ENSMUST00000018965.3|ENSMUSG00000018821.3|OTTMUSG00000034225.2|OTTMUST00000086901.1|Avpi1-201|Avpi1|1044|protein_coding|	235	209	215	158	211	224	283	228	224	223	260	215	191	257	262	185
ENSMUST00000018966.7|ENSMUSG00000018822.7|OTTMUSG00000021181.1|OTTMUST00000050175.1|Sfrp5-201|Sfrp5|1900|protein_coding|	10	14	16	30	14	29	21	66	17	33	33	36	30	18	53	29
ENSMUST00000018971.14|ENSMUSG00000053046.16|OTTMUSG00000036942.11|OTTMUST00000094910.2|Brsk2-201|Brsk2|4049|protein_coding|	856	766	940	880	649	944	1058	704	682	849	607	1205	759	1251	1194	993
ENSMUST00000018985.14|ENSMUSG00000018841.17|OTTMUSG00000000932.2|OTTMUST00000001822.2|Rad51d-201|Rad51d|3426|protein_coding|	303	165	177	182	176	219	265	174	269	257	254	248	217	310	272	220
ENSMUST00000018988.5|ENSMUSG00000018844.6|OTTMUSG00000000902.1|OTTMUST00000001754.1|Fndc8-201|Fndc8|2166|protein_coding|	12	15	13	9	17	12	5	11	11	8	15	16	7	20	10	23
ENSMUST00000018989.13|ENSMUSG00000018845.14|OTTMUSG00000000930.2|-|Unc45b-201|Unc45b|3549|protein_coding|	16	10	20	5	6	17	20	4	8	8	9	13	10	32	14	7
ENSMUST00000018990.7|ENSMUSG00000018846.8|OTTMUSG00000005412.1|OTTMUST00000012065.1|Pank3-201|Pank3|7376|protein_coding|	3554	2978	3215	2700	3003	3353	3526	2829	2999	3678	3123	3853	3229	4107	3744	2935
ENSMUST00000018992.3|ENSMUSG00000018848.4|OTTMUSG00000005415.2|OTTMUST00000012068.1|Rars-201|Rars|2109|protein_coding|	945	706	850	771	887	1024	1076	1013	768	824	860	783	863	1102	1029	905
ENSMUST00000018993.6|ENSMUSG00000018849.6|OTTMUSG00000005418.1|OTTMUST00000012073.1|Wwc1-201|Wwc1|4531|protein_coding|	3458	2712	3157	2728	3282	3622	3555	3345	2715	3323	3155	3120	2842	3694	3744	3194
ENSMUST00000019006.4|ENSMUSG00000018862.11|OTTMUSG00000003747.1|-|Otop3-201|Otop3|2422|protein_coding|	0	0	0	0	0	0	0	0	0	0	0	0	0	2	0	0
ENSMUST00000019012.3|ENSMUSG00000018868.4|OTTMUSG00000070623.1|OTTMUST00000170665.1|Pnpla5-201|Pnpla5|1694|protein_coding|	0	0	0	0	0	0	0	0	0	0	0	0	0	0	2	0
ENSMUST00000019026.9|ENSMUSG00000018882.12|OTTMUSG00000002519.3|OTTMUST00000004937.3|Mrpl45-201|Mrpl45|2431|protein_coding|	687	551	589	441	586	669	574	527	528	618	569	601	563	726	628	554
ENSMUST00000019037.9|ENSMUSG00000018893.15|OTTMUSG00000070644.1|OTTMUST00000170707.1|Mb-201|Mb|550|protein_coding|	0	0	0	0	0	2	0	0	0	1	0	2	0	0	0	3
ENSMUST00000019038.14|ENSMUSG00000059248.13|OTTMUSG00000003788.5|OTTMUST00000008319.1|Septin9-201|Septin9|3784|protein_coding|	770	766	947	609	811	829	868	598	595	895	642	947	741	878	680	742
ENSMUST00000019043.12|ENSMUSG00000018899.16|OTTMUSG00000005648.12|OTTMUST00000012564.1|Irf1-201|Irf1|2069|protein_coding|	39	28	72	7	38	47	8	0	44	17	27	35	32	19	38	19
ENSMUST00000019044.7|ENSMUSG00000018900.7|OTTMUSG00000005649.3|OTTMUST00000012569.1|Slc22a5-201|Slc22a5|3062|protein_coding|	181	136	199	140	158	185	178	143	146	217	151	175	129	209	172	143
ENSMUST00000019050.11|ENSMUSG00000018906.14|OTTMUSG00000005665.12|OTTMUST00000012599.1|P4ha2-201|P4ha2|2230|protein_coding|	69	78	60	29	83	48	80	65	44	93	46	72	55	67	82	67
ENSMUST00000019051.2|ENSMUSG00000018907.10|OTTMUSG00000006041.2|OTTMUST00000013598.2|Alox12e-201|Alox12e|2422|protein_coding|	2	9	10	14	11	5	11	6	4	11	10	20	19	10	17	5
ENSMUST00000019058.5|ENSMUSG00000018914.5|OTTMUSG00000005664.1|OTTMUST00000012597.1|Il3-201|Il3|629|protein_coding|	0	0	0	0	0	0	0	0	1	0	0	0	0	0	0	0
ENSMUST00000019060.5|ENSMUSG00000018916.5|OTTMUSG00000005663.1|OTTMUST00000012596.1|Csf2-201|Csf2|800|protein_coding|	0	2	1	0	1	0	0	0	0	0	0	0	0	0	0	2
ENSMUST00000019063.2|ENSMUSG00000018919.10|OTTMUSG00000006052.3|OTTMUST00000013636.2|Tm4sf5-201|Tm4sf5|1000|protein_coding|	3	3	3	3	3	9	7	11	1	3	4	0	3	4	0	7
ENSMUST00000019064.8|ENSMUSG00000018920.11|OTTMUSG00000006042.4|OTTMUST00000013602.1|Cxcl16-201|Cxcl16|2699|protein_coding|	8	11	7	9	7	28	18	23	22	18	6	25	14	21	22	13
ENSMUST00000019065.9|ENSMUSG00000018921.11|OTTMUSG00000006046.3|OTTMUST00000013612.1|Pelp1-201|Pelp1|3435|protein_coding|	1065	881	1022	938	958	1060	1097	946	797	1043	928	1068	878	1230	1059	997
ENSMUST00000019067.7|ENSMUSG00000018923.13|OTTMUSG00000006050.3|OTTMUST00000013628.1|Med11-201|Med11|902|protein_coding|	116	125	125	104	100	137	146	100	73	122	119	117	100	135	117	114
ENSMUST00000019068.6|ENSMUSG00000018924.6|OTTMUSG00000006044.1|OTTMUST00000013609.1|Alox15-201|Alox15|2409|protein_coding|	2	2	1	2	1	1	3	1	1	0	0	4	0	0	0	0
ENSMUST00000019069.3|ENSMUSG00000018925.3|OTTMUSG00000000990.1|OTTMUST00000001949.1|Heatr9-201|Heatr9|1875|protein_coding|	3	3	1	0	2	3	1	2	3	3	4	0	4	10	5	0
ENSMUST00000019071.3|ENSMUSG00000018927.3|OTTMUSG00000000995.1|OTTMUST00000001956.1|Ccl6-201|Ccl6|1440|protein_coding|	18	23	20	21	24	25	27	33	20	27	23	11	11	20	30	21
ENSMUST00000019074.3|ENSMUSG00000018930.3|OTTMUSG00000000993.1|OTTMUST00000001953.1|Ccl4-201|Ccl4|660|protein_coding|	2	0	0	1	0	0	1	3	0	1	0	0	1	1	0	0
ENSMUST00000019075.3|ENSMUSG00000018931.3|OTTMUSG00000005822.1|OTTMUST00000012916.1|Natd1-201|Natd1|4179|protein_coding|	297	225	278	223	231	319	336	287	246	311	221	357	232	275	355	256
ENSMUST00000019076.9|ENSMUSG00000018932.9|OTTMUSG00000006341.3|OTTMUST00000014413.2|Map2k3-201|Map2k3|2198|protein_coding|	149	150	142	109	126	145	158	117	104	170	115	178	114	164	168	113
ENSMUST00000019101.10|ENSMUSG00000000037.17|OTTMUSG00000019586.5|OTTMUST00000046917.1|Scml2-201|Scml2|4842|protein_coding|	0	0	17	20	7	10	18	18	7	0	6	15	2	4	14	0
ENSMUST00000019109.7|ENSMUSG00000018965.11|OTTMUSG00000016346.4|OTTMUST00000039297.2|Ywhah-201|Ywhah|1764|protein_coding|	18612	15687	15797	16013	14448	16946	18794	16009	14149	15137	14549	19949	14858	20475	19125	15394
ENSMUST00000019117.2|ENSMUSG00000018973.2|OTTMUSG00000001776.1|OTTMUST00000003560.1|Hoxb1-201|Hoxb1|2086|protein_coding|	34	23	37	30	24	33	19	12	38	22	25	47	29	52	40	32
ENSMUST00000019118.7|ENSMUSG00000018974.7|OTTMUSG00000054497.1|OTTMUST00000135131.1|Sart3-201|Sart3|4447|protein_coding|	869	788	877	770	908	951	1071	876	722	947	851	918	840	1138	1103	935
ENSMUST00000019128.14|ENSMUSG00000000568.15|OTTMUSG00000036763.5|OTTMUST00000094329.3|Hnrnpd-201|Hnrnpd|2000|protein_coding|	147	98	101	190	196	99	73	225	134	182	17	249	78	56	226	212
ENSMUST00000019130.7|ENSMUSG00000018986.10|OTTMUSG00000000919.3|OTTMUST00000001789.1|Slfn3-201|Slfn3|1816|protein_coding|	0	2	0	0	3	10	3	1	1	0	1	0	2	0	1	0
ENSMUST00000019133.10|ENSMUSG00000057897.14|OTTMUSG00000005105.2|OTTMUST00000011425.1|Camk2b-202|Camk2b|2223|protein_coding|	23	6	46	36	22	23	31	10	15	22	19	42	15	57	38	13
ENSMUST00000019135.13|ENSMUSG00000020740.13|OTTMUSG00000003472.5|OTTMUST00000007400.1|Gga3-201|Gga3|3816|protein_coding|	1401	1047	1301	1228	1241	1429	1567	1100	1150	1316	1167	1694	1264	1664	1526	1284
ENSMUST00000019143.8|ENSMUSG00000018999.14|OTTMUSG00000014770.2|OTTMUST00000035056.1|Slc35b4-201|Slc35b4|6253|protein_coding|	1656	1716	1300	1436	1346	1707	1576	1174	1462	1722	1612	1998	1503	2274	2170	1321
ENSMUST00000019169.7|ENSMUSG00000002395.14|OTTMUSG00000022213.6|OTTMUST00000052792.2|Use1-201|Use1|854|protein_coding|	393	422	455	400	441	471	486	472	448	503	471	303	396	413	478	368
ENSMUST00000019183.13|ENSMUSG00000019039.14|OTTMUSG00000050765.7|OTTMUST00000128674.3|Dalrd3-201|Dalrd3|1746|protein_coding|	1027	807	891	629	764	864	852	737	765	971	829	929	805	1111	986	759
ENSMUST00000019192.7|ENSMUSG00000024041.10|OTTMUSG00000069281.4|OTTMUST00000167561.2|Cryaa-201|Cryaa|1266|protein_coding|	0	0	0	0	0	0	0	0	0	0	0	0	0	0	0	0
ENSMUST00000019198.6|ENSMUSG00000019054.13|OTTMUSG00000023394.2|OTTMUST00000056794.1|Fis1-201|Fis1|786|protein_coding|	1071	1020	837	761	859	1000	928	806	944	995	983	995	974	1228	1060	837
ENSMUST00000019199.13|ENSMUSG00000019055.15|OTTMUSG00000010675.11|OTTMUST00000024908.2|Plod1-201|Plod1|3243|protein_coding|	313	256	270	226	292	345	310	287	271	358	305	325	321	351	306	259
ENSMUST00000019220.15|ENSMUSG00000030374.15|OTTMUSG00000024621.5|OTTMUST00000060525.2|Strn4-201|Strn4|3535|protein_coding|	3974	3187	3474	2544	2865	3012	3447	2851	2578	3284	2799	3815	2716	3823	3562	2860
ENSMUST00000019224.8|ENSMUSG00000019080.8|OTTMUSG00000071086.1|OTTMUST00000171956.1|Mfsd3-201|Mfsd3|2246|protein_coding|	121	110	92	76	96	73	88	59	98	97	91	125	76	102	104	75
ENSMUST00000019226.13|ENSMUSG00000019082.18|OTTMUSG00000016510.14|OTTMUST00000039893.5|Slc25a22-201|Slc25a22|2811|protein_coding|	1597	1245	1403	1564	1498	1687	1755	1597	1120	1254	1325	1484	1474	1850	1848	1567
ENSMUST00000019229.14|ENSMUSG00000006392.16|OTTMUSG00000008773.2|OTTMUST00000019927.1|Med8-201|Med8|1145|protein_coding|	275	218	187	124	180	187	229	173	163	202	188	200	174	232	239	145
ENSMUST00000019231.11|ENSMUSG00000019087.13|OTTMUSG00000017676.6|OTTMUST00000042874.3|Atp6ap1-201|Atp6ap1|2189|protein_coding|	9014	7017	7815	6501	6615	7555	8289	6785	7072	8265	6992	9346	7043	9831	8657	6833
ENSMUST00000019246.3|ENSMUSG00000019102.10|OTTMUSG00000005823.2|OTTMUST00000012918.1|Aldh3a1-201|Aldh3a1|1729|protein_coding|	0	0	0	0	0	0	8	0	0	7	0	0	0	0	0	0
ENSMUST00000019248.12|ENSMUSG00000030577.14|OTTMUSG00000049771.6|OTTMUST00000126799.1|Cd22-201|Cd22|3974|protein_coding|	0	3	3	5	2	6	2	4	0	5	0	5	0	1	0	0
ENSMUST00000019257.14|ENSMUSG00000000731.15|OTTMUSG00000034126.2|OTTMUST00000086351.1|Aire-201|Aire|1926|protein_coding|	0	0	0	0	0	0	0	0	0	0	0	0	0	0	0	0
ENSMUST00000019266.5|ENSMUSG00000019122.8|OTTMUSG00000000998.2|OTTMUST00000001961.2|Ccl9-201|Ccl9|3006|protein_coding|	32	17	36	28	34	59	39	26	26	57	33	35	33	34	39	37
ENSMUST00000019268.10|ENSMUSG00000019124.10|OTTMUSG00000024705.3|OTTMUST00000060806.1|Scrn1-201|Scrn1|4810|protein_coding|	8202	7363	7254	7092	6648	7173	7777	6012	7473	7663	7341	8782	7359	9882	9994	6839
ENSMUST00000019276.11|ENSMUSG00000019132.11|OTTMUSG00000000607.4|OTTMUST00000001205.3|BC005537-201|BC005537|5849|protein_coding|	6957	5817	6258	5514	5549	6579	6974	5300	5682	6439	5782	7180	5493	7994	7166	6015
ENSMUST00000019281.13|ENSMUSG00000027381.16|OTTMUSG00000015356.1|-|Bcl2l11-201|Bcl2l11|2490|protein_coding|	23	0	0	0	11	12	15	19	1	0	0	3	0	5	0	0
ENSMUST00000019283.9|ENSMUSG00000019139.10|OTTMUSG00000061446.1|-|Isyna1-201|Isyna1|1836|protein_coding|	487	438	536	376	511	569	557	482	436	587	539	493	500	546	667	475
ENSMUST00000019287.8|ENSMUSG00000019143.15|OTTMUSG00000033867.1|OTTMUST00000085355.1|Hars2-201|Hars2|2002|protein_coding|	129	117	133	87	86	149	138	117	105	77	117	59	128	102	129	66
ENSMUST00000019290.2|ENSMUSG00000019146.2|OTTMUSG00000016425.1|OTTMUST00000039555.1|Cacng2-201|Cacng2|5510|protein_coding|	1627	1312	1625	1741	1266	1694	1923	1487	1599	1443	1428	2139	1548	1741	1867	1563
ENSMUST00000019291.6|ENSMUSG00000030373.6|OTTMUSG00000043493.2|OTTMUST00000114048.2|Psg28-201|Psg28|1949|protein_coding|	1	1	0	1	0	0	0	0	2	0	0	0	0	0	1	0
ENSMUST00000019302.9|ENSMUSG00000019158.9|OTTMUSG00000060590.1|OTTMUST00000148224.1|Tmem160-201|Tmem160|815|protein_coding|	280	291	281	254	242	261	312	198	217	294	253	291	235	282	263	208
ENSMUST00000019317.11|ENSMUSG00000019173.11|OTTMUSG00000002056.2|OTTMUST00000004177.1|Rab5c-201|Rab5c|1967|protein_coding|	72	40	39	82	62	38	50	97	68	64	60	70	53	80	97	64
ENSMUST00000019323.10|ENSMUSG00000019179.10|OTTMUSG00000022781.4|OTTMUST00000054708.1|Mdh2-201|Mdh2|1456|protein_coding|	5662	4631	4841	4246	4785	5138	5392	4559	4926	5241	4952	5135	4839	6322	6178	4779
ENSMUST00000019333.9|ENSMUSG00000019189.13|OTTMUSG00000005471.2|OTTMUST00000012184.1|Rnf145-201|Rnf145|3570|protein_coding|	2737	2204	2533	2093	2418	2576	2942	2223	2315	2823	2515	2782	2358	2888	3032	2372
ENSMUST00000019354.10|ENSMUSG00000019210.10|OTTMUSG00000056828.2|OTTMUST00000140184.1|Atp6v1e1-201|Atp6v1e1|1312|protein_coding|	7879	6794	6172	5569	5617	6857	7048	5482	6756	6834	6777	7256	6347	8343	7892	5672
ENSMUST00000019362.14|ENSMUSG00000020888.16|OTTMUSG00000006016.4|OTTMUST00000013481.3|Dvl2-201|Dvl2|2968|protein_coding|	261	229	277	218	286	256	277	227	238	329	265	254	205	246	305	238
ENSMUST00000019374.13|ENSMUSG00000019230.14|OTTMUSG00000022572.7|OTTMUST00000054113.1|Lhx9-201|Lhx9|4937|protein_coding|	12	0	0	67	64	116	25	52	14	0	14	52	0	0	0	65
ENSMUST00000019378.7|ENSMUSG00000021245.15|OTTMUSG00000067336.1|OTTMUST00000163085.1|Mlh3-201|Mlh3|5463|protein_coding|	1007	767	757	686	1012	1001	1145	989	851	1086	860	1130	881	1182	1063	861
ENSMUST00000019379.8|ENSMUSG00000019235.9|OTTMUSG00000067306.2|OTTMUST00000163036.1|Rps6kl1-201|Rps6kl1|2304|protein_coding|	38	21	41	69	49	81	51	41	34	40	69	57	32	48	53	62
ENSMUST00000019382.16|ENSMUSG00000031708.17|OTTMUSG00000061574.4|OTTMUST00000150201.1|Tecr-201|Tecr|1158|protein_coding|	1579	1099	1787	1638	1762	1982	1860	2059	1507	1603	1505	1702	1413	1831	1732	1647
ENSMUST00000019386.9|ENSMUSG00000005251.15|OTTMUSG00000019977.2|OTTMUST00000047608.2|Ripk4-201|Ripk4|3591|protein_coding|	36	28	37	31	39	29	29	26	21	27	14	46	28	34	26	21
ENSMUST00000019405.3|ENSMUSG00000019261.3|OTTMUSG00000061603.1|OTTMUST00000150284.1|Map1s-201|Map1s|3314|protein_coding|	1776	1724	1678	1301	1665	1490	1761	1259	1396	1517	1565	1713	1462	1996	1831	1579
ENSMUST00000019422.5|ENSMUSG00000019278.5|OTTMUSG00000061883.2|OTTMUST00000151011.1|Dpep1-201|Dpep1|2236|protein_coding|	0	0	0	0	0	0	0	2	0	0	0	0	0	0	0	0
ENSMUST00000019426.4|ENSMUSG00000001804.9|OTTMUSG00000028141.1|OTTMUST00000069707.1|Dsg4-201|Dsg4|3478|protein_coding|	0	0	0	0	0	0	0	0	0	0	0	0	0	0	0	0
ENSMUST00000019439.8|ENSMUSG00000019295.8|OTTMUSG00000025080.3|OTTMUST00000061696.2|Tmem129-201|Tmem129|2828|protein_coding|	215	276	258	201	155	218	244	185	248	265	226	235	235	335	271	230
ENSMUST00000019441.8|ENSMUSG00000019297.9|OTTMUSG00000027854.3|OTTMUST00000068967.2|Nop9-201|Nop9|3694|protein_coding|	292	216	270	243	247	264	297	227	194	285	227	251	203	302	291	252
ENSMUST00000019443.14|ENSMUSG00000047098.18|OTTMUSG00000029026.3|OTTMUST00000072008.1|Rnf31-201|Rnf31|3485|protein_coding|	606	532	579	461	507	551	605	516	484	587	531	575	511	665	676	603
ENSMUST00000019445.5|ENSMUSG00000019301.5|OTTMUSG00000002687.1|OTTMUST00000005287.1|Hsd17b1-201|Hsd17b1|1339|protein_coding|	4	0	2	2	5	2	2	6	2	1	1	5	3	5	2	1
ENSMUST00000019447.14|ENSMUSG00000019303.14|OTTMUSG00000002691.2|OTTMUST00000005301.1|Psmc3ip-201|Psmc3ip|1291|protein_coding|	35	7	29	16	26	25	26	20	18	26	4	6	6	42	25	22
ENSMUST00000019456.4|ENSMUSG00000019312.10|OTTMUSG00000006361.3|OTTMUST00000014473.1|Grb7-201|Grb7|2397|protein_coding|	56	60	39	26	35	27	32	41	75	67	83	42	0	25	73	31
ENSMUST00000019464.7|ENSMUSG00000019320.14|OTTMUSG00000021039.1|OTTMUST00000049755.1|Noxo1-201|Noxo1|2238|protein_coding|	21	24	21	12	20	18	17	23	7	32	19	19	7	15	31	16
ENSMUST00000019469.2|ENSMUSG00000078650.2|OTTMUSG00000002811.1|OTTMUST00000005672.1|G6pc-201|G6pc|2414|protein_coding|	0	0	3	0	0	1	0	0	0	0	0	0	1	0	0	0
ENSMUST00000019470.13|ENSMUSG00000078652.9|OTTMUSG00000002795.2|OTTMUST00000005634.1|Psme3-201|Psme3|2664|protein_coding|	3074	2444	2711	2369	2568	2813	3066	2526	2458	2819	2698	3024	2596	3252	3145	2565
ENSMUST00000019482.7|ENSMUSG00000019338.13|OTTMUSG00000019659.5|OTTMUST00000047024.1|Zfp687-201|Zfp687|4632|protein_coding|	746	596	788	596	680	729	807	707	738	841	777	810	618	827	842	608
ENSMUST00000019503.13|ENSMUSG00000019359.14|OTTMUSG00000018299.5|OTTMUST00000044210.1|Gdpd2-201|Gdpd2|2495|protein_coding|	44	70	40	90	96	96	43	108	38	40	41	94	128	79	90	136
ENSMUST00000019506.8|ENSMUSG00000019362.8|OTTMUSG00000061279.1|OTTMUST00000149556.1|D8Ertd738e-201|D8Ertd738e|616|protein_coding|	409	384	346	341	374	506	468	429	357	396	354	353	405	437	401	410
ENSMUST00000019512.7|ENSMUSG00000019368.13|OTTMUSG00000005051.1|OTTMUST00000011246.1|Sec14l4-201|Sec14l4|2956|protein_coding|	10	7	7	1	16	4	15	12	5	16	8	4	5	8	8	8
ENSMUST00000019514.9|ENSMUSG00000019370.10|OTTMUSG00000022550.4|OTTMUST00000054012.2|Calm3-201|Calm3|2290|protein_coding|	38640	35456	30981	29295	29242	34580	35623	27506	29147	32049	32818	36348	30020	43596	37874	28857
ENSMUST00000019516.4|ENSMUSG00000075590.4|OTTMUSG00000069908.5|-|Nrbp2-201|Nrbp2|2495|protein_coding|	34	9	87	0	2	127	77	102	25	43	51	15	76	91	81	94
ENSMUST00000019517.9|ENSMUSG00000019373.11|OTTMUSG00000008091.3|OTTMUST00000018389.1|Cops3-201|Cops3|1646|protein_coding|	1240	1027	1119	956	1201	1228	1244	1070	1007	1295	1118	1212	1097	1488	1268	1091
ENSMUST00000019572.8|ENSMUSG00000059839.9|OTTMUSG00000042795.2|OTTMUST00000112555.2|Zfp874b-201|Zfp874b|3744|protein_coding|	276	273	303	261	290	303	315	244	223	321	290	327	263	345	337	278
ENSMUST00000019576.14|ENSMUSG00000005481.18|OTTMUSG00000026023.2|OTTMUST00000064230.1|Ddx39-201|Ddx39|1656|protein_coding|	49	36	40	51	39	108	80	60	57	64	64	68	92	67	33	0
ENSMUST00000019577.9|ENSMUSG00000019433.9|OTTMUSG00000061609.1|OTTMUST00000150312.1|Gipc1-201|Gipc1|1522|protein_coding|	1314	1092	1030	944	1029	1202	1243	981	915	1130	1056	1276	1000	1337	1169	946
ENSMUST00000019605.3|ENSMUSG00000019461.12|OTTMUSG00000006010.15|OTTMUST00000013464.1|Plscr3-201|Plscr3|1927|protein_coding|	24	61	58	33	67	55	52	20	54	22	43	54	43	110	44	12
ENSMUST00000019608.6|ENSMUSG00000019464.6|OTTMUSG00000025957.2|OTTMUST00000064025.2|Ptger1-201|Ptger1|4694|protein_coding|	25	22	29	14	15	41	33	22	15	30	29	36	23	32	36	32
ENSMUST00000019611.14|ENSMUSG00000019467.15|OTTMUSG00000064761.3|OTTMUST00000157698.1|Arhgef25-201|Arhgef25|2218|protein_coding|	0	22	16	0	25	6	5	15	0	24	0	22	48	48	17	0
ENSMUST00000019614.12|ENSMUSG00000019470.12|OTTMUSG00000034606.1|OTTMUST00000087802.1|Xab2-201|Xab2|2677|protein_coding|	855	658	841	636	780	764	844	745	681	861	713	754	745	873	953	750
ENSMUST00000019615.10|ENSMUSG00000019471.10|OTTMUSG00000063152.2|OTTMUST00000153749.2|Cdc37-201|Cdc37|7851|protein_coding|	1275	1242	1182	948	1130	1288	1276	922	1199	1268	1118	1332	1186	1612	1412	1111
ENSMUST00000019616.5|ENSMUSG00000032174.5|OTTMUSG00000063057.1|OTTMUST00000153473.1|Icam5-201|Icam5|2947|protein_coding|	7968	6875	7750	5439	8462	8198	9123	7276	5150	7992	6675	7561	6641	9185	8007	7997
ENSMUST00000019625.11|ENSMUSG00000055775.16|OTTMUSG00000005922.3|OTTMUST00000013184.1|Myh8-201|Myh8|6149|protein_coding|	9	24	24	22	27	44	36	31	11	15	22	6	7	31	14	47
ENSMUST00000019631.10|ENSMUSG00000019487.11|OTTMUSG00000068810.3|OTTMUST00000166376.1|Trip10-201|Trip10|2224|protein_coding|	29	35	21	29	25	42	23	59	30	40	9	38	27	25	32	31
ENSMUST00000019633.7|ENSMUSG00000019489.7|OTTMUSG00000072429.1|OTTMUST00000175213.1|Cd70-201|Cd70|842|protein_coding|	0	0	0	3	4	2	3	0	1	0	0	3	1	2	1	2
ENSMUST00000019638.14|ENSMUSG00000019494.14|OTTMUSG00000022638.2|OTTMUST00000054245.2|Cops6-201|Cops6|1787|protein_coding|	757	558	654	607	674	721	761	818	663	816	630	675	644	901	922	873
ENSMUST00000019649.3|ENSMUSG00000019505.7|OTTMUSG00000005857.3|OTTMUST00000013034.2|Ubb-201|Ubb|1499|protein_coding|	26460	22870	25886	21807	27710	30447	30350	26302	24409	25984	25474	25077	25628	30443	30593	27849
ENSMUST00000019660.10|ENSMUSG00000029729.12|OTTMUSG00000022628.2|OTTMUST00000054207.1|Zkscan1-201|Zkscan1|8261|protein_coding|	2005	1499	2003	1730	1981	2305	2278	1834	1549	2377	1845	2142	2060	2572	2453	2175
ENSMUST00000019662.10|ENSMUSG00000019518.11|OTTMUSG00000022671.5|OTTMUST00000054326.2|Ap4m1-201|Ap4m1|3479|protein_coding|	335	261	284	237	329	365	386	297	303	348	245	332	298	334	399	357
ENSMUST00000019677.11|ENSMUSG00000028708.16|OTTMUSG00000008696.2|OTTMUST00000019725.1|Mknk1-201|Mknk1|2543|protein_coding|	332	286	252	278	276	269	335	276	290	253	289	367	274	386	355	227
ENSMUST00000019679.11|ENSMUSG00000002343.11|OTTMUSG00000022201.2|OTTMUST00000052753.1|Armc6-201|Armc6|2263|protein_coding|	512	486	451	386	430	444	491	333	380	486	463	562	390	558	497	363
ENSMUST00000019683.10|ENSMUSG00000019539.11|OTTMUSG00000031713.3|OTTMUST00000078552.1|Rcn3-201|Rcn3|1462|protein_coding|	32	0	40	32	24	12	39	48	0	12	21	18	33	53	29	14
ENSMUST00000019684.12|ENSMUSG00000002504.15|OTTMUSG00000073006.3|OTTMUST00000176647.1|Slc9a3r2-202|Slc9a3r2|1717|protein_coding|	0	10	25	21	0	0	15	1	0	0	0	41	2	20	0	0
ENSMUST00000019697.8|ENSMUSG00000078762.10|OTTMUSG00000026178.1|OTTMUST00000064678.1|Haus5-201|Haus5|2187|protein_coding|	52	73	75	27	64	45	52	49	61	68	53	72	63	88	63	54
ENSMUST00000019701.8|ENSMUSG00000031383.8|OTTMUSG00000017648.2|OTTMUST00000042846.2|Dusp9-201|Dusp9|2722|protein_coding|	17	7	16	19	5	14	30	22	12	17	7	24	14	17	13	5
ENSMUST00000019708.11|ENSMUSG00000019564.12|OTTMUSG00000023712.2|OTTMUST00000057907.1|Arid3a-201|Arid3a|5361|protein_coding|	116	137	210	103	125	179	225	139	125	192	130	194	114	175	137	182
ENSMUST00000019721.6|ENSMUSG00000019577.6|OTTMUSG00000026853.3|OTTMUST00000066404.1|Pdk4-201|Pdk4|3484|protein_coding|	308	213	353	217	248	282	316	280	278	381	263	268	257	306	270	285
ENSMUST00000019722.11|ENSMUSG00000019578.11|OTTMUSG00000033034.2|OTTMUST00000082443.1|Ubxn6-201|Ubxn6|2949|protein_coding|	1582	1299	1271	1056	1285	1428	1509	1168	1271	1395	1379	1607	1240	1655	1524	1129
ENSMUST00000019723.7|ENSMUSG00000019579.13|OTTMUSG00000028476.2|OTTMUST00000070567.2|Mydgf-201|Mydgf|1710|protein_coding|	676	560	522	394	562	631	656	501	483	559	510	601	657	681	555	521
ENSMUST00000019726.7|ENSMUSG00000024197.10|OTTMUSG00000072373.1|OTTMUST00000175029.1|Plin3-201|Plin3|3645|protein_coding|	281	258	257	149	291	214	328	328	248	315	236	220	211	274	202	231
ENSMUST00000019734.10|ENSMUSG00000019590.16|OTTMUSG00000003116.4|OTTMUST00000006422.3|Cyb561-201|Cyb561|2741|protein_coding|	2176	2120	2087	1580	1742	1865	2024	1555	1647	2195	1773	2320	1908	2597	2072	1612
ENSMUST00000019749.3|ENSMUSG00000027102.4|OTTMUSG00000016550.4|OTTMUST00000040000.2|Hoxd8-201|Hoxd8|2634|protein_coding|	0	0	0	0	0	0	0	0	1	0	0	0	0	0	0	0
ENSMUST00000019791.13|ENSMUSG00000019647.16|OTTMUSG00000033972.2|OTTMUST00000085728.1|Sema6a-201|Sema6a|6856|protein_coding|	536	396	576	647	642	624	499	599	431	565	480	810	634	541	664	592
ENSMUST00000019803.8|ENSMUSG00000019659.8|OTTMUSG00000052492.8|OTTMUST00000131636.5|Ccdc12-201|Ccdc12|834|protein_coding|	188	166	244	165	231	278	287	234	168	168	183	192	221	218	258	251
ENSMUST00000019808.11|ENSMUSG00000011305.11|OTTMUSG00000035787.4|OTTMUST00000091587.2|Plin5-201|Plin5|1986|protein_coding|	30	9	32	15	21	35	53	28	12	40	21	12	10	13	11	19
ENSMUST00000019829.7|ENSMUSG00000090935.10|OTTMUSG00000035328.2|OTTMUST00000090109.1|Synj2bp-201|Synj2bp|790|retained_intron|	0	5	12	4	0	2	2	0	0	4	2	0	2	4	4	0
ENSMUST00000019833.4|ENSMUSG00000019689.4|OTTMUSG00000024224.1|OTTMUST00000059279.1|Fmc1-201|Fmc1|479|protein_coding|	144	131	114	85	193	160	163	103	132	147	126	115	146	174	132	123
ENSMUST00000019843.14|ENSMUSG00000019699.16|OTTMUSG00000020798.3|OTTMUST00000049255.1|Akt3-201|Akt3|1511|protein_coding|	1922	1597	1496	1449	1584	2221	1904	1556	2381	1565	2177	1328	1909	2117	2339	1715
ENSMUST00000019854.12|ENSMUSG00000019710.13|OTTMUSG00000027504.3|OTTMUST00000068074.1|Mrpl24-201|Mrpl24|1226|protein_coding|	123	130	96	66	124	149	103	98	120	120	135	102	133	131	160	68
ENSMUST00000019859.8|ENSMUSG00000019715.14|OTTMUSG00000016705.2|OTTMUST00000040476.1|Gle1-201|Gle1|4030|protein_coding|	1284	1018	1159	991	1117	1192	1306	997	1097	1284	1194	1461	1074	1394	1406	1024
ENSMUST00000019861.12|ENSMUSG00000042197.13|OTTMUSG00000021885.18|OTTMUST00000051953.5|Zfp451-201|Zfp451|3958|protein_coding|	373	351	405	398	392	473	542	331	387	310	393	383	215	457	508	418
ENSMUST00000019862.2|ENSMUSG00000019718.8|OTTMUSG00000027641.1|OTTMUST00000068392.1|L3hypdh-201|L3hypdh|1831|protein_coding|	27	24	26	22	33	35	39	19	15	35	19	32	30	41	39	28
ENSMUST00000019876.11|ENSMUSG00000019732.14|OTTMUSG00000031770.2|OTTMUST00000078711.2|Calr3-201|Calr3|1769|protein_coding|	24	21	25	6	14	18	17	18	16	18	14	20	13	17	21	19
ENSMUST00000019878.7|ENSMUSG00000078813.3|OTTMUSG00000027905.1|OTTMUST00000069119.1|Leng1-201|Leng1|2222|protein_coding|	92	86	126	96	124	144	147	139	75	75	107	101	87	106	129	123
ENSMUST00000019882.15|ENSMUSG00000019738.15|OTTMUSG00000023328.2|OTTMUST00000056523.1|Polr2i-201|Polr2i|819|protein_coding|	90	67	74	78	74	121	97	77	76	60	72	67	69	71	93	90
ENSMUST00000019896.4|ENSMUSG00000019762.4|OTTMUSG00000027509.1|OTTMUST00000068098.1|Iyd-201|Iyd|1579|protein_coding|	3	0	3	5	2	0	2	2	4	8	1	3	0	0	0	1
ENSMUST00000019901.6|ENSMUSG00000019767.12|OTTMUSG00000032752.2|-|Ccdc170-201|Ccdc170|2151|protein_coding|	0	0	21	1	2	7	0	18	1	0	0	0	8	1	0	11
ENSMUST00000019906.5|ENSMUSG00000019772.5|OTTMUSG00000063563.1|OTTMUST00000154818.1|Vip-201|Vip|1530|protein_coding|	631	430	482	335	397	475	600	412	373	491	418	539	395	695	400	376
ENSMUST00000019907.7|ENSMUSG00000019773.7|OTTMUSG00000022756.1|OTTMUST00000054631.1|Fbxo5-201|Fbxo5|1940|protein_coding|	25	16	14	12	4	23	12	6	15	33	12	14	16	14	26	14
ENSMUST00000019908.8|ENSMUSG00000019774.8|OTTMUSG00000022750.2|OTTMUST00000054604.1|Mtrf1l-201|Mtrf1l|2588|protein_coding|	146	153	133	126	136	135	177	149	114	159	116	144	129	152	142	149
ENSMUST00000019909.7|ENSMUSG00000019775.17|OTTMUSG00000027502.3|OTTMUST00000068072.3|Rgs17-201|Rgs17|831|protein_coding|	11	8	26	31	24	19	36	33	4	8	8	14	19	25	27	19
ENSMUST00000019911.13|ENSMUSG00000019777.16|OTTMUSG00000020840.2|OTTMUST00000049270.2|Hdac2-201|Hdac2|2005|protein_coding|	2163	1655	1886	1427	1891	2095	2217	1692	1841	2080	1846	1909	1890	2340	2258	1829
ENSMUST00000019913.14|ENSMUSG00000019779.15|OTTMUSG00000063874.1|OTTMUST00000155664.1|Frk-201|Frk|4696|protein_coding|	20	22	14	17	21	26	26	25	28	28	18	28	15	52	29	11
ENSMUST00000019917.5|ENSMUSG00000019782.10|OTTMUSG00000027976.2|OTTMUST00000069297.1|Rwdd1-201|Rwdd1|1090|protein_coding|	883	714	734	752	842	1042	969	788	774	799	846	824	728	959	918	862
ENSMUST00000019920.12|ENSMUSG00000019785.14|OTTMUSG00000028009.3|OTTMUST00000069365.1|Clvs2-201|Clvs2|2717|protein_coding|	723	559	599	590	604	703	691	579	578	589	570	824	648	810	735	639
ENSMUST00000019924.8|ENSMUSG00000019789.9|OTTMUSG00000038103.2|OTTMUST00000098167.1|Hey2-201|Hey2|2550|protein_coding|	95	56	76	70	97	114	103	117	79	114	75	107	102	120	131	98
ENSMUST00000019925.6|ENSMUSG00000019791.12|OTTMUSG00000028055.5|OTTMUST00000069488.5|Hint3-201|Hint3|509|protein_coding|	0	1	0	3	0	3	0	2	1	1	3	3	1	0	0	0
ENSMUST00000019927.6|ENSMUSG00000019792.8|OTTMUSG00000063787.1|OTTMUST00000155426.1|Trmt11-201|Trmt11|2359|protein_coding|	104	80	138	89	87	125	83	67	102	87	103	115	89	171	83	86
ENSMUST00000019929.12|ENSMUSG00000019794.13|OTTMUSG00000035234.2|OTTMUST00000089816.1|Katna1-201|Katna1|1774|protein_coding|	95	0	15	0	96	89	0	89	82	0	82	0	71	113	116	118
ENSMUST00000019931.11|ENSMUSG00000019796.12|OTTMUSG00000032764.2|OTTMUST00000081562.1|Lrp11-201|Lrp11|3386|protein_coding|	5978	4882	5221	4103	4672	5388	5791	4538	4343	5415	4671	6162	4608	6599	5746	4507
ENSMUST00000019937.4|ENSMUSG00000019802.13|OTTMUSG00000019467.2|OTTMUST00000046488.1|Sec63-201|Sec63|6032|protein_coding|	2615	2134	2389	2124	2202	2752	3015	2302	2287	2483	2154	2794	2236	2966	2830	2320
ENSMUST00000019938.10|ENSMUSG00000019803.11|OTTMUSG00000019463.5|OTTMUST00000046480.2|Nr2e1-201|Nr2e1|3285|protein_coding|	477	291	466	303	461	436	495	379	343	513	373	367	383	514	405	477
ENSMUST00000019939.11|ENSMUSG00000019804.12|OTTMUSG00000019461.2|OTTMUST00000046474.1|Snx3-201|Snx3|1401|protein_coding|	2588	2099	2230	1933	2207	2526	2718	2082	2232	2292	2179	2270	2152	2654	2749	2149
ENSMUST00000019942.5|ENSMUSG00000019806.13|OTTMUSG00000028019.1|OTTMUST00000069389.1|Aig1-201|Aig1|1439|protein_coding|	13	20	13	8	20	17	17	16	14	16	22	28	14	14	9	12
ENSMUST00000019944.8|ENSMUSG00000019808.8|OTTMUSG00000020826.1|OTTMUST00000049241.1|Adat2-201|Adat2|1466|protein_coding|	119	163	138	112	143	152	175	120	129	160	116	148	131	193	153	141
ENSMUST00000019945.14|ENSMUSG00000019809.16|OTTMUSG00000020905.2|OTTMUST00000049414.2|Pex3-201|Pex3|2129|protein_coding|	553	436	478	383	429	524	563	397	351	586	384	532	408	638	567	397
ENSMUST00000019950.5|ENSMUSG00000019814.5|OTTMUSG00000064999.1|OTTMUST00000158303.1|Ltv1-201|Ltv1|2297|protein_coding|	214	217	249	198	294	273	274	268	159	197	192	241	201	263	250	250
ENSMUST00000019951.15|ENSMUSG00000019813.16|OTTMUSG00000045012.3|-|Cep57l1-201|Cep57l1|2177|protein_coding|	0	18	13	4	0	0	16	4	6	34	0	0	0	0	11	0
ENSMUST00000019954.5|ENSMUSG00000019815.7|OTTMUSG00000065000.2|OTTMUST00000158305.1|Zc2hc1b-201|Zc2hc1b|1157|protein_coding|	0	0	0	0	0	0	0	0	0	0	0	0	0	0	0	0
ENSMUST00000019955.15|ENSMUSG00000075225.15|OTTMUSG00000034216.5|-|Ccdc162-201|Ccdc162|1891|protein_coding|	2	0	7	0	1	0	0	2	1	0	0	0	5	0	0	0
ENSMUST00000019962.14|ENSMUSG00000019818.15|OTTMUSG00000045007.2|OTTMUST00000118244.1|Cd164-201|Cd164|2922|protein_coding|	1806	1465	1791	1282	1611	1650	1970	1788	1501	2028	1429	1866	1630	2035	1816	1590
ENSMUST00000019965.12|ENSMUSG00000019822.12|OTTMUSG00000030684.1|OTTMUST00000075966.1|Smpd2-201|Smpd2|1602|protein_coding|	152	114	164	123	140	152	187	125	126	180	138	124	140	171	149	170
ENSMUST00000019967.15|ENSMUSG00000019823.17|OTTMUSG00000030589.4|-|Mical1-201|Mical1|3563|protein_coding|	188	148	255	141	131	255	218	189	197	221	183	185	207	169	217	154
ENSMUST00000019974.4|ENSMUSG00000019832.5|OTTMUSG00000027515.3|OTTMUST00000068117.2|Rab32-201|Rab32|2149|protein_coding|	43	43	31	21	11	35	35	28	20	35	24	34	32	30	19	25
ENSMUST00000019975.13|ENSMUSG00000019831.14|OTTMUSG00000020871.2|OTTMUST00000049339.2|Wasf1-201|Wasf1|2609|protein_coding|	1852	1427	1890	1646	2396	3064	3072	2331	1393	1825	1877	2204	1878	3192	1986	2479
ENSMUST00000019977.7|ENSMUSG00000063428.8|OTTMUSG00000063434.1|OTTMUST00000154548.1|Ddo-201|Ddo|3000|protein_coding|	241	192	160	126	167	170	141	134	101	196	144	180	173	317	170	177
ENSMUST00000019978.8|ENSMUSG00000019834.15|OTTMUSG00000024011.1|OTTMUST00000058692.1|Slc22a16-201|Slc22a16|2226|protein_coding|	0	0	0	0	0	0	0	0	0	0	0	0	0	0	0	0
ENSMUST00000019982.8|ENSMUSG00000019837.8|OTTMUSG00000063448.1|OTTMUST00000154582.1|Gtf3c6-201|Gtf3c6|887|protein_coding|	66	12	59	52	45	65	107	76	20	55	45	35	36	31	46	51
ENSMUST00000019986.12|ENSMUSG00000019841.15|OTTMUSG00000031765.2|OTTMUST00000078698.1|Rev3l-201|Rev3l|10713|protein_coding|	308	968	281	579	1203	515	642	553	500	800	778	683	571	632	740	361
ENSMUST00000019987.6|ENSMUSG00000019842.6|OTTMUSG00000031773.1|OTTMUST00000078716.1|Traf3ip2-201|Traf3ip2|2867|protein_coding|	20	29	43	13	27	40	34	41	27	35	18	35	28	30	33	42
ENSMUST00000019991.7|ENSMUSG00000019845.8|OTTMUSG00000063414.1|OTTMUST00000154515.1|Tube1-201|Tube1|2929|protein_coding|	30	46	49	31	34	37	32	33	28	50	23	46	40	47	38	33
ENSMUST00000019992.5|ENSMUSG00000019846.11|OTTMUSG00000034993.1|OTTMUST00000088986.1|Lama4-201|Lama4|6046|protein_coding|	133	94	153	150	108	112	176	116	86	107	133	182	101	161	181	109
ENSMUST00000019994.13|ENSMUSG00000019848.14|OTTMUSG00000027973.4|OTTMUST00000069293.2|Popdc3-201|Popdc3|1853|protein_coding|	20	7	17	10	30	32	15	29	6	22	23	12	14	20	13	58
ENSMUST00000019997.10|ENSMUSG00000019850.11|OTTMUSG00000018149.5|OTTMUST00000043847.2|Tnfaip3-201|Tnfaip3|4422|protein_coding|	280	201	248	203	185	233	295	189	206	214	234	197	165	294	283	222
ENSMUST00000019998.8|ENSMUSG00000019851.8|OTTMUSG00000063685.1|OTTMUST00000155066.1|Perp-201|Perp|1952|protein_coding|	73	70	63	65	47	53	91	122	78	109	69	83	43	78	78	76
ENSMUST00000019999.6|ENSMUSG00000019852.7|OTTMUSG00000063675.1|OTTMUST00000155052.1|Arfgef3-201|Arfgef3|5606|protein_coding|	332	734	590	374	352	378	136	157	137	229	370	204	348	325	397	368
ENSMUST00000020000.6|ENSMUSG00000019853.6|OTTMUSG00000063643.1|OTTMUST00000154991.1|Hebp2-201|Hebp2|2535|protein_coding|	65	32	43	40	54	45	61	69	42	41	36	69	43	61	52	46
ENSMUST00000020002.8|ENSMUSG00000078453.3|OTTMUSG00000065161.2|OTTMUST00000158811.1|Abracl-201|Abracl|846|protein_coding|	104	64	72	61	86	98	101	77	82	50	106	69	73	95	109	104
ENSMUST00000020003.14|ENSMUSG00000019856.14|OTTMUSG00000036555.4|OTTMUST00000093752.2|Fam184a-201|Fam184a|4164|protein_coding|	361	391	323	363	371	346	446	400	325	443	385	352	372	528	471	416
ENSMUST00000020004.7|ENSMUSG00000019857.7|OTTMUSG00000064655.2|OTTMUST00000157547.2|Asf1a-201|Asf1a|2201|protein_coding|	252	197	228	193	248	249	263	230	237	299	234	303	249	347	292	232
ENSMUST00000020008.9|ENSMUSG00000019861.15|OTTMUSG00000063904.5|OTTMUST00000155716.2|Gopc-201|Gopc|4216|protein_coding|	496	315	599	490	657	550	830	273	360	565	436	535	518	696	741	482
ENSMUST00000020012.6|ENSMUSG00000019863.7|OTTMUSG00000023049.3|OTTMUST00000055557.2|Qrsl1-201|Qrsl1|1981|protein_coding|	270	240	219	186	232	244	272	198	192	232	212	228	216	330	252	204
ENSMUST00000020015.9|ENSMUSG00000019865.9|OTTMUSG00000045116.3|OTTMUST00000118563.1|Nmbr-201|Nmbr|1599|protein_coding|	82	63	199	49	108	113	117	119	113	152	47	108	70	65	50	98
ENSMUST00000020016.4|ENSMUSG00000019867.4|OTTMUSG00000020913.1|OTTMUST00000049435.1|Gje1-201|Gje1|1480|protein_coding|	1	0	1	0	0	0	3	1	0	0	0	3	0	0	1	0
ENSMUST00000020017.13|ENSMUSG00000019866.15|OTTMUSG00000055246.3|OTTMUST00000155053.1|Crybg1-201|Crybg1|6608|protein_coding|	0	19	20	18	23	37	30	1	29	48	15	18	20	0	11	29
ENSMUST00000020018.11|ENSMUSG00000019868.16|OTTMUSG00000031918.3|OTTMUST00000079147.1|Vta1-201|Vta1|1219|nonsense_mediated_decay|	311	207	150	153	169	175	281	193	190	169	235	212	248	252	330	215
ENSMUST00000020022.7|ENSMUSG00000019872.13|OTTMUSG00000024048.2|OTTMUST00000058795.1|Smpdl3a-201|Smpdl3a|1961|protein_coding|	431	362	351	355	341	363	416	381	421	460	372	429	372	447	412	318
ENSMUST00000020023.8|ENSMUSG00000019873.8|OTTMUSG00000064291.3|OTTMUST00000156961.1|Reep3-201|Reep3|5430|protein_coding|	1040	736	945	785	880	1024	1083	871	929	1223	840	1036	831	1222	1142	892
ENSMUST00000020024.11|ENSMUSG00000019874.11|OTTMUSG00000035387.1|OTTMUST00000090488.1|Fabp7-201|Fabp7|804|protein_coding|	514	286	492	316	476	708	660	519	300	407	467	401	529	482	496	468
ENSMUST00000020027.10|ENSMUSG00000019877.10|OTTMUSG00000035404.2|OTTMUST00000090541.1|Serinc1-201|Serinc1|2880|protein_coding|	30178	24376	25253	23109	22642	25758	28359	21270	24780	28368	24462	32371	25074	35213	30427	23337
ENSMUST00000020034.5|ENSMUSG00000019883.11|OTTMUSG00000028057.3|OTTMUST00000069493.2|Echdc1-201|Echdc1|3856|protein_coding|	709	631	684	570	560	685	730	559	656	775	630	787	564	786	878	491
ENSMUST00000020039.12|ENSMUSG00000019888.16|OTTMUSG00000031902.8|OTTMUST00000079089.1|Mgat4c-201|Mgat4c|3735|protein_coding|	0	102	141	9	0	17	115	0	208	3	85	113	53	0	72	229
ENSMUST00000020040.4|ENSMUSG00000019890.4|OTTMUSG00000065109.1|OTTMUST00000158670.1|Nts-201|Nts|1248|protein_coding|	141	151	130	191	243	225	189	181	343	350	395	130	663	312	581	253
ENSMUST00000020043.11|ENSMUSG00000019892.13|OTTMUSG00000032477.4|OTTMUST00000080789.2|Lrriq1-201|Lrriq1|2542|protein_coding|	0	0	0	10	0	0	0	0	4	0	0	0	0	0	0	1
ENSMUST00000020045.9|ENSMUSG00000019893.13|OTTMUSG00000026453.5|OTTMUST00000065421.2|Ros1-201|Ros1|7401|protein_coding|	0	0	0	0	0	0	0	0	0	0	0	0	0	0	0	0
ENSMUST00000020049.8|ENSMUSG00000019897.8|OTTMUSG00000032766.1|OTTMUST00000081572.1|Ccdc59-201|Ccdc59|1813|protein_coding|	379	277	327	281	359	419	363	370	281	277	285	277	278	392	413	380
ENSMUST00000020057.15|ENSMUSG00000019906.15|OTTMUSG00000064077.1|OTTMUST00000156600.1|Lin7a-201|Lin7a|2363|protein_coding|	1306	961	988	1143	1154	1247	1406	1055	1069	1245	1219	1468	1162	1678	1671	1188
ENSMUST00000020062.3|ENSMUSG00000019905.8|OTTMUSG00000063901.1|OTTMUST00000155706.1|Gprc6a-201|Gprc6a|2856|protein_coding|	0	0	0	0	0	0	0	0	0	0	0	0	0	0	0	0
ENSMUST00000020064.4|ENSMUSG00000019909.4|OTTMUSG00000063900.1|OTTMUST00000155705.1|Fam162b-201|Fam162b|646|protein_coding|	0	0	0	0	0	0	0	0	0	0	0	0	0	0	0	0
ENSMUST00000020071.3|ENSMUSG00000019913.4|OTTMUSG00000063890.5|OTTMUST00000155689.5|Sim1-201|Sim1|7355|protein_coding|	5	1	8	6	8	33	5	22	1	2	2	5	15	8	3	25
ENSMUST00000020077.10|ENSMUSG00000019920.18|OTTMUSG00000024823.2|OTTMUST00000061127.1|Lims1-201|Lims1|1565|protein_coding|	41	46	44	38	59	54	44	32	48	57	35	63	61	53	52	46
ENSMUST00000020078.13|ENSMUSG00000019920.18|OTTMUSG00000024823.2|OTTMUST00000061126.1|Lims1-202|Lims1|4327|protein_coding|	904	645	817	643	681	743	875	608	674	903	694	920	758	1004	759	658
ENSMUST00000020081.10|ENSMUSG00000019923.14|OTTMUSG00000028989.2|OTTMUST00000071881.1|Zwint-201|Zwint|1834|protein_coding|	25139	21967	20942	18362	17913	21279	22939	16556	20521	22443	20166	26359	22003	26947	25659	18022
ENSMUST00000020085.6|ENSMUSG00000019927.6|OTTMUSG00000031044.1|OTTMUST00000076911.1|Ube2d1-201|Ube2d1|1431|protein_coding|	866	673	693	684	725	697	808	666	704	889	792	911	626	1046	955	734
ENSMUST00000020090.7|ENSMUSG00000019933.7|OTTMUSG00000046041.2|OTTMUST00000120238.2|Mrln-201|Mrln|443|protein_coding|	0	0	3	0	3	0	3	3	0	2	0	0	0	0	0	0
ENSMUST00000020094.7|ENSMUSG00000019936.10|OTTMUSG00000024039.1|OTTMUST00000058777.1|Epyc-201|Epyc|1723|protein_coding|	41	38	54	20	49	55	51	32	88	74	67	22	33	56	99	69
ENSMUST00000020099.12|ENSMUSG00000019942.13|OTTMUSG00000031247.5|OTTMUST00000077410.3|Cdk1-201|Cdk1|4375|protein_coding|	3	0	3	0	0	1	0	3	1	0	0	1	0	4	0	0
ENSMUST00000020101.11|ENSMUSG00000019944.14|OTTMUSG00000035399.6|OTTMUST00000090517.2|Rhobtb1-201|Rhobtb1|4352|protein_coding|	64	37	16	56	0	0	62	26	14	75	68	72	19	17	72	61
ENSMUST00000020102.13|ENSMUSG00000019935.16|OTTMUSG00000024564.2|OTTMUST00000060329.2|Slc17a8-201|Slc17a8|4456|protein_coding|	68	34	36	66	40	53	67	84	84	35	105	95	43	81	102	51
ENSMUST00000020103.8|ENSMUSG00000019945.10|OTTMUSG00000022968.4|OTTMUST00000055277.3|Cabcoco1-201|Cabcoco1|1262|protein_coding|	31	27	39	16	45	21	21	38	16	58	25	28	38	16	12	41
ENSMUST00000020106.8|ENSMUSG00000019947.10|OTTMUSG00000064422.2|OTTMUST00000157184.1|Arid5b-201|Arid5b|4202|nonsense_mediated_decay|	8	0	0	14	18	0	0	0	0	12	11	6	10	14	9	46
ENSMUST00000020107.7|ENSMUSG00000019943.10|OTTMUSG00000065340.3|OTTMUST00000159191.1|Atp2b1-201|Atp2b1|7130|protein_coding|	16650	15051	13984	13106	13150	14710	16138	12705	17775	15596	15787	17848	12851	20138	21895	14492
ENSMUST00000020109.4|ENSMUSG00000019948.4|OTTMUSG00000064010.1|OTTMUST00000156491.1|Actr6-201|Actr6|1705|protein_coding|	440	353	353	276	384	418	384	315	372	436	386	335	455	519	388	364
ENSMUST00000020112.6|ENSMUSG00000019951.10|OTTMUSG00000064011.1|OTTMUST00000156497.1|Uhrf1bp1l-201|Uhrf1bp1l|6448|protein_coding|	3726	2998	3183	2943	2791	3110	3606	3043	3219	3419	3132	4027	2797	3848	4316	3238
ENSMUST00000020113.14|ENSMUSG00000019952.15|OTTMUSG00000032479.3|OTTMUST00000080792.1|Poc1b-201|Poc1b|2862|protein_coding|	21	0	0	0	34	33	36	49	54	0	0	0	0	17	0	10
ENSMUST00000020118.4|ENSMUSG00000019960.8|OTTMUSG00000065348.2|OTTMUST00000159209.1|Dusp6-201|Dusp6|2796|protein_coding|	1305	1160	893	1038	819	927	1285	849	915	941	1160	1617	896	1418	1381	744
ENSMUST00000020123.6|ENSMUSG00000019961.17|OTTMUSG00000063806.1|OTTMUST00000155469.1|Tmpo-201|Tmpo|3772|protein_coding|	92	59	121	28	80	110	104	51	69	108	85	61	81	87	113	67
ENSMUST00000020129.7|ENSMUSG00000019966.18|OTTMUSG00000020799.4|OTTMUST00000049196.2|Kitl-201|Kitl|1260|protein_coding|	11	27	13	21	8	15	25	23	18	22	9	18	14	7	17	12
ENSMUST00000020145.11|ENSMUSG00000019970.15|OTTMUSG00000031274.3|OTTMUST00000077498.2|Sgk1-201|Sgk1|2456|protein_coding|	701	582	473	458	430	461	569	662	563	562	509	833	475	855	729	492
ENSMUST00000020149.5|ENSMUSG00000019975.12|OTTMUSG00000027821.2|OTTMUST00000068859.1|Ikbip-201|Ikbip|3232|protein_coding|	138	67	117	96	105	151	126	114	120	165	100	126	84	152	129	131
ENSMUST00000020150.9|ENSMUSG00000019975.12|OTTMUSG00000027821.2|OTTMUST00000068860.1|Ikbip-202|Ikbip|1328|protein_coding|	139	110	128	84	89	89	108	110	107	122	113	84	128	129	108	115
ENSMUST00000020153.9|ENSMUSG00000019977.16|OTTMUSG00000064188.3|OTTMUST00000156774.1|Hbs1l-201|Hbs1l|2793|protein_coding|	106	51	82	132	279	189	147	97	93	137	163	170	81	109	170	179
ENSMUST00000020157.12|ENSMUSG00000019979.12|OTTMUSG00000027822.1|OTTMUST00000068864.1|Apaf1-201|Apaf1|6577|protein_coding|	174	391	409	170	200	190	253	315	296	217	453	473	337	521	356	296
ENSMUST00000020158.8|ENSMUSG00000019982.15|OTTMUSG00000046559.2|OTTMUST00000121091.2|Myb-201|Myb|3074|protein_coding|	0	3	21	6	39	37	43	17	6	39	3	2	15	4	8	30
ENSMUST00000020159.14|ENSMUSG00000019984.16|OTTMUSG00000039802.3|OTTMUST00000103467.2|Med23-201|Med23|4798|protein_coding|	158	0	81	44	90	120	109	68	125	91	15	0	164	27	89	61
ENSMUST00000020161.9|ENSMUSG00000019987.9|OTTMUSG00000064355.1|OTTMUST00000157071.1|Arg1-201|Arg1|1477|protein_coding|	5	8	3	1	4	2	4	1	6	1	0	4	3	2	2	5
ENSMUST00000020163.6|ENSMUSG00000019988.7|OTTMUSG00000063852.1|OTTMUST00000155554.1|Nedd1-201|Nedd1|3534|protein_coding|	65	73	78	45	59	76	88	67	63	112	78	107	98	100	73	61
ENSMUST00000020165.13|ENSMUSG00000019990.15|OTTMUSG00000036894.4|OTTMUST00000094780.1|Pde7b-201|Pde7b|4137|protein_coding|	1343	1296	630	672	991	824	1029	803	2392	1643	2303	716	1159	1565	2904	1458
ENSMUST00000020169.8|ENSMUSG00000019989.8|OTTMUSG00000064354.1|OTTMUST00000157062.1|Enpp3-201|Enpp3|4253|protein_coding|	7	7	6	12	6	10	0	4	13	13	6	7	11	9	9	4
ENSMUST00000020171.11|ENSMUSG00000019997.11|OTTMUSG00000019709.4|OTTMUST00000047191.2|Ccn2-201|Ccn2|2398|protein_coding|	1621	1778	2032	1303	868	989	1251	1204	2664	1420	187	2129	912	505	747	1049
ENSMUST00000020173.15|ENSMUSG00000019996.17|OTTMUSG00000063802.6|OTTMUST00000155450.1|Map7-201|Map7|4252|protein_coding|	473	352	428	289	547	545	639	605	366	554	367	441	422	582	489	606
ENSMUST00000020174.6|ENSMUSG00000019998.6|OTTMUSG00000064353.1|OTTMUST00000157058.1|Stx7-201|Stx7|2502|protein_coding|	2919	2225	2596	2123	2169	2783	2828	2118	2314	2792	2238	3022	2500	3144	2693	2197
ENSMUST00000020182.15|ENSMUSG00000020003.16|OTTMUSG00000031072.4|OTTMUST00000076976.2|Pex7-201|Pex7|8099|protein_coding|	487	405	414	413	379	429	489	382	414	525	461	479	397	597	517	401
ENSMUST00000020185.4|ENSMUSG00000020007.4|OTTMUSG00000063784.2|OTTMUST00000155422.1|Il20ra-201|Il20ra|2105|protein_coding|	12	12	6	14	19	10	15	16	22	12	18	9	14	16	28	18
ENSMUST00000020188.12|ENSMUSG00000020009.13|OTTMUSG00000035345.4|OTTMUST00000090213.2|Ifngr1-201|Ifngr1|2112|protein_coding|	339	255	312	227	338	362	359	265	299	368	285	274	279	315	371	307
ENSMUST00000020190.7|ENSMUSG00000020010.7|OTTMUSG00000020916.1|OTTMUST00000049439.1|Vnn3-201|Vnn3|1811|protein_coding|	0	0	0	0	0	0	0	0	0	0	0	0	0	0	0	0
ENSMUST00000020197.13|ENSMUSG00000028886.15|OTTMUSG00000009803.4|-|Eya3-201|Eya3|4976|protein_coding|	0	0	0	0	30	0	0	0	13	0	0	0	0	17	0	0
ENSMUST00000020200.13|ENSMUSG00000020014.17|OTTMUSG00000036731.12|-|Cfap54-201|Cfap54|2473|protein_coding|	0	0	3	0	3	0	0	3	0	0	0	0	2	0	0	0
ENSMUST00000020203.6|ENSMUSG00000020018.6|OTTMUSG00000030971.1|OTTMUST00000076691.1|Snrpf-201|Snrpf|861|protein_coding|	214	148	196	193	238	332	315	296	203	237	219	150	230	254	308	280
ENSMUST00000020204.4|ENSMUSG00000020019.4|OTTMUSG00000027786.4|OTTMUST00000068766.1|Ntn4-201|Ntn4|3646|protein_coding|	142	140	141	138	118	149	174	143	111	141	99	155	131	158	113	129
ENSMUST00000020208.4|ENSMUSG00000020021.4|OTTMUSG00000030985.1|OTTMUST00000076748.1|Fgd6-201|Fgd6|8044|protein_coding|	667	462	711	514	602	684	744	569	557	732	545	763	549	726	705	640
ENSMUST00000020209.15|ENSMUSG00000020022.17|OTTMUSG00000030989.4|OTTMUST00000076756.2|Ndufa12-201|Ndufa12|1110|protein_coding|	305	209	297	198	251	301	324	279	199	246	262	281	269	295	300	280
ENSMUST00000020212.5|ENSMUSG00000020024.7|OTTMUSG00000063938.1|OTTMUST00000156365.1|Cep83-201|Cep83|3639|protein_coding|	513	400	435	436	556	610	656	474	468	480	492	455	432	542	584	544
ENSMUST00000020215.15|ENSMUSG00000020027.18|OTTMUSG00000028424.3|OTTMUST00000070433.1|Socs2-201|Socs2|2222|protein_coding|	362	283	367	257	381	414	378	350	251	335	322	312	246	451	321	414
ENSMUST00000020217.6|ENSMUSG00000020029.6|OTTMUSG00000063976.1|OTTMUST00000156433.1|Nudt4-201|Nudt4|3210|protein_coding|	3763	3023	3940	3058	3244	3696	4208	3339	2898	3844	2888	4038	3054	3967	3623	3104
[truncated: 140,950 more rows]
