# Supplementary material for: Dopamine release and dopamine-related gene expression in the amygdala are modulated by the gastrin-releasing peptide in opposite directions during stress-enhanced fear learning and extinction
Source: Mol Psychiatry. 2024 Nov 23;30(6):2381–94. doi: 10.1038/s41380-024-02843-8 (PMC12092189; doi:10.1038/s41380-024-02843-8)
Supplement: Supplementary file 3 — RNAseq related files and data [file 41380_2024_2843_MOESM3_ESM.zip › supp_data_rev1/data_frames/table_s4.csv]

comparison	comparison2	gene_id	baseMean	log2FoldChange	lfcSE	pvalue	padj	entrezgene_description
wtns.kons	KO FL / WT FL	egfp_sequence	5.928800599780665	3.15178060219159	1.1935769286216489	4.8679964301104073e-4	0.7047173755112524	NA
wtns.kons	KO FL / WT FL	ENSMUSG00000000001	853.2722221024967	-3.69500683949298e-6	0.0014425294720804	0.7565509478119106	0.9999615345469548	guanine nucleotide binding protein (G protein), alpha inhibiting 3
wtns.kons	KO FL / WT FL	ENSMUSG00000000003	0	NA	NA	NA	NA	probasin
wtns.kons	KO FL / WT FL	ENSMUSG00000000028	26.40371152498267	-3.4067400394560396e-6	0.00144268511404246	0.2322997129728532	0.9999615345469548	cell division cycle 45
wtns.kons	KO FL / WT FL	ENSMUSG00000000031	0.11164913751173208	-1.5822441183269417e-7	0.0014426949895772	0.8515043803988116	0.9999615345469548	NA
wtns.kons	KO FL / WT FL	ENSMUSG00000000037	27.32553185807675	-2.959477025953062e-6	0.00144268932475896	0.17277540157173493	0.9999615345469548	Scm polycomb group protein like 2
wtns.kons	KO FL / WT FL	ENSMUSG00000000049	2.9320758179717767	-3.3074422135864833e-7	0.00144269419998822	0.7896324292089169	0.9999615345469548	apolipoprotein H
wtns.kons	KO FL / WT FL	ENSMUSG00000000056	1268.0597663490876	1.965962976055016e-6	0.00144263508857634	0.7563098010872387	0.9999615345469548	nuclear prelamin A recognition factor
wtns.kons	KO FL / WT FL	ENSMUSG00000000058	829.1994700168162	-1.0033680964498608e-5	0.00144255493575785	0.4165642609907893	0.9999615345469548	caveolin 2
wtns.kons	KO FL / WT FL	ENSMUSG00000000078	1683.7686796388923	7.932179296639596e-6	0.00144260889616023	0.4155884227431416	0.9999615345469548	Kruppel-like factor 6
wtns.kons	KO FL / WT FL	ENSMUSG00000000085	981.4213178718458	-1.4055396427591785e-5	0.00144255024160285	0.2174604099497752	0.9999615345469548	sex comb on midleg homolog 1
wtns.kons	KO FL / WT FL	ENSMUSG00000000088	1765.1253664201447	-2.497393107178007e-6	0.00144260607036388	0.7554954873633366	0.9999615345469548	cytochrome c oxidase subunit 5A
wtns.kons	KO FL / WT FL	ENSMUSG00000000093	24.754110716841097	-1.0280042678509268e-6	0.00144268658292844	0.782938913716007	0.9999615345469548	T-box 2
wtns.kons	KO FL / WT FL	ENSMUSG00000000094	5.737698486920783	-1.2640215011287287e-6	0.00144269311973719	0.31685666954536335	0.9999615345469548	T-box 4
wtns.kons	KO FL / WT FL	ENSMUSG00000000103	0	NA	NA	NA	NA	zinc finger protein 2, Y-linked
wtns.kons	KO FL / WT FL	ENSMUSG00000000120	65.6832250812848	3.64684336924703e-6	0.00144267431446963	0.39941287474047826	0.9999615345469548	nerve growth factor receptor (TNFR superfamily, member 16)
wtns.kons	KO FL / WT FL	ENSMUSG00000000125	35.6462190537626	-6.599819764945141e-7	0.00144267801180132	0.8494019010397336	0.9999615345469548	wingless-type MMTV integration site family, member 3
wtns.kons	KO FL / WT FL	ENSMUSG00000000126	434.505905661656	1.1130575041165769e-5	0.00144265620148276	0.06719643632497095	0.9999615345469548	wingless-type MMTV integration site family, member 9A
wtns.kons	KO FL / WT FL	ENSMUSG00000000127	836.5610723936268	1.2768009192702732e-6	0.00144264728388078	0.825397611206857	0.9999615345469548	fer (fms/fps related) protein kinase
wtns.kons	KO FL / WT FL	ENSMUSG00000000131	2630.193256503704	-3.08473880768816e-6	0.00144246943040155	0.7215840380746719	0.9999615345469548	exportin 6
wtns.kons	KO FL / WT FL	ENSMUSG00000000134	809.7757737089939	-4.246415696050441e-6	0.00144259195260303	0.8896218158419587	0.9999615345469548	transcription factor E3
wtns.kons	KO FL / WT FL	ENSMUSG00000000142	758.065850023545	7.010068039499018e-6	0.00144263853693112	0.30781257640492105	0.9999615345469548	axin 2
wtns.kons	KO FL / WT FL	ENSMUSG00000000148	443.45868202567544	1.999039351895801e-6	0.0014425434146246	0.8390451684588255	0.9999615345469548	BRCA1-associated ATM activator 1
wtns.kons	KO FL / WT FL	ENSMUSG00000000149	2515.039013092615	-1.968987150765658e-6	0.0014424344059985	0.8858735176831941	0.9999615345469548	guanine nucleotide binding protein, alpha 12
wtns.kons	KO FL / WT FL	ENSMUSG00000000154	5.777636431825667	-8.056741661228464e-7	0.00144269251342634	0.5316185909938731	0.9999615345469548	solute carrier family 22 (organic cation transporter), member 18
wtns.kons	KO FL / WT FL	ENSMUSG00000000157	1.2715324550156248	3.358910654964542e-7	0.00144269449940788	0.5993479353355656	0.9999615345469548	integrin beta 2-like
wtns.kons	KO FL / WT FL	ENSMUSG00000000159	1.406402607040553	-1.387613370085499e-7	0.00144269420658791	0.8588933105502942	0.9999615345469548	immunoglobulin superfamily, member 5
wtns.kons	KO FL / WT FL	ENSMUSG00000000167	41.12636075223353	4.117923850180057e-6	0.00144267924289114	0.3400331693702676	0.9999615345469548	PIH1 domain containing 2
wtns.kons	KO FL / WT FL	ENSMUSG00000000168	2819.995705541753	-7.540333376018561e-6	0.00144253075925995	0.5808148419545801	0.9999615345469548	dihydrolipoamide S-acetyltransferase (E2 component of pyruvate dehydrogenase complex)
wtns.kons	KO FL / WT FL	ENSMUSG00000000171	1102.5383237799108	-1.47638227927165e-5	0.00144259278411227	0.23819200354836828	0.9999615345469548	succinate dehydrogenase complex, subunit D, integral membrane protein
wtns.kons	KO FL / WT FL	ENSMUSG00000000182	4.253844342630639	7.254615990275899e-7	0.00144269305035865	0.5571874178696757	0.9999615345469548	fibroblast growth factor 23
wtns.kons	KO FL / WT FL	ENSMUSG00000000183	0.3648525234693363	1.1898440893912733e-7	0.00144269488538728	0.7963377662938163	0.9999615345469548	fibroblast growth factor 6
wtns.kons	KO FL / WT FL	ENSMUSG00000000184	2397.6714306809736	1.3705449817971996e-5	0.00144266728164016	0.00821926973190025	0.9999615345469548	cyclin D2
wtns.kons	KO FL / WT FL	ENSMUSG00000000194	1240.9871628257436	-1.3451227117322931e-5	0.00144264238096328	0.08129147698784335	0.9999615345469548	G protein-coupled receptor 107
wtns.kons	KO FL / WT FL	ENSMUSG00000000197	5424.46025444101	-2.6095613759342215e-5	0.00144253259746245	0.31655850828544213	0.9999615345469548	sodium leak channel, non-selective
wtns.kons	KO FL / WT FL	ENSMUSG00000000202	322.03153288546673	-1.1284020216991991e-6	0.00144260527155293	0.9636417431773906	0.9999615345469548	BTB (POZ) domain containing 17
wtns.kons	KO FL / WT FL	ENSMUSG00000000204	0.92765858302931	-2.479722404078893e-7	0.00144269456292212	0.6958886721651556	0.9999615345469548	schlafen 4
wtns.kons	KO FL / WT FL	ENSMUSG00000000214	29.3416637397702	1.7327300213631782e-6	0.00144268235481813	0.5746218434737704	0.9999615345469548	tyrosine hydroxylase
wtns.kons	KO FL / WT FL	ENSMUSG00000000215	0.13218082481999213	-1.617179221358733e-7	0.00144269499013869	0.8515043803988116	0.9999615345469548	insulin II
wtns.kons	KO FL / WT FL	ENSMUSG00000000216	3.3804855969229606	3.097924912272898e-7	0.00144269344992756	0.8004331173314021	0.9999615345469548	sodium channel, nonvoltage-gated 1 gamma
wtns.kons	KO FL / WT FL	ENSMUSG00000000223	2294.958445168814	-3.504990013451886e-5	0.00144276393298358	0.9974969255788172	0.9999615345469548	dystrophin related protein 2
wtns.kons	KO FL / WT FL	ENSMUSG00000000244	5.446413701201943	8.142946367334279e-7	0.00144269219530852	0.5776697961981914	0.9999615345469548	tetraspanin 32
wtns.kons	KO FL / WT FL	ENSMUSG00000000247	1224.332922898557	1.4367761159190035e-5	0.00144266895413073	0.6461890439314415	0.9999615345469548	LIM homeobox protein 2
wtns.kons	KO FL / WT FL	ENSMUSG00000000248	1.8316544073586591	-6.908579691486508e-7	0.00144269466529492	0.23007904604761695	0.9999615345469548	C-type lectin domain family 2, member g
wtns.kons	KO FL / WT FL	ENSMUSG00000000253	677.9344696875808	-3.9706740807794354e-6	0.00144262951430758	0.5764240578446937	0.9999615345469548	guanosine monophosphate reductase
wtns.kons	KO FL / WT FL	ENSMUSG00000000263	42.97855238679619	7.482760182710436e-8	0.0014426820806592	0.9787469766892196	0.9999615345469548	glycine receptor, alpha 1 subunit
wtns.kons	KO FL / WT FL	ENSMUSG00000000266	1087.818875058898	-2.410765744962075e-6	0.00144260773594727	0.7753893645650691	0.9999615345469548	midline 2
wtns.kons	KO FL / WT FL	ENSMUSG00000000275	167.17292617042222	-6.33283844484525e-7	0.00144265649658914	0.7353832607472148	0.9999615345469548	tripartite motif-containing 25
wtns.kons	KO FL / WT FL	ENSMUSG00000000276	3221.5191713723666	-1.336153482981999e-4	0.00144558233102606	0.6471085965184673	0.9999615345469548	diacylglycerol kinase, epsilon
wtns.kons	KO FL / WT FL	ENSMUSG00000000278	274.8667240307238	-1.0306632224978215e-5	0.00144264202695889	0.4168264143236736	0.9999615345469548	serine carboxypeptidase 1
wtns.kons	KO FL / WT FL	ENSMUSG00000000282	1496.3906816223753	1.875232330313184e-5	0.00144271121937982	0.2657534053457082	0.9999615345469548	max binding protein
wtns.kons	KO FL / WT FL	ENSMUSG00000000290	120.99884551245746	-2.39849166085072e-8	0.00144265480918204	0.9812651184813744	0.9999615345469548	integrin beta 2
wtns.kons	KO FL / WT FL	ENSMUSG00000000295	200.8658341827919	-7.002916028264461e-5	0.00144348428554523	0.4974615295195669	0.9999615345469548	HD domain containing 2
wtns.kons	KO FL / WT FL	ENSMUSG00000000296	445.47621625356607	-1.1424028486388528e-6	0.00144262899374759	0.8678156060833999	0.9999615345469548	tumor protein D52-like 1
wtns.kons	KO FL / WT FL	ENSMUSG00000000301	24.304428652256664	2.0282857544062026e-6	0.00144268910084818	0.4434015741782558	0.9999615345469548	phosphatidylethanolamine N-methyltransferase
wtns.kons	KO FL / WT FL	ENSMUSG00000000303	2.6992077046811267	4.771546105746508e-7	0.00144269380112938	0.6186458884995464	0.9999615345469548	cadherin 1
wtns.kons	KO FL / WT FL	ENSMUSG00000000305	1922.5886210792237	7.391081365525876e-6	0.00144249967500138	0.5905889514938278	0.9999615345469548	cadherin 4
wtns.kons	KO FL / WT FL	ENSMUSG00000000308	3170.385602058216	1.5232076467706244e-5	0.00144254464580499	0.19420076545742976	0.9999615345469548	creatine kinase, mitochondrial 1, ubiquitous
wtns.kons	KO FL / WT FL	ENSMUSG00000000317	27.66509050092072	1.0899043538745551e-6	0.00144268387530058	0.7109971804129751	0.9999615345469548	B cell CLL/lymphoma 6, member B
wtns.kons	KO FL / WT FL	ENSMUSG00000000318	4.369217117291105	-9.449744270901018e-7	0.00144269350337199	0.44662914103676993	0.9999615345469548	C-type lectin domain family 10, member A
wtns.kons	KO FL / WT FL	ENSMUSG00000000320	11.910625793174615	2.0633274944436816e-6	0.0014426892178171	0.3493138974508291	0.9999615345469548	arachidonate 12-lipoxygenase
wtns.kons	KO FL / WT FL	ENSMUSG00000000325	770.746469352277	0.3223556170308554	0.13314189900420745	4.3536054488338335e-4	0.6827723145360695	NA
wtns.kons	KO FL / WT FL	ENSMUSG00000000326	1362.1979994784442	-8.923758611824284e-6	0.00144256558804729	0.384113212734475	0.9999615345469548	catechol-O-methyltransferase
wtns.kons	KO FL / WT FL	ENSMUSG00000000339	740.6798842232923	8.865163921224192e-5	0.0014439340755874	0.8466382886317022	0.9999615345469548	RNA 3'-terminal phosphate cyclase
wtns.kons	KO FL / WT FL	ENSMUSG00000000340	471.0604013579107	-1.2110280641530738e-6	0.00144263541036003	0.8287526073285308	0.9999615345469548	dihydrolipoamide branched chain transacylase E2
wtns.kons	KO FL / WT FL	ENSMUSG00000000346	2139.708226275813	6.145975573843775e-5	0.0014431915387084	0.6770427126127482	0.9999615345469548	DAZ associated protein 2
wtns.kons	KO FL / WT FL	ENSMUSG00000000355	502.4239361865906	9.207657078264554e-6	0.00144263167977387	0.17027607616087684	0.9999615345469548	malignant T cell amplified sequence 1
wtns.kons	KO FL / WT FL	ENSMUSG00000000359	6.274066911905629	-6.265262759274481e-8	0.00144269209229485	0.9671662250345178	0.9999615345469548	rad and gem related GTP binding protein 1
wtns.kons	KO FL / WT FL	ENSMUSG00000000365	32.57180914484058	1.037710128475591e-6	0.00144268352585223	0.7216008408086871	0.9999615345469548	ring finger protein 17
wtns.kons	KO FL / WT FL	ENSMUSG00000000374	3747.441432768224	-1.7092166888571424e-4	0.001447483516008	0.3751781453443913	0.9999615345469548	NA
wtns.kons	KO FL / WT FL	ENSMUSG00000000378	796.1437365871216	-1.8075390460487377e-5	0.00144267248575238	0.03135831566047656	0.9999615345469548	cerebral cavernous malformation 2
wtns.kons	KO FL / WT FL	ENSMUSG00000000381	0	NA	NA	NA	NA	whey acidic protein
wtns.kons	KO FL / WT FL	ENSMUSG00000000384	599.11555749683	5.422694221060252e-6	0.00144256427077327	0.5852521667742132	0.9999615345469548	transforming growth factor beta regulated gene 4
wtns.kons	KO FL / WT FL	ENSMUSG00000000385	1.5193059927915031	-8.363856731713411e-7	0.00144269468850361	0.1639596560655303	0.9999615345469548	transmembrane protease, serine 2
wtns.kons	KO FL / WT FL	ENSMUSG00000000386	7.877547609375618	3.207126447839087e-6	0.00144269421678094	0.14859840185102555	0.9999615345469548	NA
wtns.kons	KO FL / WT FL	ENSMUSG00000000392	33.91256135662053	1.9138679009989437e-6	0.00144268467534827	0.4140293220550059	0.9999615345469548	fibroblast activation protein
wtns.kons	KO FL / WT FL	ENSMUSG00000000394	4.415988563563858	-2.373012863491797e-7	0.0014426937499722	0.8046656829313753	0.9999615345469548	glucagon
wtns.kons	KO FL / WT FL	ENSMUSG00000000399	1776.26429453672	6.392837236847307e-6	0.00144250448505558	0.8306704644489622	0.9999615345469548	NADH:ubiquinone oxidoreductase subunit A9
wtns.kons	KO FL / WT FL	ENSMUSG00000000402	92.60354509715675	-1.139359505645567e-5	0.00144267822671207	0.0801356937957364	0.9999615345469548	EGF-like-domain, multiple 6
wtns.kons	KO FL / WT FL	ENSMUSG00000000409	38.734877487628864	-4.110336475468744e-7	0.00144268458179005	0.8736752228891382	0.9999615345469548	lymphocyte protein tyrosine kinase
wtns.kons	KO FL / WT FL	ENSMUSG00000000411	3.1519434527936294	-9.762501033623124e-7	0.00144269385500744	0.33144601667032075	0.9999615345469548	testis-specific serine kinase 3
wtns.kons	KO FL / WT FL	ENSMUSG00000000416	2160.6622407460272	-1.351518084522924e-5	0.00144253603033606	0.2989983391123825	0.9999615345469548	cortactin binding protein 2
wtns.kons	KO FL / WT FL	ENSMUSG00000000420	1425.0357173544116	-1.4489852881425048e-5	0.00144255252839925	0.19654585299855976	0.9999615345469548	polypeptide N-acetylgalactosaminyltransferase 1
wtns.kons	KO FL / WT FL	ENSMUSG00000000435	0.8198965704588798	4.904322826213063e-7	0.00144269479724294	0.2904682459614689	0.9999615345469548	myogenic factor 5
wtns.kons	KO FL / WT FL	ENSMUSG00000000439	973.005521466396	7.094175862529553e-6	0.00144263097517044	0.5823977580037175	0.9999615345469548	makorin, ring finger protein, 2
wtns.kons	KO FL / WT FL	ENSMUSG00000000440	53.30470733233741	5.125058040631662e-6	0.00144268049296723	0.8605935197307116	0.9999615345469548	peroxisome proliferator activated receptor gamma
wtns.kons	KO FL / WT FL	ENSMUSG00000000441	1085.99807250667	-9.716487956278524e-7	0.00144249761841685	0.9402876850979756	0.9999615345469548	v-raf-leukemia viral oncogene 1
wtns.kons	KO FL / WT FL	ENSMUSG00000000486	10.435931315746116	3.0103774584838733e-7	0.00144269004242613	0.915132531136822	0.9999615345469548	septin 1
wtns.kons	KO FL / WT FL	ENSMUSG00000000486	10.435931315746116	3.0103774584838733e-7	0.00144269004242613	0.915132531136822	0.9999615345469548	predicted gene 4532
wtns.kons	KO FL / WT FL	ENSMUSG00000000489	685.5838892596965	1.8349682485598794e-5	0.00144266746678319	0.01079764046468481	0.9999615345469548	platelet derived growth factor, B polypeptide
wtns.kons	KO FL / WT FL	ENSMUSG00000000530	197.02397682288537	-3.873633302484247e-6	0.00144265335731412	0.8176545734116618	0.9999615345469548	activin A receptor, type II-like 1
wtns.kons	KO FL / WT FL	ENSMUSG00000000531	1153.792853390639	-3.4567818152841184e-6	0.00144262831757475	0.8546039372263137	0.9999615345469548	trafficking regulator and scaffold protein tamalin
wtns.kons	KO FL / WT FL	ENSMUSG00000000532	4039.035534126224	1.8718610800214288e-6	0.00144249146754765	0.9483052536607024	0.9999615345469548	activin A receptor, type 1B
wtns.kons	KO FL / WT FL	ENSMUSG00000000538	8659.243598478864	6.836489724377441e-5	0.00144330900205467	0.7103819946303054	0.9999615345469548	target of myb1-like 2 (chicken)
wtns.kons	KO FL / WT FL	ENSMUSG00000000544	0	NA	NA	NA	NA	glycoprotein A33 (transmembrane)
wtns.kons	KO FL / WT FL	ENSMUSG00000000552	876.8180951319758	7.719610380810816e-7	0.00144263987411644	0.8803420716767233	0.9999615345469548	zinc finger protein 385A
wtns.kons	KO FL / WT FL	ENSMUSG00000000555	78.973089889961	-7.166375624916594e-7	0.00144268651646967	0.3947149535286021	0.9999615345469548	integrin alpha 5 (fibronectin receptor alpha)
wtns.kons	KO FL / WT FL	ENSMUSG00000000560	2353.8975407067164	7.668263892556262e-6	0.00144264298356744	0.8508633090942577	0.9999615345469548	NA
wtns.kons	KO FL / WT FL	ENSMUSG00000000561	1265.4180191271712	-5.3574100941710366e-5	0.00144304342880804	0.774587573711366	0.9999615345469548	WD repeat domain 77
wtns.kons	KO FL / WT FL	ENSMUSG00000000562	28.972674044224853	3.0078513375049303e-6	0.00144268007610208	0.3924428370082053	0.9999615345469548	adenosine A3 receptor
wtns.kons	KO FL / WT FL	ENSMUSG00000000562	28.972674044224853	3.0078513375049303e-6	0.00144268007610208	0.3924428370082053	0.9999615345469548	transmembrane and immunoglobulin domain containing 3
wtns.kons	KO FL / WT FL	ENSMUSG00000000563	3596.7045158580468	-1.53710633944007e-5	0.00144261038625364	0.6793552348791217	0.9999615345469548	ATP synthase peripheral stalk-membrane subunit b
wtns.kons	KO FL / WT FL	ENSMUSG00000000567	1481.8007931936531	1.2040533672023677e-7	0.00144264582876806	0.9273048158636632	0.9999615345469548	SRY (sex determining region Y)-box 9
wtns.kons	KO FL / WT FL	ENSMUSG00000000568	4314.72291836003	1.6472799579956716e-5	0.0014426891581449	0.5490377965554246	0.9999615345469548	heterogeneous nuclear ribonucleoprotein D
wtns.kons	KO FL / WT FL	ENSMUSG00000000579	41.39439913495863	-9.829795152593983e-6	0.00144269453419906	0.00557420902861369	0.9999615345469548	dynein light chain Tctex-type 1C
wtns.kons	KO FL / WT FL	ENSMUSG00000000581	853.8293074813189	-5.794429846949621e-6	0.00144260305939059	0.4894579779884602	0.9999615345469548	C1D nuclear receptor co-repressor
wtns.kons	KO FL / WT FL	ENSMUSG00000000594	1561.3357059901607	-4.765226230782647e-6	0.00144249111929739	0.34193625456758153	0.9999615345469548	GM2 ganglioside activator protein
wtns.kons	KO FL / WT FL	ENSMUSG00000000600	1045.447393924389	9.810113316788564e-5	0.00144422679243677	0.9098489984673176	0.9999615345469548	KRIT1, ankyrin repeat containing
wtns.kons	KO FL / WT FL	ENSMUSG00000000605	5460.067057522605	-9.398871125479549e-6	0.00144248537664827	0.6438653775051031	0.9999615345469548	chloride channel, voltage-sensitive 4
wtns.kons	KO FL / WT FL	ENSMUSG00000000606	17.448167363563343	1.8220259680342509e-6	0.00144268908118702	0.3989996113636876	0.9999615345469548	vomeronasal 2, receptor 88
wtns.kons	KO FL / WT FL	ENSMUSG00000000617	2.6848276628247096	1.1694743528913236e-6	0.00144269414586334	0.21144234794144223	0.9999615345469548	glutamate receptor, metabotropic 6
wtns.kons	KO FL / WT FL	ENSMUSG00000000627	1445.670344847517	7.448619231346065e-6	0.00144256893443692	0.4513978189626201	0.9999615345469548	sema domain, immunoglobulin domain (Ig), TM domain, and short cytoplasmic domain
wtns.kons	KO FL / WT FL	ENSMUSG00000000628	160.80816304643065	4.46743903417068e-6	0.00144264820068379	0.4802667350069765	0.9999615345469548	hexokinase 2
wtns.kons	KO FL / WT FL	ENSMUSG00000000631	5101.664883244879	-1.4123445250425895e-4	0.00144603895219632	0.8380779081979367	0.9999615345469548	myosin XVIIIA
wtns.kons	KO FL / WT FL	ENSMUSG00000000632	6658.1245245668	1.2481887368848282e-5	0.00144261178163322	0.9096099335152428	0.9999615345469548	seizure related gene 6
wtns.kons	KO FL / WT FL	ENSMUSG00000000673	6.549985475474669	6.539044284909203e-7	0.00144269268271813	0.6154291157158005	0.9999615345469548	3-hydroxyanthranilate 3,4-dioxygenase
wtns.kons	KO FL / WT FL	ENSMUSG00000000682	11.746844726976583	2.424106261683642e-7	0.00144268918305044	0.9075908364176354	0.9999615345469548	CD52 antigen
wtns.kons	KO FL / WT FL	ENSMUSG00000000686	30.342886207247258	2.069967337648555e-6	0.00144268473112232	0.8007850042786612	0.9999615345469548	abhydrolase domain containing 15
wtns.kons	KO FL / WT FL	ENSMUSG00000000690	0	NA	NA	NA	NA	homeobox B6
wtns.kons	KO FL / WT FL	ENSMUSG00000000693	89.02019168251773	-3.519523749529029e-6	0.00144268180749511	0.25879005914621833	0.9999615345469548	lysyl oxidase-like 3
wtns.kons	KO FL / WT FL	ENSMUSG00000000701	0	NA	NA	NA	NA	T cell leukemia/lymphoma 1B, 5
wtns.kons	KO FL / WT FL	ENSMUSG00000000706	3.795201032349164	1.0727203733886007e-6	0.00144269394834917	0.2665307553281079	0.9999615345469548	butyrophilin, subfamily 1, member A1
wtns.kons	KO FL / WT FL	ENSMUSG00000000708	566.102187982044	-0.4693490176086997	0.1474347468632203	4.829716863581459e-5	0.2019841255870473	K(lysine) acetyltransferase 2B
wtns.kons	KO FL / WT FL	ENSMUSG00000000711	4738.863178192043	-1.415151456231304e-5	0.00144240988934544	0.8573434065915188	0.9999615345469548	RAB5B, member RAS oncogene family
wtns.kons	KO FL / WT FL	ENSMUSG00000000724	8.402812082176636	7.633496359403654e-8	0.00144269208248358	0.9506399075542584	0.9999615345469548	crystallin, beta A1
wtns.kons	KO FL / WT FL	ENSMUSG00000000730	2.136819727194242	6.345185979867733e-7	0.00144269418786879	0.42018840846714617	0.9999615345469548	DNA (cytosine-5-)-methyltransferase 3-like
wtns.kons	KO FL / WT FL	ENSMUSG00000000731	10.67092183907886	-4.261180272850005e-6	0.00144269317952272	0.0257085033087604	0.9999615345469548	autoimmune regulator (autoimmune polyendocrinopathy candidiasis ectodermal dystrophy)
wtns.kons	KO FL / WT FL	ENSMUSG00000000732	94.57019019298606	3.47708147472079e-6	0.00144267043505395	0.4324164641336576	0.9999615345469548	icos ligand
wtns.kons	KO FL / WT FL	ENSMUSG00000000738	801.2426947847882	1.353361199915495e-5	0.00144256783908285	0.20664041623808876	0.9999615345469548	SPG7, paraplegin matrix AAA peptidase subunit
wtns.kons	KO FL / WT FL	ENSMUSG00000000739	16.877164816118622	1.575398526706405e-7	0.00144268957872735	0.9925000212230092	0.9999615345469548	sulfotransferase family 5A, member 1
wtns.kons	KO FL / WT FL	ENSMUSG00000000740	4464.054124244033	-1.0402008052450962e-5	0.0014426150661121	0.5282819912429182	0.9999615345469548	ribosomal protein L13
wtns.kons	KO FL / WT FL	ENSMUSG00000000743	1985.4364262734337	1.20492245218105e-5	0.00144254334827592	0.2933464293923264	0.9999615345469548	charged multivesicular body protein 1A
wtns.kons	KO FL / WT FL	ENSMUSG00000000751	1303.5846746276347	2.508079365783943e-6	0.00144256655120376	0.7683662718731926	0.9999615345469548	replication protein A1
wtns.kons	KO FL / WT FL	ENSMUSG00000000753	46.6021355209083	-3.177192260658733e-7	0.00144267708208633	0.964791948085328	0.9999615345469548	serine (or cysteine) peptidase inhibitor, clade F, member 1
wtns.kons	KO FL / WT FL	ENSMUSG00000000759	948.616411821588	-1.8493454684328215e-4	0.00144854272445363	0.9865311788852656	0.9999615345469548	tubulin, gamma complex associated protein 3
wtns.kons	KO FL / WT FL	ENSMUSG00000000766	417.4880432811583	-3.925168902237117e-6	0.00144264467526867	0.6207301814548409	0.9999615345469548	opioid receptor, mu 1
wtns.kons	KO FL / WT FL	ENSMUSG00000000776	365.78842796141817	2.6258550545961543e-5	0.00144268900248325	0.00668782951731418	0.9999615345469548	polymerase (RNA) III (DNA directed) polypeptide D
wtns.kons	KO FL / WT FL	ENSMUSG00000000782	43.41002626576397	-2.609802859116519e-6	0.00144268795734254	0.3124008121905496	0.9999615345469548	transcription factor 7, T cell specific
wtns.kons	KO FL / WT FL	ENSMUSG00000000787	6679.967752431171	2.4351255967754537e-4	0.00145296606340464	0.2689219379420279	0.9999615345469548	DEAD box helicase 3, X-linked
wtns.kons	KO FL / WT FL	ENSMUSG00000000791	10.233892491871398	-1.6455177178213325e-7	0.00144269060346506	0.9296856047014608	0.9999615345469548	interleukin 12 receptor, beta 1
wtns.kons	KO FL / WT FL	ENSMUSG00000000792	495.0566757617478	1.3291955193547909e-5	0.00144266470629049	0.0415330065554271	0.9999615345469548	solute carrier family 5 (sodium iodide symporter), member 5
wtns.kons	KO FL / WT FL	ENSMUSG00000000794	1584.2910943573656	1.0877813202315791e-5	0.00144260927007566	0.49145422927119825	0.9999615345469548	potassium intermediate/small conductance calcium-activated channel, subfamily N, member 3
wtns.kons	KO FL / WT FL	ENSMUSG00000000804	6820.464114307766	1.0985063598794036e-4	0.00144463167451626	0.36860366363658864	0.9999615345469548	ubiquitin specific peptidase 32
wtns.kons	KO FL / WT FL	ENSMUSG00000000805	284.01638802625814	1.01722889517894e-5	0.00144266375495798	0.13384946191973252	0.9999615345469548	carbonic anhydrase 4
wtns.kons	KO FL / WT FL	ENSMUSG00000000811	116.6999974882015	7.592895067584517e-6	0.00144265699029513	0.19792032946554125	0.9999615345469548	thioredoxin reductase 3
wtns.kons	KO FL / WT FL	ENSMUSG00000000817	0.4764590380078548	8.304015589554277e-9	0.00144269478646734	0.99137001963576	0.9999615345469548	Fas ligand (TNF superfamily, member 6)
wtns.kons	KO FL / WT FL	ENSMUSG00000000823	1875.5593475170535	2.5000137373827974e-6	0.00144253382999647	0.8917323368903086	0.9999615345469548	zinc finger protein 512B
wtns.kons	KO FL / WT FL	ENSMUSG00000000826	11833.32641286766	1.352361249431933e-4	0.00144566964028605	0.9394390343383464	0.9999615345469548	DnaJ heat shock protein family (Hsp40) member C5
wtns.kons	KO FL / WT FL	ENSMUSG00000000827	766.503526755529	-1.1158705633113778e-5	0.00144260075018642	0.2268674550111836	0.9999615345469548	tumor protein D52-like 2
wtns.kons	KO FL / WT FL	ENSMUSG00000000838	2209.138189649737	-2.0972282866698603e-5	0.00144253939032279	0.6704943818277446	0.9999615345469548	FMRP translational regulator 1
wtns.kons	KO FL / WT FL	ENSMUSG00000000861	1781.7929336194074	-1.7760846886414654e-6	0.00144264114607468	0.7489881176888797	0.9999615345469548	B cell CLL/lymphoma 11A (zinc finger protein)
wtns.kons	KO FL / WT FL	ENSMUSG00000000869	209.3527180106688	-3.368251999344987e-7	0.0014426518132435	0.9500123168310676	0.9999615345469548	interleukin 4
wtns.kons	KO FL / WT FL	ENSMUSG00000000876	330.29607102240163	-9.5710960532734e-7	0.00144264188661253	0.7212036259594095	0.9999615345469548	peroxisomal membrane protein 4
wtns.kons	KO FL / WT FL	ENSMUSG00000000881	6266.638989319052	-2.0317680493290937e-6	0.00144244112797618	0.6056770289503721	0.9999615345469548	discs large MAGUK scaffold protein 3
wtns.kons	KO FL / WT FL	ENSMUSG00000000884	74.20106600409612	6.331442749141014e-6	0.00144267860171844	0.20546525857656697	0.9999615345469548	guanine nucleotide binding protein (G protein), beta polypeptide 1-like
wtns.kons	KO FL / WT FL	ENSMUSG00000000889	6.962392051186966	-1.828523876679092e-7	0.00144269235739801	0.8937379884098915	0.9999615345469548	dopamine beta hydroxylase
wtns.kons	KO FL / WT FL	ENSMUSG00000000901	29.019475646704436	-8.155158521171314e-7	0.00144268909920099	0.6019340446378244	0.9999615345469548	matrix metallopeptidase 11
wtns.kons	KO FL / WT FL	ENSMUSG00000000902	1320.963065365887	-8.446528132670127e-5	0.00144366719785615	0.3815794473550449	0.9999615345469548	SWI/SNF related, matrix associated, actin dependent regulator of chromatin, subfamily b, member 1
wtns.kons	KO FL / WT FL	ENSMUSG00000000903	1.81707797827926	-9.00493338820698e-7	0.00144269433748602	0.2609583978426054	0.9999615345469548	pre-B lymphocyte gene 3
wtns.kons	KO FL / WT FL	ENSMUSG00000000915	1929.5734266429529	-3.851098595664306e-6	0.00144262018823104	0.6051185244359686	0.9999615345469548	huntingtin interacting protein 1 related
wtns.kons	KO FL / WT FL	ENSMUSG00000000916	129.4816803410781	6.11299125114465e-6	0.00144266062041139	0.26194965170177953	0.9999615345469548	NOL1/NOP2/Sun domain family, member 5
wtns.kons	KO FL / WT FL	ENSMUSG00000000934	363.82306696032754	8.228542642097365e-6	0.00144262692672756	0.3305438830354326	0.9999615345469548	DNA topoisomerase 1, mitochondrial
wtns.kons	KO FL / WT FL	ENSMUSG00000000938	0.11164913751173206	-1.5822441183269372e-7	0.0014426949895772	0.8515043803988116	0.9999615345469548	homeobox A10
wtns.kons	KO FL / WT FL	ENSMUSG00000000942	0	NA	NA	NA	NA	homeobox A4
wtns.kons	KO FL / WT FL	ENSMUSG00000000948	1880.014946279852	5.604226817876908e-5	0.00144313769866142	0.8744011943216194	0.9999615345469548	NA
wtns.kons	KO FL / WT FL	ENSMUSG00000000957	276.2814853747863	2.9330317074369606e-6	0.00144266984927209	0.9646065187449986	0.9999615345469548	matrix metallopeptidase 14 (membrane-inserted)
wtns.kons	KO FL / WT FL	ENSMUSG00000000958	49.119755436784565	1.4722055383963437e-6	0.00144267379865374	0.6589179993574416	0.9999615345469548	solute carrier family 7 (cationic amino acid transporter, y+ system), member 7
wtns.kons	KO FL / WT FL	ENSMUSG00000000959	802.5266666142425	-1.3165101595303646e-5	0.00144257379630807	0.2275690417236388	0.9999615345469548	oxidase assembly 1-like
wtns.kons	KO FL / WT FL	ENSMUSG00000000976	378.8725340635734	5.067460097051396e-6	0.00144265429141507	0.9470851331670992	0.9999615345469548	HEAT repeat containing 6
wtns.kons	KO FL / WT FL	ENSMUSG00000000982	2.574778408248595	-1.2232080767004834e-6	0.00144269402203718	0.2674107447250298	0.9999615345469548	chemokine (C-C motif) ligand 3
wtns.kons	KO FL / WT FL	ENSMUSG00000000983	12.154495338151184	-4.7543217995413145e-6	0.00144269202833344	0.0880274274181099	0.9999615345469548	WAP four-disulfide core domain 18
wtns.kons	KO FL / WT FL	ENSMUSG00000001014	6.302318595858175	-5.562579480041592e-7	0.00144269179857385	0.7223564941293892	0.9999615345469548	intercellular adhesion molecule 4, Landsteiner-Wiener blood group
wtns.kons	KO FL / WT FL	ENSMUSG00000001016	1594.688270622038	-9.13688368964503e-6	0.00144250620560081	0.4369628966775007	0.9999615345469548	interleukin enhancer binding factor 2
wtns.kons	KO FL / WT FL	ENSMUSG00000001017	3177.7289825824832	-4.577246496661688e-6	0.00144245494874533	0.7291828604789992	0.9999615345469548	chromatin target of PRMT1
wtns.kons	KO FL / WT FL	ENSMUSG00000001018	796.9317695819553	-4.260921615012599e-6	0.00144254196653688	0.8934644119387949	0.9999615345469548	SNAP-associated protein
wtns.kons	KO FL / WT FL	ENSMUSG00000001020	9.010115138352866	-2.228851184979343e-6	0.00144269115307813	0.2292495224154308	0.9999615345469548	S100 calcium binding protein A4
wtns.kons	KO FL / WT FL	ENSMUSG00000001021	5.596785620012231	-2.165231584751929e-6	0.00144269379470693	0.07951627628734552	0.9999615345469548	S100 calcium binding protein A3
wtns.kons	KO FL / WT FL	ENSMUSG00000001023	0.3876456558342064	1.4538906878966665e-7	0.00144269488199046	0.7792680644349015	0.9999615345469548	S100 calcium binding protein A5
wtns.kons	KO FL / WT FL	ENSMUSG00000001025	121.10282422564109	-1.489245901309159e-6	0.00144266778057572	0.773803487262083	0.9999615345469548	S100 calcium binding protein A6 (calcyclin)
wtns.kons	KO FL / WT FL	ENSMUSG00000001027	2.7693482499545867	-5.113009674910141e-7	0.0014426938472469	0.6037473618106259	0.9999615345469548	sodium channel, voltage-gated, type IV, alpha
wtns.kons	KO FL / WT FL	ENSMUSG00000001029	16.00706446129096	2.4578739207739773e-6	0.00144268905483547	0.30511476389902464	0.9999615345469548	intercellular adhesion molecule 2
wtns.kons	KO FL / WT FL	ENSMUSG00000001034	410.2065853155754	3.4215219039963578e-6	0.0014426476452603	0.3097142321079808	0.9999615345469548	mitogen-activated protein kinase 7
wtns.kons	KO FL / WT FL	ENSMUSG00000001036	3676.180877252724	-1.5594010272950734e-5	0.00144249897371686	0.6105207894979302	0.9999615345469548	epsin 2
wtns.kons	KO FL / WT FL	ENSMUSG00000001039	171.47874703953053	4.713477971605686e-6	0.0014426236837894	0.5091829457180826	0.9999615345469548	B9 protein domain 1
wtns.kons	KO FL / WT FL	ENSMUSG00000001052	1476.3183617819989	-4.385811563734696e-4	0.00147870403654636	0.9811447172485808	0.9999615345469548	Sec24 related gene family, member B (S. cerevisiae)
wtns.kons	KO FL / WT FL	ENSMUSG00000001053	229.41290649332873	7.390660358226508e-6	0.0014426676412107	0.15594517066181662	0.9999615345469548	NEDD4 binding protein 3
wtns.kons	KO FL / WT FL	ENSMUSG00000001054	888.0929441015704	-1.521775697142426e-6	0.00144252278658073	0.883123318196573	0.9999615345469548	required for meiotic nuclear division 5 homolog B
wtns.kons	KO FL / WT FL	ENSMUSG00000001056	491.3648909473982	-1.5184370987825793e-6	0.00144263971885282	0.8136788016326233	0.9999615345469548	NHP2 ribonucleoprotein
wtns.kons	KO FL / WT FL	ENSMUSG00000001062	1000.3503137327464	1.4296526292302058e-5	0.00144260526137408	0.13292965174481133	0.9999615345469548	VPS9 domain containing 1
wtns.kons	KO FL / WT FL	ENSMUSG00000001065	252.42537245457	-1.791320705496377e-6	0.00144261474342876	0.8046965868617606	0.9999615345469548	zinc finger protein (C2H2 type) 276
wtns.kons	KO FL / WT FL	ENSMUSG00000001076	0.43130592539527074	2.3127806232819298e-7	0.00144269500772445	0.5190553610812074	0.9999615345469548	complement component 1, q subcomponent-like 4
wtns.kons	KO FL / WT FL	ENSMUSG00000001082	194.00821241188427	1.0426317419274552e-5	0.00144266863274989	0.8203269611935394	0.9999615345469548	major facilitator superfamily domain containing 10
wtns.kons	KO FL / WT FL	ENSMUSG00000001089	2085.0448378766423	1.522748962155984e-4	0.00144666064814124	0.8839781739338786	0.9999615345469548	leucine zipper protein 1
wtns.kons	KO FL / WT FL	ENSMUSG00000001095	0	NA	NA	NA	NA	solute carrier family 13 (sodium-dependent dicarboxylate transporter), member 2
wtns.kons	KO FL / WT FL	ENSMUSG00000001098	1424.7996101003837	-5.396399535029624e-7	0.00144257559250784	0.6739693249808034	0.9999615345469548	potassium channel tetramerisation domain containing 10
wtns.kons	KO FL / WT FL	ENSMUSG00000001100	1495.654195177568	1.0160721357259993e-5	0.00144256289002615	0.9116226860009048	0.9999615345469548	polymerase (DNA-directed), delta interacting protein 2
wtns.kons	KO FL / WT FL	ENSMUSG00000001103	10.472788343582424	-1.027363266647723e-6	0.0014426900634168	0.5809412551733133	0.9999615345469548	SEBOX homeobox
wtns.kons	KO FL / WT FL	ENSMUSG00000001105	522.7469278286497	-5.900354726690923e-6	0.00144260310906648	0.8351255796090498	0.9999615345469548	intraflagellar transport 20
wtns.kons	KO FL / WT FL	ENSMUSG00000001119	414.4482755214233	-2.743674016472735e-6	0.00144263955165122	0.6246499391558403	0.9999615345469548	collagen, type VI, alpha 1
wtns.kons	KO FL / WT FL	ENSMUSG00000001120	1130.8654416313143	-6.036394375520464e-6	0.00144255291905761	0.6497263036752098	0.9999615345469548	poly(rC) binding protein 3
wtns.kons	KO FL / WT FL	ENSMUSG00000001123	75.18414701211846	-2.5302108683703626e-7	0.0014426624090705	0.9482390223189066	0.9999615345469548	lectin, galactose binding, soluble 9
wtns.kons	KO FL / WT FL	ENSMUSG00000001127	2908.289927598947	-1.0775543881009603e-5	0.00144240277274939	0.48215301499515856	0.9999615345469548	Araf proto-oncogene, serine/threonine kinase
wtns.kons	KO FL / WT FL	ENSMUSG00000001128	25.153356943102597	-3.2589097546055335e-6	0.00144268874730414	0.9743166640201588	0.9999615345469548	complement factor properdin
wtns.kons	KO FL / WT FL	ENSMUSG00000001131	5.36755209571675	-1.134745750773826e-6	0.00144269223807013	0.3595126759379101	0.9999615345469548	tissue inhibitor of metalloproteinase 1
wtns.kons	KO FL / WT FL	ENSMUSG00000001134	50.44182439493586	-9.224465984217926e-6	0.00144269155324613	0.03911168324781421	0.9999615345469548	ubiquitously expressed prefoldin like chaperone
wtns.kons	KO FL / WT FL	ENSMUSG00000001138	847.0826259602603	6.147961527472915e-6	0.00144265038128435	0.4805628354507437	0.9999615345469548	cyclin M3
wtns.kons	KO FL / WT FL	ENSMUSG00000001143	1092.658671454606	3.333256577819669e-6	0.00144259960312336	0.6714562114731069	0.9999615345469548	lectin, mannose-binding 2-like
wtns.kons	KO FL / WT FL	ENSMUSG00000001150	1702.2513702187468	-5.29352605185876e-4	0.0014969983000503	0.9345808755205997	0.9999615345469548	minichromosome maintenance complex component 3 associated protein
wtns.kons	KO FL / WT FL	ENSMUSG00000001151	1328.2916659488917	-1.6867677013306184e-5	0.00144263636063512	0.8175918607946935	0.9999615345469548	pericentrin (kendrin)
wtns.kons	KO FL / WT FL	ENSMUSG00000001155	8.987435411866407	-6.306251690619605e-7	0.00144269089991464	0.7955976762496528	0.9999615345469548	formiminotransferase cyclodeaminase
wtns.kons	KO FL / WT FL	ENSMUSG00000001156	694.9874549071903	-1.307269657748952e-5	0.00144261795786139	0.11468167858396816	0.9999615345469548	MAX dimerization protein 1
wtns.kons	KO FL / WT FL	ENSMUSG00000001157	661.7326473792801	-1.0485161461197562e-5	0.00144259749293873	0.27728494293110584	0.9999615345469548	germ cell-less, spermatogenesis associated 1
wtns.kons	KO FL / WT FL	ENSMUSG00000001158	449.1048360919637	9.450048898038651e-6	0.00144264157743269	0.8362990682574472	0.9999615345469548	small nuclear ribonucleoprotein 27 (U4/U6.U5)
wtns.kons	KO FL / WT FL	ENSMUSG00000001166	14.538308973590986	-6.074863647800288e-7	0.00144268757529436	0.7921984513717233	0.9999615345469548	2'-5' oligoadenylate synthetase 1C
wtns.kons	KO FL / WT FL	ENSMUSG00000001168	0.13632129591259476	1.8054648278579472e-7	0.00144269498980755	0.8250542807611526	0.9999615345469548	2'-5' oligoadenylate synthetase 1H
wtns.kons	KO FL / WT FL	ENSMUSG00000001173	2279.933867796828	-1.322517480205092e-5	0.00144234517790512	0.5880356097248794	0.9999615345469548	OCRL, inositol polyphosphate-5-phosphatase
wtns.kons	KO FL / WT FL	ENSMUSG00000001175	98027.31006682308	-5.135244137699337e-7	0.0014424825122968	0.9658541990084744	0.9999615345469548	calmodulin 1
wtns.kons	KO FL / WT FL	ENSMUSG00000001211	6502.408490730442	-2.9280374844219056e-6	0.00144248182116978	0.5625825053138869	0.9999615345469548	1-acylglycerol-3-phosphate O-acyltransferase 3
wtns.kons	KO FL / WT FL	ENSMUSG00000001225	14.810846394033325	-1.176454430257259e-6	0.00144269025002577	0.26439045873384703	0.9999615345469548	solute carrier family 26, member 3
wtns.kons	KO FL / WT FL	ENSMUSG00000001227	5009.316946662134	5.183609361056517e-5	0.00144286544070008	0.03228333399938456	0.9999615345469548	sema domain, transmembrane domain (TM), and cytoplasmic domain, (semaphorin) 6B
wtns.kons	KO FL / WT FL	ENSMUSG00000001228	25.63130726667376	-5.8198536441592377e-8	0.00144268713839771	0.976924220268431	0.9999615345469548	ubiquitin-like, containing PHD and RING finger domains, 1
wtns.kons	KO FL / WT FL	ENSMUSG00000001229	1942.2666940386805	3.06465033453207e-6	0.00144257420375072	0.7153673223167395	0.9999615345469548	dipeptidylpeptidase 9
wtns.kons	KO FL / WT FL	ENSMUSG00000001240	200.8416747152221	5.273632134774631e-6	0.00144267412434942	0.9907952312896552	0.9999615345469548	receptor (calcitonin) activity modifying protein 2
wtns.kons	KO FL / WT FL	ENSMUSG00000001247	62.65385661931115	2.621587991430278e-6	0.00144267293369727	0.5239411455700524	0.9999615345469548	lipolysis stimulated lipoprotein receptor
wtns.kons	KO FL / WT FL	ENSMUSG00000001248	1639.7745654341766	2.1179950627065725e-5	0.00144258148896396	0.07168175183904951	0.9999615345469548	GRAM domain containing 1A
wtns.kons	KO FL / WT FL	ENSMUSG00000001249	6.3380547388744235	-1.6163590065395323e-6	0.00144269316975749	0.20581409507838636	0.9999615345469548	hepsin
wtns.kons	KO FL / WT FL	ENSMUSG00000001260	1680.816787244874	-7.649502967790009e-6	0.00144265898907147	0.10764855771968963	0.9999615345469548	gamma-aminobutyric acid (GABA) A receptor, subunit gamma 1
wtns.kons	KO FL / WT FL	ENSMUSG00000001270	15830.13275557625	1.0579379971417332e-5	0.00144259380006048	0.22253335000777996	0.9999615345469548	creatine kinase, brain
wtns.kons	KO FL / WT FL	ENSMUSG00000001280	895.6824032959865	1.2735512757371946e-5	0.0014426350757512	0.156815957447679	0.9999615345469548	trans-acting transcription factor 1
wtns.kons	KO FL / WT FL	ENSMUSG00000001281	9.552575333686566	-1.646738422753092e-7	0.00144269262974168	0.8958405746879298	0.9999615345469548	integrin beta 7
wtns.kons	KO FL / WT FL	ENSMUSG00000001285	380.9416419050532	-2.646798808973435e-6	0.00144261816012474	0.5692477614317836	0.9999615345469548	melanocyte proliferating gene 1
wtns.kons	KO FL / WT FL	ENSMUSG00000001288	174.295398977728	-1.3375917803149298e-5	0.00144270858536245	0.16119274822215593	0.9999615345469548	retinoic acid receptor, gamma
wtns.kons	KO FL / WT FL	ENSMUSG00000001289	1407.6194022530465	-3.0756693595431014e-6	0.00144263481186624	0.6357857577660748	0.9999615345469548	prefoldin 5
wtns.kons	KO FL / WT FL	ENSMUSG00000001300	2555.1478995209413	3.125551882680225e-7	0.00144262688606676	0.9552562723445178	0.9999615345469548	ephrin B2
wtns.kons	KO FL / WT FL	ENSMUSG00000001305	119.90413274085824	7.531450496857421e-6	0.0014426636376064	0.16779236322699115	0.9999615345469548	ribosomal RNA processing 15 homolog
wtns.kons	KO FL / WT FL	ENSMUSG00000001313	1884.837067402647	-7.081017181246057e-6	0.00144255390558574	0.2116509013137622	0.9999615345469548	Rho family GTPase 2
wtns.kons	KO FL / WT FL	ENSMUSG00000001323	2928.95710064441	1.9407825601199787e-5	0.0014426271136272	0.7248301034821416	0.9999615345469548	serine racemase
wtns.kons	KO FL / WT FL	ENSMUSG00000001333	44.54044833828639	4.329991720722547e-6	0.0014426846259515	0.16915643505697578	0.9999615345469548	syncoilin
wtns.kons	KO FL / WT FL	ENSMUSG00000001334	932.6357088813712	1.7460500846758193e-6	0.00144264292732714	0.7773985325348407	0.9999615345469548	fibronectin type III domain containing 5
wtns.kons	KO FL / WT FL	ENSMUSG00000001348	4.618790547113148	6.059195774931324e-7	0.00144269347984218	0.5659903561841158	0.9999615345469548	acid phosphatase 5, tartrate resistant
wtns.kons	KO FL / WT FL	ENSMUSG00000001349	5.7549763007242785	1.3075297667032732e-6	0.00144269308082025	0.2961382396404702	0.9999615345469548	calponin 1
wtns.kons	KO FL / WT FL	ENSMUSG00000001366	1784.904873417725	7.119004877273398e-5	0.0014434234741873	0.44152652217635807	0.9999615345469548	f-box protein 9
wtns.kons	KO FL / WT FL	ENSMUSG00000001376	2302.0066509194926	4.61041189081512e-5	0.00144280098887845	0.5116979634961851	0.9999615345469548	VPS50 EARP/GARPII complex subunit
wtns.kons	KO FL / WT FL	ENSMUSG00000001380	1463.0127012608605	-1.2764062976034334e-4	0.00144532403524937	0.2707543521639798	0.9999615345469548	histidyl-tRNA synthetase
wtns.kons	KO FL / WT FL	ENSMUSG00000001383	2654.0060613284263	3.4599380961409287e-6	0.00144255468989549	0.7337439325989308	0.9999615345469548	zinc finger, matrin type 2
wtns.kons	KO FL / WT FL	ENSMUSG00000001403	5.424797931068018	3.520307354570065e-7	0.00144269264489992	0.7937368842749633	0.9999615345469548	ubiquitin-conjugating enzyme E2C
wtns.kons	KO FL / WT FL	ENSMUSG00000001415	1736.9849034142076	-5.616323737698436e-6	0.00144253148660617	0.5784550356049536	0.9999615345469548	SMG5 nonsense mediated mRNA decay factor
wtns.kons	KO FL / WT FL	ENSMUSG00000001416	2039.0175083077893	-1.9578930068095058e-5	0.00144242211657807	0.5026059442940263	0.9999615345469548	chaperonin containing Tcp1, subunit 3 (gamma)
wtns.kons	KO FL / WT FL	ENSMUSG00000001418	578.4891525470824	6.543822405713867e-6	0.00144259742386883	0.4458307916021512	0.9999615345469548	glycosylated lysosomal membrane protein
wtns.kons	KO FL / WT FL	ENSMUSG00000001419	7791.381559168849	1.838316219074532e-5	0.00144262094835333	0.5983974031084758	0.9999615345469548	myocyte enhancer factor 2D
wtns.kons	KO FL / WT FL	ENSMUSG00000001420	18.606174462981624	-2.696461772697607e-6	0.00144268828402376	0.2569173850315361	0.9999615345469548	transmembrane protein 79
wtns.kons	KO FL / WT FL	ENSMUSG00000001424	2434.5939215469707	7.213105275996661e-6	0.00144258167328785	0.7984653655661802	0.9999615345469548	staphylococcal nuclease and tudor domain containing 1
wtns.kons	KO FL / WT FL	ENSMUSG00000001435	89.4056999492248	5.324173086152767e-6	0.00144268772881101	0.07146630560839438	0.9999615345469548	collagen, type XVIII, alpha 1
wtns.kons	KO FL / WT FL	ENSMUSG00000001436	264.9293232629264	-1.866665969122563e-5	0.00144270326909584	0.08572124450118972	0.9999615345469548	solute carrier family 19 (folate transporter), member 1
wtns.kons	KO FL / WT FL	ENSMUSG00000001440	5998.0625110762785	2.5777116930443886e-4	0.00145434675745065	0.6489473986694185	0.9999615345469548	karyopherin (importin) beta 1
wtns.kons	KO FL / WT FL	ENSMUSG00000001441	4587.817826534592	8.424945067943641e-6	0.00144243149826971	0.6792734135234755	0.9999615345469548	aminopeptidase puromycin sensitive
wtns.kons	KO FL / WT FL	ENSMUSG00000001444	1.5045701490105912	8.959376587328874e-8	0.00144269408506025	0.9943230271709452	0.9999615345469548	T-box 21
wtns.kons	KO FL / WT FL	ENSMUSG00000001445	942.5624275185244	1.1879722630576582e-5	0.0014425911816653	0.5984862495086742	0.9999615345469548	mitochondrial ribosomal protein L10
wtns.kons	KO FL / WT FL	ENSMUSG00000001467	1587.0602197004575	-1.7151440357148453e-5	0.00144258602820583	0.8386156175308864	0.9999615345469548	cytochrome P450, family 51
wtns.kons	KO FL / WT FL	ENSMUSG00000001472	11706.280993390214	2.3492872105482348e-5	0.00144258294520117	0.7174978882578906	0.9999615345469548	transcription factor 25 (basic helix-loop-helix)
wtns.kons	KO FL / WT FL	ENSMUSG00000001473	75.11862409556707	-1.8475335810179208	0.25826497478439675	4.5224646444105174e-14	5.674034891698913e-10	tubulin, beta 6 class V
wtns.kons	KO FL / WT FL	ENSMUSG00000001482	1195.609788052359	-1.8842503794508905e-6	0.00144250901067221	0.8547183431184565	0.9999615345469548	differentially expressed in FDCP 8
wtns.kons	KO FL / WT FL	ENSMUSG00000001493	11.00071255202364	3.274830107154642e-6	0.00144269059397947	0.12689150615992323	0.9999615345469548	mesenchyme homeobox 1
wtns.kons	KO FL / WT FL	ENSMUSG00000001494	1.83505786860973	6.814055616140799e-7	0.00144269446964656	0.3267060355903537	0.9999615345469548	sclerostin
wtns.kons	KO FL / WT FL	ENSMUSG00000001496	57.18939630791756	-1.79632287193153e-6	0.00144267749169429	0.6489114210626941	0.9999615345469548	NK2 homeobox 1
wtns.kons	KO FL / WT FL	ENSMUSG00000001497	1.3840680703343713	6.927910421976118e-7	0.00144269449889931	0.3113644984610817	0.9999615345469548	paired box 9
wtns.kons	KO FL / WT FL	ENSMUSG00000001504	2.346553538765809	-2.696813719340577e-7	0.00144269458518117	0.4565044547212005	0.9999615345469548	Iroquois homeobox 2
wtns.kons	KO FL / WT FL	ENSMUSG00000001506	68.45693098233079	8.462860267246918e-6	0.0014426914221442	0.01598770564126804	0.9999615345469548	collagen, type I, alpha 1
wtns.kons	KO FL / WT FL	ENSMUSG00000001507	470.1437241487204	7.081976062807535e-6	0.00144264775767816	0.01890007554263047	0.9999615345469548	integrin alpha 3
wtns.kons	KO FL / WT FL	ENSMUSG00000001508	2.5399907846565615	-8.713439791051759e-7	0.00144269437085785	0.24345014444750296	0.9999615345469548	sarcoglycan, alpha (dystrophin-associated glycoprotein)
wtns.kons	KO FL / WT FL	ENSMUSG00000001510	0.22608068303483417	1.818460491272107e-8	0.00144269493770577	0.9860269933178534	0.9999615345469548	distal-less homeobox 3
wtns.kons	KO FL / WT FL	ENSMUSG00000001517	43.621768457090894	2.3394288684248964e-6	0.00144268633206169	0.4381808579857456	0.9999615345469548	forkhead box M1
wtns.kons	KO FL / WT FL	ENSMUSG00000001518	367.8514479238603	-2.0645305053980052e-5	0.00144267273277738	0.01327074335589462	0.9999615345469548	integrin alpha FG-GAP repeat containing 2
wtns.kons	KO FL / WT FL	ENSMUSG00000001520	381.09948593790926	2.981019014010825e-6	0.00144263238713434	0.6638446344113536	0.9999615345469548	nuclear receptor interacting protein 2
wtns.kons	KO FL / WT FL	ENSMUSG00000001521	377.5295580614147	-2.0895559086544977e-6	0.00144264453153539	0.9113252846797116	0.9999615345469548	tubby-like protein 3
wtns.kons	KO FL / WT FL	ENSMUSG00000001524	212.3095238385299	8.824599125391995e-6	0.00144264286305784	0.3179607344279286	0.9999615345469548	general transcription factor II H, polypeptide 4
wtns.kons	KO FL / WT FL	ENSMUSG00000001525	12058.352124145707	1.462680586174297e-5	0.0014424547859725	0.5889470710794719	0.9999615345469548	tubulin, beta 5 class I
wtns.kons	KO FL / WT FL	ENSMUSG00000001542	824.0771405248108	4.779907262852675e-6	0.00144265695244472	0.3642290395543618	0.9999615345469548	elongation factor for RNA polymerase II 2
wtns.kons	KO FL / WT FL	ENSMUSG00000001552	1158.9266023637356	-6.6888219858849434e-6	0.00144261848965095	0.3866379742212462	0.9999615345469548	junction plakoglobin
wtns.kons	KO FL / WT FL	ENSMUSG00000001555	135.5505051584157	2.267080485583372e-6	0.00144266494735477	0.3734130792251384	0.9999615345469548	FK506 binding protein 10
wtns.kons	KO FL / WT FL	ENSMUSG00000001558	10.27230611646303	2.55489553748803e-6	0.00144269143591326	0.17212032065803898	0.9999615345469548	kelch-like 10
wtns.kons	KO FL / WT FL	ENSMUSG00000001566	0	NA	NA	NA	NA	motor neuron and pancreas homeobox 1
wtns.kons	KO FL / WT FL	ENSMUSG00000001569	801.1776349068709	-8.483568170979695e-7	0.00144261455984237	0.8841759350690598	0.9999615345469548	nucleolar protein with MIF4G domain 1
wtns.kons	KO FL / WT FL	ENSMUSG00000001576	3195.8761332032345	-8.751741882553584e-6	0.00144252898056334	0.4431742366513197	0.9999615345469548	endoplasmic reticulum-golgi intermediate compartment (ERGIC) 1
wtns.kons	KO FL / WT FL	ENSMUSG00000001583	4.34812035842044	1.68324047678422e-6	0.00144269383653117	0.12197036102682308	0.9999615345469548	tyrosine kinase, non-receptor, 1
wtns.kons	KO FL / WT FL	ENSMUSG00000001588	2.7888905728154434	-4.8141225182425495e-8	0.00144269420112272	0.9730421348267084	0.9999615345469548	ArfGAP with coiled-coil, ankyrin repeat and PH domains 1
wtns.kons	KO FL / WT FL	ENSMUSG00000001604	4.277127087793984	4.983949624458335e-7	0.00144269367809407	0.5909229936082789	0.9999615345469548	transcription elongation factor A (SII), 3
wtns.kons	KO FL / WT FL	ENSMUSG00000001622	2.330822866990199	5.675187706457272e-7	0.00144269412895997	0.6664374150513429	0.9999615345469548	casein kappa
wtns.kons	KO FL / WT FL	ENSMUSG00000001627	519.8536729399241	7.630197529973264e-6	0.00144258265100892	0.8757829704275463	0.9999615345469548	interferon-related developmental regulator 1
wtns.kons	KO FL / WT FL	ENSMUSG00000001630	741.8186251436466	3.307024416732149e-7	0.0014424916310292	0.979211687994419	0.9999615345469548	serine/threonine kinase 38 like
wtns.kons	KO FL / WT FL	ENSMUSG00000001632	857.2948872410713	6.950682368498104e-6	0.00144246679800172	0.6013427793283719	0.9999615345469548	bromodomain and PHD finger containing, 1
wtns.kons	KO FL / WT FL	ENSMUSG00000001642	689.498384683648	-8.52436147420786e-6	0.00144255172437467	0.5820405133307334	0.9999615345469548	aldo-keto reductase family 1, member B3 (aldose reductase)
wtns.kons	KO FL / WT FL	ENSMUSG00000001655	0	NA	NA	NA	NA	homeobox C13
wtns.kons	KO FL / WT FL	ENSMUSG00000001656	0	NA	NA	NA	NA	homeobox C11
wtns.kons	KO FL / WT FL	ENSMUSG00000001657	0.7552062215864732	2.6688077264923122e-8	0.00144269463693971	0.9598454846777732	0.9999615345469548	NA
wtns.kons	KO FL / WT FL	ENSMUSG00000001661	0	NA	NA	NA	NA	homeobox C6
wtns.kons	KO FL / WT FL	ENSMUSG00000001663	124.2202137832522	1.4835729701605569e-6	0.00144266651781718	0.7669684966427147	0.9999615345469548	glutathione S-transferase, theta 1
wtns.kons	KO FL / WT FL	ENSMUSG00000001665	19.40910366461056	5.5921317264362375e-6	0.0014426908525893	0.00910257908688251	0.9999615345469548	glutathione S-transferase, theta 3
wtns.kons	KO FL / WT FL	ENSMUSG00000001666	274.09445266172986	7.584910645361345e-7	0.00144262996192611	0.9130639455465684	0.9999615345469548	D-dopachrome tautomerase
wtns.kons	KO FL / WT FL	ENSMUSG00000001670	1.3042404511721764	-3.6216810405086594e-7	0.00144269466982527	0.46850295270794023	0.9999615345469548	tyrosine aminotransferase
wtns.kons	KO FL / WT FL	ENSMUSG00000001672	16.08425651474206	-9.059597678598052e-7	0.00144268990084903	0.6385240661213767	0.9999615345469548	MARVEL (membrane-associating) domain containing 3
wtns.kons	KO FL / WT FL	ENSMUSG00000001674	521.9308917505308	-6.719265356919839e-6	0.00144257238533003	0.48239237223750425	0.9999615345469548	DEAD box helicase 18
wtns.kons	KO FL / WT FL	ENSMUSG00000001687	4378.430245584323	-4.551752245963292e-5	0.00144291200616618	0.2149412270376434	0.9999615345469548	ubiquitin-like 3
wtns.kons	KO FL / WT FL	ENSMUSG00000001700	361.949787992255	2.9156443864568614e-4	0.0014578553359882	0.03200911341692788	0.9999615345469548	GRAM domain containing 3
wtns.kons	KO FL / WT FL	ENSMUSG00000001707	529.5464327317366	5.377873251849635e-6	0.00144263373351426	0.4379430357419063	0.9999615345469548	eukaryotic translation elongation factor 1 epsilon 1
wtns.kons	KO FL / WT FL	ENSMUSG00000001729	3741.6754711958256	-8.097426082759396e-6	0.00144252619612278	0.34243620151545634	0.9999615345469548	thymoma viral proto-oncogene 1
wtns.kons	KO FL / WT FL	ENSMUSG00000001739	2.3516144110184936	-1.1855071030136558e-6	0.00144269417784395	0.1898440063295844	0.9999615345469548	claudin 15
wtns.kons	KO FL / WT FL	ENSMUSG00000001741	70.40473025097226	3.5683099682538976e-6	0.00144267401945681	0.38331988960904617	0.9999615345469548	interleukin 16
wtns.kons	KO FL / WT FL	ENSMUSG00000001750	121.67690186108663	3.7506092127563137e-6	0.00144268122719398	0.2445331242438318	0.9999615345469548	T cell, immune regulator 1, ATPase, H+ transporting, lysosomal V0 protein A3
wtns.kons	KO FL / WT FL	ENSMUSG00000001751	179.3448501897098	-2.3632467296187204e-6	0.00144264910155837	0.6346989927947619	0.9999615345469548	alpha-N-acetylglucosaminidase (Sanfilippo disease IIIB)
wtns.kons	KO FL / WT FL	ENSMUSG00000001755	451.0414252884379	-5.943195055028004e-6	0.001442580271969	0.5152507490660263	0.9999615345469548	Coenzyme A synthase
wtns.kons	KO FL / WT FL	ENSMUSG00000001761	366.40944166188814	2.5331265622978595e-6	0.00144264847269569	0.6667438148024578	0.9999615345469548	smoothened, frizzled class receptor
wtns.kons	KO FL / WT FL	ENSMUSG00000001763	398.5144433356358	8.286101906275293e-6	0.00144265484519655	0.13195517809049603	0.9999615345469548	tetraspanin 33
wtns.kons	KO FL / WT FL	ENSMUSG00000001767	583.2760083166534	-8.633554117708848e-7	0.00144258897087792	0.9361649035919004	0.9999615345469548	crooked neck pre-mRNA splicing factor 1
wtns.kons	KO FL / WT FL	ENSMUSG00000001768	689.6427310787136	3.0211994952807325e-6	0.00144258768977704	0.7288150221343601	0.9999615345469548	Ras and Rab interactor 2
wtns.kons	KO FL / WT FL	ENSMUSG00000001768	689.6427310787136	3.0211994952807325e-6	0.00144258768977704	0.7288150221343601	0.9999615345469548	cDNA sequence BC039771
wtns.kons	KO FL / WT FL	ENSMUSG00000001773	192.86688773373385	9.30061336326213e-7	0.00144267582360708	0.7973643819083306	0.9999615345469548	folate hydrolase 1
wtns.kons	KO FL / WT FL	ENSMUSG00000001774	1580.5429939727728	4.365066470533539e-6	0.00144263325426281	0.34317169148407467	0.9999615345469548	cysteine and histidine-rich domain (CHORD)-containing, zinc-binding protein 1
wtns.kons	KO FL / WT FL	ENSMUSG00000001783	2101.084007885558	-1.081145482437818e-5	0.00144251107403753	0.37259466270492664	0.9999615345469548	RNA 2',3'-cyclic phosphate and 5'-OH ligase
wtns.kons	KO FL / WT FL	ENSMUSG00000001785	476.2940289700777	-4.898119972656143e-6	0.00144259071708727	0.6065086509653316	0.9999615345469548	PWP1 homolog, endonuclein
wtns.kons	KO FL / WT FL	ENSMUSG00000001786	1148.376270277506	3.452017454998119e-4	0.00146424764526401	0.925656930175655	0.9999615345469548	F-box protein 7
wtns.kons	KO FL / WT FL	ENSMUSG00000001794	2038.9698425194272	-5.168027763072444e-6	0.0014425091429229	0.6276682082497604	0.9999615345469548	calpain, small subunit 1
wtns.kons	KO FL / WT FL	ENSMUSG00000001802	2131.6602335979487	-1.8899295313196833e-5	0.0014424235847504	0.5120115509101704	0.9999615345469548	low density lipoprotein receptor-related protein 3
wtns.kons	KO FL / WT FL	ENSMUSG00000001804	0	NA	NA	NA	NA	desmoglein 4
wtns.kons	KO FL / WT FL	ENSMUSG00000001815	0.13707347741348497	-1.6319150636052433e-7	0.00144269499033026	0.8515043803988117	0.9999615345469548	even-skipped homeobox 2
wtns.kons	KO FL / WT FL	ENSMUSG00000001819	0	NA	NA	NA	NA	homeobox D13
wtns.kons	KO FL / WT FL	ENSMUSG00000001823	0	NA	NA	NA	NA	homeobox D12
wtns.kons	KO FL / WT FL	ENSMUSG00000001827	7.904095103056907	-2.2586892986275192e-8	0.00144269389423102	0.9158929151531464	0.9999615345469548	folate receptor 1 (adult)
wtns.kons	KO FL / WT FL	ENSMUSG00000001829	1688.5942376017754	9.037888321910053e-6	0.00144258998171799	0.1421957113249915	0.9999615345469548	ClpB caseinolytic peptidase B
wtns.kons	KO FL / WT FL	ENSMUSG00000001833	10301.758664376825	-2.0258024686858408e-5	0.00144259053756645	0.7068193699106383	0.9999615345469548	septin 7
wtns.kons	KO FL / WT FL	ENSMUSG00000001844	319.4309503750761	-3.1394338458296665e-6	0.00144261775463879	0.5062996902834793	0.9999615345469548	zinc finger, DHHC domain containing 4
wtns.kons	KO FL / WT FL	ENSMUSG00000001847	7896.280444997427	9.526048409195912e-5	0.0014439350827435	0.9868903441719222	0.9999615345469548	Rac family small GTPase 1
wtns.kons	KO FL / WT FL	ENSMUSG00000001855	1353.229123454701	-1.172876620391683e-5	0.00144259883785885	0.319460326748302	0.9999615345469548	nucleoporin 214
wtns.kons	KO FL / WT FL	ENSMUSG00000001864	130.39090721505033	-1.4221677324903147e-6	0.00144267825795098	0.6835717198432419	0.9999615345469548	allograft inflammatory factor 1-like
wtns.kons	KO FL / WT FL	ENSMUSG00000001865	0.5272814338453963	1.890394219960562e-7	0.00144269486027982	0.5930137912696574	0.9999615345469548	carboxypeptidase A3, mast cell
wtns.kons	KO FL / WT FL	ENSMUSG00000001870	236.36185896395432	-1.5184635511622944e-5	0.00144265471035075	0.04049297795740845	0.9999615345469548	latent transforming growth factor beta binding protein 1
wtns.kons	KO FL / WT FL	ENSMUSG00000001891	2096.3050868358837	-5.3244145269962726e-5	0.00144302930778329	0.894908174985234	0.9999615345469548	UDP-glucose pyrophosphorylase 2
wtns.kons	KO FL / WT FL	ENSMUSG00000001901	86.88791415618333	2.494469580328685e-6	0.00144266461539136	0.6574209867563976	0.9999615345469548	potassium voltage-gated channel, subfamily H (eag-related), member 6
wtns.kons	KO FL / WT FL	ENSMUSG00000001909	745.2396831642711	9.338484152855174e-6	0.00144261058038809	0.4201221748010548	0.9999615345469548	tRNA methyltransferase 1
wtns.kons	KO FL / WT FL	ENSMUSG00000001910	3612.805275356861	-2.04295434809586e-5	0.00144245991120874	0.8015602170113054	0.9999615345469548	nucleus accumbens associated 1, BEN and BTB (POZ) domain containing
wtns.kons	KO FL / WT FL	ENSMUSG00000001911	5670.883875403173	8.533731311508214e-6	0.00144263188065075	0.1164730245290532	0.9999615345469548	nuclear factor I/X
wtns.kons	KO FL / WT FL	ENSMUSG00000001918	27.12727476289208	-1.5192857291593178e-6	0.00144268959136617	0.4628834532496724	0.9999615345469548	solute carrier family 1 (neutral amino acid transporter), member 5
wtns.kons	KO FL / WT FL	ENSMUSG00000001924	9506.746263804043	1.003422827328708e-5	0.00144236208168551	0.5284253837444903	0.9999615345469548	ubiquitin-like modifier activating enzyme 1
wtns.kons	KO FL / WT FL	ENSMUSG00000001930	254.20660409557104	9.834294744940365e-6	0.00144266691919669	0.08182385225583928	0.9999615345469548	Von Willebrand factor
wtns.kons	KO FL / WT FL	ENSMUSG00000001942	470.0189418998844	-2.3893339339087045e-6	0.00144261791990082	0.7813068209498297	0.9999615345469548	sialic acid acetylesterase
wtns.kons	KO FL / WT FL	ENSMUSG00000001943	246.7427486294069	-4.147450751524524e-6	0.00144265000173606	0.6328697915262077	0.9999615345469548	V-set and immunoglobulin domain containing 2
wtns.kons	KO FL / WT FL	ENSMUSG00000001946	114.84554409156245	-5.557767567593286e-6	0.00144266480384244	0.08827927999108895	0.9999615345469548	endothelial cell-specific adhesion molecule
wtns.kons	KO FL / WT FL	ENSMUSG00000001948	24.445904411519628	2.9964504588134143e-6	0.00144268834499215	0.22056591256845523	0.9999615345469548	sperm autoantigenic protein 17
wtns.kons	KO FL / WT FL	ENSMUSG00000001962	303.1305281253273	1.0171379562706018e-5	0.00144263675575742	0.3505710227689861	0.9999615345469548	family with sequence similarity 50, member A
wtns.kons	KO FL / WT FL	ENSMUSG00000001964	536.0008560451623	-2.5334338503843183e-6	0.00144257637544496	0.7824379761697458	0.9999615345469548	emerin
wtns.kons	KO FL / WT FL	ENSMUSG00000001983	261.7791104701515	2.612362293692844e-7	0.0014426147484675	0.990672681568882	0.9999615345469548	NA
wtns.kons	KO FL / WT FL	ENSMUSG00000001985	5841.421623384661	3.684962940802955e-6	0.00144261251174711	0.6691885642991349	0.9999615345469548	glutamate receptor, ionotropic, kainate 3
wtns.kons	KO FL / WT FL	ENSMUSG00000001986	8384.323685222738	1.756424126632833e-5	0.00144258126595712	0.1102769560733844	0.9999615345469548	glutamate receptor, ionotropic, AMPA3 (alpha 3)
wtns.kons	KO FL / WT FL	ENSMUSG00000001988	210.56815513223273	1.967603582459082e-6	0.00144264203018718	0.5697552328560749	0.9999615345469548	neuronal PAS domain protein 1
wtns.kons	KO FL / WT FL	ENSMUSG00000001995	1768.0847554967308	1.8847204431527409e-6	0.00144260195190941	0.8466109019406066	0.9999615345469548	signal-induced proliferation-associated 1 like 2
wtns.kons	KO FL / WT FL	ENSMUSG00000001998	287.6422347806045	2.573820802498001e-6	0.00144263643807808	0.7208647137662221	0.9999615345469548	adaptor-related protein complex AP-4, epsilon 1
wtns.kons	KO FL / WT FL	ENSMUSG00000001999	254.251646329839	2.642056695711851e-6	0.00144263525954578	0.6805002796699294	0.9999615345469548	biliverdin reductase A
wtns.kons	KO FL / WT FL	ENSMUSG00000002006	4151.977926779095	4.30173995932555e-6	0.00144255343482326	0.7697462985444786	0.9999615345469548	PDZ domain containing 4
wtns.kons	KO FL / WT FL	ENSMUSG00000002007	36.552450752472105	3.044631652910121e-6	0.00144268264697238	0.2341592626955523	0.9999615345469548	serine/arginine-rich protein specific kinase 3
wtns.kons	KO FL / WT FL	ENSMUSG00000002010	1539.3928951578189	-6.625307656490978e-5	0.00144333199997534	0.39955169248793704	0.9999615345469548	isocitrate dehydrogenase 3 (NAD+), gamma
wtns.kons	KO FL / WT FL	ENSMUSG00000002012	1908.7449903620725	-4.024394726062566e-4	0.00147263293169937	0.4986584108368113	0.9999615345469548	pregnancy upregulated non-ubiquitously expressed CaM kinase
wtns.kons	KO FL / WT FL	ENSMUSG00000002014	433.1573808536035	5.340358049975356e-7	0.00144263579303206	0.6877393982892934	0.9999615345469548	signal sequence receptor, delta
wtns.kons	KO FL / WT FL	ENSMUSG00000002015	943.6923405626994	1.608478046653219e-6	0.00144256637804632	0.8825749382714553	0.9999615345469548	B cell receptor associated protein 31
wtns.kons	KO FL / WT FL	ENSMUSG00000002017	531.672831151551	-1.5830881367521568e-5	0.00144260317740809	0.113321951238457	0.9999615345469548	family with sequence similarity 98, member A
wtns.kons	KO FL / WT FL	ENSMUSG00000002020	10.433117377327	-3.6292577646858936e-6	0.00144269345847886	0.03066619928042286	0.9999615345469548	latent transforming growth factor beta binding protein 2
wtns.kons	KO FL / WT FL	ENSMUSG00000002028	5604.597523564792	6.594571226813415e-7	0.00144258271601424	0.981328781799339	0.9999615345469548	lysine (K)-specific methyltransferase 2A
wtns.kons	KO FL / WT FL	ENSMUSG00000002031	564.2188687057767	1.829911139088054e-5	0.00144256977690151	0.27251418703086905	0.9999615345469548	intraflagellar transport 46
wtns.kons	KO FL / WT FL	ENSMUSG00000002032	724.5432406871241	7.330878599785218e-6	0.00144263343571985	0.33153256677685017	0.9999615345469548	transmembrane protein 25
wtns.kons	KO FL / WT FL	ENSMUSG00000002033	3.853095700016028	-5.50640793342373e-7	0.00144269384052677	0.5622038470999451	0.9999615345469548	CD3 antigen, gamma polypeptide
wtns.kons	KO FL / WT FL	ENSMUSG00000002043	88.21072617336364	2.2412191353405546e-6	0.00144265366331761	0.6644508394742045	0.9999615345469548	trafficking protein particle complex 6A
wtns.kons	KO FL / WT FL	ENSMUSG00000002052	5354.168671741533	1.399883326830714e-5	0.00144254064292749	0.294578048926377	0.9999615345469548	SPT6, histone chaperone and transcription elongation factor
wtns.kons	KO FL / WT FL	ENSMUSG00000002055	74.90695847939196	-2.853342566854407e-6	0.00144267471451088	0.4685782465328276	0.9999615345469548	sperm associated antigen 5
wtns.kons	KO FL / WT FL	ENSMUSG00000002057	1.9550132801728033	-1.0856498117704057e-6	0.00144269445905685	0.14328998165924073	0.9999615345469548	forkhead box N1
wtns.kons	KO FL / WT FL	ENSMUSG00000002058	355.8401801571458	1.871560510705475e-6	0.00144258642824427	0.8201808651246726	0.9999615345469548	unc-119 lipid binding chaperone
wtns.kons	KO FL / WT FL	ENSMUSG00000002059	169.37910185703558	-2.357873408375951e-6	0.00144265621175358	0.7122795230994742	0.9999615345469548	RAB34, member RAS oncogene family
wtns.kons	KO FL / WT FL	ENSMUSG00000002064	626.3334035732128	-1.9383573145160794e-7	0.00144250677931505	0.944345633676708	0.9999615345469548	stromal cell derived factor 2
wtns.kons	KO FL / WT FL	ENSMUSG00000002068	278.9735706247521	3.797219660926211e-6	0.00144263780068231	0.56578947599433	0.9999615345469548	cyclin E1
wtns.kons	KO FL / WT FL	ENSMUSG00000002076	8.594450082366524	1.1363544073481717e-7	0.00144269173158823	0.9415358279325806	0.9999615345469548	heat shock transcription factor 2 binding protein
wtns.kons	KO FL / WT FL	ENSMUSG00000002083	159.09609400510604	6.865369714108752e-6	0.00144265704031499	0.21889647776097	0.9999615345469548	BCL2 binding component 3
wtns.kons	KO FL / WT FL	ENSMUSG00000002100	5.285585007847519	-1.1491583594670133e-7	0.00144269305492372	0.9127172530273534	0.9999615345469548	myosin binding protein C, cardiac
wtns.kons	KO FL / WT FL	ENSMUSG00000002102	2477.0629957545984	2.253751305226555e-6	0.00144252454445165	0.7984218302218641	0.9999615345469548	proteasome (prosome, macropain) 26S subunit, ATPase 3
wtns.kons	KO FL / WT FL	ENSMUSG00000002103	2043.4572399834424	-8.21825900068982e-6	0.00144244554137002	0.5382927632409857	0.9999615345469548	acid phosphatase 2, lysosomal
wtns.kons	KO FL / WT FL	ENSMUSG00000002104	8.565864629409333	-1.819325099132298e-7	0.00144269038578316	0.9194725901760342	0.9999615345469548	receptor-associated protein of the synapse
wtns.kons	KO FL / WT FL	ENSMUSG00000002105	279.219273937612	-3.429892264842435e-6	0.00144262659064589	0.2637599275424416	0.9999615345469548	solute carrier family 39 (metal ion transporter), member 13
wtns.kons	KO FL / WT FL	ENSMUSG00000002107	14044.790456897295	5.198282695630769e-6	0.0014423802035171	0.7325222189616027	0.9999615345469548	CUGBP, Elav-like family member 2
wtns.kons	KO FL / WT FL	ENSMUSG00000002108	28.4102777446404	1.2494029734634769e-6	0.00144268549132876	0.638260939108207	0.9999615345469548	nuclear receptor subfamily 1, group H, member 3
wtns.kons	KO FL / WT FL	ENSMUSG00000002109	97.20424381087028	-9.033177030076764e-7	0.00144265620627797	0.8616924616801866	0.9999615345469548	damage specific DNA binding protein 2
wtns.kons	KO FL / WT FL	ENSMUSG00000002111	68.67957755508536	8.13516932777777e-8	0.00144267092866425	0.9750396132482356	0.9999615345469548	spleen focus forming virus (SFFV) proviral integration oncogene
wtns.kons	KO FL / WT FL	ENSMUSG00000002129	2036.370877002208	8.07941010438808e-7	0.0014424601083827	0.8197060105045753	0.9999615345469548	splicing factor 3a, subunit 1
wtns.kons	KO FL / WT FL	ENSMUSG00000002147	185.1961001451228	-7.274531264453983e-6	0.00144267269108192	0.1276364121899289	0.9999615345469548	signal transducer and activator of transcription 6
wtns.kons	KO FL / WT FL	ENSMUSG00000002190	291.6560860064232	-1.1795866296921858e-6	0.00144261698596238	0.8704381200855505	0.9999615345469548	calmegin
wtns.kons	KO FL / WT FL	ENSMUSG00000002204	9.478728586110366	-1.415721379635611e-7	0.0014426928361014	0.9350345012584792	0.9999615345469548	napsin A aspartic peptidase
wtns.kons	KO FL / WT FL	ENSMUSG00000002205	443.01129700318114	-2.2459648174784516e-5	0.00144264286528697	0.02601785078484437	0.9999615345469548	vaccinia related kinase 3
wtns.kons	KO FL / WT FL	ENSMUSG00000002210	456.8435101208648	-1.0091378287161746e-6	0.00144258508493574	0.9114190587888008	0.9999615345469548	SMG9 nonsense mediated mRNA decay factor
wtns.kons	KO FL / WT FL	ENSMUSG00000002221	1229.301093026134	1.072981116195308e-5	0.00144262473085932	0.18095763351461144	0.9999615345469548	PAX interacting (with transcription-activation domain) protein 1
wtns.kons	KO FL / WT FL	ENSMUSG00000002222	4051.048981955971	-1.2897456573531056e-5	0.00144240084134275	0.3454257793053044	0.9999615345469548	required for meiotic nuclear division 5 homolog A
wtns.kons	KO FL / WT FL	ENSMUSG00000002227	134.28260334086818	2.785237572444168e-6	0.00144267061311348	0.5371465896148275	0.9999615345469548	Mov10 RISC complex RNA helicase
wtns.kons	KO FL / WT FL	ENSMUSG00000002228	3.021358364095411	9.660857359408192e-7	0.00144269382461473	0.33121154211853	0.9999615345469548	protein phosphatase 1J
wtns.kons	KO FL / WT FL	ENSMUSG00000002233	151.92216502178178	-7.086007864943921e-6	0.00144262624245241	0.3479184802085387	0.9999615345469548	ras homolog family member C
wtns.kons	KO FL / WT FL	ENSMUSG00000002240	0	NA	NA	NA	NA	proline rich 27
wtns.kons	KO FL / WT FL	ENSMUSG00000002249	38.01061315902648	1.565157169979598e-6	0.00144268440498637	0.5761655295592105	0.9999615345469548	TEA domain family member 3
wtns.kons	KO FL / WT FL	ENSMUSG00000002250	392.7817570199594	-1.4250217182104446e-6	0.00144263266523463	0.9579427688583244	0.9999615345469548	peroxisome proliferator activator receptor delta
wtns.kons	KO FL / WT FL	ENSMUSG00000002250	392.7817570199594	-1.4250217182104446e-6	0.00144263266523463	0.9579427688583244	0.9999615345469548	RIKEN cDNA 1810013A23 gene
wtns.kons	KO FL / WT FL	ENSMUSG00000002257	24.37810377114312	2.72043930106061e-6	0.00144269140427571	0.15530937894377864	0.9999615345469548	differentially expressed in FDCP 6
wtns.kons	KO FL / WT FL	ENSMUSG00000002265	12766.730730081785	8.855492085145971e-6	0.00144261676096667	0.7194906823615284	0.9999615345469548	paternally expressed 3
wtns.kons	KO FL / WT FL	ENSMUSG00000002266	278.5855876622957	-4.665909019118291e-7	0.00144265723936483	0.943600895315494	0.9999615345469548	zinc finger, imprinted 1
wtns.kons	KO FL / WT FL	ENSMUSG00000002274	772.9101232926264	5.440579852091405e-6	0.00144262370983459	0.46476461576466	0.9999615345469548	meteorin, glial cell differentiation regulator
wtns.kons	KO FL / WT FL	ENSMUSG00000002279	281.3597800653634	-1.5834345879999506e-4	0.00144698294068913	0.8599038646517059	0.9999615345469548	lipase maturation factor 1
wtns.kons	KO FL / WT FL	ENSMUSG00000002280	483.4425650078923	-2.7148162944272416e-6	0.00144261291388719	0.783478411933341	0.9999615345469548	cytosolic iron-sulfur assembly component 3
wtns.kons	KO FL / WT FL	ENSMUSG00000002289	44.189709971341955	-2.9770612997181185e-6	0.00144268725504582	0.34958921024997014	0.9999615345469548	angiopoietin-like 4
wtns.kons	KO FL / WT FL	ENSMUSG00000002297	29.150216507275896	1.3256566069942322e-6	0.00144268224830925	0.6678459619285944	0.9999615345469548	DBF4 zinc finger
wtns.kons	KO FL / WT FL	ENSMUSG00000002307	482.0155562048457	8.360910229518324e-6	0.00144265149411146	0.18734127271968637	0.9999615345469548	Fas death domain-associated protein
wtns.kons	KO FL / WT FL	ENSMUSG00000002308	265.17683803250077	8.507805912541122e-6	0.00144264440793749	0.20462176688832087	0.9999615345469548	CD320 antigen
wtns.kons	KO FL / WT FL	ENSMUSG00000002319	1986.0257970356336	-2.6968328344258107e-6	0.00144253203661652	0.7412660130260217	0.9999615345469548	importin 4
wtns.kons	KO FL / WT FL	ENSMUSG00000002320	618.2427328604292	2.7810548556632626e-6	0.00144259123897013	0.7441794076413136	0.9999615345469548	transmembrane 9 superfamily member 1
wtns.kons	KO FL / WT FL	ENSMUSG00000002324	70.29524680638767	4.216581015216734e-6	0.00144267261165425	0.3258818353222222	0.9999615345469548	REC8 meiotic recombination protein
wtns.kons	KO FL / WT FL	ENSMUSG00000002325	104.72226602357712	-2.0712257011130403e-5	0.00144273050550518	0.9328305070711556	0.9999615345469548	interferon regulatory factor 9
wtns.kons	KO FL / WT FL	ENSMUSG00000002326	253.18858605949376	-1.6068379737203848e-6	0.00144263480690227	0.8218983712778922	0.9999615345469548	guanosine monophosphate reductase 2
wtns.kons	KO FL / WT FL	ENSMUSG00000002329	626.9912691731308	4.071838350033802e-6	0.00144255369491193	0.7134298001506665	0.9999615345469548	magnesium-dependent phosphatase 1
wtns.kons	KO FL / WT FL	ENSMUSG00000002332	883.2002953609854	1.176050218924021e-5	0.00144259432771718	0.965720627502931	0.9999615345469548	dehydrogenase/reductase (SDR family) member 1
wtns.kons	KO FL / WT FL	ENSMUSG00000002341	8749.900006075359	5.852095843722161e-5	0.00144315163541712	0.7633803063233361	0.9999615345469548	neurocan
wtns.kons	KO FL / WT FL	ENSMUSG00000002342	402.92517839762394	-1.9203665893367646e-5	0.00144263774362175	0.06269348741349758	0.9999615345469548	transmembrane protein 161A
wtns.kons	KO FL / WT FL	ENSMUSG00000002343	522.6427744300895	3.3513780342179593e-6	0.00144258661709229	0.3509771199378575	0.9999615345469548	armadillo repeat containing 6
wtns.kons	KO FL / WT FL	ENSMUSG00000002345	287.38423053003555	7.091656145403662e-7	0.00144261213029261	0.9540630207187184	0.9999615345469548	BLOC-1 related complex subunit 8
wtns.kons	KO FL / WT FL	ENSMUSG00000002346	633.8411719064267	-4.530165384199323e-6	0.00144253421092465	0.6331435856296561	0.9999615345469548	solute carrier family 25, member 42
wtns.kons	KO FL / WT FL	ENSMUSG00000002365	322.92216671713715	1.7531088295306953e-6	0.00144257233352326	0.7723004797867445	0.9999615345469548	sorting nexin 9
wtns.kons	KO FL / WT FL	ENSMUSG00000002372	1534.6373668774086	1.3716343392137224e-6	0.00144251213611699	0.8749691433578429	0.9999615345469548	RAN binding protein 3
wtns.kons	KO FL / WT FL	ENSMUSG00000002379	788.5348809992229	6.397918413888421e-6	0.00144261984937669	0.4066444918410389	0.9999615345469548	NADH:ubiquinone oxidoreductase subunit A11
wtns.kons	KO FL / WT FL	ENSMUSG00000002384	5.913182206552245	1.408859007793051e-6	0.00144269223263175	0.34540615721485435	0.9999615345469548	bone morphogenetic protein 8b
wtns.kons	KO FL / WT FL	ENSMUSG00000002393	635.8939664984628	8.475796744974713e-5	0.00144385323450355	0.4187659544032673	0.9999615345469548	nuclear receptor subfamily 2, group F, member 6
wtns.kons	KO FL / WT FL	ENSMUSG00000002395	666.6645098387605	9.496085006422772e-6	0.00144262553759183	0.5135053663080389	0.9999615345469548	unconventional SNARE in the ER 1 homolog (S. cerevisiae)
wtns.kons	KO FL / WT FL	ENSMUSG00000002396	500.76583335317497	2.2231340390376234e-6	0.00144260858939885	0.7058906758527996	0.9999615345469548	occludin/ELL domain containing 1
wtns.kons	KO FL / WT FL	ENSMUSG00000002409	916.592003246565	1.3418530249346809e-5	0.00144253510220158	0.7032374319688713	0.9999615345469548	dual-specificity tyrosine-(Y)-phosphorylation regulated kinase 1b
wtns.kons	KO FL / WT FL	ENSMUSG00000002413	7378.564001767392	3.483587210459546e-4	0.00146467540390399	0.9911830950009072	0.9999615345469548	Braf transforming gene
wtns.kons	KO FL / WT FL	ENSMUSG00000002416	737.7884922363671	-5.269126038656639e-6	0.00144261774291913	0.4906395388346184	0.9999615345469548	NADH:ubiquinone oxidoreductase subunit B2
wtns.kons	KO FL / WT FL	ENSMUSG00000002428	825.0291878921979	8.099831999522683e-6	0.00144255552441806	0.981777267644994	0.9999615345469548	helicase-like transcription factor
wtns.kons	KO FL / WT FL	ENSMUSG00000002455	1491.2819137501872	-2.770456379012103e-7	0.00144256234974254	0.9807025168325516	0.9999615345469548	pre-mRNA splicing factor 6
wtns.kons	KO FL / WT FL	ENSMUSG00000002458	384.9782512623566	1.4970898119369076e-5	0.0014425879131743	0.02693821049457938	0.9999615345469548	regulator of G-protein signaling 19
wtns.kons	KO FL / WT FL	ENSMUSG00000002459	689.0861690340015	-6.160386607649356e-6	0.00144263239376092	0.37169949202436425	0.9999615345469548	regulator of G-protein signaling 20
wtns.kons	KO FL / WT FL	ENSMUSG00000002475	929.5728787858064	9.748592230315115e-7	0.00144256411221852	0.9246003807307416	0.9999615345469548	abhydrolase domain containing 3
wtns.kons	KO FL / WT FL	ENSMUSG00000002477	513.471455705216	-2.4686961024252345e-6	0.0014426034950765	0.30594613714408186	0.9999615345469548	small nuclear ribonucleoprotein D1
wtns.kons	KO FL / WT FL	ENSMUSG00000002486	148.59805904783872	2.0917055910813008e-7	0.00144265863117255	0.9562730076220888	0.9999615345469548	trichoplein, keratin filament binding
wtns.kons	KO FL / WT FL	ENSMUSG00000002489	6015.2831461317255	-6.342849159634173e-6	0.00144260547954034	0.436884424398313	0.9999615345469548	T cell lymphoma invasion and metastasis 1
wtns.kons	KO FL / WT FL	ENSMUSG00000002496	3401.2574110326054	-2.131398085728342e-4	0.00145048175961297	0.8933109733944181	0.9999615345469548	TSC complex subunit 2
wtns.kons	KO FL / WT FL	ENSMUSG00000002500	1.7458592198212413	4.809402742372539e-7	0.00144269446746034	0.4783457954241927	0.9999615345469548	ribosomal protein L3-like
wtns.kons	KO FL / WT FL	ENSMUSG00000002504	406.07434107680587	1.053873490628755e-5	0.00144262074010045	0.2430207399510706	0.9999615345469548	solute carrier family 9 (sodium/hydrogen exchanger), member 3 regulator 2
wtns.kons	KO FL / WT FL	ENSMUSG00000002524	2606.2731805024764	-2.736754727652502e-4	0.00145585346148262	0.6654658305648851	0.9999615345469548	poly-U binding splicing factor 60
wtns.kons	KO FL / WT FL	ENSMUSG00000002546	2190.195725635357	1.8893465989715628e-6	0.00144256043785475	0.8591734551505645	0.9999615345469548	golgi autoantigen, golgin subfamily a, 2
wtns.kons	KO FL / WT FL	ENSMUSG00000002550	633.4528148612003	-4.508149696476058e-6	0.00144256845393176	0.7237081731157489	0.9999615345469548	uridine-cytidine kinase 1
wtns.kons	KO FL / WT FL	ENSMUSG00000002565	12.670906797372728	3.4059497151221505e-7	0.0014426918621599	0.8091416499613101	0.9999615345469548	scinderin
wtns.kons	KO FL / WT FL	ENSMUSG00000002578	578.0854147523027	-4.135946553602366e-6	0.00144264567723878	0.9591252391039716	0.9999615345469548	IKAROS family zinc finger 4
wtns.kons	KO FL / WT FL	ENSMUSG00000002580	599.770711899552	-1.6173881237579432e-5	0.00144266812799476	0.9679604393960788	0.9999615345469548	migration and invasion enhancer 1
wtns.kons	KO FL / WT FL	ENSMUSG00000002588	0.42862247603749015	-9.699544525800401e-8	0.00144269487809133	0.8677872335703183	0.9999615345469548	paraoxonase 1
wtns.kons	KO FL / WT FL	ENSMUSG00000002602	1103.2526795083545	-1.102991801834048e-5	0.00144263457776939	0.03950262069383049	0.9999615345469548	AXL receptor tyrosine kinase
wtns.kons	KO FL / WT FL	ENSMUSG00000002603	170.7753185612375	7.901663100523822e-6	0.00144266251625737	0.14872184489648552	0.9999615345469548	transforming growth factor, beta 1
wtns.kons	KO FL / WT FL	ENSMUSG00000002608	1151.1193835028034	1.462767068485696e-5	0.00144257633228699	0.1831503194081835	0.9999615345469548	coiled-coil domain containing 97
wtns.kons	KO FL / WT FL	ENSMUSG00000002617	430.8058583013985	-3.994686291363625e-6	0.00144260705505459	0.9965442686763786	0.9999615345469548	zinc finger protein 40
wtns.kons	KO FL / WT FL	ENSMUSG00000002625	928.5200249592428	-5.682454317412101e-6	0.00144261121554726	0.6293798181523291	0.9999615345469548	A kinase (PRKA) anchor protein 8-like
wtns.kons	KO FL / WT FL	ENSMUSG00000002633	69.25736820531807	6.85659688165059e-7	0.00144267642009952	0.8444380191397718	0.9999615345469548	sonic hedgehog
wtns.kons	KO FL / WT FL	ENSMUSG00000002635	215.61831667366985	7.366151567790234e-6	0.0014426586087088	0.4361524513155792	0.9999615345469548	programmed cell death 2-like
wtns.kons	KO FL / WT FL	ENSMUSG00000002658	799.5750958231122	1.9199051865703464e-5	0.00144267549961702	0.6105704824635176	0.9999615345469548	general transcription factor IIF, polypeptide 1
wtns.kons	KO FL / WT FL	ENSMUSG00000002660	615.1753028430117	-5.873625923750681e-7	0.00144258810645454	0.9454524010056256	0.9999615345469548	caseinolytic mitochondrial matrix peptidase proteolytic subunit
wtns.kons	KO FL / WT FL	ENSMUSG00000002661	165.40363596441776	-6.988630286006663e-7	0.00144261739625907	0.928989997810401	0.9999615345469548	alkB homolog 7
wtns.kons	KO FL / WT FL	ENSMUSG00000002664	6.19131285865774	7.692844710074484e-7	0.00144269216250004	0.6204941345225895	0.9999615345469548	persephin
wtns.kons	KO FL / WT FL	ENSMUSG00000002668	26.072938721383505	-7.473698184013279e-8	0.00144268781004223	0.986597290659	0.9999615345469548	DENN/MADD domain containing 1C
wtns.kons	KO FL / WT FL	ENSMUSG00000002679	227.62857082298007	-5.6538378144017275e-6	0.00144261350008445	0.6040869005481305	0.9999615345469548	mediator complex subunit 6
wtns.kons	KO FL / WT FL	ENSMUSG00000002688	305.45463014069884	-5.7079611971812564e-8	0.00144265316405859	0.3379342998546417	0.9999615345469548	protein kinase D1
wtns.kons	KO FL / WT FL	ENSMUSG00000002699	102.61191216724256	4.2193125655473046e-6	0.00144265827879393	0.4338134086978441	0.9999615345469548	lymphocyte cytosolic protein 2
wtns.kons	KO FL / WT FL	ENSMUSG00000002718	1812.3016960989496	1.3314757381614806e-5	0.00144246409553477	0.3822214115522443	0.9999615345469548	chromosome segregation 1-like (S. cerevisiae)
wtns.kons	KO FL / WT FL	ENSMUSG00000002728	772.8481865468589	-2.0381523510660257e-5	0.00144268164115253	0.09840832096659131	0.9999615345469548	N(alpha)-acetyltransferase 20, NatB catalytic subunit
wtns.kons	KO FL / WT FL	ENSMUSG00000002731	305.1235831924802	2.248943971826657e-6	0.00144260572337931	0.7734137289261986	0.9999615345469548	protein kinase, interferon inducible double stranded RNA dependent activator
wtns.kons	KO FL / WT FL	ENSMUSG00000002732	19.734945147934305	-4.266343041469393e-6	0.00144268908861936	0.08403439646085646	0.9999615345469548	FK506 binding protein 7
wtns.kons	KO FL / WT FL	ENSMUSG00000002733	1023.3993114813096	-1.521640959392397e-5	0.00144256216311059	0.1680014923290808	0.9999615345469548	pleckstrin homology domain-containing, family A (phosphoinositide binding specific) member 3
wtns.kons	KO FL / WT FL	ENSMUSG00000002741	1681.2840230971174	5.4643833507263965e-6	0.00144249668932282	0.6045144316686957	0.9999615345469548	YKT6 v-SNARE homolog (S. cerevisiae)
wtns.kons	KO FL / WT FL	ENSMUSG00000002748	2874.415024636539	1.8930678649104385e-5	0.0014425621623354	0.44361468070655025	0.9999615345469548	bromodomain adjacent to zinc finger domain, 1B
wtns.kons	KO FL / WT FL	ENSMUSG00000002763	1367.7721481377698	8.5923346127838e-6	0.0014426127473981	0.3078859543427008	0.9999615345469548	peroxisomal biogenesis factor 6
wtns.kons	KO FL / WT FL	ENSMUSG00000002767	428.64881328222754	-2.1615092392263612e-6	0.00144261934875931	0.7866646608550873	0.9999615345469548	mitochondrial ribosomal protein L2
wtns.kons	KO FL / WT FL	ENSMUSG00000002768	814.8060268386099	7.060456516199828e-7	0.00144261840729633	0.8953063729877484	0.9999615345469548	male enhanced antigen 1
wtns.kons	KO FL / WT FL	ENSMUSG00000002769	3.362177825432817	-1.4119627159587196e-8	0.00144269299044446	0.981328234570778	0.9999615345469548	glycine N-methyltransferase
wtns.kons	KO FL / WT FL	ENSMUSG00000002771	534.9272162755611	7.303047648436655e-6	0.00144264636394018	0.232256371211	0.9999615345469548	glutamate receptor, ionotropic, NMDA2D (epsilon 4)
wtns.kons	KO FL / WT FL	ENSMUSG00000002778	986.2606071254291	4.598394589185958e-5	0.00144287221233017	0.7095765066763455	0.9999615345469548	KDEL (Lys-Asp-Glu-Leu) endoplasmic reticulum protein retention receptor 1
wtns.kons	KO FL / WT FL	ENSMUSG00000002781	358.61167231413674	-2.688648383628572e-6	0.00144264017244737	0.6746724808726714	0.9999615345469548	transmembrane protein 143
wtns.kons	KO FL / WT FL	ENSMUSG00000002791	3.714746270943579	2.543583196252207e-7	0.00144269415445665	0.7423304373104058	0.9999615345469548	pyridoxal (pyridoxine, vitamin B6) kinase, pseudogene
wtns.kons	KO FL / WT FL	ENSMUSG00000002797	211.86521593013015	-3.0731633674035263e-6	0.00144266281127077	0.8641132076773694	0.9999615345469548	gamma-glutamyl cyclotransferase
wtns.kons	KO FL / WT FL	ENSMUSG00000002799	922.4840886489628	1.0117940295121122e-5	0.00144263464540023	0.20205330979365535	0.9999615345469548	jagged 2
wtns.kons	KO FL / WT FL	ENSMUSG00000002803	1135.7661041253182	-5.03834025881517e-5	0.00144293863149993	0.9705864358192244	0.9999615345469548	BTB (POZ) domain containing 6
wtns.kons	KO FL / WT FL	ENSMUSG00000002804	1104.8122330304147	7.801018708866787e-6	0.0014426799191659	0.2718367709922497	0.9999615345469548	nudix (nucleoside diphosphate linked moiety X)-type motif 14
wtns.kons	KO FL / WT FL	ENSMUSG00000002808	2556.200246079752	-2.407030777891347e-6	0.00144250084890282	0.8351678638110921	0.9999615345469548	ependymin related protein 1 (zebrafish)
wtns.kons	KO FL / WT FL	ENSMUSG00000002812	1100.7424595150335	-1.8666523406785026e-7	0.00144252795879883	0.999063733441495	0.9999615345469548	flightless I actin binding protein
wtns.kons	KO FL / WT FL	ENSMUSG00000002814	140.2243013393362	2.260246037329856e-7	0.00144265988699038	0.9592489175031322	0.9999615345469548	topoisomerase (DNA) III alpha
wtns.kons	KO FL / WT FL	ENSMUSG00000002820	388.91439725188513	-3.736678607381474e-6	0.00144257694675636	0.585409879047282	0.9999615345469548	autophagy related 4D, cysteine peptidase
wtns.kons	KO FL / WT FL	ENSMUSG00000002825	98.21258209841582	2.7780629572136034e-6	0.00144265394276391	0.6169816900819478	0.9999615345469548	queuine tRNA-ribosyltransferase catalytic subunit 1
wtns.kons	KO FL / WT FL	ENSMUSG00000002831	47.08014241053131	-5.3323806703099145e-6	0.00144267722644922	0.25588123490088677	0.9999615345469548	perilipin 4
wtns.kons	KO FL / WT FL	ENSMUSG00000002833	1225.9487475509995	1.2868405946228356e-5	0.00144258657951649	0.2063928357705572	0.9999615345469548	HDGF like 2
wtns.kons	KO FL / WT FL	ENSMUSG00000002835	143.116420305129	2.0820852898741306e-7	0.00144266594726498	0.911761547686872	0.9999615345469548	chromatin assembly factor 1, subunit A (p150)
wtns.kons	KO FL / WT FL	ENSMUSG00000002844	1638.3978748652576	-6.411745038713976e-6	0.00144238513819407	0.8496769526413194	0.9999615345469548	ADP-ribosylarginine hydrolase
wtns.kons	KO FL / WT FL	ENSMUSG00000002845	91.46828839509942	-6.804571767589242e-7	0.00144267781338959	0.8373620767863122	0.9999615345469548	transmembrane protein 39a
wtns.kons	KO FL / WT FL	ENSMUSG00000002846	370.4659526434715	8.68761978212293e-7	0.0014425972606742	0.923469252883852	0.9999615345469548	translocase of inner mitochondrial membrane domain containing 1
wtns.kons	KO FL / WT FL	ENSMUSG00000002847	13.255081335767905	2.614760002537509e-6	0.00144268955187479	0.15732265115334343	0.9999615345469548	phospholipase A1 member A
wtns.kons	KO FL / WT FL	ENSMUSG00000002870	114.01864835132432	5.408694180317021e-6	0.00144265952124626	0.36969232578645406	0.9999615345469548	minichromosome maintenance complex component 2
wtns.kons	KO FL / WT FL	ENSMUSG00000002871	372.8226006267227	9.432718130960824e-6	0.00144266469951258	0.10725211231055304	0.9999615345469548	transmembrane protein, adipocyte asscociated 1
wtns.kons	KO FL / WT FL	ENSMUSG00000002881	1046.2324159501743	-7.064576483092485e-6	0.00144256886704378	0.46372579621812976	0.9999615345469548	Ngfi-A binding protein 1
wtns.kons	KO FL / WT FL	ENSMUSG00000002885	135.70892155962736	-1.6078453684237308e-5	0.00144271833478878	0.2861762652997673	0.9999615345469548	adhesion G protein-coupled receptor E5
wtns.kons	KO FL / WT FL	ENSMUSG00000002897	439.3886199936685	1.3140681791221268e-5	0.00144258775349748	0.1818049145100457	0.9999615345469548	interleukin 17 receptor A
wtns.kons	KO FL / WT FL	ENSMUSG00000002900	918.2038281839292	6.120365658035582e-6	0.0014426059803426	0.46289585063284727	0.9999615345469548	laminin B1
wtns.kons	KO FL / WT FL	ENSMUSG00000002908	309.325851232706	2.6018284712815848e-5	0.00144276217490409	0.4543807010809885	0.9999615345469548	potassium intermediate/small conductance calcium-activated channel, subfamily N, member 1
wtns.kons	KO FL / WT FL	ENSMUSG00000002910	119.84618818386004	5.675795951503517e-6	0.00144266164923042	0.2817170724167387	0.9999615345469548	arrestin domain containing 2
wtns.kons	KO FL / WT FL	ENSMUSG00000002930	10.66446748511537	-1.143412340479911e-6	0.00144269038223908	0.513565018575161	0.9999615345469548	protein phosphatase 1, regulatory subunit 17
wtns.kons	KO FL / WT FL	ENSMUSG00000002944	135.63512901604787	-7.218047687123893e-7	0.00144269127275071	0.692692196057471	0.9999615345469548	CD36 molecule
wtns.kons	KO FL / WT FL	ENSMUSG00000002948	1635.16844828959	-2.1231379548073625e-6	0.00144254417741419	0.29871971891321936	0.9999615345469548	mitogen-activated protein kinase kinase 7
wtns.kons	KO FL / WT FL	ENSMUSG00000002949	524.643625432181	-5.303845220026432e-6	0.00144261731006593	0.5060011317495885	0.9999615345469548	translocase of inner mitochondrial membrane 44
wtns.kons	KO FL / WT FL	ENSMUSG00000002957	11429.021083102152	-4.296270573799719e-6	0.00144254196186297	0.23963242061216655	0.9999615345469548	adaptor-related protein complex 2, alpha 2 subunit
wtns.kons	KO FL / WT FL	ENSMUSG00000002963	272.48204746992707	2.640917342063337e-6	0.00144261986635342	0.7287267023791898	0.9999615345469548	polynucleotide kinase 3'- phosphatase
wtns.kons	KO FL / WT FL	ENSMUSG00000002968	1427.2351169699648	-1.2282326349433771e-5	0.00144252427702865	0.3021683800272086	0.9999615345469548	mediator complex subunit 25
wtns.kons	KO FL / WT FL	ENSMUSG00000002980	201.8799660745741	6.065773779764993e-6	0.00144262406731569	0.4165542883927659	0.9999615345469548	basal cell adhesion molecule
wtns.kons	KO FL / WT FL	ENSMUSG00000002981	4628.481114504797	-1.4710745446730045e-7	0.001442530678592	0.8050520994587579	0.9999615345469548	cleft lip and palate associated transmembrane protein 1
wtns.kons	KO FL / WT FL	ENSMUSG00000002983	138.5123086272007	5.228804441350854e-6	0.00144265822494223	0.33233100285314005	0.9999615345469548	avian reticuloendotheliosis viral (v-rel) oncogene related B
wtns.kons	KO FL / WT FL	ENSMUSG00000002984	1297.022479471946	8.807662391423516e-6	0.00144252444886017	0.5300500620379293	0.9999615345469548	translocase of outer mitochondrial membrane 40
wtns.kons	KO FL / WT FL	ENSMUSG00000002985	16268.629759743217	-9.562722595833831e-5	0.00144421103169564	0.470419146447456	0.9999615345469548	apolipoprotein E
wtns.kons	KO FL / WT FL	ENSMUSG00000002992	0	NA	NA	NA	NA	apolipoprotein C-II
wtns.kons	KO FL / WT FL	ENSMUSG00000002996	444.7926576888374	1.026547792643574e-6	0.00144258005375974	0.8042049283834974	0.9999615345469548	high mobility group box transcription factor 1
wtns.kons	KO FL / WT FL	ENSMUSG00000002997	2492.8771792573675	-2.214440560602012e-5	0.00144264907845657	0.2009932122489396	0.9999615345469548	protein kinase, cAMP dependent regulatory, type II beta
wtns.kons	KO FL / WT FL	ENSMUSG00000003031	989.1173056513328	-2.0761759700088875e-5	0.00144253399050553	0.1852778697019514	0.9999615345469548	cyclin-dependent kinase inhibitor 1B
wtns.kons	KO FL / WT FL	ENSMUSG00000003032	66.64645938001128	-2.74311426795329e-6	0.00144268455529593	0.3406319066522676	0.9999615345469548	Kruppel-like factor 4 (gut)
wtns.kons	KO FL / WT FL	ENSMUSG00000003033	1170.9039903212731	-4.554081290178732e-7	0.0014424992253411	0.9731356622626413	0.9999615345469548	adaptor-related protein complex AP-1, mu subunit 1
wtns.kons	KO FL / WT FL	ENSMUSG00000003037	779.4416034885471	-7.018649338867756e-6	0.00144265493877596	0.2155549020519925	0.9999615345469548	RAB8A, member RAS oncogene family
wtns.kons	KO FL / WT FL	ENSMUSG00000003038	1546.444587822793	-7.967058308326791e-7	0.00144261986826999	0.695141037757478	0.9999615345469548	high mobility group nucleosomal binding domain 2
wtns.kons	KO FL / WT FL	ENSMUSG00000003039	1750.887363490758	1.3863437886686872e-6	0.00144247532927376	0.9264748837353528	0.9999615345469548	family with sequence similarity 32, member A
wtns.kons	KO FL / WT FL	ENSMUSG00000003051	0	NA	NA	NA	NA	E74-like factor 3
wtns.kons	KO FL / WT FL	ENSMUSG00000003053	0.11498600022574988	1.53288930974365e-7	0.00144269498776169	0.825054280761153	0.9999615345469548	cytochrome P450, family 2, subfamily c, polypeptide 29
wtns.kons	KO FL / WT FL	ENSMUSG00000003062	803.7654125044191	-4.009966329524154e-6	0.00144259381056462	0.8802810578261745	0.9999615345469548	STARD3 N-terminal like
wtns.kons	KO FL / WT FL	ENSMUSG00000003068	1349.668162124647	2.98527338393948e-4	0.00145851903891631	0.6391315948839182	0.9999615345469548	serine/threonine kinase 11
wtns.kons	KO FL / WT FL	ENSMUSG00000003070	187.2952422576979	-4.2731025161652096e-6	0.00144261784997242	0.5744978733094016	0.9999615345469548	ephrin A2
wtns.kons	KO FL / WT FL	ENSMUSG00000003072	3004.536297619679	-8.797281156040253e-5	0.00144386931917909	0.659398497142734	0.9999615345469548	ATP synthase, H+ transporting, mitochondrial F1 complex, delta subunit
wtns.kons	KO FL / WT FL	ENSMUSG00000003099	2443.8301386547505	-1.1723269914316342e-5	0.00144254557346756	0.9539156021319708	0.9999615345469548	protein phosphatase 5, catalytic subunit
wtns.kons	KO FL / WT FL	ENSMUSG00000003119	1285.9937636838406	-8.403425876962318e-6	0.00144257860303982	0.5393674667781272	0.9999615345469548	cyclin-dependent kinase 12
wtns.kons	KO FL / WT FL	ENSMUSG00000003123	184.81505810502432	-2.8839769440512663e-6	0.00144266850520078	0.47747912312048174	0.9999615345469548	lipase, hormone sensitive
wtns.kons	KO FL / WT FL	ENSMUSG00000003131	6181.188498858293	1.4917540576742428e-6	0.00144245435722527	0.8453714244132905	0.9999615345469548	platelet-activating factor acetylhydrolase, isoform 1b, subunit 2
wtns.kons	KO FL / WT FL	ENSMUSG00000003134	671.061319741854	-7.336538335177049e-6	0.00144266001282079	0.15146661153776686	0.9999615345469548	TBC1 domain family, member 8
wtns.kons	KO FL / WT FL	ENSMUSG00000003135	779.1958724761829	1.645253723844946e-6	0.0014425304472925	0.8797118081569074	0.9999615345469548	CCR4-NOT transcription complex, subunit 11
wtns.kons	KO FL / WT FL	ENSMUSG00000003153	4895.8511315994765	4.0311112225263205e-6	0.00144254077707257	0.7055391313799477	0.9999615345469548	solute carrier family 2 (facilitated glucose transporter), member 3
wtns.kons	KO FL / WT FL	ENSMUSG00000003154	1132.7685283971912	-5.5112440870334224e-6	0.00144263204502282	0.4155547067456665	0.9999615345469548	forkhead box J2
wtns.kons	KO FL / WT FL	ENSMUSG00000003161	1102.4074731662702	8.475363604941853e-6	0.0014425834760642	0.4309338569676501	0.9999615345469548	sorcin
wtns.kons	KO FL / WT FL	ENSMUSG00000003166	3626.806659134964	8.253329964716532e-6	0.0014424806222228	0.42834624504740126	0.9999615345469548	DiGeorge syndrome critical region gene 2
wtns.kons	KO FL / WT FL	ENSMUSG00000003184	149.7435929562427	3.296947277365509e-6	0.00144266035528745	0.545572008582967	0.9999615345469548	interferon regulatory factor 3
wtns.kons	KO FL / WT FL	ENSMUSG00000003190	21.278393897149872	6.743957555714924e-7	0.0014426858007631	0.7279925397367405	0.9999615345469548	BCL2-like 12 (proline rich)
wtns.kons	KO FL / WT FL	ENSMUSG00000003198	105.15931607824068	2.1952900912297267e-5	0.00144273616414344	0.37428225812496574	0.9999615345469548	zinc finger protein 959
wtns.kons	KO FL / WT FL	ENSMUSG00000003199	1032.938442438255	-7.69187446985998e-6	0.00144252122174344	0.4883850628549195	0.9999615345469548	MPN domain containing
wtns.kons	KO FL / WT FL	ENSMUSG00000003200	486.9902885392149	5.8752583709466684e-6	0.00144256974046386	0.5428831385573366	0.9999615345469548	SH3-domain GRB2-like 1
wtns.kons	KO FL / WT FL	ENSMUSG00000003206	16.635139835930712	2.1145974570370357e-6	0.0014426888004441	0.3397244935542724	0.9999615345469548	Epstein-Barr virus induced gene 3
wtns.kons	KO FL / WT FL	ENSMUSG00000003208	125.8238367447419	1.618844495539666e-6	0.00144265354808547	0.5978023056008351	0.9999615345469548	YJU2 splicing factor
wtns.kons	KO FL / WT FL	ENSMUSG00000003226	6574.281705853209	6.0530973307545e-7	0.00144246030436049	0.6974395304156902	0.9999615345469548	RAN binding protein 2
wtns.kons	KO FL / WT FL	ENSMUSG00000003227	6.148534802266183	2.085788094537914e-7	0.00144269266381116	0.8351792220100407	0.9999615345469548	ectodysplasin-A receptor
wtns.kons	KO FL / WT FL	ENSMUSG00000003228	1034.494665424914	-8.136198395015551e-6	0.00144262725524063	0.21652229183534744	0.9999615345469548	G protein-coupled receptor kinase 5
wtns.kons	KO FL / WT FL	ENSMUSG00000003233	1141.9694247399289	1.6344876368697116e-5	0.00144263445068009	0.5149145675004793	0.9999615345469548	dishevelled segment polarity protein 3
wtns.kons	KO FL / WT FL	ENSMUSG00000003234	1220.046882301634	3.271990448263751e-6	0.00144258288782135	0.763245911320996	0.9999615345469548	ATP-binding cassette, sub-family F (GCN20), member 3
wtns.kons	KO FL / WT FL	ENSMUSG00000003235	1196.489791628674	-2.697837618131684e-6	0.00144249787583564	0.8195293370385239	0.9999615345469548	eukaryotic translation initiation factor 2B, subunit 5 epsilon
wtns.kons	KO FL / WT FL	ENSMUSG00000003269	1502.819388771208	-8.619127862154387e-6	0.00144253284126687	0.9658929380714988	0.9999615345469548	cytohesin 2
wtns.kons	KO FL / WT FL	ENSMUSG00000003271	184.42778371980177	2.2649722155480363e-6	0.00144264383173697	0.7140151412510687	0.9999615345469548	sulfotransferase family, cytosolic, 2B, member 1
wtns.kons	KO FL / WT FL	ENSMUSG00000003271	184.42778371980177	2.2649722155480363e-6	0.00144264383173697	0.7140151412510687	0.9999615345469548	predicted gene 5897
wtns.kons	KO FL / WT FL	ENSMUSG00000003273	2076.5947951403086	-6.756857083878038e-6	0.00144260729198188	0.4397160823141119	0.9999615345469548	carbonic anhydrase 11
wtns.kons	KO FL / WT FL	ENSMUSG00000003279	20072.326066057503	3.442145178940087e-5	0.00144276130761921	0.45881493796466394	0.9999615345469548	DLG associated protein 1
wtns.kons	KO FL / WT FL	ENSMUSG00000003282	124.40485929896798	6.1541207398438735e-6	0.00144268056640628	0.11243582958557156	0.9999615345469548	pleiomorphic adenoma gene 1
wtns.kons	KO FL / WT FL	ENSMUSG00000003283	41.73632647965068	-7.74917287560801e-6	0.00144268270595864	0.10365135772387048	0.9999615345469548	hemopoietic cell kinase
wtns.kons	KO FL / WT FL	ENSMUSG00000003299	525.7821361099666	6.633262471320135e-6	0.00144256491244389	0.5039285398499231	0.9999615345469548	mitochondrial ribosomal protein L4
wtns.kons	KO FL / WT FL	ENSMUSG00000003308	1503.0722806141523	2.95704236505869e-6	0.00144254850384013	0.6820962277773545	0.9999615345469548	kelch-like ECH-associated protein 1
wtns.kons	KO FL / WT FL	ENSMUSG00000003309	16.862264080228005	-1.20984382166117e-6	0.00144268994037476	0.5346786863155808	0.9999615345469548	adaptor protein complex AP-1, mu 2 subunit
wtns.kons	KO FL / WT FL	ENSMUSG00000003316	8617.475796665218	8.5829661082386e-6	0.0014424629066713	0.3840902159311666	0.9999615345469548	golgi apparatus protein 1
wtns.kons	KO FL / WT FL	ENSMUSG00000003341	4.08450945208363	5.945211244197747e-7	0.00144269308162902	0.6446237386381392	0.9999615345469548	ATPase, class I, type 8B, member 3
wtns.kons	KO FL / WT FL	ENSMUSG00000003344	1868.537710646266	-1.8401631250192985e-5	0.00144242022778557	0.467271311138949	0.9999615345469548	BTB (POZ) domain containing 2
wtns.kons	KO FL / WT FL	ENSMUSG00000003345	3227.0122704563314	-3.4603081966769667e-6	0.00144260662584772	0.7135221503446971	0.9999615345469548	casein kinase 1, gamma 2
wtns.kons	KO FL / WT FL	ENSMUSG00000003346	2347.7400932115984	2.601851271158627e-6	0.00144258378859442	0.7676392367103914	0.9999615345469548	abhydrolase domain containing 17A
wtns.kons	KO FL / WT FL	ENSMUSG00000003348	295.67002298773093	2.091865800391505e-5	0.00144270033357772	0.1461816554802606	0.9999615345469548	MOB kinase activator 3A
wtns.kons	KO FL / WT FL	ENSMUSG00000003352	5662.234287638282	2.630904522817098e-6	0.00144248241262311	0.79860721227734	0.9999615345469548	calcium channel, voltage-dependent, beta 3 subunit
wtns.kons	KO FL / WT FL	ENSMUSG00000003354	185.87125554966943	5.97250194916524e-6	0.00144264904051734	0.32976025377804447	0.9999615345469548	coiled-coil domain containing 65
wtns.kons	KO FL / WT FL	ENSMUSG00000003355	16.085397975423092	6.567057668048124e-7	0.0014426889781287	0.7555043113536636	0.9999615345469548	FK506 binding protein 11
wtns.kons	KO FL / WT FL	ENSMUSG00000003360	1503.0123466120465	3.954922584636922e-6	0.00144255447015668	0.8217870171893481	0.9999615345469548	DEAD box helicase 23
wtns.kons	KO FL / WT FL	ENSMUSG00000003363	12433.312770583289	1.8510162351409048e-6	0.00144248640556078	0.31318902849558855	0.9999615345469548	phospholipase D family, member 3
wtns.kons	KO FL / WT FL	ENSMUSG00000003378	7628.996743292284	-3.88643315009316e-4	0.00147031029734215	0.6638916937414197	0.9999615345469548	glutamate receptor, ionotropic, kainate 5 (gamma 2)
wtns.kons	KO FL / WT FL	ENSMUSG00000003379	0.2549689663665615	1.8459082027217527e-8	0.00144269493801708	0.985917083318356	0.9999615345469548	CD79A antigen (immunoglobulin-associated alpha)
wtns.kons	KO FL / WT FL	ENSMUSG00000003380	1909.2934021448125	-7.238114553891608e-5	0.00144349135635427	0.8806151018241755	0.9999615345469548	Rab acceptor 1 (prenylated)
wtns.kons	KO FL / WT FL	ENSMUSG00000003382	1171.332120825286	2.6945862669506297e-6	0.00144259353965696	0.9028186003218456	0.9999615345469548	ets variant 3
wtns.kons	KO FL / WT FL	ENSMUSG00000003402	1175.5894614066228	4.746924601636577e-6	0.00144246390067847	0.6861776297818085	0.9999615345469548	protein kinase C substrate 80K-H
wtns.kons	KO FL / WT FL	ENSMUSG00000003410	6141.896840728364	5.208213902536775e-7	0.00144249053871122	0.8447291694708916	0.9999615345469548	ELAV like RNA binding protein 3
wtns.kons	KO FL / WT FL	ENSMUSG00000003411	1183.0302682964843	-8.977634058792147e-7	0.00144264414500457	0.9201841179902204	0.9999615345469548	RAB3B, member RAS oncogene family
wtns.kons	KO FL / WT FL	ENSMUSG00000003418	112.17784125837572	-3.0566480621726937e-6	0.00144267807288392	0.5404225606278248	0.9999615345469548	ST8 alpha-N-acetyl-neuraminide alpha-2,8-sialyltransferase 6
wtns.kons	KO FL / WT FL	ENSMUSG00000003420	181.22339885987395	2.7096018081041864e-6	0.00144263342280504	0.6768862718545672	0.9999615345469548	Fc fragment of IgG receptor and transporter
wtns.kons	KO FL / WT FL	ENSMUSG00000003421	720.3743531022665	3.1238303921778348e-6	0.00144255056020505	0.8236280439859057	0.9999615345469548	nitric oxide synthase interacting protein
wtns.kons	KO FL / WT FL	ENSMUSG00000003423	361.4320520586535	1.6245370794637678e-5	0.00144261544693857	0.0846107183266766	0.9999615345469548	PIH1 domain containing 1
wtns.kons	KO FL / WT FL	ENSMUSG00000003429	2364.0505385847932	9.82139526371433e-5	0.00144428340146797	0.14044794923800916	0.9999615345469548	ribosomal protein S11
wtns.kons	KO FL / WT FL	ENSMUSG00000003435	3160.256177703849	7.52394088877347e-6	0.00144248291823788	0.5794641811773675	0.9999615345469548	suppressor of Ty 5, DSIF elongation factor subunit
wtns.kons	KO FL / WT FL	ENSMUSG00000003436	46.689240689507386	5.677605997757142e-6	0.00144267840677962	0.1567722062817866	0.9999615345469548	delta like canonical Notch ligand 3
wtns.kons	KO FL / WT FL	ENSMUSG00000003437	906.1009168006228	6.263255480071656e-6	0.00144263537133001	0.41803751030273534	0.9999615345469548	Paf1, RNA polymerase II complex component
wtns.kons	KO FL / WT FL	ENSMUSG00000003438	420.6594624818315	7.69258172280643e-6	0.00144260257705606	0.3721939570393007	0.9999615345469548	translocase of inner mitochondrial membrane 50
wtns.kons	KO FL / WT FL	ENSMUSG00000003444	216.83713870851227	8.427312636634365e-6	0.00144262659778251	0.25540445267539624	0.9999615345469548	mediator complex subunit 29
wtns.kons	KO FL / WT FL	ENSMUSG00000003452	2498.1403013868967	6.3314671953668965e-6	0.00144257660819936	0.5102288337626166	0.9999615345469548	BICD cargo adaptor 1
wtns.kons	KO FL / WT FL	ENSMUSG00000003458	1492.4081095044935	-3.1020419524409415e-6	0.0014424265501949	0.8148719575576476	0.9999615345469548	nicastrin
wtns.kons	KO FL / WT FL	ENSMUSG00000003464	1810.0727452690344	1.615460251700445e-5	0.00144243492707822	0.29852251010678577	0.9999615345469548	peroxisomal biogenesis factor 19
wtns.kons	KO FL / WT FL	ENSMUSG00000003469	14128.82920276682	1.220996221323447e-4	0.00144499576874919	0.4563116618121203	0.9999615345469548	phytanoyl-CoA hydroxylase interacting protein
wtns.kons	KO FL / WT FL	ENSMUSG00000003476	54.765732170244625	-3.4430136036129886e-6	0.00144267252486467	0.5148889520557733	0.9999615345469548	corticotropin releasing hormone receptor 2
wtns.kons	KO FL / WT FL	ENSMUSG00000003477	2.569297635260359	-2.822513414421596e-7	0.0014426936429438	0.7192589524590539	0.9999615345469548	indolethylamine N-methyltransferase
wtns.kons	KO FL / WT FL	ENSMUSG00000003484	2.796542515299574	-5.965937990677766e-7	0.0014426936952074	0.5484921656863829	0.9999615345469548	cytochrome P450, family 4, subfamily f, polypeptide 18
wtns.kons	KO FL / WT FL	ENSMUSG00000003500	931.1684141521092	2.7446894839048836e-4	0.00145604554564339	0.2731333778253925	0.9999615345469548	inosine monophosphate dehydrogenase 1
wtns.kons	KO FL / WT FL	ENSMUSG00000003505	0	NA	NA	NA	NA	pregnancy specific glycoprotein 18
wtns.kons	KO FL / WT FL	ENSMUSG00000003518	4105.076055072445	-6.933440191206487e-7	0.00144262425089397	0.9575735593051315	0.9999615345469548	dual specificity phosphatase 3 (vaccinia virus phosphatase VH1-related)
wtns.kons	KO FL / WT FL	ENSMUSG00000003526	348.3317431331909	-1.0580955569369224e-5	0.00144264611183578	0.27545492801764393	0.9999615345469548	proline dehydrogenase
wtns.kons	KO FL / WT FL	ENSMUSG00000003527	554.2931046351389	4.247978515763691e-5	0.0014428458126218	0.2165034315419931	0.9999615345469548	ess-2 splicing factor
wtns.kons	KO FL / WT FL	ENSMUSG00000003528	605.513182657337	2.315188593039915e-5	0.00144269730460139	0.04452279005479926	0.9999615345469548	solute carrier family 25 (mitochondrial carrier, citrate transporter), member 1
wtns.kons	KO FL / WT FL	ENSMUSG00000003531	666.0915373512682	7.076630371339555e-6	0.00144251373585367	0.5325622310257221	0.9999615345469548	DiGeorge syndrome critical region gene 6
wtns.kons	KO FL / WT FL	ENSMUSG00000003534	1631.971512438877	9.721964735636044e-6	0.00144266106498295	0.9469795138052114	0.9999615345469548	discoidin domain receptor family, member 1
wtns.kons	KO FL / WT FL	ENSMUSG00000003541	90.56036707809984	-4.441821768141328e-6	0.00144265532319864	0.7271378098356382	0.9999615345469548	immediate early response 3
wtns.kons	KO FL / WT FL	ENSMUSG00000003545	567.27276340172	4.6345428676173574e-6	0.00144265246160119	0.8828971963615218	0.9999615345469548	FBJ osteosarcoma oncogene B
wtns.kons	KO FL / WT FL	ENSMUSG00000003546	332.80625554235746	-6.17543283320275e-6	0.00144258415885264	0.5016458861224009	0.9999615345469548	kinesin light chain 4
wtns.kons	KO FL / WT FL	ENSMUSG00000003549	212.75290617840545	4.797498680861565e-6	0.00144263682690868	0.5711133010046092	0.9999615345469548	excision repair cross-complementing rodent repair deficiency, complementation group 1
wtns.kons	KO FL / WT FL	ENSMUSG00000003555	0.24327500199578844	-2.0398378449723e-7	0.00144269499712071	0.6948819462271845	0.9999615345469548	cytochrome P450, family 17, subfamily a, polypeptide 1
wtns.kons	KO FL / WT FL	ENSMUSG00000003559	138.95200968667143	5.05104726991259e-7	0.00144265026626061	0.9171072451868896	0.9999615345469548	arsenite methyltransferase
wtns.kons	KO FL / WT FL	ENSMUSG00000003573	121.45320391251406	-5.029691982701922e-6	0.00144266569176713	0.30492439521933645	0.9999615345469548	homer scaffolding protein 3
wtns.kons	KO FL / WT FL	ENSMUSG00000003575	6171.064779359318	-1.3658712528601388e-5	0.0014424963225739	0.38238681090347754	0.9999615345469548	CREB regulated transcription coactivator 1
wtns.kons	KO FL / WT FL	ENSMUSG00000003581	368.59739902776175	8.769716611955286e-6	0.00144263198508662	0.23956519285963368	0.9999615345469548	ring finger protein 215
wtns.kons	KO FL / WT FL	ENSMUSG00000003585	768.3950137602245	4.522863824382149e-6	0.00144254544804943	0.3860815980998567	0.9999615345469548	SEC14-like lipid binding 2
wtns.kons	KO FL / WT FL	ENSMUSG00000003604	159.04239345712347	-2.819910123393155e-6	0.00144266641053481	0.6047862605700598	0.9999615345469548	apoptosis, caspase activation inhibitor
wtns.kons	KO FL / WT FL	ENSMUSG00000003617	215.76541746362216	-9.383921127462368e-7	0.00144266192584562	0.5792421625593553	0.9999615345469548	ceruloplasmin
wtns.kons	KO FL / WT FL	ENSMUSG00000003623	658.0149185138193	-1.2093014515324865e-5	0.00144259521003594	0.34317139277842734	0.9999615345469548	carnitine O-octanoyltransferase
wtns.kons	KO FL / WT FL	ENSMUSG00000003644	325.4578554184681	-1.124455749149424e-5	0.00144257939499607	0.2502697816731541	0.9999615345469548	ribosomal protein S6 kinase polypeptide 1
wtns.kons	KO FL / WT FL	ENSMUSG00000003657	694.8822109642225	1.6059717616939835e-6	0.00144268993009927	0.4268012006666632	0.9999615345469548	calbindin 2
wtns.kons	KO FL / WT FL	ENSMUSG00000003660	4322.044555417586	9.785743608913152e-6	0.00144256244299407	0.3894814785519428	0.9999615345469548	small nuclear ribonucleoprotein 200 (U5)
wtns.kons	KO FL / WT FL	ENSMUSG00000003662	992.1931431093388	1.5462911931702014e-6	0.00144257986566877	0.9514737663716092	0.9999615345469548	cytosolic iron-sulfur protein assembly 1
wtns.kons	KO FL / WT FL	ENSMUSG00000003665	41.3040890669921	1.715567288835588e-6	0.00144267804981494	0.7317435224841109	0.9999615345469548	hyaluronan synthase 1
wtns.kons	KO FL / WT FL	ENSMUSG00000003680	294.1824214708099	-1.5397309319243103e-5	0.00144265403937698	0.6932757428598064	0.9999615345469548	TATA-box binding protein associated factor 6 like
wtns.kons	KO FL / WT FL	ENSMUSG00000003680	294.1824214708099	-1.5397309319243103e-5	0.00144265403937698	0.6932757428598064	0.9999615345469548	interferon induced transmembrane protein 2 pseudogene
wtns.kons	KO FL / WT FL	ENSMUSG00000003721	840.3552338555455	1.0928112569257502e-6	0.00144261300516301	0.8588456521011618	0.9999615345469548	insulin induced gene 2
wtns.kons	KO FL / WT FL	ENSMUSG00000003731	3619.6177112915	9.2574848532391e-6	0.0014423917901202701	0.6815709682795139	0.9999615345469548	karyopherin (importin) alpha 6
wtns.kons	KO FL / WT FL	ENSMUSG00000003746	2519.382571754162	4.4128419676107995e-6	0.00144263522949374	0.16659857322835395	0.9999615345469548	mannosidase 1, alpha
wtns.kons	KO FL / WT FL	ENSMUSG00000003752	225.3021619642244	7.096220938081699e-6	0.00144265646119474	0.21604208077960504	0.9999615345469548	inositol 1,4,5-trisphosphate 3-kinase C
wtns.kons	KO FL / WT FL	ENSMUSG00000003762	391.1238412500707	3.98586534288916e-6	0.00144261025116943	0.618663588709301	0.9999615345469548	coenzyme Q8B
wtns.kons	KO FL / WT FL	ENSMUSG00000003778	1321.6453065539358	-4.909679207202206e-6	0.00144251791518426	0.5281268817516855	0.9999615345469548	bromodomain containing 8
wtns.kons	KO FL / WT FL	ENSMUSG00000003779	36.28050736796777	2.648775921132321e-6	0.0014426796446569	0.4420442653011988	0.9999615345469548	kinesin family member 20A
wtns.kons	KO FL / WT FL	ENSMUSG00000003808	459.5057963080879	-1.3090849322262315e-5	0.00144258373586632	0.248253293321458	0.9999615345469548	phenylalanyl-tRNA synthetase, alpha subunit
wtns.kons	KO FL / WT FL	ENSMUSG00000003809	393.7749240890055	2.437069722526781e-6	0.0014426251145718	0.7185458002239689	0.9999615345469548	glutaryl-Coenzyme A dehydrogenase
wtns.kons	KO FL / WT FL	ENSMUSG00000003810	4082.604431475521	-5.443172539932048e-6	0.00144257221497633	0.6009027538605785	0.9999615345469548	microtubule associated serine/threonine kinase 2
wtns.kons	KO FL / WT FL	ENSMUSG00000003812	142.31263119101163	1.2054514952200574e-5	0.00144267697187346	0.03226334121954472	0.9999615345469548	predicted gene, 38426
wtns.kons	KO FL / WT FL	ENSMUSG00000003813	1192.0930701769605	1.1318007983980594e-6	0.00144248922392191	0.935098679230798	0.9999615345469548	RAD23 homolog A, nucleotide excision repair protein
wtns.kons	KO FL / WT FL	ENSMUSG00000003814	7478.126185257875	8.678438384885258e-6	0.00144252556745334	0.8608129737938249	0.9999615345469548	calreticulin
wtns.kons	KO FL / WT FL	ENSMUSG00000003824	37.21050086736148	2.605891211113546e-6	0.00144268245697748	0.4206421666919978	0.9999615345469548	synaptonemal complex central element protein 2
wtns.kons	KO FL / WT FL	ENSMUSG00000003847	3603.820567854731	-1.6976652295733275e-5	0.00144266259980271	0.2524430494101858	0.9999615345469548	nuclear factor of activated T cells 5
wtns.kons	KO FL / WT FL	ENSMUSG00000003848	381.5119332974194	-4.776995467084461e-6	0.00144255623985571	0.6388218065393754	0.9999615345469548	NIN1/RPN12 binding protein 1 homolog
wtns.kons	KO FL / WT FL	ENSMUSG00000003849	58.0565719129301	-5.420827059801546e-6	0.0014426744611842	0.3663200242598689	0.9999615345469548	NAD(P)H dehydrogenase, quinone 1
wtns.kons	KO FL / WT FL	ENSMUSG00000003863	5640.476302767038	1.7253269540373327e-5	0.00144256110623284	0.13943980473944445	0.9999615345469548	protein tyrosine phosphatase, receptor type, f polypeptide (PTPRF), interacting protein (liprin), alpha 3
wtns.kons	KO FL / WT FL	ENSMUSG00000003865	368.0588777686283	2.9897932516971415e-6	0.0014426423761135	0.6198046608580579	0.9999615345469548	glycogen synthase 1, muscle
wtns.kons	KO FL / WT FL	ENSMUSG00000003868	458.3812980587566	-1.8688999328584389e-6	0.00144264729591445	0.735042778610913	0.9999615345469548	RuvB-like protein 2
wtns.kons	KO FL / WT FL	ENSMUSG00000003872	588.399532538517	4.454760547229268e-6	0.00144264444750994	0.2559246266337289	0.9999615345469548	lin-7 homolog B (C. elegans)
wtns.kons	KO FL / WT FL	ENSMUSG00000003873	374.67062599107345	6.818267734605783e-6	0.0014425871848410801	0.3926743726171537	0.9999615345469548	BCL2-associated X protein
wtns.kons	KO FL / WT FL	ENSMUSG00000003882	14.833588937716703	-2.168669117091235e-6	0.0014426879216677	0.35804891559057683	0.9999615345469548	interleukin 7 receptor
wtns.kons	KO FL / WT FL	ENSMUSG00000003923	753.7426740949038	1.0615400017232557e-5	0.00144264937074226	0.4881132336826489	0.9999615345469548	transcription factor A, mitochondrial
wtns.kons	KO FL / WT FL	ENSMUSG00000003929	964.1089613916448	3.10698033376242e-6	0.00144249479294254	0.7875425228914203	0.9999615345469548	zinc finger protein 81
wtns.kons	KO FL / WT FL	ENSMUSG00000003934	3396.421585051927	1.6520509095675277e-6	0.00144263973156378	0.7961351443850775	0.9999615345469548	ephrin B3
wtns.kons	KO FL / WT FL	ENSMUSG00000003948	7852.809366079601	4.121450914464765e-6	0.00144255906728408	0.6800014081776766	0.9999615345469548	monocyte to macrophage differentiation-associated
wtns.kons	KO FL / WT FL	ENSMUSG00000003949	4066.396754072726	1.9481765912575265e-6	0.00144255600023317	0.8875212344906338	0.9999615345469548	hepatic leukemia factor
wtns.kons	KO FL / WT FL	ENSMUSG00000003955	327.35009136704275	6.859719930832127e-6	0.00144261437259627	0.39418014626777814	0.9999615345469548	family with sequence similarity 162, member A
wtns.kons	KO FL / WT FL	ENSMUSG00000003970	3765.156715488678	-2.2585006117565393e-5	0.00144264776794966	0.6256189980918718	0.9999615345469548	ribosomal protein L8
wtns.kons	KO FL / WT FL	ENSMUSG00000003974	3315.10027259855	-2.771937403571588e-6	0.00144262108863835	0.948247224428866	0.9999615345469548	glutamate receptor, metabotropic 3
wtns.kons	KO FL / WT FL	ENSMUSG00000003992	2513.3630486917405	-4.835857324505887e-6	0.00144262288989072	0.5161157601395592	0.9999615345469548	single-stranded DNA binding protein 2
wtns.kons	KO FL / WT FL	ENSMUSG00000004018	206.14667467431272	-8.016116533235558e-6	0.0014426506887163	0.20424452693338935	0.9999615345469548	Fanconi anemia, complementation group L
wtns.kons	KO FL / WT FL	ENSMUSG00000004031	3470.556112109301	-1.2333305467293104e-6	0.00144262960883498	0.5318182138520764	0.9999615345469548	bone morphogenic protein/retinoic acid inducible neural-specific 2
wtns.kons	KO FL / WT FL	ENSMUSG00000004032	2102.8548943521896	-5.115635536857614e-7	0.0014426135703544	0.8754634448499797	0.9999615345469548	glutathione S-transferase, mu 5
wtns.kons	KO FL / WT FL	ENSMUSG00000004035	198.56632977196284	-7.725461071503453e-6	0.00144266661457652	0.1417695559492951	0.9999615345469548	glutathione S-transferase, mu 7
wtns.kons	KO FL / WT FL	ENSMUSG00000004038	0.13218082481999222	-1.617179221358686e-7	0.00144269499013869	0.8515043803988116	0.9999615345469548	glutathione S-transferase, mu 3
wtns.kons	KO FL / WT FL	ENSMUSG00000004040	1361.1373173747195	-6.778451121208118e-6	0.00144254263001888	0.3305706530901911	0.9999615345469548	signal transducer and activator of transcription 3
wtns.kons	KO FL / WT FL	ENSMUSG00000004043	36.825538344361426	-1.9709651531213573e-6	0.00144267652737024	0.5806314835093785	0.9999615345469548	signal transducer and activator of transcription 5A
wtns.kons	KO FL / WT FL	ENSMUSG00000004044	334.8617919835708	7.030176635082643e-7	0.00144263996314154	0.9124707392646676	0.9999615345469548	caveolae associated 1
wtns.kons	KO FL / WT FL	ENSMUSG00000004054	518.3800909816166	-8.487088956120272e-6	0.00144262115724936	0.4337435572879711	0.9999615345469548	mitogen-activated protein kinase kinase kinase 11
wtns.kons	KO FL / WT FL	ENSMUSG00000004056	1603.110662912763	1.9764591278999387e-6	0.00144258472342613	0.8651435514976316	0.9999615345469548	thymoma viral proto-oncogene 2
wtns.kons	KO FL / WT FL	ENSMUSG00000004069	1500.7288962180996	5.888736442831351e-6	0.00144239501025414	0.8187427754921798	0.9999615345469548	DnaJ heat shock protein family (Hsp40) member A3
wtns.kons	KO FL / WT FL	ENSMUSG00000004070	1514.3677422137855	-5.897601125304902e-7	0.00144255787665583	0.9540735456712952	0.9999615345469548	heme oxygenase 2
wtns.kons	KO FL / WT FL	ENSMUSG00000004071	5026.718387600003	-1.0554021151179813e-5	0.00144241093528711	0.6368902378051655	0.9999615345469548	cell death inducing Trp53 target 1
wtns.kons	KO FL / WT FL	ENSMUSG00000004085	487.2511485665726	2.1303835017939185e-5	0.00144272021603073	0.8058019724239087	0.9999615345469548	mitogen-activated protein kinase kinase kinase 20
wtns.kons	KO FL / WT FL	ENSMUSG00000004096	612.0574985680031	-1.4606762337272309e-6	0.0014426425982307	0.8072667071336563	0.9999615345469548	CWC15 spliceosome-associated protein
wtns.kons	KO FL / WT FL	ENSMUSG00000004098	25.346622499475043	1.0502749428740326e-6	0.00144269186110253	0.5032240648851088	0.9999615345469548	collagen, type V, alpha 3
wtns.kons	KO FL / WT FL	ENSMUSG00000004099	1609.32178821234	4.190650565584087e-6	0.00144257703447101	0.6461653355216347	0.9999615345469548	DNA methyltransferase (cytosine-5) 1
wtns.kons	KO FL / WT FL	ENSMUSG00000004100	216.08054663628937	1.145942279579959e-6	0.00144262077339054	0.8724439269377234	0.9999615345469548	peter pan homolog
wtns.kons	KO FL / WT FL	ENSMUSG00000004105	58.91849359081071	2.0284415972138177e-6	0.00144268376145609	0.5468957829064427	0.9999615345469548	angiopoietin-like 2
wtns.kons	KO FL / WT FL	ENSMUSG00000004110	17382.095820366798	-1.0479502560803655e-4	0.00144454575484935	0.2586040182232565	0.9999615345469548	calcium channel, voltage-dependent, R type, alpha 1E subunit
wtns.kons	KO FL / WT FL	ENSMUSG00000004113	5349.695460631105	1.3671659395299602e-5	0.00144263455404634	0.11121634775562922	0.9999615345469548	calcium channel, voltage-dependent, N type, alpha 1B subunit
wtns.kons	KO FL / WT FL	ENSMUSG00000004127	161.51840333574023	7.595433644582461e-6	0.00144266901832266	0.1426765483733504	0.9999615345469548	tRNA methyltransferase 10A
wtns.kons	KO FL / WT FL	ENSMUSG00000004151	6577.782640173832	1.1067561885325311e-4	0.00144474917802107	0.0209663352402191	0.9999615345469548	ets variant 1
wtns.kons	KO FL / WT FL	ENSMUSG00000004187	9243.380647741706	2.9742645711685148e-5	0.00144265626109538	0.7020422128771864	0.9999615345469548	kinesin family member C2
wtns.kons	KO FL / WT FL	ENSMUSG00000004207	35043.06897509715	-3.774476287008897e-4	0.00146845786316824	0.29884767703638343	0.9999615345469548	prosaposin
wtns.kons	KO FL / WT FL	ENSMUSG00000004221	1377.5547058707432	1.3010173622259462e-5	0.00144263254231986	0.1103817593162972	0.9999615345469548	inhibitor of kappaB kinase gamma
wtns.kons	KO FL / WT FL	ENSMUSG00000004231	10.34016376713526	8.557502669247086e-6	0.00144270267339173	0.9980017720758532	0.9999615345469548	paired box 2
wtns.kons	KO FL / WT FL	ENSMUSG00000004233	215.2677360244083	-1.0257480309023367e-5	0.0014426541125897	0.09684196038863706	0.9999615345469548	tryptophanyl tRNA synthetase 2 (mitochondrial)
wtns.kons	KO FL / WT FL	ENSMUSG00000004263	5099.295881135732	9.205727941037016e-6	0.00144257985092765	0.20618797651249005	0.9999615345469548	atrophin 1
wtns.kons	KO FL / WT FL	ENSMUSG00000004264	1120.4770510756505	4.421985342711189e-7	0.00144246495509615	0.8130454320706788	0.9999615345469548	prohibitin 2
wtns.kons	KO FL / WT FL	ENSMUSG00000004266	71.93327448976801	3.3725120117499354e-6	0.00144267320674308	0.3863753223813277	0.9999615345469548	protein tyrosine phosphatase, non-receptor type 6
wtns.kons	KO FL / WT FL	ENSMUSG00000004267	20389.96817687366	-6.17972921355862e-6	0.00144250595571141	0.5577003664245819	0.9999615345469548	enolase 2, gamma neuronal
wtns.kons	KO FL / WT FL	ENSMUSG00000004268	453.1438399155504	-2.0832301553966757e-5	0.00144266151802957	0.4290916817802251	0.9999615345469548	EMG1 N1-specific pseudouridine methyltransferase
wtns.kons	KO FL / WT FL	ENSMUSG00000004270	381.48254741930305	-1.8757775193429345e-5	0.00144266902267545	0.01715505246237432	0.9999615345469548	lysophosphatidylcholine acyltransferase 3
wtns.kons	KO FL / WT FL	ENSMUSG00000004285	1193.2149732463588	4.338142191621138e-6	0.00144255489116875	0.573240067762298	0.9999615345469548	ATPase, H+ transporting, lysosomal V1 subunit F
wtns.kons	KO FL / WT FL	ENSMUSG00000004296	0.6227408705037285	1.5378566785444428e-7	0.00144269474940364	0.7786692913281141	0.9999615345469548	interleukin 12b
wtns.kons	KO FL / WT FL	ENSMUSG00000004317	460.9872961212701	-2.344564818931476e-6	0.00144263035492057	0.8319689668238928	0.9999615345469548	chloride channel, voltage-sensitive 5
wtns.kons	KO FL / WT FL	ENSMUSG00000004319	6378.864613439298	-9.034320065053998e-6	0.00144247504841795	0.4348500756705371	0.9999615345469548	chloride channel, voltage-sensitive 3
wtns.kons	KO FL / WT FL	ENSMUSG00000004328	90.81143612448514	3.681506050807147e-6	0.00144268872665563	0.20608166470534417	0.9999615345469548	hypoxia inducible factor 3, alpha subunit
wtns.kons	KO FL / WT FL	ENSMUSG00000004341	3.4238079054757993	-3.4491207705755274e-8	0.00144269324195172	0.9689123224771836	0.9999615345469548	glutathione peroxidase 6
wtns.kons	KO FL / WT FL	ENSMUSG00000004344	0.11498600022574984	1.53288930974362e-7	0.00144269498776169	0.825054280761153	0.9999615345469548	glutathione peroxidase 5
wtns.kons	KO FL / WT FL	ENSMUSG00000004347	527.0955864545238	-8.36613789618224e-6	0.0014426826082024	0.04784157547969701	0.9999615345469548	phosphodiesterase 1C
wtns.kons	KO FL / WT FL	ENSMUSG00000004356	768.9363150114025	6.541487017824765e-5	0.00144336349431735	0.7497449171676767	0.9999615345469548	UTP20 small subunit processome component
wtns.kons	KO FL / WT FL	ENSMUSG00000004359	0.9722808467386264	4.194728862872797e-7	0.00144269474976531	0.40024520549516984	0.9999615345469548	Spi-C transcription factor (Spi-1/PU.1 related)
wtns.kons	KO FL / WT FL	ENSMUSG00000004360	2031.183665057819	-3.0908466678575286e-6	0.00144256799369707	0.7525769608314465	0.9999615345469548	RIKEN cDNA 9330159F19 gene
wtns.kons	KO FL / WT FL	ENSMUSG00000004364	4606.193244160524	-1.4860496981220977e-7	0.0014425693492939	0.914587010251367	0.9999615345469548	cullin 3
wtns.kons	KO FL / WT FL	ENSMUSG00000004366	5342.231545252918	-5.449022095106085e-5	0.00144303040875271	0.5678294849414901	0.9999615345469548	somatostatin
wtns.kons	KO FL / WT FL	ENSMUSG00000004371	7.540251863451527	-2.155213704696993e-7	0.00144269081447798	0.904079417816536	0.9999615345469548	interleukin 11
wtns.kons	KO FL / WT FL	ENSMUSG00000004383	5833.0944551716175	1.523831336853508e-5	0.00144260599830564	0.39397304659153776	0.9999615345469548	LARGE xylosyl- and glucuronyltransferase 1
wtns.kons	KO FL / WT FL	ENSMUSG00000004393	752.8256363265868	-2.5733941590556673e-7	0.00144255024391457	0.9771429540287142	0.9999615345469548	DEAD box helicase 56
wtns.kons	KO FL / WT FL	ENSMUSG00000004394	1303.350952739525	0.0012631961612813	0.0019670921608468	0.4201847267811811	0.9999615345469548	transmembrane p24 trafficking protein 4
wtns.kons	KO FL / WT FL	ENSMUSG00000004415	52.711361192549994	5.5042222131174426e-6	0.00144268413630343	0.103657194356616	0.9999615345469548	collagen, type XXVI, alpha 1
wtns.kons	KO FL / WT FL	ENSMUSG00000004446	184.23565356578413	1.639101037479195e-6	0.0014426331087789	0.9400178300971644	0.9999615345469548	BH3 interacting domain death agonist
wtns.kons	KO FL / WT FL	ENSMUSG00000004451	421.28269723927906	6.983818260605896e-6	0.00144259014453823	0.4387153078209394	0.9999615345469548	v-ral simian leukemia viral oncogene B
wtns.kons	KO FL / WT FL	ENSMUSG00000004455	2574.8919510779483	2.1581231113346392e-6	0.00144256439819604	0.1373716276391818	0.9999615345469548	protein phosphatase 1 catalytic subunit gamma
wtns.kons	KO FL / WT FL	ENSMUSG00000004455	2574.8919510779483	2.1581231113346392e-6	0.00144256439819604	0.1373716276391818	0.9999615345469548	protein phosphatase 1 catalytic subunit gamma B
wtns.kons	KO FL / WT FL	ENSMUSG00000004460	877.9915983675581	7.88722060044409e-5	0.00144361295378814	0.2320950944790814	0.9999615345469548	DnaJ heat shock protein family (Hsp40) member B11
wtns.kons	KO FL / WT FL	ENSMUSG00000004462	342.4955641131279	1.9822041941905977e-6	0.00144263983668578	0.8104003498318848	0.9999615345469548	TBCC domain containing 1
wtns.kons	KO FL / WT FL	ENSMUSG00000004473	97.33977499455544	5.367393680481843e-7	0.00144266217950918	0.9567342316682346	0.9999615345469548	C-type lectin domain family 11, member a
wtns.kons	KO FL / WT FL	ENSMUSG00000004500	319.938838199579	3.140215700655906e-6	0.00144263397619402	0.6472739423936869	0.9999615345469548	zinc finger protein 324
wtns.kons	KO FL / WT FL	ENSMUSG00000004508	802.7628089538514	-5.825809008130748e-6	0.00144258813697665	0.8485999892482761	0.9999615345469548	growth factor receptor bound protein 2-associated protein 2
wtns.kons	KO FL / WT FL	ENSMUSG00000004530	2566.5238860534905	-8.2062071208746e-8	0.00144248118270507	0.673703296173169	0.9999615345469548	coronin, actin binding protein 1C
wtns.kons	KO FL / WT FL	ENSMUSG00000004535	3799.257306120404	6.667228057300258e-5	0.00144327253773957	0.7354047312409141	0.9999615345469548	Tax1 (human T cell leukemia virus type I) binding protein 1
wtns.kons	KO FL / WT FL	ENSMUSG00000004540	0	NA	NA	NA	NA	pregnancy specific glycoprotein 17
wtns.kons	KO FL / WT FL	ENSMUSG00000004542	2.238344108276392	-3.304347061752812e-7	0.00144269393114203	0.7223778824592365	0.9999615345469548	pregnancy specific glycoprotein 19
wtns.kons	KO FL / WT FL	ENSMUSG00000004552	1.6754642566045677	5.383055898822154e-7	0.00144269424380811	0.4959730657099467	0.9999615345469548	cathepsin E
wtns.kons	KO FL / WT FL	ENSMUSG00000004558	13010.617872164776	-3.616483185842519e-6	0.00144259904242209	0.8739786530534801	0.9999615345469548	N-myc downstream regulated gene 2
wtns.kons	KO FL / WT FL	ENSMUSG00000004561	178.52357391452065	7.905163914227831e-6	0.0014426345692101	0.32926323988138034	0.9999615345469548	methyltransferase like 17
wtns.kons	KO FL / WT FL	ENSMUSG00000004562	416.4596196335674	-6.5466066420639835e-6	0.00144265545350691	0.35529880577640244	0.9999615345469548	Rho guanine nucleotide exchange factor (GEF) 40
wtns.kons	KO FL / WT FL	ENSMUSG00000004565	1180.408538446627	-9.13879331500361e-6	0.00144253053163916	0.4306698741334579	0.9999615345469548	patatin-like phospholipase domain containing 6
wtns.kons	KO FL / WT FL	ENSMUSG00000004567	1054.7039196844703	2.6034671045111295e-5	0.001442692472303	0.00716802191963542	0.9999615345469548	mucolipin 1
wtns.kons	KO FL / WT FL	ENSMUSG00000004568	1441.1841225677038	5.081317219457222e-6	0.00144253027496032	0.6546213183307672	0.9999615345469548	rho/rac guanine nucleotide exchange factor (GEF) 18
wtns.kons	KO FL / WT FL	ENSMUSG00000004591	906.932965330296	-1.4975556671204997e-5	0.00144248384092959	0.3028787097674139	0.9999615345469548	protein kinase N2
wtns.kons	KO FL / WT FL	ENSMUSG00000004609	242.133966545565	4.720269294102893e-5	0.00144302204425208	0.07340820782166281	0.9999615345469548	CD33 antigen
wtns.kons	KO FL / WT FL	ENSMUSG00000004610	430.56911165749807	-1.1930528174068214e-5	0.00144267558075288	0.5949046068170605	0.9999615345469548	electron transferring flavoprotein, beta polypeptide
wtns.kons	KO FL / WT FL	ENSMUSG00000004612	0.6664950064783235	-2.6675112964986273e-7	0.00144269501839729	0.3938809000170164	0.9999615345469548	natural killer cell group 7 sequence
wtns.kons	KO FL / WT FL	ENSMUSG00000004626	262.5462988763328	-6.934801394774173e-6	0.00144266393639468	0.17241486717880314	0.9999615345469548	syntaxin binding protein 2
wtns.kons	KO FL / WT FL	ENSMUSG00000004630	3.683965848810405	2.803428618996218e-7	0.00144269386119504	0.7675241376277373	0.9999615345469548	Purkinje cell protein 2 (L7)
wtns.kons	KO FL / WT FL	ENSMUSG00000004631	510.27469694021136	-1.6629559373389523e-5	0.00144265374921126	0.1328520308758927	0.9999615345469548	sarcoglycan, epsilon
wtns.kons	KO FL / WT FL	ENSMUSG00000004633	1109.457560645929	-4.3464170261245275e-6	0.00144266107106623	0.3500223522518983	0.9999615345469548	chimerin 2
wtns.kons	KO FL / WT FL	ENSMUSG00000004637	767.1811936780268	3.333811037631702e-6	0.00144261749132989	0.6653311441262767	0.9999615345469548	WW domain-containing oxidoreductase
wtns.kons	KO FL / WT FL	ENSMUSG00000004642	457.4177437227884	3.184416432846813e-6	0.0014425759813921	0.7300503895251551	0.9999615345469548	stem-loop binding protein
wtns.kons	KO FL / WT FL	ENSMUSG00000004651	13.355971539154858	-3.0634250066994845e-6	0.00144269529036864	0.00293781632679426	0.9999615345469548	tyrosinase
wtns.kons	KO FL / WT FL	ENSMUSG00000004654	0.2726425918251894	2.048504005823891e-7	0.00144269499713843	0.6499845611108499	0.9999615345469548	growth hormone releasing hormone receptor
wtns.kons	KO FL / WT FL	ENSMUSG00000004655	4.203002204066067	2.5082812161263076e-7	0.00144269283795019	0.7999872512392308	0.9999615345469548	aquaporin 1
wtns.kons	KO FL / WT FL	ENSMUSG00000004661	91.02627701734671	2.5668640772269315e-6	0.00144267727647511	0.4871405415110211	0.9999615345469548	AT rich interactive domain 3B (BRIGHT-like)
wtns.kons	KO FL / WT FL	ENSMUSG00000004665	54.97660406720692	2.750136375463416e-6	0.00144267401606697	0.38964497364584694	0.9999615345469548	calponin 2
wtns.kons	KO FL / WT FL	ENSMUSG00000004667	695.8708375659838	5.316102040832142e-6	0.00144261630873719	0.46648878575407615	0.9999615345469548	polymerase (RNA) II (DNA directed) polypeptide E
wtns.kons	KO FL / WT FL	ENSMUSG00000004668	10.734681227597022	9.04488021158832e-7	0.00144269151465043	0.582264373561262	0.9999615345469548	ATP-binding cassette, sub-family A (ABC1), member 13
wtns.kons	KO FL / WT FL	ENSMUSG00000004677	673.8040681938276	8.966228169478914e-7	0.00144267154298452	0.8040223726216238	0.9999615345469548	myosin IXb
wtns.kons	KO FL / WT FL	ENSMUSG00000004698	2015.1206068422223	8.298538412328452e-6	0.00144260365907737	0.3373288813215022	0.9999615345469548	histone deacetylase 9
wtns.kons	KO FL / WT FL	ENSMUSG00000004707	4.204272409220892	1.12657461953403e-6	0.00144269280393825	0.38101448551321543	0.9999615345469548	lymphocyte antigen 9
wtns.kons	KO FL / WT FL	ENSMUSG00000004709	1.422677266235403	-5.231513620529596e-7	0.00144269459419565	0.3328931871384662	0.9999615345469548	CD244 molecule A
wtns.kons	KO FL / WT FL	ENSMUSG00000004730	142.944147649266	-2.0821364237387017e-6	0.00144267200908676	0.6236476063821125	0.9999615345469548	adhesion G protein-coupled receptor E1
wtns.kons	KO FL / WT FL	ENSMUSG00000004748	1495.060469145705	2.7850594077654667e-5	0.00144273749047692	0.14349238707421683	0.9999615345469548	mitochondrial fission process 1
wtns.kons	KO FL / WT FL	ENSMUSG00000004768	806.748658043544	8.68036989903129e-6	0.00144257228189647	0.39934062706457774	0.9999615345469548	RAB23, member RAS oncogene family
wtns.kons	KO FL / WT FL	ENSMUSG00000004771	3767.697164497981	7.188049528461038e-7	0.00144253304797269	0.769913360411315	0.9999615345469548	RAB11A, member RAS oncogene family
wtns.kons	KO FL / WT FL	ENSMUSG00000004788	418.8194144833382	-6.5206489864050955e-6	0.00144267248213557	0.1509751228871073	0.9999615345469548	eukaryotic translation initiation factor 2B, subunit 2 beta
wtns.kons	KO FL / WT FL	ENSMUSG00000004789	2584.462424085091	-8.317128090792901e-6	0.0014424343266907101	0.771012384601799	0.9999615345469548	dihydrolipoamide S-succinyltransferase (E2 component of 2-oxo-glutarate complex)
wtns.kons	KO FL / WT FL	ENSMUSG00000004791	29.05278201995768	7.745463217602596e-7	0.0014426828788012	0.3876621515245558	0.9999615345469548	placental growth factor
wtns.kons	KO FL / WT FL	ENSMUSG00000004798	4125.9285491482515	9.565251020589828e-7	0.00144243018448208	0.3970614143459461	0.9999615345469548	unc-51 like kinase 2
wtns.kons	KO FL / WT FL	ENSMUSG00000004814	5.664305208375538	-1.6803435875560302e-6	0.00144269234710926	0.2698769531067809	0.9999615345469548	chemokine (C-C motif) ligand 24
wtns.kons	KO FL / WT FL	ENSMUSG00000004815	958.439935655086	5.759566883149017e-6	0.00144260148075251	0.4782029533392317	0.9999615345469548	diacylglycerol kinase, theta
wtns.kons	KO FL / WT FL	ENSMUSG00000004821	0	NA	NA	NA	NA	transmembrane p24 trafficking protein 11
wtns.kons	KO FL / WT FL	ENSMUSG00000004837	45.979566303860075	3.018621557170435e-7	0.00144268105958554	0.9475138307992498	0.9999615345469548	GRB2-related adaptor protein
wtns.kons	KO FL / WT FL	ENSMUSG00000004842	2.133765633924898	-3.789036707148641e-7	0.00144269391990247	0.6750703767966806	0.9999615345469548	POU domain, class 1, transcription factor 1
wtns.kons	KO FL / WT FL	ENSMUSG00000004843	1454.420503043351	-1.0780860031685664e-6	0.00144247992137742	0.8225452618132367	0.9999615345469548	charged multivesicular body protein 2B
wtns.kons	KO FL / WT FL	ENSMUSG00000004846	519.9551188252182	1.1600817829601518e-6	0.00144259286708774	0.8857662321904713	0.9999615345469548	procollagen-lysine, 2-oxoglutarate 5-dioxygenase 3
wtns.kons	KO FL / WT FL	ENSMUSG00000004849	4462.511671877825	-1.461338706941559e-5	0.0014425995390966	0.21078998204826208	0.9999615345469548	adaptor protein complex AP-1, sigma 1
wtns.kons	KO FL / WT FL	ENSMUSG00000004864	23.342565899976737	1.3874398992858182e-6	0.00144268804646939	0.6065103159063293	0.9999615345469548	mitogen-activated protein kinase 13
wtns.kons	KO FL / WT FL	ENSMUSG00000004865	1414.4553528827469	-3.1654069425772625e-6	0.00144256613962718	0.7918195670461927	0.9999615345469548	serine/arginine-rich protein specific kinase 1
wtns.kons	KO FL / WT FL	ENSMUSG00000004872	2.2638526278588147	-6.083360641457284e-7	0.00144269385087216	0.5373066095912074	0.9999615345469548	paired box 3
wtns.kons	KO FL / WT FL	ENSMUSG00000004880	283.13607960763557	-6.110799131186478e-7	0.00144265617098351	0.906739262676786	0.9999615345469548	lamin B receptor
wtns.kons	KO FL / WT FL	ENSMUSG00000004885	2.3281771616514004	-7.043394386409973e-7	0.00144269408456518	0.4162045746495404	0.9999615345469548	cellular retinoic acid binding protein II
wtns.kons	KO FL / WT FL	ENSMUSG00000004891	157.82211979467905	3.684124328398345e-6	0.00144268122210841	0.28511610655887	0.9999615345469548	nestin
wtns.kons	KO FL / WT FL	ENSMUSG00000004892	4444.237772494463	-1.0963228890264862e-5	0.00144245344232999	0.3677577988517396	0.9999615345469548	brevican
wtns.kons	KO FL / WT FL	ENSMUSG00000004894	137.2662744371963	-1.3069933712102369e-6	0.00144266178037639	0.8040413738102461	0.9999615345469548	hyaluronan and proteoglycan link protein 2
wtns.kons	KO FL / WT FL	ENSMUSG00000004895	1221.1577454505712	-1.6374226908929403e-5	0.00144253037507079	0.5279376942806218	0.9999615345469548	papillary renal cell carcinoma (translocation-associated)
wtns.kons	KO FL / WT FL	ENSMUSG00000004896	278.70489302881003	1.1243082356744514e-6	0.00144261322380878	0.8573543819153508	0.9999615345469548	ribosomal RNA adenine dimethylase domain containing 1
wtns.kons	KO FL / WT FL	ENSMUSG00000004897	2699.919965773533	4.087022580813803e-6	0.00144247909364539	0.7282780179858317	0.9999615345469548	heparin binding growth factor
wtns.kons	KO FL / WT FL	ENSMUSG00000004902	904.8046032295424	9.708264884543449e-6	0.00144267083789905	0.7483134966649367	0.9999615345469548	solute carrier family 25 (mitochondrial carrier), member 18
wtns.kons	KO FL / WT FL	ENSMUSG00000004929	982.3369412823276	2.518101469046778e-5	0.00144265188520079	0.0164098339643309	0.9999615345469548	thimet oligopeptidase 1
wtns.kons	KO FL / WT FL	ENSMUSG00000004931	293.40802546244515	-3.112016936167987e-6	0.00144264996519083	0.8834716968966337	0.9999615345469548	amyloid beta (A4) precursor protein-binding, family A, member 3
wtns.kons	KO FL / WT FL	ENSMUSG00000004933	2074.3407246617676	1.636511435341754e-5	0.00144260650616639	0.2817346808991382	0.9999615345469548	megakaryocyte-associated tyrosine kinase
wtns.kons	KO FL / WT FL	ENSMUSG00000004934	456.090552714373	4.385058918535266e-6	0.00144260822365771	0.586453747497151	0.9999615345469548	protein inhibitor of activated STAT 4
wtns.kons	KO FL / WT FL	ENSMUSG00000004936	8520.91290752272	-4.491489712317174e-6	0.00144254966658059	0.6509878917962513	0.9999615345469548	mitogen-activated protein kinase kinase 1
wtns.kons	KO FL / WT FL	ENSMUSG00000004937	2260.147148779477	-2.455449056339699e-6	0.00144248378840266	0.955357395660298	0.9999615345469548	small glutamine-rich tetratricopeptide repeat (TPR)-containing, alpha
wtns.kons	KO FL / WT FL	ENSMUSG00000004939	3.9447434698175856	7.126090949456803e-7	0.00144269360768571	0.5011795496618531	0.9999615345469548	nicotinamide riboside kinase 2
wtns.kons	KO FL / WT FL	ENSMUSG00000004945	582.6734854895385	4.4140595273996175e-6	0.00144258171287247	0.38325347483857225	0.9999615345469548	transmembrane protein 242
wtns.kons	KO FL / WT FL	ENSMUSG00000004947	171.41513657921965	1.1300361380450831e-6	0.0014426444334394	0.8882949952055685	0.9999615345469548	deltex 2, E3 ubiquitin ligase
wtns.kons	KO FL / WT FL	ENSMUSG00000004948	0.23267699077193343	2.029328030001445e-7	0.0014426949949827	0.6781374747699893	0.9999615345469548	zona pellucida glycoprotein 3
wtns.kons	KO FL / WT FL	ENSMUSG00000004951	49.17639651021699	2.0776763004933315e-6	0.00144267966915359	0.5136854331708873	0.9999615345469548	heat shock protein 1
wtns.kons	KO FL / WT FL	ENSMUSG00000004952	88.14517619661486	4.206652170601209e-7	0.00144267059494622	0.9375149357691082	0.9999615345469548	RAS p21 protein activator 4
wtns.kons	KO FL / WT FL	ENSMUSG00000004961	3707.694634485785	-3.805210034922057e-5	0.00144281651793197	0.9356956088620544	0.9999615345469548	synaptotagmin V
wtns.kons	KO FL / WT FL	ENSMUSG00000004980	5150.177358109907	2.124281449865789e-4	0.00145045622984941	0.869214426445313	0.9999615345469548	heterogeneous nuclear ribonucleoprotein A2/B1
wtns.kons	KO FL / WT FL	ENSMUSG00000004988	18.858669551831717	1.6705030364373192e-6	0.00144268927435501	0.3981230605062494	0.9999615345469548	FXYD domain-containing ion transport regulator 4
wtns.kons	KO FL / WT FL	ENSMUSG00000004994	151.0436376043741	2.758983995395803e-5	0.0014427861628111601	0.7665167709923251	0.9999615345469548	coiled-coil domain containing 130
wtns.kons	KO FL / WT FL	ENSMUSG00000004996	176.4666222727265	8.467760816691193e-6	0.00144266862005136	0.19336369963919625	0.9999615345469548	methylthioribose-1-phosphate isomerase 1
wtns.kons	KO FL / WT FL	ENSMUSG00000005034	22922.8605684263	1.1339470810869902e-5	0.00144250238141433	0.3493648377889227	0.9999615345469548	protein kinase, cAMP dependent, catalytic, beta
wtns.kons	KO FL / WT FL	ENSMUSG00000005043	248.1084585715173	8.69465190880573e-6	0.00144263545966449	0.21370501322260535	0.9999615345469548	N-sulfoglucosamine sulfohydrolase (sulfamidase)
wtns.kons	KO FL / WT FL	ENSMUSG00000005045	10950.840784364782	1.3916171538911671e-5	0.00144263831804896	0.12048058843650782	0.9999615345469548	chromodomain helicase DNA binding protein 5
wtns.kons	KO FL / WT FL	ENSMUSG00000005054	177.022348227483	-9.545257336566254e-6	0.00144263346142919	0.20606719090153255	0.9999615345469548	cystatin B
wtns.kons	KO FL / WT FL	ENSMUSG00000005057	155.53225611128525	-8.487056803656447e-5	0.00144389270626866	0.8281223583160164	0.9999615345469548	SH2B adaptor protein 2
wtns.kons	KO FL / WT FL	ENSMUSG00000005069	1204.6024407501698	1.5345901784790958e-5	0.00144257081992175	0.17920011073416625	0.9999615345469548	peroxisomal biogenesis factor 5
wtns.kons	KO FL / WT FL	ENSMUSG00000005078	717.8591606457529	-2.256898332098661e-7	0.00144251557838143	0.979918958304441	0.9999615345469548	JNK1/MAPK8-associated membrane protein
wtns.kons	KO FL / WT FL	ENSMUSG00000005087	107.28770543634018	-1.003671755477144e-5	0.00144267860794364	0.04576515832110103	0.9999615345469548	CD44 antigen
wtns.kons	KO FL / WT FL	ENSMUSG00000005089	148430.54471155832	-9.523066809681204e-6	0.00144236877938359	0.5434513124083444	0.9999615345469548	solute carrier family 1 (glial high affinity glutamate transporter), member 2
wtns.kons	KO FL / WT FL	ENSMUSG00000005102	564.7740086461722	1.1885618799472956e-5	0.00144256024996389	0.2679292485401951	0.9999615345469548	eukaryotic translation initiation factor 2 alpha kinase 4
wtns.kons	KO FL / WT FL	ENSMUSG00000005103	4760.4461880050185	2.0211095422200652e-5	0.00144249250344824	0.2788141768846001	0.9999615345469548	WD repeat domain 1
wtns.kons	KO FL / WT FL	ENSMUSG00000005107	17.54191585309161	9.730484548720628e-7	0.00144268852593974	0.6784193602115725	0.9999615345469548	solute carrier family 2 (facilitated glucose transporter), member 9
wtns.kons	KO FL / WT FL	ENSMUSG00000005124	79.34748446693112	-1.8723432528296792e-6	0.001442687000016	0.4509844374875949	0.9999615345469548	cellular communication network factor 4
wtns.kons	KO FL / WT FL	ENSMUSG00000005125	1428.197876934326	-1.2113153495314213e-5	0.00144264359816719	0.11668830595434912	0.9999615345469548	N-myc downstream regulated gene 1
wtns.kons	KO FL / WT FL	ENSMUSG00000005131	9.783191597373964	2.308407330396632e-6	0.00144269284104317	0.12417747861447412	0.9999615345469548	RIKEN cDNA 4930550C14 gene
wtns.kons	KO FL / WT FL	ENSMUSG00000005142	1106.579064958005	-8.277564659253295e-6	0.00144249589733887	0.9988666974959612	0.9999615345469548	mannosidase 2, alpha B1
wtns.kons	KO FL / WT FL	ENSMUSG00000005148	507.13984102188306	-8.097821328542479e-6	0.00144263488323606	0.2864669711471566	0.9999615345469548	Kruppel-like factor 5
wtns.kons	KO FL / WT FL	ENSMUSG00000005150	250.57460423225652	3.999399149459119e-6	0.00144259898230509	0.5850895601220989	0.9999615345469548	WD repeat domain containing 83
wtns.kons	KO FL / WT FL	ENSMUSG00000005161	3413.575493414133	-3.1792029096723297e-6	0.00144259149877458	0.9224962061008024	0.9999615345469548	peroxiredoxin 2
wtns.kons	KO FL / WT FL	ENSMUSG00000005198	2720.6828864325607	1.3175725679384977e-6	0.00144261122246996	0.1729361177959869	0.9999615345469548	polymerase (RNA) II (DNA directed) polypeptide A
wtns.kons	KO FL / WT FL	ENSMUSG00000005202	0.22609500395706011	1.9560132551360642e-8	0.00144269493771705	0.9855497049263424	0.9999615345469548	sex hormone binding globulin
wtns.kons	KO FL / WT FL	ENSMUSG00000005204	1441.4401535877637	-9.964992965856022e-6	0.00144254661684842	0.7968009888022816	0.9999615345469548	SUMO/sentrin specific peptidase 3
wtns.kons	KO FL / WT FL	ENSMUSG00000005220	9.616343814957592	2.647248751200933e-6	0.00144269253166417	0.23329301774812003	0.9999615345469548	corin, serine peptidase
wtns.kons	KO FL / WT FL	ENSMUSG00000005225	531.8693841329839	7.520869197577613e-6	0.00144259000073973	0.4850948941912708	0.9999615345469548	pleckstrin homology domain containing, family A (phosphoinositide binding specific) member 8
wtns.kons	KO FL / WT FL	ENSMUSG00000005232	0.11108250107972065	-1.5755960133494997e-7	0.00144269498953322	0.8515043803988117	0.9999615345469548	glucose-6-phosphatase, catalytic, 2
wtns.kons	KO FL / WT FL	ENSMUSG00000005233	5.285324953866499	-1.3002701345592768e-7	0.00144269226289631	0.947092014180518	0.9999615345469548	SPC25, NDC80 kinetochore complex component, homolog (S. cerevisiae)
wtns.kons	KO FL / WT FL	ENSMUSG00000005237	131.4381023681232	2.0328040259323837e-6	0.00144268314684027	0.5013906756172177	0.9999615345469548	dynein, axonemal, heavy chain 2
wtns.kons	KO FL / WT FL	ENSMUSG00000005251	29.63866684566665	4.007272763211002e-6	0.00144268569283574	0.2889229568158047	0.9999615345469548	receptor-interacting serine-threonine kinase 4
wtns.kons	KO FL / WT FL	ENSMUSG00000005262	1421.796104594948	4.1845481609963807e-5	0.00144277801703317	0.757241369358036	0.9999615345469548	ubiquitin recognition factor in ER-associated degradation 1
wtns.kons	KO FL / WT FL	ENSMUSG00000005267	391.30698518294565	1.017249562489872e-5	0.0014426052999168	0.8585616512014921	0.9999615345469548	zinc finger protein 287
wtns.kons	KO FL / WT FL	ENSMUSG00000005268	242.68253830697324	5.433570559971766e-6	0.00144269263461579	0.5576490492481441	0.9999615345469548	prolactin receptor
wtns.kons	KO FL / WT FL	ENSMUSG00000005299	2505.3513719541834	1.3527842307563488e-5	0.00144244399972549	0.3106211550568343	0.9999615345469548	leucine zipper-EF-hand containing transmembrane protein 1
wtns.kons	KO FL / WT FL	ENSMUSG00000005312	5457.516610074712	-4.2747207126510146e-5	0.00144261442779612	0.972113996420679	0.9999615345469548	ubiquilin 1
wtns.kons	KO FL / WT FL	ENSMUSG00000005320	3.482559353676733	4.4013743509090155e-7	0.001442693614869	0.6640691172704306	0.9999615345469548	fibroblast growth factor receptor 4
wtns.kons	KO FL / WT FL	ENSMUSG00000005338	12582.268283084422	1.2229255421502824e-5	0.00144264175981847	0.8660530040660229	0.9999615345469548	cell adhesion molecule 3
wtns.kons	KO FL / WT FL	ENSMUSG00000005339	0	NA	NA	NA	NA	Fc receptor, IgE, high affinity I, alpha polypeptide
wtns.kons	KO FL / WT FL	ENSMUSG00000005354	1767.441847371546	3.822960333204008e-6	0.00144257479022815	0.6875388918356904	0.9999615345469548	thioredoxin 2
wtns.kons	KO FL / WT FL	ENSMUSG00000005355	0	NA	NA	NA	NA	caspase 14
wtns.kons	KO FL / WT FL	ENSMUSG00000005357	255.90935720153672	8.829376327632608e-7	0.00144260032194628	0.9248516762761548	0.9999615345469548	solute carrier family 1 (high affinity aspartate/glutamate transporter), member 6
wtns.kons	KO FL / WT FL	ENSMUSG00000005360	13811.02621342111	-3.5045844879963145e-5	0.0014427731913667	0.642440176514787	0.9999615345469548	solute carrier family 1 (glial high affinity glutamate transporter), member 3
wtns.kons	KO FL / WT FL	ENSMUSG00000005362	1753.9853061746423	-1.4406848234213463e-6	0.00144248349126764	0.9077513050245416	0.9999615345469548	cereblon
wtns.kons	KO FL / WT FL	ENSMUSG00000005364	5.648367148882056	7.695656132762844e-7	0.00144269294081721	0.565273985930498	0.9999615345469548	interleukin 5 receptor, alpha
wtns.kons	KO FL / WT FL	ENSMUSG00000005370	578.9549815821075	8.68491474712173e-6	0.00144253080576244	0.5592208875889522	0.9999615345469548	mutS homolog 6
wtns.kons	KO FL / WT FL	ENSMUSG00000005371	4461.868965605126	2.8813992362063565e-6	0.0014424734911834	0.8281525173772495	0.9999615345469548	F-box protein 11
wtns.kons	KO FL / WT FL	ENSMUSG00000005373	29.369389275134356	3.597587747284628e-6	0.00144268553478084	0.22578907085825065	0.9999615345469548	MLX interacting protein-like
wtns.kons	KO FL / WT FL	ENSMUSG00000005374	872.5926986014937	1.504953691435993e-5	0.00144262556342802	0.5007583097010364	0.9999615345469548	NA
wtns.kons	KO FL / WT FL	ENSMUSG00000005378	321.89537000457756	-1.2517031427446108e-6	0.00144257866754612	0.8924285742839688	0.9999615345469548	BUD23, rRNA methyltransferase and ribosome maturation factor
wtns.kons	KO FL / WT FL	ENSMUSG00000005397	101.67133770736132	-4.36898577219733e-6	0.00144266294782976	0.5077323525289739	0.9999615345469548	nidogen 1
wtns.kons	KO FL / WT FL	ENSMUSG00000005410	93.6325465062728	-1.3943358102405978e-5	0.00144267969627815	0.01841058279040372	0.9999615345469548	minichromosome maintenance complex component 5
wtns.kons	KO FL / WT FL	ENSMUSG00000005413	71.5197585898574	-3.758397220116428e-7	0.00144265888882158	0.9311055655718604	0.9999615345469548	heme oxygenase 1
wtns.kons	KO FL / WT FL	ENSMUSG00000005417	13805.14034716076	-4.1152879899347734e-5	0.0014427427836408	0.8802223916895895	0.9999615345469548	myosin phosphatase Rho interacting protein
wtns.kons	KO FL / WT FL	ENSMUSG00000005442	7295.621118246524	-5.1420332076446945e-6	0.00144248099297264	0.5102013269638421	0.9999615345469548	capicua transcriptional repressor
wtns.kons	KO FL / WT FL	ENSMUSG00000005447	164.88137190887016	-8.73265736851974e-6	0.00144265106445624	0.17562883654670586	0.9999615345469548	platelet-activating factor acetylhydrolase, isoform 1b, subunit 3
wtns.kons	KO FL / WT FL	ENSMUSG00000005465	7.570120096208528	5.8486061024154906e-8	0.0014426907797728801	0.9298640055009684	0.9999615345469548	interleukin 27 receptor, alpha
wtns.kons	KO FL / WT FL	ENSMUSG00000005469	6303.671256019962	3.709011069761084e-6	0.00144246011859131	0.4843575780425016	0.9999615345469548	protein kinase, cAMP dependent, catalytic, alpha
wtns.kons	KO FL / WT FL	ENSMUSG00000005470	12.184613525621456	1.374607719657778e-6	0.00144269328751834	0.25274096405513946	0.9999615345469548	anti-silencing function 1B histone chaperone
wtns.kons	KO FL / WT FL	ENSMUSG00000005474	0	NA	NA	NA	NA	myosin, light chain 10, regulatory
wtns.kons	KO FL / WT FL	ENSMUSG00000005481	139.9958579932587	-2.4471130337928262e-6	0.00144263082231357	0.7906678845705528	0.9999615345469548	DEAD box helicase 39a
wtns.kons	KO FL / WT FL	ENSMUSG00000005483	1277.2034619466376	-1.7236520680651165e-5	0.00144254915511295	0.1416100416246599	0.9999615345469548	DnaJ heat shock protein family (Hsp40) member B1
wtns.kons	KO FL / WT FL	ENSMUSG00000005493	16.28586396562908	-1.188122639026948e-6	0.00144268901599159	0.5838943803626944	0.9999615345469548	mutS homolog 4
wtns.kons	KO FL / WT FL	ENSMUSG00000005501	272.0415425678258	-7.990058294764787e-6	0.00144264046174488	0.24148648732095093	0.9999615345469548	ubiquitin specific peptidase 40
wtns.kons	KO FL / WT FL	ENSMUSG00000005503	0	NA	NA	NA	NA	even-skipped homeobox 1
wtns.kons	KO FL / WT FL	ENSMUSG00000005505	674.0511282330918	2.962251365190253e-6	0.00144252065169088	0.6210450407104039	0.9999615345469548	kelch repeat and BTB (POZ) domain containing 4
wtns.kons	KO FL / WT FL	ENSMUSG00000005506	8404.5873510549991	-8.409728405169022e-6	0.00144248097582961	0.8857279048964357	0.9999615345469548	CUGBP, Elav-like family member 1
wtns.kons	KO FL / WT FL	ENSMUSG00000005510	1207.1223689785563	-1.722288871326756e-6	0.00144255327383884	0.8635433938115706	0.9999615345469548	NA
wtns.kons	KO FL / WT FL	ENSMUSG00000005514	1920.287880719212	8.893290208428257e-5	0.00144384038375573	0.91148900467645	0.9999615345469548	cytochrome p450 oxidoreductase
wtns.kons	KO FL / WT FL	ENSMUSG00000005533	3284.703161308941	3.46529515385198e-6	0.00144261533326907	0.635052690250039	0.9999615345469548	insulin-like growth factor I receptor
wtns.kons	KO FL / WT FL	ENSMUSG00000005534	2267.502467639195	-1.3396278714154127e-5	0.00144259093016439	0.48110808437539165	0.9999615345469548	insulin receptor
wtns.kons	KO FL / WT FL	ENSMUSG00000005540	36.272114372857445	8.075838724114748e-7	0.00144268468735967	0.6278889284270248	0.9999615345469548	Fc receptor, IgE, low affinity II, alpha polypeptide
wtns.kons	KO FL / WT FL	ENSMUSG00000005547	2.341423127936748	-8.303177291477704e-7	0.00144269423601848	0.30986575912974273	0.9999615345469548	cytochrome P450, family 2, subfamily a, polypeptide 5
wtns.kons	KO FL / WT FL	ENSMUSG00000005553	24.374965111460828	-1.4581178972564306e-6	0.00144268707008567	0.5511555397927803	0.9999615345469548	ATPase, H+/K+ exchanging, gastric, alpha polypeptide
wtns.kons	KO FL / WT FL	ENSMUSG00000005566	2877.616267645624	-3.923569149400148e-5	0.00144280940843192	0.7914956594886614	0.9999615345469548	tripartite motif-containing 28
wtns.kons	KO FL / WT FL	ENSMUSG00000005575	2111.2171407492674	-2.8924953536455083e-5	0.00144271067186663	0.6935449561051374	0.9999615345469548	ubiquitin-conjugating enzyme E2M
wtns.kons	KO FL / WT FL	ENSMUSG00000005580	1876.12102453161	3.333276637618004e-6	0.00144248855907341	0.9867174940752924	0.9999615345469548	adenylate cyclase 9
wtns.kons	KO FL / WT FL	ENSMUSG00000005583	16871.717674930012	-1.0949827375480802e-5	0.00144261321524761	0.3820693957072578	0.9999615345469548	myocyte enhancer factor 2C
wtns.kons	KO FL / WT FL	ENSMUSG00000005609	1353.37071734749	5.470727235475541e-6	0.00144254163867701	0.6110597320953509	0.9999615345469548	CTR9 homolog, Paf1/RNA polymerase II complex component
wtns.kons	KO FL / WT FL	ENSMUSG00000005610	16311.284517365812	9.65428348762845e-5	0.00144402523789004	0.6578377396704655	0.9999615345469548	eukaryotic translation initiation factor 4, gamma 2
wtns.kons	KO FL / WT FL	ENSMUSG00000005611	26.974764897257263	9.211230046980964e-7	0.00144268698485841	0.7041690624670346	0.9999615345469548	inositol 1,4,5-triphosphate receptor associated 1
wtns.kons	KO FL / WT FL	ENSMUSG00000005615	1053.379693325529	1.2908924362259071e-5	0.00144256615635106	0.23057563424231647	0.9999615345469548	phosphate cytidylyltransferase 1, choline, alpha isoform
wtns.kons	KO FL / WT FL	ENSMUSG00000005621	969.1265714934092	4.140267272843546e-6	0.00144263850444226	0.3076621644949674	0.9999615345469548	zinc finger protein 592
wtns.kons	KO FL / WT FL	ENSMUSG00000005625	1718.8373918574341	8.511797311110282e-6	0.00144251522573419	0.35104130491276603	0.9999615345469548	proteasome (prosome, macropain) 26S subunit, non-ATPase, 4
wtns.kons	KO FL / WT FL	ENSMUSG00000005628	3.281757414060671	-1.7698080304618743e-8	0.00144269307216861	0.7741406014557627	0.9999615345469548	tropomodulin 4
wtns.kons	KO FL / WT FL	ENSMUSG00000005640	1.6297141159541857	-2.8975449993000636e-7	0.00144269429680812	0.7017533002865549	0.9999615345469548	insulin receptor-related receptor
wtns.kons	KO FL / WT FL	ENSMUSG00000005649	1.5696561769873922	2.3768007726125634e-7	0.00144269448675294	0.7227200721324503	0.9999615345469548	calcium binding protein 5
wtns.kons	KO FL / WT FL	ENSMUSG00000005656	690.4679672927195	-1.4340427383311952e-6	0.00144251269844558	0.8821379785370634	0.9999615345469548	sorting nexin 6
wtns.kons	KO FL / WT FL	ENSMUSG00000005667	130.97602556777943	3.980490083749606e-6	0.00144266079244646	0.4421369200345728	0.9999615345469548	methylenetetrahydrofolate dehydrogenase (NAD+ dependent), methenyltetrahydrofolate cyclohydrolase
wtns.kons	KO FL / WT FL	ENSMUSG00000005672	1336.4974837532131	-5.575042152615086e-6	0.00144263621333247	0.3965485916460823	0.9999615345469548	KIT proto-oncogene receptor tyrosine kinase
wtns.kons	KO FL / WT FL	ENSMUSG00000005674	1120.297664929774	1.8774280000931597e-5	0.00144264843850123	0.13894288925624618	0.9999615345469548	translocase of outer mitochondrial membrane 40-like
wtns.kons	KO FL / WT FL	ENSMUSG00000005677	5.374177534659674	3.815618869293302e-7	0.00144269194252394	0.770233883368256	0.9999615345469548	nuclear receptor subfamily 1, group I, member 3
wtns.kons	KO FL / WT FL	ENSMUSG00000005681	6.109954320077585	-1.5931422957915352e-6	0.00144269233685834	0.32633522142495675	0.9999615345469548	apolipoprotein A-II
wtns.kons	KO FL / WT FL	ENSMUSG00000005682	256.10077699826144	2.415059225558714e-7	0.00144259426008087	0.8551324381524497	0.9999615345469548	PAN2 poly(A) specific ribonuclease subunit
wtns.kons	KO FL / WT FL	ENSMUSG00000005683	6477.292175082242	-1.7886541440345373e-5	0.00144240820431654	0.7290484904072106	0.9999615345469548	citrate synthase
wtns.kons	KO FL / WT FL	ENSMUSG00000005686	458.9031794296001	4.3814109051737843e-7	0.00144264913220888	0.7745350536719152	0.9999615345469548	adenosine monophosphate deaminase 3
wtns.kons	KO FL / WT FL	ENSMUSG00000005687	797.6514079474722	3.953670711804252e-6	0.00144260882635877	0.6173905519232366	0.9999615345469548	BCAS2 pre-mRNA processing factor
wtns.kons	KO FL / WT FL	ENSMUSG00000005696	10.354911939584902	-2.9445827020629e-7	0.00144269183151183	0.8608548278803788	0.9999615345469548	SH2 domain containing 1A
wtns.kons	KO FL / WT FL	ENSMUSG00000005698	1618.83951281725	1.1898787609692436e-6	0.00144243643634095	0.9164656889284476	0.9999615345469548	CCCTC-binding factor
wtns.kons	KO FL / WT FL	ENSMUSG00000005699	357.22589429812507	3.4733751060031253e-6	0.0014425645156948	0.7236831777137512	0.9999615345469548	par-6 family cell polarity regulator alpha
wtns.kons	KO FL / WT FL	ENSMUSG00000005705	11.252498485979814	-2.79871934036448e-7	0.00144269047381244	0.8750441162762417	0.9999615345469548	agouti related neuropeptide
wtns.kons	KO FL / WT FL	ENSMUSG00000005716	184.40618709723185	4.156146650437575e-6	0.00144264469656722	0.516952822320297	0.9999615345469548	parvalbumin
wtns.kons	KO FL / WT FL	ENSMUSG00000005718	72.3792219656409	9.141369940494956e-7	0.00144267195395842	0.8239129216558247	0.9999615345469548	transcription factor AP4
wtns.kons	KO FL / WT FL	ENSMUSG00000005732	913.6541143653676	-2.5897876391262444e-5	0.00144270008195577	0.6250108185075021	0.9999615345469548	RAN binding protein 1
wtns.kons	KO FL / WT FL	ENSMUSG00000005763	4.643941293605256	-1.664213670542189e-7	0.00144269291608542	0.8926377634640168	0.9999615345469548	CD247 antigen
wtns.kons	KO FL / WT FL	ENSMUSG00000005774	534.24260193422	-1.1708209412946475e-5	0.00144262098698931	0.07395535259943799	0.9999615345469548	regulatory factor X, 5 (influences HLA class II expression)
wtns.kons	KO FL / WT FL	ENSMUSG00000005779	1821.7759959973523	2.982485172262971e-6	0.00144255089096445	0.7718217620448347	0.9999615345469548	proteasome (prosome, macropain) subunit, beta type 4
wtns.kons	KO FL / WT FL	ENSMUSG00000005800	0.11770213772926272	1.542225626537862e-7	0.00144269498786235	0.8250542807611526	0.9999615345469548	matrix metallopeptidase 8
wtns.kons	KO FL / WT FL	ENSMUSG00000005802	2383.350518557213	4.908632103639243e-6	0.00144252999454556	0.23571759814228127	0.9999615345469548	solute carrier family 30 (zinc transporter), member 4
wtns.kons	KO FL / WT FL	ENSMUSG00000005803	76.25826908421054	-1.7246217411990715e-6	0.00144267512030432	0.6678632675330313	0.9999615345469548	sulfide quinone oxidoreductase
wtns.kons	KO FL / WT FL	ENSMUSG00000005804	662.2172405892352	-7.315444021000911e-6	0.00144264167336195	0.26478743340836874	0.9999615345469548	biogenesis of lysosomal organelles complex-1, subunit 6, pallidin
wtns.kons	KO FL / WT FL	ENSMUSG00000005813	997.1038310117522	2.9823790730590057e-5	0.00144268495526231	0.444870289365903	0.9999615345469548	methionyl aminopeptidase 1
wtns.kons	KO FL / WT FL	ENSMUSG00000005823	346.15358589375035	-1.2203549190488786e-5	0.00144262291874737	0.1355690233885082	0.9999615345469548	G protein-coupled receptor 108
wtns.kons	KO FL / WT FL	ENSMUSG00000005824	0.2221650021594412	-1.8425366712533617e-7	0.00144269499472442	0.7037531967420441	0.9999615345469548	tumor necrosis factor (ligand) superfamily, member 14
wtns.kons	KO FL / WT FL	ENSMUSG00000005836	0.612556786985206	-3.658904403077828e-7	0.00144269480247042	0.4341175761577314	0.9999615345469548	GATA binding protein 6
wtns.kons	KO FL / WT FL	ENSMUSG00000005846	1122.2127764204242	-4.408193072163672e-6	0.00144257177236738	0.3478280301186619	0.9999615345469548	ribosomal L1 domain containing 1
wtns.kons	KO FL / WT FL	ENSMUSG00000005864	4.3058279437848315	8.287858680921006e-9	0.00144269243652363	0.9378282017562164	0.9999615345469548	cyclic nucleotide gated channel alpha 2
wtns.kons	KO FL / WT FL	ENSMUSG00000005871	18996.491677546823	3.398422716023146e-6	0.00144259971674376	0.6860631048844954	0.9999615345469548	APC, WNT signaling pathway regulator
wtns.kons	KO FL / WT FL	ENSMUSG00000005873	11069.33447553984	1.7063116708383337e-5	0.00144257990895904	0.9073707692545906	0.9999615345469548	receptor accessory protein 5
wtns.kons	KO FL / WT FL	ENSMUSG00000005881	1586.5158283895717	-2.5396301039969288e-5	0.0014425971502233	0.03760198830082792	0.9999615345469548	ERGIC and golgi 3
wtns.kons	KO FL / WT FL	ENSMUSG00000005882	952.9850886306616	1.2693986503227975e-6	0.00144258192085626	0.88847564892367	0.9999615345469548	ubiquinol-cytochrome c reductase complex assembly factor 1
wtns.kons	KO FL / WT FL	ENSMUSG00000005883	3.383138687833146	-5.021358334132415e-7	0.00144269436127784	0.4013934152127246	0.9999615345469548	SPO11 initiator of meiotic double stranded breaks
wtns.kons	KO FL / WT FL	ENSMUSG00000005886	4165.446151785249	4.028102430651609e-6	0.00144264878338012	0.4814120922224457	0.9999615345469548	nuclear receptor coactivator 2
wtns.kons	KO FL / WT FL	ENSMUSG00000005891	0.23540427545852544	2.071645564739998e-7	0.00144269499542522	0.6760760321728285	0.9999615345469548	prolactin family 4, subfamily a, member 1
wtns.kons	KO FL / WT FL	ENSMUSG00000005892	86.91719711409175	-1.604737946206198e-6	0.0014426694939746	0.8125171018500383	0.9999615345469548	thyrotropin releasing hormone
wtns.kons	KO FL / WT FL	ENSMUSG00000005893	6102.551476388799	1.1249195482002248e-6	0.0014424165728274	0.7735173420053857	0.9999615345469548	nuclear receptor subfamily 2, group C, member 2
wtns.kons	KO FL / WT FL	ENSMUSG00000005897	251.35209539778916	1.2047261678385906e-5	0.00144262588492584	0.7925512794983521	0.9999615345469548	nuclear receptor subfamily 2, group C, member 1
wtns.kons	KO FL / WT FL	ENSMUSG00000005899	693.1591883447936	3.0500283071675083e-6	0.00144264433764311	0.6207579109137948	0.9999615345469548	sphingomyelin phosphodiesterase 4
wtns.kons	KO FL / WT FL	ENSMUSG00000005907	615.2923052714488	-6.941572422488008e-7	0.00144256298617139	0.4543257053246297	0.9999615345469548	peroxisomal biogenesis factor 1
wtns.kons	KO FL / WT FL	ENSMUSG00000005917	64.78148297391762	-4.723471902467457e-6	0.00144267575704362	0.2531904997925137	0.9999615345469548	orthodenticle homeobox 1
wtns.kons	KO FL / WT FL	ENSMUSG00000005936	1568.8151094393943	1.516699329216244e-5	0.00144249035887362	0.8808049654129615	0.9999615345469548	potassium channel tetramerisation domain containing 20
wtns.kons	KO FL / WT FL	ENSMUSG00000005947	6.7084156651305085	5.419441795483806e-7	0.00144269225678601	0.7213483142281392	0.9999615345469548	integrin alpha E, epithelial-associated
wtns.kons	KO FL / WT FL	ENSMUSG00000005949	245.56748735295224	-6.737514215251834e-6	0.0014426355836911	0.32523218148074723	0.9999615345469548	cystinosis, nephropathic
wtns.kons	KO FL / WT FL	ENSMUSG00000005950	6.777214549511879	2.7131423526373257e-7	0.00144269113621394	0.8787734774302705	0.9999615345469548	purinergic receptor P2X, ligand-gated ion channel, 5
wtns.kons	KO FL / WT FL	ENSMUSG00000005951	79.73518711331012	-2.1278644212627636e-6	0.00144266130128392	0.6686210480298469	0.9999615345469548	sedoheptulokinase
wtns.kons	KO FL / WT FL	ENSMUSG00000005952	3.9595292632374504	-1.608866864284809e-6	0.00144269459217167	0.05091268007044724	0.9999615345469548	transient receptor potential cation channel, subfamily V, member 1
wtns.kons	KO FL / WT FL	ENSMUSG00000005958	433.1858873733872	-3.268949989857755e-6	0.00144261362499786	0.744663715330826	0.9999615345469548	Eph receptor B3
wtns.kons	KO FL / WT FL	ENSMUSG00000005968	45.541758818438794	1.8122541048589411e-6	0.00144268565007193	0.5532158510987805	0.9999615345469548	tuftelin 1
wtns.kons	KO FL / WT FL	ENSMUSG00000005973	926.0547474116864	-2.016457558985043e-5	0.0014427217892144	0.3557478502474672	0.9999615345469548	reticulocalbin 1
wtns.kons	KO FL / WT FL	ENSMUSG00000005980	147.6604839744926	-3.7421548016074134e-6	0.00144264458981456	0.8254837351658673	0.9999615345469548	deoxyribonuclease I
wtns.kons	KO FL / WT FL	ENSMUSG00000005981	1207.669928390038	4.287267014986846e-6	0.00144241961900886	0.8663086365643486	0.9999615345469548	TNF receptor-associated protein 1
wtns.kons	KO FL / WT FL	ENSMUSG00000005982	1909.5647031243552	-5.026239297786854e-6	0.00144251312637538	0.6623245635550257	0.9999615345469548	N(alpha)-acetyltransferase 60, NatF catalytic subunit
wtns.kons	KO FL / WT FL	ENSMUSG00000005983	77.63998652218136	-3.5362946985445303e-6	0.0014426683861704	0.6278901594134891	0.9999615345469548	RIKEN cDNA 1700037C18 gene
wtns.kons	KO FL / WT FL	ENSMUSG00000005983	77.63998652218136	-3.5362946985445303e-6	0.0014426683861704	0.6278901594134891	0.9999615345469548	predicted gene, 41410
wtns.kons	KO FL / WT FL	ENSMUSG00000005986	964.0689507360296	1.690824792618769e-5	0.00144255718096216	0.14632218854063178	0.9999615345469548	ankyrin repeat domain 13 family, member D
wtns.kons	KO FL / WT FL	ENSMUSG00000005994	5.536424710836167	4.7201808130573515e-7	0.00144269419979542	0.5373288657861072	0.9999615345469548	tyrosinase-related protein 1
wtns.kons	KO FL / WT FL	ENSMUSG00000006005	3663.015195480832	-1.2815571373725262e-5	0.00144262284612983	0.7559461015164348	0.9999615345469548	translocated promoter region, nuclear basket protein
wtns.kons	KO FL / WT FL	ENSMUSG00000006007	0.23540427545852544	2.071645564739998e-7	0.00144269499542522	0.6760760321728285	0.9999615345469548	phosducin
wtns.kons	KO FL / WT FL	ENSMUSG00000006010	1022.0615040096156	8.470313286361898e-6	0.00144257890990761	0.7874120426001343	0.9999615345469548	odr4 GPCR localization factor homolog
wtns.kons	KO FL / WT FL	ENSMUSG00000006014	19.46147370404729	-1.2441244358312865e-6	0.00144268562451792	0.6192830846097289	0.9999615345469548	proteoglycan 4 (megakaryocyte stimulating factor, articular superficial zone protein)
wtns.kons	KO FL / WT FL	ENSMUSG00000006019	360.96410373975266	5.931961179779679e-6	0.00144264269815636	0.3673520802107387	0.9999615345469548	DEAH (Asp-Glu-Ala-His) box polypeptide 34
wtns.kons	KO FL / WT FL	ENSMUSG00000006021	323.76710107179395	-1.6340086793657772e-6	0.00144262167301388	0.7899184240459128	0.9999615345469548	kaptin
wtns.kons	KO FL / WT FL	ENSMUSG00000006024	3734.072566266638	-3.5044110196628303e-05	0.00144272837923184	0.9480490304156056	0.9999615345469548	N-ethylmaleimide sensitive fusion protein attachment protein alpha
wtns.kons	KO FL / WT FL	ENSMUSG00000006050	364.04509772940906	5.787851799877036e-6	0.00144259256162057	0.5031497021849574	0.9999615345469548	steroid receptor RNA activator 1
wtns.kons	KO FL / WT FL	ENSMUSG00000006056	1.8482726640227711	-1.1649753567960564e-8	0.00144269456314043	0.9837636143525668	0.9999615345469548	calcium binding and coiled-coil domain 2
wtns.kons	KO FL / WT FL	ENSMUSG00000006057	1978.8709976392104	8.947989463068277e-7	0.00144260109785836	0.9141319029534553	0.9999615345469548	ATP synthase, H+ transporting, mitochondrial F0 complex, subunit C1 (subunit 9)
wtns.kons	KO FL / WT FL	ENSMUSG00000006058	767.1543437689021	3.826912965502598e-6	0.00144256981638394	0.6868337776427957	0.9999615345469548	SNF8, ESCRT-II complex subunit, homolog (S. cerevisiae)
wtns.kons	KO FL / WT FL	ENSMUSG00000006095	1068.3104663577965	-4.5565841128800004e-7	0.00144263369499056	0.9965268781735628	0.9999615345469548	tubulin folding cofactor B
wtns.kons	KO FL / WT FL	ENSMUSG00000006127	563.1018370794496	-1.7590039991212778e-6	0.00144257593348623	0.8493486657691198	0.9999615345469548	inositol polyphosphate 5-phosphatase K
wtns.kons	KO FL / WT FL	ENSMUSG00000006134	1778.1857178177845	-1.634274968124994e-6	0.00144250429828773	0.7796128386923284	0.9999615345469548	v-crk avian sarcoma virus CT10 oncogene homolog-like
wtns.kons	KO FL / WT FL	ENSMUSG00000006143	0.6518704370590725	2.140333032621855e-7	0.00144269475928046	0.64916708684522	0.9999615345469548	uroplakin 3B-like
wtns.kons	KO FL / WT FL	ENSMUSG00000006154	284.70319057358597	5.219718746763626e-6	0.00144265930671439	0.08281736636660374	0.9999615345469548	EPS8-like 1
wtns.kons	KO FL / WT FL	ENSMUSG00000006169	1552.7732193045808	6.622857320866972e-6	0.00144252491682789	0.8462914067489922	0.9999615345469548	clathrin interactor 1
wtns.kons	KO FL / WT FL	ENSMUSG00000006179	12.48205430892318	-2.126095992547369e-7	0.00144268985540894	0.9092425073309643	0.9999615345469548	protease, serine 16 (thymus)
wtns.kons	KO FL / WT FL	ENSMUSG00000006191	358.32585389284463	5.534706665220909e-6	0.00144260376750235	0.8016871500286005	0.9999615345469548	CDK5 regulatory subunit associated protein 1-like 1
wtns.kons	KO FL / WT FL	ENSMUSG00000006200	0	NA	NA	NA	NA	reproductive homeobox 6
wtns.kons	KO FL / WT FL	ENSMUSG00000006204	6.198890755942793	1.4037947619778247e-6	0.00144269390684811	0.1832955843708576	0.9999615345469548	CUB domain containing protein 3
wtns.kons	KO FL / WT FL	ENSMUSG00000006205	2522.1903774786097	0.00125593296589985	0.00195721540416931	0.189769160733486	0.9999615345469548	HtrA serine peptidase 1
wtns.kons	KO FL / WT FL	ENSMUSG00000006215	524.2175152401138	1.6901864056313088e-5	0.00144265729524901	0.968694577786516	0.9999615345469548	zinc finger and BTB domain containing 17
wtns.kons	KO FL / WT FL	ENSMUSG00000006216	0.2643616496399842	-2.02713274678872e-7	0.00144269499810639	0.6738926492418977	0.9999615345469548	chloride channel, voltage-sensitive Kb
wtns.kons	KO FL / WT FL	ENSMUSG00000006218	41.89675842842024	2.6933666626154286e-6	0.00144267847095298	0.9283723376715488	0.9999615345469548	family with sequence similarity 131, member C
wtns.kons	KO FL / WT FL	ENSMUSG00000006219	18.047366591899863	-1.655035900750821e-7	0.00144268847422379	0.931215128632174	0.9999615345469548	filamin binding LIM protein 1
wtns.kons	KO FL / WT FL	ENSMUSG00000006221	1.4808252368595451	-2.229143141256083e-7	0.00144269417549859	0.7764281816291276	0.9999615345469548	heat shock protein family, member 7 (cardiovascular)
wtns.kons	KO FL / WT FL	ENSMUSG00000006235	92.728026335399	-3.8444397010434705e-6	0.00144266616906818	0.406017329804875	0.9999615345469548	erythropoietin receptor
wtns.kons	KO FL / WT FL	ENSMUSG00000006241	97.86384437559676	1.0154770661497928e-6	0.00144265191604307	0.8899076852999221	0.9999615345469548	coiled-coil domain containing 159
wtns.kons	KO FL / WT FL	ENSMUSG00000006262	1335.159289372621	7.62336944712199e-6	0.00144255656467307	0.5260786551532277	0.9999615345469548	MOB kinase activator 1B
wtns.kons	KO FL / WT FL	ENSMUSG00000006269	7.99125276714586	-5.397789054831825e-7	0.00144269167491107	0.4551669395245214	0.9999615345469548	ATPase, H+ transporting, lysosomal V1 subunit B1
wtns.kons	KO FL / WT FL	ENSMUSG00000006270	26.598385825066792	-5.351765760250168e-7	0.00144268230034289	0.7617548868563655	0.9999615345469548	ventral anterior homeobox 1
wtns.kons	KO FL / WT FL	ENSMUSG00000006273	20638.391236811665	1.6137642765618554e-5	0.00144257845564029	0.5722963744942902	0.9999615345469548	ATPase, H+ transporting, lysosomal V1 subunit B2
wtns.kons	KO FL / WT FL	ENSMUSG00000006276	1089.6450943862758	1.0655969252396776e-5	0.00144253000841107	0.6903717373827722	0.9999615345469548	epidermal growth factor receptor pathway substrate 15-like 1
wtns.kons	KO FL / WT FL	ENSMUSG00000006281	92.52443936547708	5.3156520361478325e-6	0.00144267611579089	0.1989939759424536	0.9999615345469548	telomerase associated protein 1
wtns.kons	KO FL / WT FL	ENSMUSG00000006288	594.9322490381624	-8.23815859864684e-6	0.00144259023172758	0.3619276383690748	0.9999615345469548	tetratricopeptide repeat domain 5
wtns.kons	KO FL / WT FL	ENSMUSG00000006289	364.25067332886294	-5.780245098959555e-5	0.00144320474620477	0.551866084163823	0.9999615345469548	O-sialoglycoprotein endopeptidase
wtns.kons	KO FL / WT FL	ENSMUSG00000006299	2199.7350043723927	-1.5896325357494217e-6	0.00144251441845914	0.12451335858604226	0.9999615345469548	angio-associated migratory protein
wtns.kons	KO FL / WT FL	ENSMUSG00000006301	631.4494077041032	2.6923103813157077e-6	0.00144261535824233	0.8783508278079604	0.9999615345469548	transmembrane BAX inhibitor motif containing 1
wtns.kons	KO FL / WT FL	ENSMUSG00000006304	3605.267933078146	-9.967897915361328e-6	0.00144253615681176	0.4721207997361562	0.9999615345469548	actin related protein 2/3 complex, subunit 2
wtns.kons	KO FL / WT FL	ENSMUSG00000006307	1801.556340531041	9.164397174864304e-6	0.00144254741394532	0.39775611176931575	0.9999615345469548	lysine (K)-specific methyltransferase 2B
wtns.kons	KO FL / WT FL	ENSMUSG00000006310	28.275504212153432	-1.874409951217024e-6	0.00144268433161302	0.502902781205548	0.9999615345469548	zinc finger and BTB domain containing 32
wtns.kons	KO FL / WT FL	ENSMUSG00000006311	0	NA	NA	NA	NA	ets variant 2
wtns.kons	KO FL / WT FL	ENSMUSG00000006313	2.6152694796691627	-7.461363245784854e-8	0.0014426935272042	0.948017109221204	0.9999615345469548	uroplakin 1A
wtns.kons	KO FL / WT FL	ENSMUSG00000006315	709.2432688567887	-1.0832729531166577e-5	0.00144260035248485	0.20512342543012269	0.9999615345469548	transmembrane protein 147
wtns.kons	KO FL / WT FL	ENSMUSG00000006333	2189.3515659607137	-5.911229627081446e-6	0.00144261533925662	0.5621523534146422	0.9999615345469548	ribosomal protein S9
wtns.kons	KO FL / WT FL	ENSMUSG00000006335	233.90973504101905	4.509387500802519e-6	0.0014426406365663	0.4942731513313902	0.9999615345469548	TCF3 (E2A) fusion partner
wtns.kons	KO FL / WT FL	ENSMUSG00000006342	252.02150459195337	-2.6314373005818224e-6	0.00144267339142763	0.7848142988415632	0.9999615345469548	sushi domain containing 2
wtns.kons	KO FL / WT FL	ENSMUSG00000006344	35.21351684200198	-8.549792194825893e-6	0.0014426971784514	0.7563419801030276	0.9999615345469548	gamma-glutamyltransferase 5
wtns.kons	KO FL / WT FL	ENSMUSG00000006345	21.178755976250457	7.956485117296089e-7	0.00144268526823879	0.7950702997130801	0.9999615345469548	gamma-glutamyltransferase 1
wtns.kons	KO FL / WT FL	ENSMUSG00000006356	1971.9113410612704	6.0246345990803315e-6	0.00144257313743242	0.7700489091968128	0.9999615345469548	cysteine rich protein 2
wtns.kons	KO FL / WT FL	ENSMUSG00000006360	27.485973555854446	-1.7056506352394907e-6	0.00144268012026187	0.6086623530234994	0.9999615345469548	cysteine-rich protein 1 (intestinal)
wtns.kons	KO FL / WT FL	ENSMUSG00000006362	1290.116520367336	6.278501237442863e-7	0.00144257155672785	0.6357171437143057	0.9999615345469548	CBFA2/RUNX1 translocation partner 3
wtns.kons	KO FL / WT FL	ENSMUSG00000006369	85.50167835373564	-1.6797402177586326e-6	0.00144266303651432	0.36696394564646895	0.9999615345469548	fibulin 1
wtns.kons	KO FL / WT FL	ENSMUSG00000006373	9343.969402017858	2.875537191229209e-6	0.00144252813350591	0.7930187029817453	0.9999615345469548	progesterone receptor membrane component 1
wtns.kons	KO FL / WT FL	ENSMUSG00000006378	133.1337916751211	-5.913113904941853e-6	0.0014426492513564	0.5958870012073196	0.9999615345469548	glycine C-acetyltransferase (2-amino-3-ketobutyrate-coenzyme A ligase)
wtns.kons	KO FL / WT FL	ENSMUSG00000006386	199.01816130633168	1.87726246371092e-6	0.00144266390866902	0.935894744485466	0.9999615345469548	TEK receptor tyrosine kinase
wtns.kons	KO FL / WT FL	ENSMUSG00000006389	8.214579167765908	-1.093456069003498e-6	0.00144269306728995	0.3412177916748794	0.9999615345469548	myeloproliferative leukemia virus oncogene
wtns.kons	KO FL / WT FL	ENSMUSG00000006390	110.49277733719654	5.32383634849421e-6	0.00144264653515851	0.2916965980630171	0.9999615345469548	elongation of very long chain fatty acids (FEN1/Elo2, SUR4/Elo3, yeast)-like 1
wtns.kons	KO FL / WT FL	ENSMUSG00000006392	297.7828222651556	-2.0861427588430953e-5	0.00144268559870502	0.8569285969448208	0.9999615345469548	mediator complex subunit 8
wtns.kons	KO FL / WT FL	ENSMUSG00000006395	83.21311235047382	-2.150260196897261e-6	0.0014426669294994	0.6417900696122203	0.9999615345469548	NA
wtns.kons	KO FL / WT FL	ENSMUSG00000006398	13.437650785415023	2.579021228530917e-7	0.00144269091488347	0.883339776852201	0.9999615345469548	cell division cycle 20
wtns.kons	KO FL / WT FL	ENSMUSG00000006403	581.4418977585728	-2.4311787298051407e-6	0.00144262861666188	0.8296667416164095	0.9999615345469548	a disintegrin-like and metallopeptidase (reprolysin type) with thrombospondin type 1 motif, 4
wtns.kons	KO FL / WT FL	ENSMUSG00000006411	81.74279422905207	-6.962703363948153e-7	0.00144266680291762	0.7499625222697806	0.9999615345469548	nectin cell adhesion molecule 4
wtns.kons	KO FL / WT FL	ENSMUSG00000006412	1371.0832169685682	1.1693420437473098e-6	0.00144268354200777	0.690801180645344	0.9999615345469548	prefoldin 2
wtns.kons	KO FL / WT FL	ENSMUSG00000006418	1080.7867304284557	-8.77315152842358e-6	0.0014424816750736	0.2499928818481333	0.9999615345469548	ring finger protein 114
wtns.kons	KO FL / WT FL	ENSMUSG00000006423	1583.7066066798116	-5.677732545717688e-6	0.00144258185059995	0.4984496386307545	0.9999615345469548	STING1 ER exit protein 1
wtns.kons	KO FL / WT FL	ENSMUSG00000006435	7657.8544244023715	1.599388734047001e-5	0.00144260372586093	0.9846808700951452	0.9999615345469548	neuralized E3 ubiquitin protein ligase 1A
wtns.kons	KO FL / WT FL	ENSMUSG00000006442	769.1477092266772	6.269432494216807e-6	0.0014425925265842	0.6871346114448027	0.9999615345469548	spermidine synthase
wtns.kons	KO FL / WT FL	ENSMUSG00000006445	29.94645670677358	-7.02231249113228e-6	0.00144269338744247	0.01015344698332767	0.9999615345469548	Eph receptor A2
wtns.kons	KO FL / WT FL	ENSMUSG00000006456	780.9362869849326	5.434730699533546e-6	0.00144257796358921	0.67344034442496	0.9999615345469548	RNA binding motif protein 14
wtns.kons	KO FL / WT FL	ENSMUSG00000006457	25.669597313506895	1.1187047747535272e-6	0.00144268595818512	0.6652387838256038	0.9999615345469548	actinin alpha 3
wtns.kons	KO FL / WT FL	ENSMUSG00000006462	9.915108864079876	3.43557750901188e-7	0.00144268960716574	0.863500261339246	0.9999615345469548	NA
wtns.kons	KO FL / WT FL	ENSMUSG00000006463	370.8188892591791	-1.1327871543849972e-5	0.00144260215541977	0.9544124915129608	0.9999615345469548	zinc finger, DHHC domain containing 24
wtns.kons	KO FL / WT FL	ENSMUSG00000006464	1366.102925434859	-4.289592783250137e-6	0.0014426248288493	0.5090744387063852	0.9999615345469548	Bardet-Biedl syndrome 1 (human)
wtns.kons	KO FL / WT FL	ENSMUSG00000006469	0.6610717569692415	3.7289644805258946e-7	0.00144269482494962	0.4539327601580028	0.9999615345469548	solute carrier family 34 (sodium phosphate), member 3
wtns.kons	KO FL / WT FL	ENSMUSG00000006471	341.53855206010064	-7.687062014527497e-7	0.00144262545155083	0.9963711030803204	0.9999615345469548	NADPH dependent diflavin oxidoreductase 1
wtns.kons	KO FL / WT FL	ENSMUSG00000006476	10945.052699542048	6.683589877500602e-5	0.00144327308200383	0.3986217904528565	0.9999615345469548	NMDA receptor synaptonuclear signaling and neuronal migration factor
wtns.kons	KO FL / WT FL	ENSMUSG00000006488	0	NA	NA	NA	NA	prolactin family 7, subfamily a, member 1
wtns.kons	KO FL / WT FL	ENSMUSG00000006490	0	NA	NA	NA	NA	prolactin family8, subfamily a, member 9
wtns.kons	KO FL / WT FL	ENSMUSG00000006494	1995.654052788523	-6.488690099992461e-5	0.0014432649006016	0.5177046246505185	0.9999615345469548	pyruvate dehydrogenase kinase, isoenzyme 1
wtns.kons	KO FL / WT FL	ENSMUSG00000006498	467.5287162703956	-1.4507410410706423e-5	0.00144268145379124	0.1538268707709587	0.9999615345469548	polypyrimidine tract binding protein 1
wtns.kons	KO FL / WT FL	ENSMUSG00000006517	397.616497845368	5.471619262445268e-6	0.00144261911873834	0.5007920590800817	0.9999615345469548	mevalonate (diphospho) decarboxylase
wtns.kons	KO FL / WT FL	ENSMUSG00000006519	52.547100363559345	2.9907242345947247e-6	0.00144266544615791	0.5289921626615902	0.9999615345469548	cytochrome b-245, alpha polypeptide
wtns.kons	KO FL / WT FL	ENSMUSG00000006522	335.87315545043646	-6.180200270430448e-6	0.0014426810464659	0.9500921940188412	0.9999615345469548	inter-alpha trypsin inhibitor, heavy chain 3
wtns.kons	KO FL / WT FL	ENSMUSG00000006526	505.2287505155932	-1.5560921423785578e-7	0.00144257422732952	0.5098827860663722	0.9999615345469548	STIM activating enhancer
wtns.kons	KO FL / WT FL	ENSMUSG00000006527	1784.0418891381153	7.10482314359718e-6	0.00144254651452532	0.5167429521805378	0.9999615345469548	Scm-like with four mbt domains 1
wtns.kons	KO FL / WT FL	ENSMUSG00000006529	0	NA	NA	NA	NA	inter-alpha trypsin inhibitor, heavy chain 1
wtns.kons	KO FL / WT FL	ENSMUSG00000006538	3.0966070650086897	-3.123670489632472e-7	0.00144269370911173	0.9104100543195616	0.9999615345469548	Indian hedgehog
wtns.kons	KO FL / WT FL	ENSMUSG00000006542	1.05391164602313	-8.406744785608106e-9	0.001442694550492	0.9890125138684578	0.9999615345469548	protein kinase, AMP-activated, gamma 3 non-catalytic subunit
wtns.kons	KO FL / WT FL	ENSMUSG00000006546	1.8018175236219525	-1.1300742482186816e-6	0.00144269445036049	0.1518895980522398	0.9999615345469548	crystallin, beta A2
wtns.kons	KO FL / WT FL	ENSMUSG00000006567	70.89963880754846	-2.4901134290863105e-6	0.001442673084521	0.5176409194903298	0.9999615345469548	ATPase, Cu++ transporting, beta polypeptide
wtns.kons	KO FL / WT FL	ENSMUSG00000006570	0	NA	NA	NA	NA	defensin beta 2
wtns.kons	KO FL / WT FL	ENSMUSG00000006574	3.5907481254604456	-9.03375601469542e-7	0.00144269386570526	0.33852963208647574	0.9999615345469548	solute carrier family 4 (anion exchanger), member 1
wtns.kons	KO FL / WT FL	ENSMUSG00000006575	6269.411676381176	3.4590934517543705e-5	0.00144277616314772	0.43969157827953126	0.9999615345469548	RUN domain containing 3A
wtns.kons	KO FL / WT FL	ENSMUSG00000006576	3980.2078346064886	2.255658132615567e-5	0.00144263558436158	0.08213246841784436	0.9999615345469548	solute carrier family 4 (anion exchanger), member 3
wtns.kons	KO FL / WT FL	ENSMUSG00000006585	44.25028555110552	-2.9333905523295485e-6	0.00144267172099392	0.4968756453930628	0.9999615345469548	chromatin licensing and DNA replication factor 1
wtns.kons	KO FL / WT FL	ENSMUSG00000006586	1019.5907211305368	-8.91446352568206e-7	0.00144263276407962	0.757969590898347	0.9999615345469548	RUNX1 translocation partner 1
wtns.kons	KO FL / WT FL	ENSMUSG00000006587	1.1291106489098488	-7.155660767263272e-7	0.00144269454587489	0.2770483261081363	0.9999615345469548	snail family zinc finger 3
wtns.kons	KO FL / WT FL	ENSMUSG00000006589	325.33323778749184	1.3159306945932823e-5	0.00144263422680438	0.5375905232700883	0.9999615345469548	adenine phosphoribosyl transferase
wtns.kons	KO FL / WT FL	ENSMUSG00000006599	945.33865873139	-8.608190847155897e-6	0.00144256407049229	0.3921694612697312	0.9999615345469548	general transcription factor II H, polypeptide 1
wtns.kons	KO FL / WT FL	ENSMUSG00000006611	82.99226562395228	1.01461512829256e-6	0.00144267085435666	0.9418000763451262	0.9999615345469548	homeostatic iron regulator
wtns.kons	KO FL / WT FL	ENSMUSG00000006638	27.54713216834784	3.95944833440869e-6	0.00144268376759406	0.2121558977646921	0.9999615345469548	abhydrolase domain containing 1
wtns.kons	KO FL / WT FL	ENSMUSG00000006641	460.9404195417643	8.956703331465138e-7	0.0014425934113779	0.9050733361013732	0.9999615345469548	solute carrier family 5 (sodium-dependent vitamin transporter), member 6
wtns.kons	KO FL / WT FL	ENSMUSG00000006642	6.744461076594017	2.9942275792186234e-7	0.00144269237637049	0.8290886732130454	0.9999615345469548	transcription factor 23
wtns.kons	KO FL / WT FL	ENSMUSG00000006649	38.48377057341782	7.606866277907482e-6	0.00144269230435831	0.0209926171398878	0.9999615345469548	nephrosis 1, nephrin
wtns.kons	KO FL / WT FL	ENSMUSG00000006651	32259.419838939863	2.909738984437876e-6	0.00144240565316303	0.8416823316823052	0.9999615345469548	amyloid beta (A4) precursor-like protein 1
wtns.kons	KO FL / WT FL	ENSMUSG00000006673	3151.947304898909	-6.299192546620259e-6	0.00144245687232144	0.7585345846380273	0.9999615345469548	glutamine-rich 1
wtns.kons	KO FL / WT FL	ENSMUSG00000006675	1621.9829124471023	-2.995698809491463e-6	0.00144254089425985	0.3549446835016876	0.9999615345469548	prolyl 4-hydroxylase, transmembrane (endoplasmic reticulum)
wtns.kons	KO FL / WT FL	ENSMUSG00000006676	2849.273739740706	1.862995249347496e-5	0.00144259405580563	0.26927955926025143	0.9999615345469548	ubiquitin specific peptidase 19
wtns.kons	KO FL / WT FL	ENSMUSG00000006678	236.86409738513592	-1.790591315776242e-6	0.00144264870011899	0.6416555890645559	0.9999615345469548	polymerase (DNA directed), alpha 1
wtns.kons	KO FL / WT FL	ENSMUSG00000006699	6601.7341702785225	-3.775747662473384e-5	0.00144274353480304	0.967021201207087	0.9999615345469548	cell division cycle 42
wtns.kons	KO FL / WT FL	ENSMUSG00000006705	351.4264758956323	-5.438302149352069e-6	0.00144261776005078	0.5270436319231657	0.9999615345469548	Pbx/knotted 1 homeobox
wtns.kons	KO FL / WT FL	ENSMUSG00000006711	1127.2254515897175	-2.898441649544588e-6	0.00144265197740353	0.772975695990755	0.9999615345469548	RIKEN cDNA D130043K22 gene
wtns.kons	KO FL / WT FL	ENSMUSG00000006715	32.73674898698066	-2.369476677054643e-6	0.00144267840280681	0.5070694926871063	0.9999615345469548	geminin
wtns.kons	KO FL / WT FL	ENSMUSG00000006717	662.8708670621805	9.334750333676992e-7	0.00144258732634162	0.8538374844799062	0.9999615345469548	acyl-CoA thioesterase 13
wtns.kons	KO FL / WT FL	ENSMUSG00000006720	92.556875545637	4.610562124388824e-6	0.00144267376813311	0.17820534281453343	0.9999615345469548	zinc finger protein 184 (Kruppel-like)
wtns.kons	KO FL / WT FL	ENSMUSG00000006724	6.687450900226131	-1.0368670101874814e-6	0.00144269345039682	0.3533239018846469	0.9999615345469548	cytochrome P450, family 27, subfamily b, polypeptide 1
wtns.kons	KO FL / WT FL	ENSMUSG00000006728	601.9581697697311	-9.889621916012958e-6	0.0014426224754769	0.3577689398274572	0.9999615345469548	NA
wtns.kons	KO FL / WT FL	ENSMUSG00000006731	2585.4862434282354	3.818905105722354e-6	0.00144255887480352	0.7635559825809775	0.9999615345469548	beta-1,4-N-acetyl-galactosaminyl transferase 1
wtns.kons	KO FL / WT FL	ENSMUSG00000006732	190.92667227086727	2.7708921906546144e-6	0.00144264180099316	0.7488131930496906	0.9999615345469548	methyltransferase like 1
wtns.kons	KO FL / WT FL	ENSMUSG00000006736	925.9616721104132	1.1968881607517632e-5	0.00144251227075279	0.32782918055920396	0.9999615345469548	tetraspanin 31
wtns.kons	KO FL / WT FL	ENSMUSG00000006740	10061.242476397589	4.628984315540345e-5	0.00144294004134922	0.9894177192778512	0.9999615345469548	kinesin family member 5B
wtns.kons	KO FL / WT FL	ENSMUSG00000006763	321.9238987510023	1.1492882050380725e-6	0.00144260806756416	0.974548741075786	0.9999615345469548	serum amyloid A-like 1
wtns.kons	KO FL / WT FL	ENSMUSG00000006764	16.47257739005566	4.418620002777175e-6	0.00144269618791751	0.00634998312569317	0.9999615345469548	tryptophan hydroxylase 2
wtns.kons	KO FL / WT FL	ENSMUSG00000006777	6.334412913310466	-5.766525698852227e-7	0.00144269185782299	0.7069052358776402	0.9999615345469548	keratin 23
wtns.kons	KO FL / WT FL	ENSMUSG00000006782	5371.514194529742	-2.1596065198688814e-6	0.00144260277579152	0.522671522202665	0.9999615345469548	2',3'-cyclic nucleotide 3' phosphodiesterase
wtns.kons	KO FL / WT FL	ENSMUSG00000006784	34.51600916931488	1.643641665472805e-6	0.0014426855492189	0.5237699817767131	0.9999615345469548	outer dynein arm complex subunit 4
wtns.kons	KO FL / WT FL	ENSMUSG00000006800	1896.8074174338717	8.364711598516162e-6	0.00144263943580386	0.14365394414421775	0.9999615345469548	sulfatase 2
wtns.kons	KO FL / WT FL	ENSMUSG00000006818	6902.971567924781	-2.2331884877100867e-5	0.00144253740570505	0.8908359215294313	0.9999615345469548	superoxide dismutase 2, mitochondrial
wtns.kons	KO FL / WT FL	ENSMUSG00000006850	143.4518728663936	1.5890468942844492e-5	0.00144267410721386	0.02858547937998962	0.9999615345469548	transmembrane and coiled-coil domains 6
wtns.kons	KO FL / WT FL	ENSMUSG00000006906	816.8807157937091	-1.4434552035631587e-5	0.00144251766068553	0.24417298991839748	0.9999615345469548	STAM binding protein
wtns.kons	KO FL / WT FL	ENSMUSG00000006920	1790.0588543761933	1.7026738546139191e-6	0.00144246801369021	0.8081758980268643	0.9999615345469548	enhancer of zeste 1 polycomb repressive complex 2 subunit
wtns.kons	KO FL / WT FL	ENSMUSG00000006930	8693.626842349726	2.676207037607456e-5	0.00144276035952784	0.7397347255595053	0.9999615345469548	huntingtin-associated protein 1
wtns.kons	KO FL / WT FL	ENSMUSG00000006931	190.88444456391116	-5.799666997682527e-6	0.00144263845336615	0.7078883631124027	0.9999615345469548	prolyl 3-hydroxylase family member 4 (non-enzymatic)
wtns.kons	KO FL / WT FL	ENSMUSG00000006932	14056.777469944836	-2.280942415671869e-5	0.00144255221612732	0.5984741992830367	0.9999615345469548	catenin (cadherin associated protein), beta 1
wtns.kons	KO FL / WT FL	ENSMUSG00000006941	1150.5433107736203	-3.302279679526249e-5	0.00144273635039439	0.3009984118334585	0.9999615345469548	eukaryotic translation initiation factor 1B
wtns.kons	KO FL / WT FL	ENSMUSG00000006948	0	NA	NA	NA	NA	kallikrein related-peptidase 4 (prostase, enamel matrix, prostate)
wtns.kons	KO FL / WT FL	ENSMUSG00000006958	335.6467771375625	1.8979027787393465e-5	0.00144269278541538	0.01119553278266667	0.9999615345469548	chordin
wtns.kons	KO FL / WT FL	ENSMUSG00000006998	5210.451448240577	-0.00128481250011069	0.00199691583555135	0.6601565464224336	0.9999615345469548	proteasome (prosome, macropain) 26S subunit, non-ATPase, 2
wtns.kons	KO FL / WT FL	ENSMUSG00000007021	4204.111058034714	4.0974185469746e-6	0.00144252379922229	0.7165470005752019	0.9999615345469548	synaptogyrin 3
wtns.kons	KO FL / WT FL	ENSMUSG00000007029	986.19161074575	4.99734432937749e-6	0.00144257317869404	0.6262226771428513	0.9999615345469548	valyl-tRNA synthetase
wtns.kons	KO FL / WT FL	ENSMUSG00000007030	3.1526085556720096	-7.939323763647164e-7	0.00144269351060084	0.433366997831531	0.9999615345469548	von Willebrand factor A domain containing 7
wtns.kons	KO FL / WT FL	ENSMUSG00000007033	126.1085624020762	4.161489037012707e-6	0.0014426446425417	0.5418862227692286	0.9999615345469548	heat shock protein 1-like
wtns.kons	KO FL / WT FL	ENSMUSG00000007034	7.7994284431244285	-1.0536954612164804e-6	0.00144269077757713	0.5723667731569884	0.9999615345469548	solute carrier family 44, member 4
wtns.kons	KO FL / WT FL	ENSMUSG00000007035	14.89145537966372	-1.38573809639964e-6	0.00144269312187964	0.2519608710838931	0.9999615345469548	mutS homolog 5
wtns.kons	KO FL / WT FL	ENSMUSG00000007036	1326.0793305534742	-6.848903119424693e-5	0.00144332212887477	0.7703524004002009	0.9999615345469548	abhydrolase domain containing 16A
wtns.kons	KO FL / WT FL	ENSMUSG00000007038	908.4708750939122	1.249315469276388e-6	0.00144262278744909	0.8309642397489663	0.9999615345469548	neuraminidase 1
wtns.kons	KO FL / WT FL	ENSMUSG00000007039	130.60139070782873	5.709451325790113e-7	0.00144265955262482	0.9110432945900522	0.9999615345469548	dimethylarginine dimethylaminohydrolase 2
wtns.kons	KO FL / WT FL	ENSMUSG00000007041	103.7289881752016	-5.153242736102584e-7	0.001442663444536	0.8508149849091984	0.9999615345469548	chloride intracellular channel 1
wtns.kons	KO FL / WT FL	ENSMUSG00000007050	96.72042876129431	4.3986501201449225e-6	0.00144264639049605	0.6605102280433834	0.9999615345469548	LSM2 homolog, U6 small nuclear RNA and mRNA degradation associated
wtns.kons	KO FL / WT FL	ENSMUSG00000007080	47.87332366482076	-2.203827269268686e-6	0.00144267875319966	0.714300233834392	0.9999615345469548	polymerase (DNA directed), epsilon
wtns.kons	KO FL / WT FL	ENSMUSG00000007097	19168.17173319451	3.066145205075696e-4	0.00145940294187577	0.9566413631596752	0.9999615345469548	ATPase, Na+/K+ transporting, alpha 2 polypeptide
wtns.kons	KO FL / WT FL	ENSMUSG00000007107	14.886424180172837	-7.158319467304813e-7	0.00144269380768683	0.4481718729404245	0.9999615345469548	ATPase, Na+/K+ transporting, alpha 4 polypeptide
wtns.kons	KO FL / WT FL	ENSMUSG00000007122	13.205821219885305	3.309149947672273e-6	0.00144269130340183	0.18782178895714727	0.9999615345469548	calsequestrin 1
wtns.kons	KO FL / WT FL	ENSMUSG00000007207	4072.9917197357618	1.3267507287259158e-5	0.00144266217279484	0.4905959684919197	0.9999615345469548	syntaxin 1A (brain)
wtns.kons	KO FL / WT FL	ENSMUSG00000007209	1.517927026502988	-1.1263581080860556e-6	0.00144269484913338	0.06093072170681367	0.9999615345469548	carcinoembryonic antigen-related cell adhesion molecule 9
wtns.kons	KO FL / WT FL	ENSMUSG00000007216	202.5795149042049	1.1762793206609549e-6	0.00144266345492554	0.702982962862843	0.9999615345469548	zinc finger protein 775
wtns.kons	KO FL / WT FL	ENSMUSG00000007279	42.438978064179565	2.7216224456730864e-7	0.00144268578859836	0.9203408691067884	0.9999615345469548	signal peptide, CUB domain, EGF-like 2
wtns.kons	KO FL / WT FL	ENSMUSG00000007338	634.1018524872845	1.6893295562937468e-4	0.00144755481047018	0.5906780606414774	0.9999615345469548	mitochondrial ribosomal protein L49
wtns.kons	KO FL / WT FL	ENSMUSG00000007379	21.650400078399695	2.108760705458802e-6	0.00144268633121135	0.4060991314252893	0.9999615345469548	DENN/MADD domain containing 2C
wtns.kons	KO FL / WT FL	ENSMUSG00000007411	1939.9378494129603	-3.783295717823343e-5	0.00144271077484997	0.24019205789381928	0.9999615345469548	MAP/microtubule affinity regulating kinase 3
wtns.kons	KO FL / WT FL	ENSMUSG00000007415	1937.8857344173107	-5.966433491459611e-6	0.00144262242559963	0.4493458558132306	0.9999615345469548	GATA zinc finger domain containing 1
wtns.kons	KO FL / WT FL	ENSMUSG00000007440	301.1815120846714	4.139848829994293e-6	0.00144262720806228	0.6459877025039613	0.9999615345469548	protocadherin alpha 10
wtns.kons	KO FL / WT FL	ENSMUSG00000007457	0	NA	NA	NA	NA	NA
wtns.kons	KO FL / WT FL	ENSMUSG00000007458	2312.6315658969556	-5.978371411771461e-4	0.00151430295045264	0.6574079812718594	0.9999615345469548	mannose-6-phosphate receptor, cation dependent
wtns.kons	KO FL / WT FL	ENSMUSG00000007476	1749.1708149593342	-4.348746021033833e-5	0.00144273205383602	0.6995329729558382	0.9999615345469548	leucine rich repeat containing 8A VRAC subunit A
wtns.kons	KO FL / WT FL	ENSMUSG00000007480	22.235244947049633	-5.393311741217584e-7	0.00144268622980469	0.8294554507891694	0.9999615345469548	melanocortin 5 receptor
wtns.kons	KO FL / WT FL	ENSMUSG00000007564	12830.210206540583	2.2971957249149397e-5	0.00144250079455853	0.20215130360747569	0.9999615345469548	protein phosphatase 2, regulatory subunit A, alpha
wtns.kons	KO FL / WT FL	ENSMUSG00000007570	261.8605452105338	1.497296506881853e-6	0.00144264014516764	0.8169679926822458	0.9999615345469548	Fanconi anemia, complementation group E
wtns.kons	KO FL / WT FL	ENSMUSG00000007589	192.3303025146467	8.431852150509137e-7	0.00144263395432109	0.8887832905382802	0.9999615345469548	Terf1 (TRF1)-interacting nuclear factor 2
wtns.kons	KO FL / WT FL	ENSMUSG00000007591	4.697227033704265	2.0658310455324425e-7	0.00144269222216669	0.6695896059421604	0.9999615345469548	testis-specific serine kinase 4
wtns.kons	KO FL / WT FL	ENSMUSG00000007594	2448.3887539102766	1.3263469253959893e-5	0.00144265728324097	0.06356846951439676	0.9999615345469548	hyaluronan and proteoglycan link protein 4
wtns.kons	KO FL / WT FL	ENSMUSG00000007603	830.4175457160532	-5.615787457693133e-5	0.00144307227853937	0.4101542675017885	0.9999615345469548	dihydrouridine synthase 3-like (S. cerevisiae)
wtns.kons	KO FL / WT FL	ENSMUSG00000007610	404.1275278399187	9.031711902942387e-6	0.00144256361191942	0.4824082425225112	0.9999615345469548	GTP binding protein 3
wtns.kons	KO FL / WT FL	ENSMUSG00000007613	1055.216564413537	-8.794531239782896e-6	0.0014425383683802	0.4331208588579024	0.9999615345469548	transforming growth factor, beta receptor I
wtns.kons	KO FL / WT FL	ENSMUSG00000007617	6271.684467888731	-3.0389570282140177e-6	0.00144262510783125	0.6641445442732545	0.9999615345469548	homer scaffolding protein 1
wtns.kons	KO FL / WT FL	ENSMUSG00000007646	64.48213973011622	2.6413192247654686e-6	0.00144266940533881	0.5930383321038419	0.9999615345469548	RAD51 paralog C
wtns.kons	KO FL / WT FL	ENSMUSG00000007653	6179.579923491296	-5.686337992792265e-6	0.00144248534806056	0.6473922568814874	0.9999615345469548	gamma-aminobutyric acid (GABA) A receptor, subunit beta 2
wtns.kons	KO FL / WT FL	ENSMUSG00000007655	198.01069993459737	5.458900769538491e-6	0.00144265364071785	0.26429423771121624	0.9999615345469548	caveolin 1, caveolae protein
wtns.kons	KO FL / WT FL	ENSMUSG00000007656	5591.541595447144	-4.1062728047319e-6	0.0014426618760682	0.47433991898802513	0.9999615345469548	cAMP-regulated phosphoprotein 19
wtns.kons	KO FL / WT FL	ENSMUSG00000007659	2439.295968641485	-6.141168043809319e-6	0.00144236682644236	0.6347522901127594	0.9999615345469548	BCL2-like 1
wtns.kons	KO FL / WT FL	ENSMUSG00000007670	3235.1319936689356	7.582155086753162e-6	0.00144248115284332	0.7636820128121524	0.9999615345469548	KH-type splicing regulatory protein
wtns.kons	KO FL / WT FL	ENSMUSG00000007682	1663.2620880947588	-1.632692921407099e-5	0.00144265668809447	0.02870979574500119	0.9999615345469548	deiodinase, iodothyronine, type II
wtns.kons	KO FL / WT FL	ENSMUSG00000007721	815.8771406153052	7.693722597428437e-6	0.00144259861756796	0.32690720466128936	0.9999615345469548	coiled-coil domain containing 124
wtns.kons	KO FL / WT FL	ENSMUSG00000007739	2635.6547879466084	7.209288949226733e-6	0.00144240551550136	0.48496253331696504	0.9999615345469548	chaperonin containing Tcp1, subunit 4 (delta)
wtns.kons	KO FL / WT FL	ENSMUSG00000007777	233.28991064528523	-2.0254610712948825e-6	0.00144261951634999	0.9470167483700732	0.9999615345469548	RIKEN cDNA 0610009B22 gene
wtns.kons	KO FL / WT FL	ENSMUSG00000007783	2670.92882278437	1.418649638803111e-5	0.00144256500653407	0.19388323925916817	0.9999615345469548	carnitine palmitoyltransferase 1c
wtns.kons	KO FL / WT FL	ENSMUSG00000007805	40.96733070247123	5.669832865180594e-7	0.00144267657375073	0.8781621007778893	0.9999615345469548	twist basic helix-loop-helix transcription factor 2
wtns.kons	KO FL / WT FL	ENSMUSG00000007812	1167.275596805707	-5.5758533573790646e-6	0.00144243078616877	0.2711488647996055	0.9999615345469548	zinc finger protein 655
wtns.kons	KO FL / WT FL	ENSMUSG00000007815	3318.1054139058015	-2.231043760092452e-6	0.00144239136371545	0.8493873664664517	0.9999615345469548	ras homolog family member A
wtns.kons	KO FL / WT FL	ENSMUSG00000007817	4935.58846889274	-1.831780885340485e-5	0.00144267925224294	0.15024596664590328	0.9999615345469548	zinc finger, MIZ-type containing 1
wtns.kons	KO FL / WT FL	ENSMUSG00000007827	574.0929027543278	5.679112975996976e-5	0.00144316412460832	0.6244368240636948	0.9999615345469548	ankyrin repeat domain 26
wtns.kons	KO FL / WT FL	ENSMUSG00000007833	110.11519209026828	1.0308603903384995e-5	0.00144268645153734	0.00869745887525444	0.9999615345469548	aldehyde dehydrogenase 16 family, member A1
wtns.kons	KO FL / WT FL	ENSMUSG00000007836	3189.576549558238	6.9295981293460265e-6	0.00144246059610674	0.7018930315506913	0.9999615345469548	heterogeneous nuclear ribonucleoprotein A0
wtns.kons	KO FL / WT FL	ENSMUSG00000007837	83.52410951171154	-1.913526821499652e-6	0.00144267705898144	0.7653142333598743	0.9999615345469548	proline-rich Gla (G-carboxyglutamic acid) polypeptide 2
wtns.kons	KO FL / WT FL	ENSMUSG00000007850	2401.795807868274	1.8255569319864612e-6	0.00144235548382075	0.919960133284113	0.9999615345469548	heterogeneous nuclear ribonucleoprotein H1
wtns.kons	KO FL / WT FL	ENSMUSG00000007867	67.56235254056125	2.532464205417973e-6	0.00144267490142131	0.5530704918902993	0.9999615345469548	intraflagellar transport 43
wtns.kons	KO FL / WT FL	ENSMUSG00000007872	237.44476248982917	-1.520003554460012e-6	0.00144266731083665	0.7670843537632295	0.9999615345469548	inhibitor of DNA binding 3
wtns.kons	KO FL / WT FL	ENSMUSG00000007877	9.668037372137835	7.747228700271327e-7	0.00144268959135317	0.6515246723728486	0.9999615345469548	titin-cap
wtns.kons	KO FL / WT FL	ENSMUSG00000007880	6337.215090142038	-2.751188375332082e-5	0.00144267432051412	0.9643348210183854	0.9999615345469548	AT rich interactive domain 1A (SWI-like)
wtns.kons	KO FL / WT FL	ENSMUSG00000007888	15.831753315739826	2.0315875725581985e-6	0.00144269150458633	0.24601136724589573	0.9999615345469548	cytokine receptor-like factor 1
wtns.kons	KO FL / WT FL	ENSMUSG00000007891	6540.2862058351675	6.556469205975424e-5	0.00144332740327534	0.5310079790825566	0.9999615345469548	cathepsin D
wtns.kons	KO FL / WT FL	ENSMUSG00000007892	4536.707900769529	-6.360069094409094e-5	0.0014433284668936	0.4537506067969938	0.9999615345469548	ribosomal protein, large, P1
wtns.kons	KO FL / WT FL	ENSMUSG00000007907	0	NA	NA	NA	NA	calcium binding protein, spermatid specific 1
wtns.kons	KO FL / WT FL	ENSMUSG00000007908	492.3017887929888	-2.856465393874626e-6	0.00144256568130811	0.8067946957114086	0.9999615345469548	3-hydroxymethyl-3-methylglutaryl-Coenzyme A lyase-like 1
wtns.kons	KO FL / WT FL	ENSMUSG00000007944	1654.7718423475326	-9.633955003864035e-6	0.00144263768140686	0.6018310644119014	0.9999615345469548	tetratricopeptide repeat domain 9B
wtns.kons	KO FL / WT FL	ENSMUSG00000007946	0	NA	NA	NA	NA	paired-like homeobox 2a
wtns.kons	KO FL / WT FL	ENSMUSG00000007950	5504.346024735246	4.499778552815484e-6	0.00144247763645597	0.8421259516500041	0.9999615345469548	abhydrolase domain containing 8
wtns.kons	KO FL / WT FL	ENSMUSG00000007987	1027.1605976648673	-9.60889974133924e-6	0.00144261347939561	0.6788148838445504	0.9999615345469548	intraflagellar transport 22
wtns.kons	KO FL / WT FL	ENSMUSG00000007989	8427.747948618655	-1.3459825675817082e-6	0.00144254940872364	0.8103126920157754	0.9999615345469548	frizzled class receptor 3
wtns.kons	KO FL / WT FL	ENSMUSG00000008028	22.717663054769837	1.5183297329261162e-6	0.00144268414723265	0.5668700102618512	0.9999615345469548	RIKEN cDNA 1700008O03 gene
wtns.kons	KO FL / WT FL	ENSMUSG00000008035	1758.250805361476	-1.1445810647311764e-6	0.00144259918074396	0.9748259623918069	0.9999615345469548	Mid1 interacting protein 1 (gastrulation specific G12-like (zebrafish))
wtns.kons	KO FL / WT FL	ENSMUSG00000008036	2178.862237377598	6.279216741553722e-5	0.00144325922894266	0.359240021938671	0.9999615345469548	adaptor-related protein complex 2, sigma 1 subunit
wtns.kons	KO FL / WT FL	ENSMUSG00000008090	386.92496877949327	1.4622897451493754e-5	0.00144266727957282	0.03236501887441084	0.9999615345469548	fibroblast growth factor receptor-like 1
wtns.kons	KO FL / WT FL	ENSMUSG00000008129	85.15198937190578	8.28428795915974e-6	0.00144268842564594	0.0236259127340685	0.9999615345469548	break repair meiotic recombinase recruitment factor 1
wtns.kons	KO FL / WT FL	ENSMUSG00000008136	712.9885969789422	3.2442893923984736e-6	0.00144266317840336	0.5225251125287462	0.9999615345469548	four and a half LIM domains 2
wtns.kons	KO FL / WT FL	ENSMUSG00000008140	3423.1202174856567	2.3839458443731263e-5	0.00144259029302894	0.25753488916507317	0.9999615345469548	ER membrane protein complex subunit 10
wtns.kons	KO FL / WT FL	ENSMUSG00000008153	11075.751037214177	6.550187506839699e-6	0.0014425579390727	0.7260022661777724	0.9999615345469548	calsyntenin 3
wtns.kons	KO FL / WT FL	ENSMUSG00000008167	230.50061409402113	-2.4401692604080427e-6	0.0014426340038834	0.5446995892356086	0.9999615345469548	F-box and WD-40 domain protein 9
wtns.kons	KO FL / WT FL	ENSMUSG00000008193	5.552211032674289	-4.712020089831038e-7	0.00144269309105227	0.6825183385088596	0.9999615345469548	Spi-B transcription factor (Spi-1/PU.1 related)
wtns.kons	KO FL / WT FL	ENSMUSG00000008200	787.2356085886272	-2.7517220671220574e-6	0.00144260613612762	0.5654205679800748	0.9999615345469548	formin binding protein 4
wtns.kons	KO FL / WT FL	ENSMUSG00000008206	1066.814359791115	-4.996479240222259e-6	0.00144261451769805	0.5812558968631368	0.9999615345469548	ceramide synthase 4
wtns.kons	KO FL / WT FL	ENSMUSG00000008226	767.7756186248093	-3.363975147242488e-6	0.00144260650523387	0.6310507163025467	0.9999615345469548	secernin 3
wtns.kons	KO FL / WT FL	ENSMUSG00000008301	712.0572372582751	2.6174418755918296e-6	0.00144262590388187	0.6066412474539644	0.9999615345469548	phosphorylated adaptor for RNA export
wtns.kons	KO FL / WT FL	ENSMUSG00000008305	1402.43787222702	-1.136044907142996e-5	0.00144266864014922	0.482529396374691	0.9999615345469548	transducin-like enhancer of split 1
wtns.kons	KO FL / WT FL	ENSMUSG00000008307	27.072543292199686	1.0369214047754465e-6	0.00144268556701167	0.695155073014265	0.9999615345469548	RIKEN cDNA 1700109H08 gene
wtns.kons	KO FL / WT FL	ENSMUSG00000008318	208.25991384792383	3.4221545776014293e-6	0.00144265689384438	0.5804862698920854	0.9999615345469548	RELT tumor necrosis factor receptor
wtns.kons	KO FL / WT FL	ENSMUSG00000008333	445.5735686522502	-6.847104189250883e-8	0.00144262198289319	0.9974391785531908	0.9999615345469548	U2 small nuclear ribonucleoprotein B
wtns.kons	KO FL / WT FL	ENSMUSG00000008348	20930.234882388813	7.82317747134131e-6	0.00144247677988731	0.5434528640870622	0.9999615345469548	ubiquitin C
wtns.kons	KO FL / WT FL	ENSMUSG00000008373	699.5224232548692	-9.74207716309993e-6	0.00144258233407393	0.32231868650876233	0.9999615345469548	pre-mRNA processing factor 31
wtns.kons	KO FL / WT FL	ENSMUSG00000008384	174.51108250040855	-2.733267881529709e-6	0.00144265214801556	0.6929907768498436	0.9999615345469548	SERTA domain containing 1
wtns.kons	KO FL / WT FL	ENSMUSG00000008393	853.5764573105682	3.478036863938901e-6	0.0014426372757632	0.2322053462780728	0.9999615345469548	calcium regulated heat stable protein 1
wtns.kons	KO FL / WT FL	ENSMUSG00000008398	143.21804044657975	-5.618299239522633e-8	0.0014426306621155	0.9526899060526446	0.9999615345469548	ELK3, member of ETS oncogene family
wtns.kons	KO FL / WT FL	ENSMUSG00000008429	1514.0294592786008	-2.2821457172962297e-6	0.00144246060554466	0.9358637785989412	0.9999615345469548	HERPUD family member 2
wtns.kons	KO FL / WT FL	ENSMUSG00000008435	456.83483489646727	2.289742486576105e-6	0.0014425581680859	0.2353333703966764	0.9999615345469548	retinol dehydrogenase 13 (all-trans and 9-cis)
wtns.kons	KO FL / WT FL	ENSMUSG00000008438	20.18909249525689	8.155255274790236e-7	0.00144268577756628	0.6969470032084533	0.9999615345469548	a disintegrin and metallopeptidase domain 21
wtns.kons	KO FL / WT FL	ENSMUSG00000008450	68.88233719228535	2.622501320988421e-6	0.0014426863340334	0.8142313022520795	0.9999615345469548	nuclear transport factor 2
wtns.kons	KO FL / WT FL	ENSMUSG00000008461	1.0312314465572807	3.222899941385264e-7	0.00144269459307764	0.5775552080124987	0.9999615345469548	fucosyltransferase 1
wtns.kons	KO FL / WT FL	ENSMUSG00000008475	2198.1989273996196	-2.769076937969741e-5	0.0014425875326236	0.8499163449536292	0.9999615345469548	actin related protein 2/3 complex, subunit 5
wtns.kons	KO FL / WT FL	ENSMUSG00000008482	1.318149909512612	6.82354726230266e-7	0.00144269474043492	0.21923135086862625	0.9999615345469548	ring finger protein 151
wtns.kons	KO FL / WT FL	ENSMUSG00000008489	2472.270187661341	-1.3149515825993777e-6	0.0014425877073626	0.8803136491834206	0.9999615345469548	ELAV like RNA binding protein 1
wtns.kons	KO FL / WT FL	ENSMUSG00000008496	181.56437244619215	7.546000361705305e-6	0.00144266767739771	0.08884112721614391	0.9999615345469548	POU domain, class 2, transcription factor 2
wtns.kons	KO FL / WT FL	ENSMUSG00000008540	92.1422464341	1.1238374650996668e-6	0.00144267920474918	0.6548231378131057	0.9999615345469548	microsomal glutathione S-transferase 1
wtns.kons	KO FL / WT FL	ENSMUSG00000008575	4566.584579671492	3.121724152240587e-6	0.00144264462321144	0.24584681165150735	0.9999615345469548	nuclear factor I/B
wtns.kons	KO FL / WT FL	ENSMUSG00000008590	1.0813405212241525	9.685419834733633e-8	0.00144269463348507	0.8842418819395345	0.9999615345469548	5-hydroxytryptamine (serotonin) receptor 3B
wtns.kons	KO FL / WT FL	ENSMUSG00000008601	0.6825009874277794	-5.294905620572748e-7	0.00144269496132142	0.22673057496774687	0.9999615345469548	RAB25, member RAS oncogene family
wtns.kons	KO FL / WT FL	ENSMUSG00000008604	2844.562005225727	-1.606013509755074e-6	0.00144258708215871	0.6167972593746379	0.9999615345469548	ubiquilin 4
wtns.kons	KO FL / WT FL	ENSMUSG00000008658	7701.388524026272	-4.385843567977722e-7	0.00144256503007871	0.2463529415816859	0.9999615345469548	RNA binding protein, fox-1 homolog (C. elegans) 1
wtns.kons	KO FL / WT FL	ENSMUSG00000008668	1472.3395475633974	1.8273916964514815e-6	0.00144257529304625	0.8278218414684716	0.9999615345469548	ribosomal protein S18
wtns.kons	KO FL / WT FL	ENSMUSG00000008682	1134.0794341273368	1.4692460847976116e-5	0.00144258432780186	0.15521774902747004	0.9999615345469548	ribosomal protein L10
wtns.kons	KO FL / WT FL	ENSMUSG00000008683	2588.455702838399	3.1580273249087136e-6	0.00144261033448619	0.34741583616142413	0.9999615345469548	ribosomal protein S15A
wtns.kons	KO FL / WT FL	ENSMUSG00000008690	2096.1144246247663	-3.740626817096803e-6	0.00144257067266079	0.6281035224127041	0.9999615345469548	non-SMC condensin II complex, subunit H2
wtns.kons	KO FL / WT FL	ENSMUSG00000008730	6394.528314112639	-1.0227417894423929e-5	0.00144251213009586	0.41758895572695304	0.9999615345469548	homeodomain interacting protein kinase 1
wtns.kons	KO FL / WT FL	ENSMUSG00000008734	3404.2136274251266	1.9679054892726377e-5	0.00144262300489616	0.9052963651169376	0.9999615345469548	G protein-coupled receptor, family C, group 5, member B
wtns.kons	KO FL / WT FL	ENSMUSG00000008763	5564.352606541983	-1.1676327398179115e-5	0.00144258215581847	0.4910524994990809	0.9999615345469548	mannosidase, alpha, class 1A, member 2
wtns.kons	KO FL / WT FL	ENSMUSG00000008789	0	NA	NA	NA	NA	carcinoembryonic antigen-related cell adhesion molecule 5
wtns.kons	KO FL / WT FL	ENSMUSG00000008813	0	NA	NA	NA	NA	tubulin polymerization-promoting protein family member 2
wtns.kons	KO FL / WT FL	ENSMUSG00000008822	115.36729232384045	9.098872383718477e-6	0.00144267462625138	0.06948838435325534	0.9999615345469548	acylphosphatase 1, erythrocyte (common) type
wtns.kons	KO FL / WT FL	ENSMUSG00000008843	0	NA	NA	NA	NA	claudin 13
wtns.kons	KO FL / WT FL	ENSMUSG00000008845	21.588453057081967	-1.3318997879296685e-6	0.0014426911719355	0.2494236217512264	0.9999615345469548	CD163 antigen
wtns.kons	KO FL / WT FL	ENSMUSG00000008855	4911.522643654836	-5.650402314704872e-6	0.00144244858222749	0.9957474309994022	0.9999615345469548	histone deacetylase 5
wtns.kons	KO FL / WT FL	ENSMUSG00000008859	1481.5131584425912	-1.8373975042789028e-6	0.00144252679259751	0.8399843584099365	0.9999615345469548	v-ral simian leukemia viral oncogene A (ras related)
wtns.kons	KO FL / WT FL	ENSMUSG00000008874	0	NA	NA	NA	NA	C-type lectin domain family 3, member a
wtns.kons	KO FL / WT FL	ENSMUSG00000008892	2919.229434139782	-8.27955803655522e-6	0.00144255871010666	0.952309656242298	0.9999615345469548	voltage-dependent anion channel 3
wtns.kons	KO FL / WT FL	ENSMUSG00000008932	2.6417522131798243	-9.32730758923866e-7	0.00144269366423545	0.3707882790525675	0.9999615345469548	solute carrier family 1 (glutamate transporter), member 7
wtns.kons	KO FL / WT FL	ENSMUSG00000008958	359.2236118894271	8.341704497584656e-6	0.00144261606298141	0.30689637848923673	0.9999615345469548	vacuolar protein sorting 72
wtns.kons	KO FL / WT FL	ENSMUSG00000008976	567.1913793449412	4.928014855485357e-6	0.00144255345031826	0.6374105650944965	0.9999615345469548	GA repeat binding protein, alpha
wtns.kons	KO FL / WT FL	ENSMUSG00000008999	164.7264795053419	-9.855800745758766e-6	0.00144264994355448	0.14125482681318563	0.9999615345469548	bone morphogenetic protein 7
wtns.kons	KO FL / WT FL	ENSMUSG00000009013	4544.794826565079	1.002013072003312e-4	0.00144433067535766	0.16085894313261156	0.9999615345469548	dynein light chain LC8-type 1
wtns.kons	KO FL / WT FL	ENSMUSG00000009030	569.0668900729979	5.877882643891292e-6	0.00144258085594035	0.5868400508408456	0.9999615345469548	phosducin-like
wtns.kons	KO FL / WT FL	ENSMUSG00000009035	1884.020592418041	2.05119340662375e-7	0.0014425705191707	0.9897001323017776	0.9999615345469548	transmembrane protein 184b
wtns.kons	KO FL / WT FL	ENSMUSG00000009047	0	NA	NA	NA	NA	NA
wtns.kons	KO FL / WT FL	ENSMUSG00000009070	15.183812436831431	2.9582103367188305e-7	0.00144269295649286	0.7949022326966542	0.9999615345469548	radial spoke head homolog 14 (Chlamydomonas)
wtns.kons	KO FL / WT FL	ENSMUSG00000009073	2532.1949668936322	7.600880787996259e-6	0.0014424929936666	0.555880687307891	0.9999615345469548	neurofibromin 2
wtns.kons	KO FL / WT FL	ENSMUSG00000009075	1228.534888241355	-8.917902019866695e-5	0.00144402357083398	0.0635382279039717	0.9999615345469548	calcium binding protein 7
wtns.kons	KO FL / WT FL	ENSMUSG00000009076	193.02488259030156	6.683105336341603e-6	0.00144264535005818	0.30004661267635113	0.9999615345469548	zinc finger, matrin type 5
wtns.kons	KO FL / WT FL	ENSMUSG00000009079	2889.457492686639	-8.964942614752492e-6	0.00144253859350956	0.406012793591307	0.9999615345469548	Ewing sarcoma breakpoint region 1
wtns.kons	KO FL / WT FL	ENSMUSG00000009090	4935.068513099368	-2.2697628186014857e-5	0.00144264793032821	0.6779901905024313	0.9999615345469548	adaptor protein complex AP-1, beta 1 subunit
wtns.kons	KO FL / WT FL	ENSMUSG00000009092	21.83936915408394	-1.2774575270809857e-6	0.00144268890477429	0.6363211750128934	0.9999615345469548	Der1-like domain family, member 3
wtns.kons	KO FL / WT FL	ENSMUSG00000009093	0	NA	NA	NA	NA	glutathione S-transferase, theta 4
wtns.kons	KO FL / WT FL	ENSMUSG00000009097	14.975432793481176	3.1271789664756023e-6	0.00144269018157833	0.1639827274012836	0.9999615345469548	T-box 1
wtns.kons	KO FL / WT FL	ENSMUSG00000009108	6.52106429851623	1.0290942826406216e-6	0.00144269203863863	0.495941847214066	0.9999615345469548	guanine nucleotide binding protein, alpha transducing 2
wtns.kons	KO FL / WT FL	ENSMUSG00000009112	1801.3217972876605	-1.1369735552247182e-5	0.00144265703022967	0.1812512194217513	0.9999615345469548	BCL2-like 13 (apoptosis facilitator)
wtns.kons	KO FL / WT FL	ENSMUSG00000009114	2.355889847937448	3.5662505958314026e-7	0.00144269471192424	0.5789716742073261	0.9999615345469548	RIKEN cDNA 2610028H24 gene
wtns.kons	KO FL / WT FL	ENSMUSG00000009115	0	NA	NA	NA	NA	spermatogenesis and centriole associated 1 like
wtns.kons	KO FL / WT FL	ENSMUSG00000009145	9.656626861894434	-1.3536744375457245e-6	0.00144269076902727	0.4527902050605568	0.9999615345469548	DEAQ RNA-dependent ATPase
wtns.kons	KO FL / WT FL	ENSMUSG00000009185	0	NA	NA	NA	NA	chemokine (C-C motif) ligand 8
wtns.kons	KO FL / WT FL	ENSMUSG00000009207	1652.8404591857134	1.1818792864612207e-5	0.00144249112647587	0.36050115270450506	0.9999615345469548	lunapark, ER junction formation factor
wtns.kons	KO FL / WT FL	ENSMUSG00000009210	4.43994638663777	4.0498102819813476e-7	0.00144269435310778	0.5785209779321759	0.9999615345469548	proline rich 29
wtns.kons	KO FL / WT FL	ENSMUSG00000009214	6.749499926257199	1.4714105228517758e-6	0.00144269137107377	0.38098527589746867	0.9999615345469548	myomaker, myoblast fusion factor
wtns.kons	KO FL / WT FL	ENSMUSG00000009216	2904.217254195918	-1.0019466475367527e-6	0.00144265236497722	0.8318517025568852	0.9999615345469548	family with sequence similarity 163, member B
wtns.kons	KO FL / WT FL	ENSMUSG00000009246	7.156204930384308	9.69092261439785e-7	0.00144269127180922	0.98095629538675	0.9999615345469548	transient receptor potential cation channel, subfamily M, member 5
wtns.kons	KO FL / WT FL	ENSMUSG00000009248	1.6852090768151402	2.765836566131931e-7	0.00144269432433025	0.8373994208018936	0.9999615345469548	achaete-scute family bHLH transcription factor 2
wtns.kons	KO FL / WT FL	ENSMUSG00000009281	96.28143742793604	9.036978765874633e-8	0.00144269314840113	0.8636174499189622	0.9999615345469548	retinoic acid receptor responder (tazarotene induced) 2
wtns.kons	KO FL / WT FL	ENSMUSG00000009291	824.318830366328	-1.364005198865766e-5	0.00144259577301218	0.2160897380725339	0.9999615345469548	pituitary tumor-transforming 1 interacting protein
wtns.kons	KO FL / WT FL	ENSMUSG00000009292	1031.1707599226263	1.2437663491548508e-5	0.00144258284870655	0.25374235596576517	0.9999615345469548	transient receptor potential cation channel, subfamily M, member 2
wtns.kons	KO FL / WT FL	ENSMUSG00000009293	676.3619051795185	-4.860079717386748e-6	0.00144261600315665	0.4770370397336283	0.9999615345469548	ubiquitin-conjugating enzyme E2G 2
wtns.kons	KO FL / WT FL	ENSMUSG00000009350	8.441408581622316	-2.3457582717103557e-6	0.00144269231425481	0.13766558862651446	0.9999615345469548	myeloperoxidase
wtns.kons	KO FL / WT FL	ENSMUSG00000009356	19.736334451275965	5.052319280674131e-7	0.00144269306718569	0.6518271290252283	0.9999615345469548	lactoperoxidase
wtns.kons	KO FL / WT FL	ENSMUSG00000009376	105.42554976683368	3.1355471946723267e-6	0.00144267414210502	0.445017824422074	0.9999615345469548	met proto-oncogene
wtns.kons	KO FL / WT FL	ENSMUSG00000009378	37.38738361322938	-1.4344888195260276e-6	0.0014426814556355	0.6734589256659067	0.9999615345469548	solute carrier family 16 (monocarboxylic acid transporters), member 12
wtns.kons	KO FL / WT FL	ENSMUSG00000009394	28214.58797301093	-1.4297200763195567e-4	0.00144615089680176	0.23183540632320293	0.9999615345469548	synapsin II
wtns.kons	KO FL / WT FL	ENSMUSG00000009406	1477.6028156173968	-4.9862543979347064e-6	0.0014425830051098	0.6927081196764753	0.9999615345469548	ELK1, member of ETS oncogene family
wtns.kons	KO FL / WT FL	ENSMUSG00000009418	4378.845819357519	-9.766793211892164e-5	0.00144429053844081	0.5543519756090021	0.9999615345469548	neuron navigator 1
wtns.kons	KO FL / WT FL	ENSMUSG00000009470	2095.642951875095	-1.073584889974632e-5	0.00144252329213954	0.27884893000058314	0.9999615345469548	transportin 1
wtns.kons	KO FL / WT FL	ENSMUSG00000009471	1.8951077541910628	8.513979060142766e-7	0.00144269461188336	0.19995322413013275	0.9999615345469548	myogenic differentiation 1
wtns.kons	KO FL / WT FL	ENSMUSG00000009487	2.1104891143915956	8.891404321243442e-7	0.00144269426050797	0.27235128419790183	0.9999615345469548	otogelin
wtns.kons	KO FL / WT FL	ENSMUSG00000009535	1933.8236492531312	1.1375727246006085e-7	0.0014425593000337	0.8907430397079679	0.9999615345469548	RNA (guanine-7-) methyltransferase
wtns.kons	KO FL / WT FL	ENSMUSG00000009545	15.727057464758731	-7.17928734143812e-6	0.00144270030022748	0.32172509320858067	0.9999615345469548	potassium voltage-gated channel, subfamily Q, member 1
wtns.kons	KO FL / WT FL	ENSMUSG00000009549	1173.7946332408114	5.612742306214175e-6	0.00144261439962989	0.9961428632682292	0.9999615345469548	signal recognition particle 14
wtns.kons	KO FL / WT FL	ENSMUSG00000009551	25.19116399015004	6.728792158360281e-7	0.00144268427365983	0.902526289200287	0.9999615345469548	RIKEN cDNA 6330409D20 gene
wtns.kons	KO FL / WT FL	ENSMUSG00000009555	1168.6831174220697	7.240454216742116e-7	0.00144249258451151	0.900160842615274	0.9999615345469548	cyclin-dependent kinase 9 (CDC2-related kinase)
wtns.kons	KO FL / WT FL	ENSMUSG00000009563	364.89072568654495	7.263691018263864e-7	0.00144257839025869	0.9234751331748848	0.9999615345469548	torsin family 2, member A
wtns.kons	KO FL / WT FL	ENSMUSG00000009566	106.30497981241474	4.174643888957461e-7	0.00144266342342161	0.676625427440545	0.9999615345469548	folylpolyglutamyl synthetase
wtns.kons	KO FL / WT FL	ENSMUSG00000009569	11707.50204824357	3.9830740830550946e-6	0.00144255852764083	0.4382449673658078	0.9999615345469548	myocardin related transcription factor B
wtns.kons	KO FL / WT FL	ENSMUSG00000009575	12734.579930268084	1.1345647729653732e-5	0.00144246946530849	0.39678194060801425	0.9999615345469548	chromobox 5
wtns.kons	KO FL / WT FL	ENSMUSG00000009580	0	NA	NA	NA	NA	odontogenic, ameloblast asssociated
wtns.kons	KO FL / WT FL	ENSMUSG00000009585	56.88711522073246	2.12570473939313e-6	0.00144266928047502	0.6113610262324809	0.9999615345469548	apolipoprotein B mRNA editing enzyme, catalytic polypeptide 3
wtns.kons	KO FL / WT FL	ENSMUSG00000009588	0.49737304286125766	-3.136699145166206e-7	0.0014426949956242	0.4228434598136605	0.9999615345469548	ST6 (alpha-N-acetyl-neuraminyl-2,3-beta-galactosyl-1,3)-N-acetylgalactosaminide alpha-2,6-sialyltransferase 1
wtns.kons	KO FL / WT FL	ENSMUSG00000009596	14.092370497441156	-2.758514945242257e-7	0.00144268853831647	0.9006423834050795	0.9999615345469548	TATA-box binding protein associated factor 7 like
wtns.kons	KO FL / WT FL	ENSMUSG00000009614	285.5754385368172	2.6457627781579755e-6	0.00144265585725242	0.5560953735227367	0.9999615345469548	sarcosine dehydrogenase
wtns.kons	KO FL / WT FL	ENSMUSG00000009621	257.79533106492386	-6.728920605706368e-7	0.00144265452699542	0.8290912329629819	0.9999615345469548	vav 2 oncogene
wtns.kons	KO FL / WT FL	ENSMUSG00000009628	65.10577295391836	2.402493866943807e-6	0.00144268226863779	0.4307420512573294	0.9999615345469548	testis expressed gene 15
wtns.kons	KO FL / WT FL	ENSMUSG00000009630	2325.618215586627	4.109321886233128e-6	0.00144243737536889	0.9119140839859896	0.9999615345469548	protein phosphatase 2 (formerly 2A), catalytic subunit, beta isoform
wtns.kons	KO FL / WT FL	ENSMUSG00000009633	32.5784823455508	1.8061928275889711e-6	0.00144268604906531	0.49761025203058656	0.9999615345469548	G0/G1 switch gene 2
wtns.kons	KO FL / WT FL	ENSMUSG00000009640	452.9046837519437	7.475652842389785e-6	0.00144259720949246	0.402769895096291	0.9999615345469548	DNA methyltransferase 1-associated protein 1
wtns.kons	KO FL / WT FL	ENSMUSG00000009646	0	NA	NA	NA	NA	phospholipase A2, group XIIB
wtns.kons	KO FL / WT FL	ENSMUSG00000009647	830.5453717667535	8.057447345902953e-6	0.00144248693348121	0.4953327372359061	0.9999615345469548	mitochondrial calcium uniporter
wtns.kons	KO FL / WT FL	ENSMUSG00000009654	6.16196005893126	1.579062267926021e-6	0.00144269444016696	0.06152885224452485	0.9999615345469548	oncoprotein induced transcript 3
wtns.kons	KO FL / WT FL	ENSMUSG00000009670	5.952793990663033	-9.09881991450796e-8	0.00144269170050193	0.9751188225388716	0.9999615345469548	testis expressed gene 11
wtns.kons	KO FL / WT FL	ENSMUSG00000009681	7812.4354194564	-2.564870965906192e-5	0.00144269424580469	0.25376508601258657	0.9999615345469548	BCR activator of RhoGEF and GTPase
wtns.kons	KO FL / WT FL	ENSMUSG00000009687	36.68730451223834	-6.585307254948681e-7	0.00144268716437395	0.16989364531074014	0.9999615345469548	FXYD domain-containing ion transport regulator 5
wtns.kons	KO FL / WT FL	ENSMUSG00000009731	330.7924187597874	5.409594140409603e-6	0.00144264500536869	0.4080513312265813	0.9999615345469548	potassium voltage-gated channel, Shal-related family, member 1
wtns.kons	KO FL / WT FL	ENSMUSG00000009733	614.3385321834551	1.090545804617103e-5	0.00144256969299842	0.8831121238242419	0.9999615345469548	transcription factor CP2
wtns.kons	KO FL / WT FL	ENSMUSG00000009734	201.88570188422267	-9.352410720022155e-6	0.00144268915323193	0.02182144584586103	0.9999615345469548	POU domain, class 6, transcription factor 2
wtns.kons	KO FL / WT FL	ENSMUSG00000009739	2283.4194552767894	1.1644998901879806e-4	0.0014449154483921	0.6660827483099558	0.9999615345469548	POU domain, class 6, transcription factor 1
wtns.kons	KO FL / WT FL	ENSMUSG00000009741	1299.477340109857	-1.2938398477653464e-5	0.00144254312804243	0.9730373183197516	0.9999615345469548	upstream binding protein 1
wtns.kons	KO FL / WT FL	ENSMUSG00000009772	20.465952798367212	1.3192074248063386e-6	0.00144268492925109	0.47134649216264657	0.9999615345469548	NUAK family, SNF1-like kinase, 2
wtns.kons	KO FL / WT FL	ENSMUSG00000009828	641.0940057061587	1.9239079387508415e-6	0.00144259203145715	0.9110263131201238	0.9999615345469548	ciliogenesis associated kinase 1
wtns.kons	KO FL / WT FL	ENSMUSG00000009863	1938.9782460048968	-2.6681346163161677e-5	0.00144268425422551	0.9359855944996056	0.9999615345469548	succinate dehydrogenase complex, subunit B, iron sulfur (Ip)
wtns.kons	KO FL / WT FL	ENSMUSG00000009876	15.276238110044282	2.8318571307672904e-6	0.00144268816794119	0.24734285119057756	0.9999615345469548	cytochrome c oxidase subunit 4I2
wtns.kons	KO FL / WT FL	ENSMUSG00000009894	7037.119540466428	5.888574540774158e-5	0.00144307771822619	0.6300820157063821	0.9999615345469548	synaptosomal-associated protein, 47
wtns.kons	KO FL / WT FL	ENSMUSG00000009900	0.24379915960213255	-2.1136141669778837e-7	0.00144269499767927	0.6941388370757811	0.9999615345469548	wingless-type MMTV integration site family, member 3A
wtns.kons	KO FL / WT FL	ENSMUSG00000009905	1191.429795767221	-2.128196393556402e-5	0.00144257554969649	0.1100474837786266	0.9999615345469548	3-ketodihydrosphingosine reductase
wtns.kons	KO FL / WT FL	ENSMUSG00000009907	1351.7877337944335	1.9757909213756157e-6	0.00144256419265142	0.805985744154217	0.9999615345469548	vacuolar protein sorting 4B
wtns.kons	KO FL / WT FL	ENSMUSG00000009927	2484.496221847078	-2.406346467012242e-6	0.00144261814805053	0.14244290893944242	0.9999615345469548	ribosomal protein S25
wtns.kons	KO FL / WT FL	ENSMUSG00000009941	3.513230524218912	1.456651759075224e-6	0.00144269379457231	0.1816636899582114	0.9999615345469548	nuclear RNA export factor 2
wtns.kons	KO FL / WT FL	ENSMUSG00000009995	450.2035164074938	-3.706990752046784e-6	0.00144258057415181	0.6881768467869789	0.9999615345469548	tafazzin
wtns.kons	KO FL / WT FL	ENSMUSG00000010021	90.00592107591066	1.1319284927198155e-6	0.00144267926538962	0.7407291938033194	0.9999615345469548	kinesin family member 19A
wtns.kons	KO FL / WT FL	ENSMUSG00000010025	1373.8138002382652	1.0029761863760506e-5	0.00144255546650498	0.3423363586984071	0.9999615345469548	aldehyde dehydrogenase family 3, subfamily A2
wtns.kons	KO FL / WT FL	ENSMUSG00000010044	63.258718290316835	-4.992211267283466e-6	0.00144267189714771	0.7618510650630804	0.9999615345469548	zinc finger, MYND domain containing 10
wtns.kons	KO FL / WT FL	ENSMUSG00000010045	700.6445151299124	-4.721034201495381e-7	0.00144254306857044	0.92567566451838	0.9999615345469548	transmembrane protein 115
wtns.kons	KO FL / WT FL	ENSMUSG00000010047	201.6184115354995	-6.978829345805383e-6	0.00144265973321078	0.2144871246657291	0.9999615345469548	hyaluronoglucosaminidase 2
wtns.kons	KO FL / WT FL	ENSMUSG00000010048	87.23712844625108	8.127914448998491e-7	0.00144267296295474	0.8349290842858766	0.9999615345469548	interferon-related developmental regulator 2
wtns.kons	KO FL / WT FL	ENSMUSG00000010051	92.88906291445863	-9.188631495624096e-7	0.00144266962657881	0.69963477932245	0.9999615345469548	hyaluronoglucosaminidase 1
wtns.kons	KO FL / WT FL	ENSMUSG00000010054	1646.1796441651295	7.816472630190423e-7	0.00144252040301874	0.974293520480744	0.9999615345469548	tumor suppressor 2, mitochondrial calcium regulator
wtns.kons	KO FL / WT FL	ENSMUSG00000010057	495.66851403785154	-1.5033973164321297e-5	0.0014425707699733	0.47704044144897506	0.9999615345469548	NPR2 like, GATOR1 complex subunit
wtns.kons	KO FL / WT FL	ENSMUSG00000010064	941.0065346458678	6.479414952350377e-6	0.00144258221104867	0.17096007515603268	0.9999615345469548	solute carrier family 38, member 3
wtns.kons	KO FL / WT FL	ENSMUSG00000010066	1608.051813033108	-1.4705120056657685e-6	0.00144268617138433	0.567220627886599	0.9999615345469548	calcium channel, voltage-dependent, alpha 2/delta subunit 2
wtns.kons	KO FL / WT FL	ENSMUSG00000010067	226.01885320978843	-1.808991669235277e-5	0.00144267052740604	0.31670263207977584	0.9999615345469548	Ras association (RalGDS/AF-6) domain family member 1
wtns.kons	KO FL / WT FL	ENSMUSG00000010080	17.435920514040156	2.320697084742355e-6	0.00144268814954336	0.14647436816654888	0.9999615345469548	epsin 3
wtns.kons	KO FL / WT FL	ENSMUSG00000010086	4558.339644014288	6.72398958693388e-6	0.00144264094719768	0.31563917331215896	0.9999615345469548	ring finger protein 112
wtns.kons	KO FL / WT FL	ENSMUSG00000010095	2198.2349202884043	5.268184223070611e-5	0.00144290660840901	0.21609613925658003	0.9999615345469548	solute carrier family 3 (activators of dibasic and neutral amino acid transport), member 2
wtns.kons	KO FL / WT FL	ENSMUSG00000010097	767.0405638925679	-1.342219553398815e-5	0.001442624643765	0.1657948700150363	0.9999615345469548	nuclear RNA export factor 1
wtns.kons	KO FL / WT FL	ENSMUSG00000010110	606.1483122319929	-5.704741446405508e-6	0.00144252928637986	0.5567488666948486	0.9999615345469548	syntaxin 5A
wtns.kons	KO FL / WT FL	ENSMUSG00000010122	3.992024304848202	4.8521566256730144e-8	0.00144269420151435	0.7931862724930414	0.9999615345469548	solute carrier family 47, member 1
wtns.kons	KO FL / WT FL	ENSMUSG00000010136	17.774511797537908	-3.101358566155899e-7	0.00144269261968534	0.7922084289927294	0.9999615345469548	primary cilia formation
wtns.kons	KO FL / WT FL	ENSMUSG00000010142	28.51016757432552	-1.031624421351828e-5	0.00144269947205008	0.03211128000526572	0.9999615345469548	tumor necrosis factor receptor superfamily, member 13b
wtns.kons	KO FL / WT FL	ENSMUSG00000010154	354.6611258930941	1.995648317666954e-4	0.00144958660094688	0.9097687083026332	0.9999615345469548	spire type actin nucleation factor 2
wtns.kons	KO FL / WT FL	ENSMUSG00000010175	615.6651454874253	-4.9285040425127e-5	0.00144298914143769	0.8973967364602171	0.9999615345469548	prospero homeobox 1
wtns.kons	KO FL / WT FL	ENSMUSG00000010205	724.713141926549	3.885961422761451e-6	0.00144262965153087	0.6152206220320797	0.9999615345469548	ribonucleoprotein, PTB-binding 1
wtns.kons	KO FL / WT FL	ENSMUSG00000010277	8684.283203481322	-1.697282080337629e-5	0.00144251468146497	0.8707244447542042	0.9999615345469548	RIKEN cDNA 2610507B11 gene
wtns.kons	KO FL / WT FL	ENSMUSG00000010290	931.8101053543696	-5.1179568938896685e-6	0.00144253336014944	0.6781778739755205	0.9999615345469548	expressed sequence AI597479
wtns.kons	KO FL / WT FL	ENSMUSG00000010307	247.20538585474984	9.936462910336534e-6	0.00144263147437901	0.14546302189121915	0.9999615345469548	transmembrane protein 86A
wtns.kons	KO FL / WT FL	ENSMUSG00000010311	28.817067281840153	-1.7154372279761845e-6	0.00144268555485362	0.5450198849815091	0.9999615345469548	opticin
wtns.kons	KO FL / WT FL	ENSMUSG00000010342	16.695408224097882	1.4655999726323424e-6	0.0014426863163363	0.3018227841322124	0.9999615345469548	testis expressed gene 14
wtns.kons	KO FL / WT FL	ENSMUSG00000010358	25.47265817227055	1.1223755846683969e-6	0.00144268621102212	0.6747232824716558	0.9999615345469548	interferon-induced protein 35
wtns.kons	KO FL / WT FL	ENSMUSG00000010362	72.74722276328487	-1.3555110765229788e-6	0.00144266595739519	0.7675416381118492	0.9999615345469548	RAD52 motif 1
wtns.kons	KO FL / WT FL	ENSMUSG00000010376	972.6420695189748	1.2477215473343845e-5	0.00144263344461447	0.3194503096369463	0.9999615345469548	neural precursor cell expressed, developmentally down-regulated gene 8
wtns.kons	KO FL / WT FL	ENSMUSG00000010392	1419.8974247538015	1.7218040071003086e-6	0.00144250807045838	0.3309442046919346	0.9999615345469548	golgi SNAP receptor complex member 1
wtns.kons	KO FL / WT FL	ENSMUSG00000010406	223.72965041198688	3.762945382032119e-7	0.00144264703764545	0.9209151075724514	0.9999615345469548	mitochondrial ribosomal protein L52
wtns.kons	KO FL / WT FL	ENSMUSG00000010435	0.28753728359684727	2.0943500466627658e-7	0.00144269499818932	0.6495398240008808	0.9999615345469548	sperm acrosome associated 7
wtns.kons	KO FL / WT FL	ENSMUSG00000010453	1738.6159240139762	2.5930304397167832e-5	0.00144265061163665	0.182082168648959	0.9999615345469548	KAT8 regulatory NSL complex subunit 3
wtns.kons	KO FL / WT FL	ENSMUSG00000010461	104.20549637754446	-5.6647477462611355e-6	0.00144267588250949	0.17918616260678374	0.9999615345469548	EYA transcriptional coactivator and phosphatase 4
wtns.kons	KO FL / WT FL	ENSMUSG00000010476	23.401345261528217	3.319474890076815e-6	0.00144268408764383	0.27515437451882846	0.9999615345469548	early B cell factor 3
wtns.kons	KO FL / WT FL	ENSMUSG00000010492	25.843932029117145	5.491874926768256e-7	0.00144268985021866	0.7795869209613229	0.9999615345469548	uridine-cytidine kinase 1-like 1, opposite strand
wtns.kons	KO FL / WT FL	ENSMUSG00000010505	404.6729926558513	4.085879264819813e-6	0.00144266644056435	0.7279814631905155	0.9999615345469548	myelin transcription factor 1
wtns.kons	KO FL / WT FL	ENSMUSG00000010517	1008.4573073418888	-3.866149547451895e-6	0.00144261875395717	0.9324084029602158	0.9999615345469548	Fas-associated factor 1
wtns.kons	KO FL / WT FL	ENSMUSG00000010529	41.53543595033625	-2.774115521405199e-7	0.00144268264869359	0.7700808068279269	0.9999615345469548	predicted gene 266
wtns.kons	KO FL / WT FL	ENSMUSG00000010538	8.653222918861477	-1.2799214742984495e-6	0.00144269017733201	0.5164605580589108	0.9999615345469548	TSSK6 activating co-chaperone
wtns.kons	KO FL / WT FL	ENSMUSG00000010554	981.8426497837144	3.369020908268019e-6	0.00144260741709714	0.705990832731647	0.9999615345469548	methyltransferase like 16
wtns.kons	KO FL / WT FL	ENSMUSG00000010592	103.41165355269332	-4.6965957460293544e-6	0.00144267752985659	0.24590313425786747	0.9999615345469548	deleted in azoospermia-like
wtns.kons	KO FL / WT FL	ENSMUSG00000010601	2.582270255916825	1.844316751087299e-7	0.00144269405728417	0.8277690350784965	0.9999615345469548	apolipoprotein L 7a
wtns.kons	KO FL / WT FL	ENSMUSG00000010607	195.4195017655516	3.418972580621435e-6	0.0014426328309194	0.6189947338519977	0.9999615345469548	phosphatidylinositol glycan anchor biosynthesis, class Y-like
wtns.kons	KO FL / WT FL	ENSMUSG00000010608	1942.474135439102	2.340404416245495e-6	0.00144254041830862	0.6339793952918769	0.9999615345469548	RNA binding motif protein 25
wtns.kons	KO FL / WT FL	ENSMUSG00000010609	267.346991788721	3.265348478233092e-6	0.00144264721560205	0.5238567843342008	0.9999615345469548	presenilin 2
wtns.kons	KO FL / WT FL	ENSMUSG00000010651	5.809610073880094	-4.272178561547846e-7	0.00144269255355666	0.7458065505465978	0.9999615345469548	acetyl-Coenzyme A acyltransferase 1B
wtns.kons	KO FL / WT FL	ENSMUSG00000010660	168.65701471527328	6.066914727737182e-6	0.0014426498022148	0.3157494919526383	0.9999615345469548	phospholipase C, delta 1
wtns.kons	KO FL / WT FL	ENSMUSG00000010663	4552.121981078912	-1.0811800941430495e-5	0.00144251850466642	0.4583891864181335	0.9999615345469548	fatty acid desaturase 1
wtns.kons	KO FL / WT FL	ENSMUSG00000010721	1070.4258530353254	-1.6254247957752313e-5	0.00144251725813085	0.2821597626313273	0.9999615345469548	limb region 1
wtns.kons	KO FL / WT FL	ENSMUSG00000010751	51.89579935625029	2.1457889734599173e-6	0.00144267868767653	0.5418553621254222	0.9999615345469548	tumor necrosis factor receptor superfamily, member 22
wtns.kons	KO FL / WT FL	ENSMUSG00000010755	801.4460627137009	1.7345247820638543e-5	0.00144263495362803	0.07252125381229421	0.9999615345469548	cysteinyl-tRNA synthetase
wtns.kons	KO FL / WT FL	ENSMUSG00000010760	0	NA	NA	NA	NA	pleckstrin homology like domain, family A, member 2
wtns.kons	KO FL / WT FL	ENSMUSG00000010796	0	NA	NA	NA	NA	ankyrin repeat, SAM and basic leucine zipper domain containing 1
wtns.kons	KO FL / WT FL	ENSMUSG00000010797	62.86833510692795	-3.121801877891468e-6	0.00144268604231817	0.266785745665591	0.9999615345469548	wingless-type MMTV integration site family, member 2
wtns.kons	KO FL / WT FL	ENSMUSG00000010803	10377.54720107598	-8.99152120653238e-5	0.00144390420967427	0.49290079918744295	0.9999615345469548	gamma-aminobutyric acid (GABA) A receptor, subunit alpha 1
wtns.kons	KO FL / WT FL	ENSMUSG00000010825	32.257813479286206	-2.2167035482355586e-5	0.00144276816116787	0.3129645410554506	0.9999615345469548	glutamate receptor, ionotropic, delta 2 (Grid2) interacting protein 1
wtns.kons	KO FL / WT FL	ENSMUSG00000010830	3.98939980705744	7.911905674447634e-7	0.00144269338049396	0.4845685747200144	0.9999615345469548	KDEL (Lys-Asp-Glu-Leu) endoplasmic reticulum protein retention receptor 3
wtns.kons	KO FL / WT FL	ENSMUSG00000010841	0.979062934947754	-4.307131239400944e-7	0.0014426948450414	0.3052719144839825	0.9999615345469548	CFAP97 domain containing 1
wtns.kons	KO FL / WT FL	ENSMUSG00000010911	106.11227698735004	-7.464125241496025e-6	0.00144267967728943	0.15901085424870476	0.9999615345469548	APAF1 interacting protein
wtns.kons	KO FL / WT FL	ENSMUSG00000010914	956.4651909820818	-5.735693462464057e-6	0.00144255126947127	0.5760558811798864	0.9999615345469548	pyruvate dehydrogenase complex, component X
wtns.kons	KO FL / WT FL	ENSMUSG00000010936	727.1055633469974	3.5904088362161885e-6	0.00144253346200268	0.7356595912667891	0.9999615345469548	Vac14 homolog (S. cerevisiae)
wtns.kons	KO FL / WT FL	ENSMUSG00000011008	1.4489595505976118	1.2100773272481763e-6	0.00144269478884172	0.0569268098304483	0.9999615345469548	mucolipin 2
wtns.kons	KO FL / WT FL	ENSMUSG00000011034	2.0686926020641603	-5.5715910131799834e-8	0.00144269380662014	0.9519869365079991	0.9999615345469548	solute carrier family 5 (sodium/glucose cotransporter), member 1
wtns.kons	KO FL / WT FL	ENSMUSG00000011096	832.0454323053108	-6.154500873864293e-6	0.00144259082229484	0.5548060532923333	0.9999615345469548	AKT1 substrate 1 (proline-rich)
wtns.kons	KO FL / WT FL	ENSMUSG00000011114	795.9232109870161	-1.0150628705133736e-5	0.00144257021001224	0.24958259004479844	0.9999615345469548	transforming growth factor beta regulated gene 1
wtns.kons	KO FL / WT FL	ENSMUSG00000011118	0.13632129591259476	1.805464827897729e-7	0.00144269498980755	0.8250542807611526	0.9999615345469548	pannexin 3
wtns.kons	KO FL / WT FL	ENSMUSG00000011148	192.7457099799948	-3.278833102638738e-6	0.00144264623529312	0.8837567078753333	0.9999615345469548	adenylosuccinate synthetase like 1
wtns.kons	KO FL / WT FL	ENSMUSG00000011154	20.161785203960488	1.7387334707911568e-7	0.00144269395961096	NA	NA	cilia and flagella associated protein 161
wtns.kons	KO FL / WT FL	ENSMUSG00000011158	805.705791980887	-2.0513615772558868e-6	0.00144253934866378	0.999136548576908	0.9999615345469548	BRF1, RNA polymerase III transcription initiation factor 90 kDa subunit
wtns.kons	KO FL / WT FL	ENSMUSG00000011171	37.483468308415944	-5.097505426381987e-6	0.00144268975738928	0.03068156830811944	0.9999615345469548	vasoactive intestinal peptide receptor 2
wtns.kons	KO FL / WT FL	ENSMUSG00000011179	1387.918959707696	1.2074625689449458e-5	0.00144255760132011	0.41920053547875047	0.9999615345469548	ornithine decarboxylase, structural 1
wtns.kons	KO FL / WT FL	ENSMUSG00000011254	154.07622735657046	-8.597447788241217e-6	0.00144264635034701	0.2420468161516668	0.9999615345469548	tRNA-histidine guanylyltransferase 1-like (S. cerevisiae)
wtns.kons	KO FL / WT FL	ENSMUSG00000011256	739.1967291485387	1.293033479919314e-5	0.00144264086999831	0.09482779730699915	0.9999615345469548	a disintegrin and metallopeptidase domain 19 (meltrin beta)
wtns.kons	KO FL / WT FL	ENSMUSG00000011257	967.5767203437096	-1.1090019732567757e-5	0.00144250938122342	0.7527538687880925	0.9999615345469548	poly(A) binding protein, cytoplasmic 4
wtns.kons	KO FL / WT FL	ENSMUSG00000011263	7.476242511097796	-2.748854088882693e-7	0.00144269173602569	0.8570654707642178	0.9999615345469548	exocyst complex component 3-like 2
wtns.kons	KO FL / WT FL	ENSMUSG00000011267	30.251014332684154	3.8447557495208705e-6	0.00144268294084424	0.22849969907173712	0.9999615345469548	zinc finger protein 296
wtns.kons	KO FL / WT FL	ENSMUSG00000011305	24.424171627002018	8.932384640426444e-7	0.00144268630380516	0.6962164788745064	0.9999615345469548	perilipin 5
wtns.kons	KO FL / WT FL	ENSMUSG00000011306	967.2586516134298	9.137412761879008e-6	0.00144254100665234	0.6953454368987501	0.9999615345469548	SURP and G patch domain containing 1
wtns.kons	KO FL / WT FL	ENSMUSG00000011349	0	NA	NA	NA	NA	doublesex and mab-3 related transcription factor like family C2
wtns.kons	KO FL / WT FL	ENSMUSG00000011350	0	NA	NA	NA	NA	predicted gene 5893
wtns.kons	KO FL / WT FL	ENSMUSG00000011382	308.982760026985	-7.933042454429536e-6	0.00144263667557311	0.5672977671777147	0.9999615345469548	dihydrodiol dehydrogenase (dimeric)
wtns.kons	KO FL / WT FL	ENSMUSG00000011427	539.5820294634528	-1.518176799884219e-5	0.00144262775654224	0.4715868759543358	0.9999615345469548	zinc finger protein 790
wtns.kons	KO FL / WT FL	ENSMUSG00000011463	5.539819076175568	1.3467496770415553e-6	0.00144269274990761	0.3288617404258313	0.9999615345469548	carboxypeptidase B1 (tissue)
wtns.kons	KO FL / WT FL	ENSMUSG00000011486	2.0617822096410756	-5.238658766181384e-8	0.00144269426824291	0.942941612408712	0.9999615345469548	solute carrier family 25, member 41
wtns.kons	KO FL / WT FL	ENSMUSG00000011589	647.4469184791204	1.1408181415017826e-5	0.00144260069436338	0.271474265443593	0.9999615345469548	fibronectin type 3 and SPRY domain-containing protein
wtns.kons	KO FL / WT FL	ENSMUSG00000011632	0.9855857960714708	-2.348671226209775e-7	0.00144269458004174	0.6881272620835903	0.9999615345469548	phospholipase A2 inhibitor and LY6/PLAUR domain containing
wtns.kons	KO FL / WT FL	ENSMUSG00000011658	279.8575748309937	8.034187113651503e-7	0.00144265033926851	0.8893575487689116	0.9999615345469548	fuzzy planar cell polarity protein
wtns.kons	KO FL / WT FL	ENSMUSG00000011751	3938.3762294695657	8.234348078000062e-6	0.00144250558224981	0.35267770032038254	0.9999615345469548	spectrin beta, non-erythrocytic 4
wtns.kons	KO FL / WT FL	ENSMUSG00000011752	10952.34855158427	2.280427620298959e-6	0.00144246834105713	0.49448753071180773	0.9999615345469548	phosphoglycerate mutase 1
wtns.kons	KO FL / WT FL	ENSMUSG00000011831	2149.836832143752	1.4706768908876148e-5	0.00144252528255603	0.22178840973165936	0.9999615345469548	ecotropic viral integration site 5
wtns.kons	KO FL / WT FL	ENSMUSG00000011832	2528.252183464459	1.2894846399840915e-6	0.00144241980730243	0.8744059076943823	0.9999615345469548	ecotropic viral integration site 5 like
wtns.kons	KO FL / WT FL	ENSMUSG00000011837	554.8244231797808	-3.482384288007842e-6	0.00144251941422215	0.6908321248756715	0.9999615345469548	small nuclear RNA activating complex, polypeptide 2
wtns.kons	KO FL / WT FL	ENSMUSG00000011877	9104.55848885876	1.3987646785679994e-6	0.00144258000852387	0.9907662848135323	0.9999615345469548	GIT ArfGAP 1
wtns.kons	KO FL / WT FL	ENSMUSG00000011884	490.7974479906761	-4.465538016874503e-6	0.00144261397352135	0.5837706520773749	0.9999615345469548	glycolipid transfer protein
wtns.kons	KO FL / WT FL	ENSMUSG00000011958	454.0977607714038	-4.037801472394989e-6	0.0014425797179744	0.8428091873373722	0.9999615345469548	BCL2/adenovirus E1B interacting protein 2
wtns.kons	KO FL / WT FL	ENSMUSG00000011960	1469.4981011659238	-1.0280914895461846e-5	0.00144258537287458	0.2814001913606499	0.9999615345469548	cyclin T1
wtns.kons	KO FL / WT FL	ENSMUSG00000012017	129.9482905485302	-1.6848649672844644e-6	0.00144263807361561	0.7886223075459227	0.9999615345469548	scavenger receptor class F, member 2
wtns.kons	KO FL / WT FL	ENSMUSG00000012042	0	NA	NA	NA	NA	RIKEN cDNA 4930579F01 gene
wtns.kons	KO FL / WT FL	ENSMUSG00000012076	1472.0598391255023	8.267605330952488e-6	0.0014425160929125	0.7626410065891459	0.9999615345469548	breast cancer metastasis-suppressor 1-like
wtns.kons	KO FL / WT FL	ENSMUSG00000012114	1223.512827839595	-1.005781310254692e-5	0.00144255127544248	0.32231730087575794	0.9999615345469548	mediator complex subunit 15
wtns.kons	KO FL / WT FL	ENSMUSG00000012117	1392.4492190344197	-3.7991055564378615e-5	0.00144279437480588	0.4423729759147077	0.9999615345469548	dehydrodolichyl diphosphate synthase
wtns.kons	KO FL / WT FL	ENSMUSG00000012123	28.0464788216386	-1.0949892240997606e-6	0.00144268659769736	0.5592173156621033	0.9999615345469548	crystallin beta-gamma domain containing 2
wtns.kons	KO FL / WT FL	ENSMUSG00000012126	128.75166127213885	-2.4207827152307693e-6	0.00144266458816714	0.6133745759358195	0.9999615345469548	UBX domain protein 11
wtns.kons	KO FL / WT FL	ENSMUSG00000012187	3.622989427223684	-8.164960261103166e-7	0.00144269362481338	0.4277874638604522	0.9999615345469548	monoacylglycerol O-acyltransferase 1
wtns.kons	KO FL / WT FL	ENSMUSG00000012211	4.0894870596014785	1.280500781231803e-6	0.0014426937279888	0.30632159203024073	0.9999615345469548	testis expressed gene 22
wtns.kons	KO FL / WT FL	ENSMUSG00000012282	0.520452463102856	-2.5326720081493913e-8	0.00144269477941479	0.9980180275017344	0.9999615345469548	wingless-type MMTV integration site family, member 8A
wtns.kons	KO FL / WT FL	ENSMUSG00000012296	169.43266693343347	-9.24743172615033e-4	0.0016522103176230601	0.1908879352945808	0.9999615345469548	tight junction associated protein 1
wtns.kons	KO FL / WT FL	ENSMUSG00000012350	1.8199469362936245	-4.218882725037917e-7	0.00144269462027568	0.50934193815267	0.9999615345469548	ets homologous factor
wtns.kons	KO FL / WT FL	ENSMUSG00000012396	5.052642905501775	-1.527409057527785e-6	0.00144269307365504	0.24807611859867443	0.9999615345469548	Nanog homeobox
wtns.kons	KO FL / WT FL	ENSMUSG00000012405	3716.148589661455	-4.062340137809691e-5	0.00144293594457043	0.39927912131812704	0.9999615345469548	ribosomal protein L15
wtns.kons	KO FL / WT FL	ENSMUSG00000012422	1576.67452755007	2.512287591136658e-6	0.00144250405301666	0.6952967391411928	0.9999615345469548	transmembrane protein 167
wtns.kons	KO FL / WT FL	ENSMUSG00000012428	2.576651866861407	4.021320873920222e-8	0.00144269398145144	0.9064582293571872	0.9999615345469548	STEAP family member 4
wtns.kons	KO FL / WT FL	ENSMUSG00000012429	274.9202039962144	-5.024420309283527e-6	0.00144262224095272	0.5001081919488025	0.9999615345469548	M-phase specific PLK1 intereacting protein
wtns.kons	KO FL / WT FL	ENSMUSG00000012443	58.43426460059323	-2.0462257126615244e-6	0.00144268510863171	0.47324309141594	0.9999615345469548	kinesin family member 11
wtns.kons	KO FL / WT FL	ENSMUSG00000012483	68.48440101799814	-2.0626096974451813e-6	0.00144266298685884	0.6739361863447897	0.9999615345469548	replication protein A3
wtns.kons	KO FL / WT FL	ENSMUSG00000012519	3.2492842435790052	2.223899454584261e-6	0.00144269461438748	0.02481578703769726	0.9999615345469548	mixed lineage kinase domain-like
wtns.kons	KO FL / WT FL	ENSMUSG00000012520	0	NA	NA	NA	NA	paired-like homeobox 2b
wtns.kons	KO FL / WT FL	ENSMUSG00000012535	2231.7859201953693	-1.005053441889717e-5	0.00144246661023426	0.9204895131104396	0.9999615345469548	transportin 3
wtns.kons	KO FL / WT FL	ENSMUSG00000012609	950.1314550418608	-1.3983949245258645e-5	0.00144258130094782	0.19388700026201192	0.9999615345469548	tubulin tyrosine ligase-like family, member 5
wtns.kons	KO FL / WT FL	ENSMUSG00000012640	606.4425989677915	3.256691946350476e-6	0.00144258008947039	0.7300759552852354	0.9999615345469548	zinc finger protein 715
wtns.kons	KO FL / WT FL	ENSMUSG00000012705	9.17510566100125	-2.3935428172995937e-6	0.00144269286695612	0.1112376059520602	0.9999615345469548	resistin
wtns.kons	KO FL / WT FL	ENSMUSG00000012777	3.6045822260749567	4.99701924345842e-7	0.00144269359176401	0.6319578462761608	0.9999615345469548	acid phosphatase 4
wtns.kons	KO FL / WT FL	ENSMUSG00000012819	196.21913775180363	1.9393998873151844e-5	0.00144273106981672	0.04321882852104479	0.9999615345469548	cadherin 23 (otocadherin)
wtns.kons	KO FL / WT FL	ENSMUSG00000012848	2584.87529463703	-9.346781707133933e-6	0.00144260704162346	0.280255871621735	0.9999615345469548	ribosomal protein S5
wtns.kons	KO FL / WT FL	ENSMUSG00000012889	2.4635050406958423	2.829512845200317e-7	0.00144269417071066	0.7340354197798566	0.9999615345469548	podocan-like 1
wtns.kons	KO FL / WT FL	ENSMUSG00000013033	24981.04158056071	3.7507437814112254e-6	0.00144254396776069	0.7225050781634972	0.9999615345469548	adhesion G protein-coupled receptor L1
wtns.kons	KO FL / WT FL	ENSMUSG00000013076	1668.0067600616744	-1.4481172808171866e-5	0.00144262485833297	0.10424661748633328	0.9999615345469548	angiomotin-like 1
wtns.kons	KO FL / WT FL	ENSMUSG00000013083	0.13707347741348508	-1.6319150636052425e-7	0.00144269499033026	0.8515043803988117	0.9999615345469548	RIKEN cDNA 2200002J24 gene
wtns.kons	KO FL / WT FL	ENSMUSG00000013089	2850.458389142783	1.8521139060801144e-5	0.00144255023753438	0.30210392330132724	0.9999615345469548	ets variant 5
wtns.kons	KO FL / WT FL	ENSMUSG00000013091	8.004823293212215	-6.841213779716701e-7	0.00144269248383171	0.6053214771940194	0.9999615345469548	transmembrane protein 190
wtns.kons	KO FL / WT FL	ENSMUSG00000013150	476.3623572724877	4.708590641531337e-6	0.00144264157651199	0.44315683928276334	0.9999615345469548	glucose-fructose oxidoreductase domain containing 2
wtns.kons	KO FL / WT FL	ENSMUSG00000013155	135.14010541161733	1.9681832707090997e-6	0.00144263856380857	0.3878002010513584	0.9999615345469548	enkurin domain containing 1
wtns.kons	KO FL / WT FL	ENSMUSG00000013158	4.344651488914048	-9.660918354773283e-7	0.00144269263529903	0.4598195384226104	0.9999615345469548	RIKEN cDNA 4933405L10 gene
wtns.kons	KO FL / WT FL	ENSMUSG00000013160	4933.0278261850735	1.1536288730127835e-5	0.00144254697510278	0.860934618699622	0.9999615345469548	ATPase, H+ transporting, lysosomal V0 subunit D1
wtns.kons	KO FL / WT FL	ENSMUSG00000013236	21464.388161301536	2.3534043897566943e-5	0.00144262905688739	0.11539523596008656	0.9999615345469548	protein tyrosine phosphatase, receptor type, S
wtns.kons	KO FL / WT FL	ENSMUSG00000013275	1214.6572812757297	2.0267152763433164e-5	0.0014426857901778	0.2526455660011633	0.9999615345469548	solute carrier family 41, member 1
wtns.kons	KO FL / WT FL	ENSMUSG00000013338	0.11108250107972065	-1.575596013349616e-7	0.00144269498953322	0.8515043803988117	0.9999615345469548	fer-1-like 4 (C. elegans)
wtns.kons	KO FL / WT FL	ENSMUSG00000013353	4.797748320952213	-9.33112066848791e-7	0.00144269356757547	0.3804695238617855	0.9999615345469548	RIKEN cDNA 4931406B18 gene
wtns.kons	KO FL / WT FL	ENSMUSG00000013367	401.59669889076673	1.6734962672093858e-5	0.00144266863390675	0.4207073312690356	0.9999615345469548	IgLON family member 5
wtns.kons	KO FL / WT FL	ENSMUSG00000013415	5.932344717264315	1.2274463892245037e-6	0.00144269241716854	0.4101296412943539	0.9999615345469548	insulin-like growth factor 2 mRNA binding protein 1
wtns.kons	KO FL / WT FL	ENSMUSG00000013418	2.8993959596527987	1.1188771785956183e-6	0.00144269354554939	0.3160724734202994	0.9999615345469548	beta-1,4-N-acetyl-galactosaminyl transferase 2
wtns.kons	KO FL / WT FL	ENSMUSG00000013419	1789.480905482964	-8.917767234710244e-7	0.00144247321066338	0.942903614599374	0.9999615345469548	zinc finger protein 651
wtns.kons	KO FL / WT FL	ENSMUSG00000013465	916.4857498790906	-4.998425064084146e-6	0.00144257081755796	0.1575511499968064	0.9999615345469548	negative elongation factor complex member B
wtns.kons	KO FL / WT FL	ENSMUSG00000013483	2.802705504746726	-1.964860646820999e-7	0.00144269362554871	0.8909442607903297	0.9999615345469548	caspase recruitment domain family, member 14
wtns.kons	KO FL / WT FL	ENSMUSG00000013495	770.0207951613448	6.616398981727233e-6	0.0014425330068545	0.6832118002330798	0.9999615345469548	transmembrane protein 175
wtns.kons	KO FL / WT FL	ENSMUSG00000013523	1543.4341803797452	-3.690174316290252e-6	0.00144262906820369	0.598531802517037	0.9999615345469548	brain enriched myelin associated protein 1
wtns.kons	KO FL / WT FL	ENSMUSG00000013539	1077.237374859698	1.0055458453406629e-5	0.00144261601546808	0.4130156980134519	0.9999615345469548	transport and golgi organization 2
wtns.kons	KO FL / WT FL	ENSMUSG00000013562	1.5431630769662	3.948030866856072e-8	0.0014426942402669	0.9598370690909268	0.9999615345469548	NA
wtns.kons	KO FL / WT FL	ENSMUSG00000013584	19.35640813000109	3.563478728890147e-6	0.00144269004219322	0.2936733705902545	0.9999615345469548	aldehyde dehydrogenase family 1, subfamily A2
wtns.kons	KO FL / WT FL	ENSMUSG00000013593	2965.471537841916	4.5729914959207176e-5	0.00144290844777022	0.7222901044361544	0.9999615345469548	NADH:ubiquinone oxidoreductase core subunit S2
wtns.kons	KO FL / WT FL	ENSMUSG00000013611	5.002302243106856	4.404029391177318e-7	0.00144269391042847	0.6243973847483406	0.9999615345469548	sorting nexin 31
wtns.kons	KO FL / WT FL	ENSMUSG00000013622	649.2444693739886	6.710257467125113e-8	0.00144259095957098	0.8085191627206256	0.9999615345469548	all-trans retinoic acid induced differentiation factor
wtns.kons	KO FL / WT FL	ENSMUSG00000013629	628.6377360831385	-5.252402932858829e-6	0.00144264870833556	0.813835375819038	0.9999615345469548	carbamoyl-phosphate synthetase 2, aspartate transcarbamylase, and dihydroorotase
wtns.kons	KO FL / WT FL	ENSMUSG00000013643	0.7580058807878358	2.319221096715237e-7	0.00144269472337273	0.6316848087361324	0.9999615345469548	LY6/PLAUR domain containing 8
wtns.kons	KO FL / WT FL	ENSMUSG00000013646	831.3833881438219	2.465541906099655e-6	0.00144258153130257	0.5578391927074342	0.9999615345469548	SH3 binding domain protein 5 like
wtns.kons	KO FL / WT FL	ENSMUSG00000013653	0	NA	NA	NA	NA	RIKEN cDNA 1810065E05 gene
wtns.kons	KO FL / WT FL	ENSMUSG00000013662	2938.0218787416375	-8.75623429479355e-6	0.0014425107048271	0.9687803971545994	0.9999615345469548	ATPase family, AAA domain containing 1
wtns.kons	KO FL / WT FL	ENSMUSG00000013663	11228.121041763969	-1.542525723628395e-4	0.00144649119625538	0.36351781933258986	0.9999615345469548	phosphatase and tensin homolog
wtns.kons	KO FL / WT FL	ENSMUSG00000013668	1.2003771483917796	-7.885488309596206e-7	0.001442694540006	0.23810788287599116	0.9999615345469548	RIKEN cDNA 4933402N03 gene
wtns.kons	KO FL / WT FL	ENSMUSG00000013698	12541.756128352084	-9.43626555697717e-5	0.00144413519804362	0.5583057839079868	0.9999615345469548	proliferation and apoptosis adaptor protein 15A
wtns.kons	KO FL / WT FL	ENSMUSG00000013701	942.3680124872452	2.895771716730537e-7	0.00144252199857997	0.1692883589781826	0.9999615345469548	translocase of inner mitochondrial membrane 23
wtns.kons	KO FL / WT FL	ENSMUSG00000013707	26.059842228965223	1.3876034649731783e-6	0.00144268242143941	0.8846859363714291	0.9999615345469548	tumor necrosis factor, alpha-induced protein 8-like 2
wtns.kons	KO FL / WT FL	ENSMUSG00000013736	1221.2310677869657	-3.123353704456495e-5	0.00144264423775669	0.01188740298453299	0.9999615345469548	tRNA nucleotidyl transferase, CCA-adding, 1
wtns.kons	KO FL / WT FL	ENSMUSG00000013766	24.3739636149137	2.1086081601113306e-6	0.00144268510099508	0.4358649055743765	0.9999615345469548	lymphocyte antigen 6 complex, locus G6E
wtns.kons	KO FL / WT FL	ENSMUSG00000013787	4921.243214399003	-1.5898659685508886e-4	0.00144689115299662	0.6187862363662395	0.9999615345469548	euchromatic histone lysine N-methyltransferase 2
wtns.kons	KO FL / WT FL	ENSMUSG00000013822	585.4067141763917	-1.385843871059069e-5	0.00144265399282151	0.6459943565742458	0.9999615345469548	ELF1 homolog, elongation factor 1
wtns.kons	KO FL / WT FL	ENSMUSG00000013833	1652.515392505485	-2.785441492214018e-6	0.00144246354191283	0.7215579475611404	0.9999615345469548	mediator complex subunit 16
wtns.kons	KO FL / WT FL	ENSMUSG00000013846	1169.4061675751211	4.849707784537755e-6	0.00144266279367933	0.3451867325905002	0.9999615345469548	ST3 beta-galactoside alpha-2,3-sialyltransferase 1
wtns.kons	KO FL / WT FL	ENSMUSG00000013858	1747.360447354088	2.600576875913503e-4	0.00145448892635993	0.6053404369997789	0.9999615345469548	transmembrane protein 259
wtns.kons	KO FL / WT FL	ENSMUSG00000013878	986.890957696633	4.696683731538682e-6	0.00144254518519018	0.6086259949494883	0.9999615345469548	ring finger protein 170
wtns.kons	KO FL / WT FL	ENSMUSG00000013921	11814.24206818104	1.0484469724645697e-5	0.00144266129713121	0.09031595408991616	0.9999615345469548	CAP-GLY domain containing linker protein 3
wtns.kons	KO FL / WT FL	ENSMUSG00000013928	5.0072198791750635	1.436593735245586e-7	0.00144269273345751	0.9021782828781196	0.9999615345469548	NA
wtns.kons	KO FL / WT FL	ENSMUSG00000013936	2.6121456771376637	2.7631398318654234e-7	0.00144269388139558	0.74913690448714	0.9999615345469548	myosin, light polypeptide 2, regulatory, cardiac, slow
wtns.kons	KO FL / WT FL	ENSMUSG00000013973	557.7481148974603	-3.102953172853659e-6	0.00144260019823107	0.7757859976335226	0.9999615345469548	death effector domain-containing
wtns.kons	KO FL / WT FL	ENSMUSG00000013974	5.348689292893265	-2.9321406421829423e-6	0.00144269393456421	0.02884010913919653	0.9999615345469548	mast cell expressed membrane protein 1
wtns.kons	KO FL / WT FL	ENSMUSG00000013997	496.83386672010096	2.2273951132791452e-6	0.00144253827898813	0.8725485655631822	0.9999615345469548	nitrilase 1
wtns.kons	KO FL / WT FL	ENSMUSG00000014030	6.286242393165253	-1.782499174914215e-7	0.00144269404362676	0.8282694530103443	0.9999615345469548	paired box 5
wtns.kons	KO FL / WT FL	ENSMUSG00000014039	439.9120273734168	9.668657989248548e-7	0.00144266903706472	0.8249836739617824	0.9999615345469548	PR domain containing 15
wtns.kons	KO FL / WT FL	ENSMUSG00000014074	1038.0976112788226	6.172527858539568e-6	0.00144252591166423	0.4797087106391794	0.9999615345469548	ring finger protein 168
wtns.kons	KO FL / WT FL	ENSMUSG00000014075	142.8920920301644	-3.0405985003465557e-6	0.00144264323663751	0.6243064706615613	0.9999615345469548	dynein light chain Tctex-type 2B
wtns.kons	KO FL / WT FL	ENSMUSG00000014077	4271.1502398953935	6.841419495917074e-6	0.0014424795839902	0.6300263508394359	0.9999615345469548	calcineurin-like EF hand protein 1
wtns.kons	KO FL / WT FL	ENSMUSG00000014104	0	NA	NA	NA	NA	seminal vesicle antigen-like 2
wtns.kons	KO FL / WT FL	ENSMUSG00000014158	18.645452856588523	-2.430905902148836e-8	0.00144268540517568	0.9192075356955116	0.9999615345469548	transient receptor potential cation channel, subfamily V, member 4
wtns.kons	KO FL / WT FL	ENSMUSG00000014164	2301.6765526479717	1.8741919538031872e-5	0.00144253546646648	0.6860508748107834	0.9999615345469548	kelch-like 3
wtns.kons	KO FL / WT FL	ENSMUSG00000014177	407.0271188921002	-4.941217695302231e-6	0.00144258739283721	0.5804104926490716	0.9999615345469548	trans-golgi network vesicle protein 23B
wtns.kons	KO FL / WT FL	ENSMUSG00000014195	2485.541753220235	-1.800530636962664e-6	0.00144255041666716	0.8710007855049506	0.9999615345469548	DnaJ heat shock protein family (Hsp40) member C7
wtns.kons	KO FL / WT FL	ENSMUSG00000014198	8.867602490637818	-6.028458545855374e-8	0.0014426931138619	0.7877654856540243	0.9999615345469548	zinc finger protein 385C
wtns.kons	KO FL / WT FL	ENSMUSG00000014226	1886.639919662849	-1.1680411207871502e-6	0.0014425521818603	0.7736739811122356	0.9999615345469548	calcyclin binding protein
wtns.kons	KO FL / WT FL	ENSMUSG00000014232	456.0631064263152	7.410628865250908e-6	0.0014426036624319	0.3914655720339034	0.9999615345469548	clusterin associated protein 1
wtns.kons	KO FL / WT FL	ENSMUSG00000014243	97.83617784316527	1.3983657602363228e-7	0.00144266133331747	0.6347867818152397	0.9999615345469548	zinc finger SWIM-type containing 7
wtns.kons	KO FL / WT FL	ENSMUSG00000014245	163.20066861990207	5.137721378273367e-6	0.00144262733055033	0.4712383049000365	0.9999615345469548	phosphatidylinositol glycan anchor biosynthesis, class L
wtns.kons	KO FL / WT FL	ENSMUSG00000014294	575.9323616148561	1.4875822698520263e-6	0.00144261156371589	0.9703983528439206	0.9999615345469548	NADH:ubiquinone oxidoreductase subunit A2
wtns.kons	KO FL / WT FL	ENSMUSG00000014301	158.1492745013582	-9.667692296182038e-6	0.00144269165171504	0.9131496139760392	0.9999615345469548	presequence translocase-asssociated motor 16 homolog (S. cerevisiae)
wtns.kons	KO FL / WT FL	ENSMUSG00000014303	203.81556636794423	1.0014353093169713e-5	0.00144264434956166	0.15650314373716182	0.9999615345469548	GLIS family zinc finger 2
wtns.kons	KO FL / WT FL	ENSMUSG00000014313	2262.2894591269246	2.7015696770568815e-5	0.00144275732242442	0.40464009391386496	0.9999615345469548	cytochrome c oxidase subunit 6C
wtns.kons	KO FL / WT FL	ENSMUSG00000014329	104.07080985593936	1.799392875191742e-6	0.00144267744832331	0.602830355831897	0.9999615345469548	BicC family RNA binding protein 1
wtns.kons	KO FL / WT FL	ENSMUSG00000014349	2452.329272640707	-6.637176266832302e-6	0.00144247342080195	0.9626801609393688	0.9999615345469548	ubiquitin-conjugating enzyme E2Z
wtns.kons	KO FL / WT FL	ENSMUSG00000014351	0	NA	NA	NA	NA	gastric inhibitory polypeptide
wtns.kons	KO FL / WT FL	ENSMUSG00000014353	1205.100752424398	2.5551060695206506e-6	0.00144253309209589	0.9572918871292456	0.9999615345469548	transmembrane protein 87B
wtns.kons	KO FL / WT FL	ENSMUSG00000014355	3009.1528513890416	6.968424430290116e-5	0.00144332072479249	0.6072223460725865	0.9999615345469548	anaphase promoting complex subunit 1
wtns.kons	KO FL / WT FL	ENSMUSG00000014361	876.2743960828112	-1.5155249211570744e-5	0.00144257882546883	0.16586348961381672	0.9999615345469548	MER proto-oncogene tyrosine kinase
wtns.kons	KO FL / WT FL	ENSMUSG00000014402	1151.429771008883	-4.6413769017102525e-6	0.00144244516216722	0.7328239609045868	0.9999615345469548	tumor susceptibility gene 101
wtns.kons	KO FL / WT FL	ENSMUSG00000014418	253.21013444186008	-5.337730814254339e-6	0.00144263507056152	0.7144418634422608	0.9999615345469548	HPS5, biogenesis of lysosomal organelles complex 2 subunit 2
wtns.kons	KO FL / WT FL	ENSMUSG00000014426	1488.1826749686852	-9.63988854345126e-6	0.00144256626428882	0.33546414721300627	0.9999615345469548	mitogen-activated protein kinase kinase kinase 4
wtns.kons	KO FL / WT FL	ENSMUSG00000014444	331.6063031618149	1.0214798099748586e-5	0.00144266641127715	0.04006565035249461	0.9999615345469548	piezo-type mechanosensitive ion channel component 1
wtns.kons	KO FL / WT FL	ENSMUSG00000014453	0.1363212959125948	1.8054648277991017e-7	0.00144269498980755	0.8250542807611525	0.9999615345469548	B lymphoid kinase
wtns.kons	KO FL / WT FL	ENSMUSG00000014470	480.89524788797314	-1.1111885238897422e-5	0.00144260167183715	0.6449784991125418	0.9999615345469548	ring finger protein 166
wtns.kons	KO FL / WT FL	ENSMUSG00000014496	2395.6730386869726	-4.843736471474613e-6	0.00144252119380602	0.6103464493701989	0.9999615345469548	ankyrin repeat domain 28
wtns.kons	KO FL / WT FL	ENSMUSG00000014498	2152.079660809821	1.0114411373818965e-6	0.00144257044601072	0.4808744206715692	0.9999615345469548	ankyrin repeat domain 52
wtns.kons	KO FL / WT FL	ENSMUSG00000014503	392.0144813505911	4.409211967237672e-6	0.0014426154913979	0.5662861321646362	0.9999615345469548	polycystic kidney disease 2-like 2
wtns.kons	KO FL / WT FL	ENSMUSG00000014504	419.342860884126	1.922377502368187e-6	0.00144260279702677	0.802478516567185	0.9999615345469548	signal recognition particle 19
wtns.kons	KO FL / WT FL	ENSMUSG00000014529	1.297543229059207	-8.278380011395814e-8	0.00144269458917945	0.915566420724369	0.9999615345469548	transmembrane BAX inhibitor motif containing 7
wtns.kons	KO FL / WT FL	ENSMUSG00000014542	0	NA	NA	NA	NA	C-type lectin domain family 4, member f
wtns.kons	KO FL / WT FL	ENSMUSG00000014543	0	NA	NA	NA	NA	killer cell lectin-like receptor, subfamily A, member 17
wtns.kons	KO FL / WT FL	ENSMUSG00000014547	810.1287951722195	3.151240860349407e-5	0.00144265479484923	0.9462606531518336	0.9999615345469548	WD repeat and FYVE domain containing 2
wtns.kons	KO FL / WT FL	ENSMUSG00000014550	1699.106560526259	-3.2537101023601752e-6	0.00144242083938541	0.6672538503781276	0.9999615345469548	rabenosyn, RAB effector
wtns.kons	KO FL / WT FL	ENSMUSG00000014551	1102.84900207845	2.043818090217984e-5	0.00144263108421891	0.03776561804417	0.9999615345469548	mitochondrial ribosomal protein S25
wtns.kons	KO FL / WT FL	ENSMUSG00000014554	170.8576404838127	5.722209085230517e-6	0.00144263684583443	0.39966969228524385	0.9999615345469548	deoxyguanosine kinase
wtns.kons	KO FL / WT FL	ENSMUSG00000014592	8864.186844224756	3.874844545582999e-5	0.00144273658232678	0.5495357601478387	0.9999615345469548	calmodulin binding transcription activator 1
wtns.kons	KO FL / WT FL	ENSMUSG00000014599	465.7350123981119	-5.284577985218158e-6	0.00144263846193786	0.8786333936842905	0.9999615345469548	colony stimulating factor 1 (macrophage)
wtns.kons	KO FL / WT FL	ENSMUSG00000014601	1826.9707997670785	2.203000844266198e-5	0.00144251450219999	0.13859043548153677	0.9999615345469548	striatin interacting protein 1
wtns.kons	KO FL / WT FL	ENSMUSG00000014602	49479.78798762209	1.1819658867615536e-5	0.00144261614375866	0.5889232508746105	0.9999615345469548	kinesin family member 1A
wtns.kons	KO FL / WT FL	ENSMUSG00000014603	3.307512809015109	-3.670315021304547e-7	0.00144269352539933	0.7352066600293014	0.9999615345469548	aristaless-like homeobox 3
wtns.kons	KO FL / WT FL	ENSMUSG00000014606	2005.9883749267124	-1.2444487830071406e-5	0.00144255392110399	0.7395733582777455	0.9999615345469548	solute carrier family 25 (mitochondrial carrier oxoglutarate carrier), member 11
wtns.kons	KO FL / WT FL	ENSMUSG00000014609	2.0636780954783953	3.588496125919617e-7	0.00144269427184936	0.579570709083979	0.9999615345469548	cholinergic receptor, nicotinic, epsilon polypeptide
wtns.kons	KO FL / WT FL	ENSMUSG00000014633	182.16360714798807	4.096919940692255e-6	0.00144263505908158	0.5429532732215202	0.9999615345469548	COX assembly mitochondrial protein 2
wtns.kons	KO FL / WT FL	ENSMUSG00000014668	504.266030178244	-2.8713893554182634e-6	0.00144259669845024	0.9108913846067936	0.9999615345469548	checkpoint with forkhead and ring finger domains
wtns.kons	KO FL / WT FL	ENSMUSG00000014686	9.904920964503244	1.0687808400398556e-6	0.00144269054545459	0.561617198628294	0.9999615345469548	carcinoembryonic antigen-related cell adhesion molecule 16
wtns.kons	KO FL / WT FL	ENSMUSG00000014704	0	NA	NA	NA	NA	homeobox A2
wtns.kons	KO FL / WT FL	ENSMUSG00000014725	5.262575896178686	-1.0319227358383936e-6	0.00144269234461863	0.5058907462308515	0.9999615345469548	a disintegrin and metallopeptidase domain 28
wtns.kons	KO FL / WT FL	ENSMUSG00000014747	8.819188198231087	-9.511852486532146e-7	0.00144269136510456	0.9818348456335094	0.9999615345469548	ankyrin repeat domain 53
wtns.kons	KO FL / WT FL	ENSMUSG00000014748	887.5163111145658	2.0289455058348403e-6	0.00144259977043677	0.8814493863182417	0.9999615345469548	testis expressed gene 261
wtns.kons	KO FL / WT FL	ENSMUSG00000014763	1794.88431167549	-8.433440232213609e-6	0.00144249936422902	0.4917217532536295	0.9999615345469548	family with sequence similarity 120, member B
wtns.kons	KO FL / WT FL	ENSMUSG00000014767	550.336395055971	-5.913974612931162e-6	0.00144264621077663	0.6978755780466576	0.9999615345469548	TATA box binding protein
wtns.kons	KO FL / WT FL	ENSMUSG00000014769	2261.6629932558753	-9.072650921302422e-5	0.00144400516903487	0.801642580485147	0.9999615345469548	proteasome (prosome, macropain) subunit, beta type 1
wtns.kons	KO FL / WT FL	ENSMUSG00000014771	163.69504882941402	4.4773332128905875e-6	0.00144263686234666	0.5028902172323096	0.9999615345469548	programmed cell death 2
wtns.kons	KO FL / WT FL	ENSMUSG00000014773	230.08364264106348	2.0081669015511167e-6	0.00144264761429496	0.059842332133121	0.9999615345469548	delta like canonical Notch ligand 1
wtns.kons	KO FL / WT FL	ENSMUSG00000014776	432.2882112256674	9.84757651226058e-6	0.00144263454423414	0.2029687437828956	0.9999615345469548	nucleolar protein 3 (apoptosis repressor with CARD domain)
wtns.kons	KO FL / WT FL	ENSMUSG00000014778	61.90035810116541	4.0033499625788566e-8	0.00144267776867188	0.7647850357818979	0.9999615345469548	formin homology 2 domain containing 1
wtns.kons	KO FL / WT FL	ENSMUSG00000014782	23.127184609282832	1.5029159560946128e-6	0.00144268888930146	0.4858488228693222	0.9999615345469548	pleckstrin homology domain containing, family G (with RhoGef domain) member 4
wtns.kons	KO FL / WT FL	ENSMUSG00000014786	757.1967840341648	-9.093501297375016e-6	0.00144259470344941	0.32851269072847045	0.9999615345469548	solute carrier family 9 (sodium/hydrogen exchanger), member 5
wtns.kons	KO FL / WT FL	ENSMUSG00000014791	65.99025210863917	4.522356777906143e-6	0.00144267118977771	0.31651177223856786	0.9999615345469548	engulfment and cell motility 3
wtns.kons	KO FL / WT FL	ENSMUSG00000014813	150.04732019850815	-1.0107291578323364e-8	0.00144265838415794	0.7906279302783573	0.9999615345469548	stanniocalcin 1
wtns.kons	KO FL / WT FL	ENSMUSG00000014837	633.5358288009647	-2.0314793381648662e-6	0.00144256904226984	0.8585951519646671	0.9999615345469548	RIKEN cDNA 4931428F04 gene
wtns.kons	KO FL / WT FL	ENSMUSG00000014846	665.858809424709	6.2142380482461525e-6	0.00144266171907441	0.5899836781332822	0.9999615345469548	tubulin polymerization-promoting protein family member 3
wtns.kons	KO FL / WT FL	ENSMUSG00000014850	732.7289432972213	7.248713603456876e-7	0.00144258411497392	0.8280519495050354	0.9999615345469548	mutS homolog 3
wtns.kons	KO FL / WT FL	ENSMUSG00000014852	11.959990084288751	6.026388536666306e-7	0.00144269037871827	0.8936154690308025	0.9999615345469548	a disintegrin-like and metallopeptidase (reprolysin type) with thrombospondin type 1 motif, 13
wtns.kons	KO FL / WT FL	ENSMUSG00000014856	205.93302233179315	2.4090473346805055e-6	0.00144265323132062	0.6535349761857727	0.9999615345469548	transmembrane protein 208
wtns.kons	KO FL / WT FL	ENSMUSG00000014859	422.97971334483856	-2.10615337623337e-6	0.00144257995178339	0.8599271225295899	0.9999615345469548	E2F transcription factor 4
wtns.kons	KO FL / WT FL	ENSMUSG00000014867	1770.321885669044	3.392368331475166e-6	0.00144253858951498	0.7687745874127873	0.9999615345469548	NA
wtns.kons	KO FL / WT FL	ENSMUSG00000014873	339.79404736309834	-3.361749064283354e-6	0.00144262655945347	0.6558369060779817	0.9999615345469548	surfeit gene 2
wtns.kons	KO FL / WT FL	ENSMUSG00000014905	1208.3806384768452	6.848225412743726e-6	0.00144257387381966	0.6899004383651659	0.9999615345469548	DnaJ heat shock protein family (Hsp40) member B9
wtns.kons	KO FL / WT FL	ENSMUSG00000014907	554.4201505872378	-6.26281228118609e-7	0.00144253259779027	0.974795166982468	0.9999615345469548	nuclear assembly factor 1 ribonucleoprotein
wtns.kons	KO FL / WT FL	ENSMUSG00000014932	511.830202845398	-8.138300126665347e-7	0.0014425858553516	0.9244464530574324	0.9999615345469548	YES proto-oncogene 1, Src family tyrosine kinase
wtns.kons	KO FL / WT FL	ENSMUSG00000014956	11432.630477040211	-6.132794999160156e-6	0.00144255285675626	0.31714765235358217	0.9999615345469548	protein phosphatase 1 catalytic subunit beta
wtns.kons	KO FL / WT FL	ENSMUSG00000014959	2257.9099704469418	2.0601466218784757e-5	0.00144251731871547	0.9754846015709698	0.9999615345469548	golgi reassembly stacking protein 2
wtns.kons	KO FL / WT FL	ENSMUSG00000014980	265.8010403766802	1.9811959049729297e-6	0.00144259308914928	0.7994622146872918	0.9999615345469548	tRNA splicing endonuclease subunit 15
wtns.kons	KO FL / WT FL	ENSMUSG00000015001	0.9528941705240764	-2.486988621180151e-7	0.00144269478540088	0.5603664298958444	0.9999615345469548	otoconin 90
wtns.kons	KO FL / WT FL	ENSMUSG00000015002	4363.719037106884	3.2084267864502145e-5	0.00144265610000175	0.00870631552314129	0.9999615345469548	EFR3 homolog A
wtns.kons	KO FL / WT FL	ENSMUSG00000015013	451.48839738238	-7.367707474255072e-6	0.00144262329049397	0.33486112174219623	0.9999615345469548	trafficking protein particle complex 2-like
wtns.kons	KO FL / WT FL	ENSMUSG00000015016	377.79048648027214	4.398652737611231e-6	0.00144260366814743	0.5793008069652752	0.9999615345469548	acyl-CoA synthetase family member 3
wtns.kons	KO FL / WT FL	ENSMUSG00000015023	531.5378676171882	2.1199662208511875e-6	0.00144250082463818	0.880229585690523	0.9999615345469548	DEAD box helicase 19a
wtns.kons	KO FL / WT FL	ENSMUSG00000015027	175.5373424198322	9.596990294748449e-6	0.00144263509868197	0.19452903433633956	0.9999615345469548	galactosamine (N-acetyl)-6-sulfate sulfatase
wtns.kons	KO FL / WT FL	ENSMUSG00000015053	40.44137802065852	-4.975809498879622e-6	0.00144268231603076	0.5223999385796474	0.9999615345469548	GATA binding protein 2
wtns.kons	KO FL / WT FL	ENSMUSG00000015083	23.652802339189215	1.4388180451848986e-6	0.00144268383279301	0.6190733202062962	0.9999615345469548	complement component 8, gamma polypeptide
wtns.kons	KO FL / WT FL	ENSMUSG00000015085	216.22304972992447	-1.1823341040555295e-6	0.00144265334523751	0.7429060607002842	0.9999615345469548	ectonucleoside triphosphate diphosphohydrolase 2
wtns.kons	KO FL / WT FL	ENSMUSG00000015087	3377.8406013066956	-3.7420604389956754e-6	0.00144252472524642	0.6472999923820787	0.9999615345469548	RAB, member RAS oncogene family-like 6
wtns.kons	KO FL / WT FL	ENSMUSG00000015090	1115.332808322743	-9.827743788142306e-6	0.00144264395622449	0.16501663597055297	0.9999615345469548	prostaglandin D2 synthase (brain)
wtns.kons	KO FL / WT FL	ENSMUSG00000015092	968.017913015459	1.458793935854801e-5	0.00144267845592836	0.29604790571910133	0.9999615345469548	endothelial differentiation-related factor 1
wtns.kons	KO FL / WT FL	ENSMUSG00000015093	17.82701601605364	1.8070293454601024e-6	0.00144268791289362	0.4100358269442147	0.9999615345469548	chloride intracellular channel 3
wtns.kons	KO FL / WT FL	ENSMUSG00000015094	3291.34829167211	3.23651194742776e-5	0.00144264126507497	0.1415103484492895	0.9999615345469548	neural proliferation, differentiation and control 1
wtns.kons	KO FL / WT FL	ENSMUSG00000015095	1502.380969989497	-1.1194392967195294e-6	0.0014425088135248	0.5587289764835249	0.9999615345469548	F-box and WD-40 domain protein 5
wtns.kons	KO FL / WT FL	ENSMUSG00000015112	53.34608748967891	2.873593385870985e-6	0.00144268548171394	0.936956149321476	0.9999615345469548	solute carrier family 25 (mitochondrial carrier, adenine nucleotide translocator), member 13
wtns.kons	KO FL / WT FL	ENSMUSG00000015120	2833.614140275902	-6.8911238089404005e-6	0.00144255702835099	0.43858192457838274	0.9999615345469548	ubiquitin-conjugating enzyme E2I
wtns.kons	KO FL / WT FL	ENSMUSG00000015126	215.15216194393665	7.000720253390988e-6	0.00144263877546145	0.3087182507731501	0.9999615345469548	TSR3 20S rRNA accumulation
wtns.kons	KO FL / WT FL	ENSMUSG00000015127	1494.561519568884	-9.969673662928464e-5	0.00144423445325996	0.8706704858018407	0.9999615345469548	unkempt family like zinc finger
wtns.kons	KO FL / WT FL	ENSMUSG00000015133	79.4703880825866	3.4247086496079045e-6	0.00144267415206962	0.3990988706517465	0.9999615345469548	leucine-rich repeat kinase 1
wtns.kons	KO FL / WT FL	ENSMUSG00000015134	11.6004984755891	-2.448936903751014e-7	0.00144269215954264	0.862289481909339	0.9999615345469548	aldehyde dehydrogenase family 1, subfamily A3
wtns.kons	KO FL / WT FL	ENSMUSG00000015143	1918.7908132730408	-2.0986024271687404e-5	0.00144253278137471	0.10960908979953508	0.9999615345469548	actinin, alpha 1
wtns.kons	KO FL / WT FL	ENSMUSG00000015149	1854.2761212845596	-5.154528245115199e-6	0.00144255653838623	0.5089473811581877	0.9999615345469548	sirtuin 2
wtns.kons	KO FL / WT FL	ENSMUSG00000015165	5084.223285533014	-7.350113893133733e-7	0.00144245391085845	0.5892392548561307	0.9999615345469548	heterogeneous nuclear ribonucleoprotein L
wtns.kons	KO FL / WT FL	ENSMUSG00000015176	1346.8647914922717	3.794498307100987e-6	0.00144263145945484	0.4890628976454881	0.9999615345469548	nucleolar and coiled-body phosphoprotein 1
wtns.kons	KO FL / WT FL	ENSMUSG00000015189	2154.305625534725	-1.7651873625682468e-5	0.00144244896133308	0.2413068776951717	0.9999615345469548	CAS1 domain containing 1
wtns.kons	KO FL / WT FL	ENSMUSG00000015202	126.08405533687612	-4.720072637043782e-6	0.00144266581799096	0.3454032206475775	0.9999615345469548	Cnksr family member 3
wtns.kons	KO FL / WT FL	ENSMUSG00000015214	1246.575598392621	5.939017404235737e-7	0.00144248865080545	0.9521393762152056	0.9999615345469548	myotubularin related protein 1
wtns.kons	KO FL / WT FL	ENSMUSG00000015217	487.4817262022256	-9.046267201909215e-6	0.00144266928702958	0.20901584825299444	0.9999615345469548	high mobility group box 3
wtns.kons	KO FL / WT FL	ENSMUSG00000015222	58134.224918913926	1.9249229761358105e-4	0.00144902220272295	0.5771259401889843	0.9999615345469548	microtubule-associated protein 2
wtns.kons	KO FL / WT FL	ENSMUSG00000015224	570.5748172886645	2.302391190677868e-6	0.00144263295041108	0.7327065191540623	0.9999615345469548	cytochrome P450, family 2, subfamily j, polypeptide 9
wtns.kons	KO FL / WT FL	ENSMUSG00000015242	0	NA	NA	NA	NA	nipsnap homolog 3A
wtns.kons	KO FL / WT FL	ENSMUSG00000015243	1601.2692042740316	7.531845109865002e-5	0.00144361760849515	0.3233521134555917	0.9999615345469548	ATP-binding cassette, sub-family A (ABC1), member 1
wtns.kons	KO FL / WT FL	ENSMUSG00000015247	268.22696473782304	-4.567411155628058e-6	0.0014425985233185	0.6144989697400607	0.9999615345469548	nipsnap homolog 3B
wtns.kons	KO FL / WT FL	ENSMUSG00000015289	131.56561557464383	-2.4156061085789736e-6	0.00144265987270676	0.6330506981598683	0.9999615345469548	L antigen family, member 3
wtns.kons	KO FL / WT FL	ENSMUSG00000015290	1353.859446020145	-1.3255487762590644e-5	0.00144258529231841	0.8068041108568331	0.9999615345469548	ubiquitin-like 4A
wtns.kons	KO FL / WT FL	ENSMUSG00000015290	1353.859446020145	-1.3255487762590644e-5	0.00144258529231841	0.8068041108568331	0.9999615345469548	predicted readthrough transcript (NMD candidate), 44504
wtns.kons	KO FL / WT FL	ENSMUSG00000015291	13217.48451448772	-3.6760153189932663e-6	0.00144244758246636	0.41532320994704136	0.9999615345469548	guanosine diphosphate (GDP) dissociation inhibitor 1
wtns.kons	KO FL / WT FL	ENSMUSG00000015305	3705.381739684594	9.073857209740444e-7	0.00144249426643563	0.9405449041581488	0.9999615345469548	SAM and SH3 domain containing 1
wtns.kons	KO FL / WT FL	ENSMUSG00000015312	216.2293946599792	-9.96789334624786e-5	0.00144434765308724	0.4525899433701294	0.9999615345469548	growth arrest and DNA-damage-inducible 45 beta
wtns.kons	KO FL / WT FL	ENSMUSG00000015314	16.416232040128413	8.996496984027218e-7	0.00144268774923487	0.6979524976345766	0.9999615345469548	SLAM family member 6
wtns.kons	KO FL / WT FL	ENSMUSG00000015316	9.629985949724016	1.7660242514982733e-7	0.00144269137785451	0.9591003225060524	0.9999615345469548	signaling lymphocytic activation molecule family member 1
wtns.kons	KO FL / WT FL	ENSMUSG00000015335	88.2491220068325	3.6478606690046034e-6	0.0014426721316244	0.371421515119522	0.9999615345469548	zinc finger, DHHC domain containing 12
wtns.kons	KO FL / WT FL	ENSMUSG00000015337	184.53231744068097	-6.898292617005384e-5	0.00144347230605237	0.9832952531897712	0.9999615345469548	endonuclease G
wtns.kons	KO FL / WT FL	ENSMUSG00000015340	17.080233043184666	8.824013535528919e-7	0.00144269247428072	0.5166049823931769	0.9999615345469548	cytochrome b-245, beta polypeptide
wtns.kons	KO FL / WT FL	ENSMUSG00000015341	1559.584861605342	6.108463965235778e-7	0.00144243335016144	0.9402421090897408	0.9999615345469548	golgi autoantigen, golgin subfamily a, 7
wtns.kons	KO FL / WT FL	ENSMUSG00000015341	1559.584861605342	6.108463965235778e-7	0.00144243335016144	0.9402421090897408	0.9999615345469548	predicted pseudogene 6829
wtns.kons	KO FL / WT FL	ENSMUSG00000015342	1053.3073593415977	2.647343042417956e-6	0.00144247266052875	0.6238946831112988	0.9999615345469548	X-linked Kx blood group
wtns.kons	KO FL / WT FL	ENSMUSG00000015354	59.48440762584157	-4.980403215723685e-6	0.0014426838505498	0.1128821086131333	0.9999615345469548	procollagen C-endopeptidase enhancer 2
wtns.kons	KO FL / WT FL	ENSMUSG00000015355	9.415208511900683	3.26914051711398e-5	0.0014428754500199	0.5061131747051899	0.9999615345469548	CD48 antigen
wtns.kons	KO FL / WT FL	ENSMUSG00000015357	737.7447894098906	8.373514184047278e-6	0.00144260003613704	0.3416117871304826	0.9999615345469548	caseinolytic mitochondrial matrix peptidase chaperone subunit
wtns.kons	KO FL / WT FL	ENSMUSG00000015363	280.98974741983636	3.698311769311255e-6	0.00144262951028659	0.605097780896092	0.9999615345469548	TraB domain containing
wtns.kons	KO FL / WT FL	ENSMUSG00000015365	5.861748431448755	1.2001332611450193e-6	0.00144269281399246	0.3819001422116265	0.9999615345469548	Mov10 like RISC complex RNA helicase 1
wtns.kons	KO FL / WT FL	ENSMUSG00000015377	545.1538092895248	5.740147294477727e-6	0.00144258056526279	0.5989121894161549	0.9999615345469548	DENN/MADD domain containing 6B
wtns.kons	KO FL / WT FL	ENSMUSG00000015396	319.8539365819873	-9.171229276887274e-5	0.00144412258807281	0.16438651868798396	0.9999615345469548	CD83 antigen
wtns.kons	KO FL / WT FL	ENSMUSG00000015401	0.49676180203296594	-4.157058435246339e-7	0.00144269496525804	0.3509850525956054	0.9999615345469548	collectrin, amino acid transport regulator
wtns.kons	KO FL / WT FL	ENSMUSG00000015405	15.137430644500988	-1.7848907811013303e-6	0.00144268978234762	0.3508101708553711	0.9999615345469548	angiotensin I converting enzyme (peptidyl-dipeptidase A) 2
wtns.kons	KO FL / WT FL	ENSMUSG00000015437	0.474640634549826	1.9403799810196052e-8	0.001442694840476	0.9742312474476528	0.9999615345469548	granzyme B
wtns.kons	KO FL / WT FL	ENSMUSG00000015441	0	NA	NA	NA	NA	granzyme F
wtns.kons	KO FL / WT FL	ENSMUSG00000015443	0	NA	NA	NA	NA	granzyme N
wtns.kons	KO FL / WT FL	ENSMUSG00000015451	14.593631065688813	-8.101060439478554e-8	0.00144269175340868	0.9563861164726826	0.9999615345469548	complement component 4A (Rodgers blood group)
wtns.kons	KO FL / WT FL	ENSMUSG00000015452	5.557279773749969	2.638211856218051e-7	0.00144269249630717	0.8473087382383402	0.9999615345469548	advanced glycosylation end product-specific receptor
wtns.kons	KO FL / WT FL	ENSMUSG00000015461	1206.5266182196538	2.076906751149547e-7	0.0014425562013105	0.9848276444831604	0.9999615345469548	activating transcription factor 6 beta
wtns.kons	KO FL / WT FL	ENSMUSG00000015467	18.126479584199135	-9.315202389420544e-7	0.00144269144089006	0.5689753932960893	0.9999615345469548	EGF-like domain 8
wtns.kons	KO FL / WT FL	ENSMUSG00000015468	106.65249164334972	-7.844973811688878e-8	0.0014426737573569	0.8686738942885417	0.9999615345469548	notch 4
wtns.kons	KO FL / WT FL	ENSMUSG00000015474	453.3056919140995	-1.557730280537959e-5	0.0014425952215738	0.11362934259533092	0.9999615345469548	palmitoyl-protein thioesterase 2
wtns.kons	KO FL / WT FL	ENSMUSG00000015476	2247.666727631712	1.1920231991383572e-5	0.00144266144388224	0.06232463935412193	0.9999615345469548	proline-rich transmembrane protein 1
wtns.kons	KO FL / WT FL	ENSMUSG00000015478	859.6490848215874	2.4701466262215635e-5	0.00144264417817166	0.7836460311883662	0.9999615345469548	ring finger protein 5
wtns.kons	KO FL / WT FL	ENSMUSG00000015484	418.82379846655374	-1.8424841822431024e-6	0.00144262279989073	0.9264930863359498	0.9999615345469548	family with sequence similarity 163, member A
wtns.kons	KO FL / WT FL	ENSMUSG00000015488	748.8049685025754	8.222342583941774e-6	0.00144258452221524	0.3640664979824736	0.9999615345469548	calcium channel flower domain containing 1
wtns.kons	KO FL / WT FL	ENSMUSG00000015501	12133.642673524975	1.786423404932942e-6	0.00144257840238284	0.8472264028806652	0.9999615345469548	human immunodeficiency virus type I enhancer binding protein 2
wtns.kons	KO FL / WT FL	ENSMUSG00000015519	0	NA	NA	NA	NA	RIKEN cDNA 2310057J18 gene
wtns.kons	KO FL / WT FL	ENSMUSG00000015522	501.69303202137905	1.075061817763852e-6	0.00144260979789611	0.8811988481465276	0.9999615345469548	aryl hydrocarbon receptor nuclear translocator
wtns.kons	KO FL / WT FL	ENSMUSG00000015533	9.765270264023815	2.6204483829283637e-6	0.00144269304053479	0.08046632990441127	0.9999615345469548	integrin alpha 2
wtns.kons	KO FL / WT FL	ENSMUSG00000015536	634.7884310120314	1.792726987237606e-5	0.00144258369649731	0.12327703274289745	0.9999615345469548	molybdenum cofactor synthesis 2
wtns.kons	KO FL / WT FL	ENSMUSG00000015542	182.27806848768708	2.2740773588090186e-7	0.00144265626480693	0.21211364707250716	0.9999615345469548	N-acetyltransferase 9 (GCN5-related, putative)
wtns.kons	KO FL / WT FL	ENSMUSG00000015568	513.6683198785911	-6.088392966740003e-8	0.00144266620139871	0.9687480709324566	0.9999615345469548	lipoprotein lipase
wtns.kons	KO FL / WT FL	ENSMUSG00000015575	238.78590486038868	-2.836489288935028e-6	0.00144264694272156	0.539184093384248	0.9999615345469548	ATPase, H+ transporting, lysosomal V0 subunit E
wtns.kons	KO FL / WT FL	ENSMUSG00000015579	0	NA	NA	NA	NA	NK2 homeobox 5
wtns.kons	KO FL / WT FL	ENSMUSG00000015597	1992.9914065693824	7.839877228172896e-6	0.00144261784202479	0.3255856222134389	0.9999615345469548	zinc finger protein 318
wtns.kons	KO FL / WT FL	ENSMUSG00000015599	7929.415978422646	2.139652870634325e-4	0.00145056606129454	0.7809350753164275	0.9999615345469548	tau tubulin kinase 1
wtns.kons	KO FL / WT FL	ENSMUSG00000015605	1179.0228814632158	-6.527702829759091e-8	0.00144260529297085	0.9164591577739843	0.9999615345469548	serum response factor
wtns.kons	KO FL / WT FL	ENSMUSG00000015619	13.236394422264956	2.088941388421627e-6	0.00144268918469529	0.333399732316293	0.9999615345469548	GATA binding protein 3
wtns.kons	KO FL / WT FL	ENSMUSG00000015627	5.357541421030538	-1.3067305272535858e-6	0.00144269265528831	0.3479836286781709	0.9999615345469548	GATA binding protein 5
wtns.kons	KO FL / WT FL	ENSMUSG00000015647	189.59872929988444	4.489248345709145e-6	0.00144268364808129	0.17210013751729653	0.9999615345469548	laminin, alpha 5
wtns.kons	KO FL / WT FL	ENSMUSG00000015652	3.523984238672162	-5.187285538813485e-7	0.00144269329587261	0.6473913169692784	0.9999615345469548	six transmembrane epithelial antigen of the prostate 1
wtns.kons	KO FL / WT FL	ENSMUSG00000015653	333.3221224744751	-3.722763966488004e-6	0.00144264537723558	0.09266245004617098	0.9999615345469548	six transmembrane epithelial antigen of prostate 2
wtns.kons	KO FL / WT FL	ENSMUSG00000015656	43916.1614355951	-1.1443935207005748e-4	0.00144470669559969	0.9256554379136142	0.9999615345469548	heat shock protein 8
wtns.kons	KO FL / WT FL	ENSMUSG00000015659	469.439435631929	4.3548357912061874e-6	0.00144259231284131	0.6450937758018299	0.9999615345469548	serine active site containing 1
wtns.kons	KO FL / WT FL	ENSMUSG00000015665	0.22329827502346403	-2.0958298385318748e-7	0.00144269499651256	0.7028436147642312	0.9999615345469548	acyl-CoA wax alcohol acyltransferase 1
wtns.kons	KO FL / WT FL	ENSMUSG00000015668	409.39940697642834	-5.8297666377898304e-5	0.00144313855653758	0.9547108680791248	0.9999615345469548	PDZ domain containing 11
wtns.kons	KO FL / WT FL	ENSMUSG00000015671	1568.3530108676052	-2.787235538068317e-5	0.00144268115292208	0.7421656078007361	0.9999615345469548	proteasome subunit alpha 2
wtns.kons	KO FL / WT FL	ENSMUSG00000015672	291.69121988706775	3.8131998307407106e-6	0.00144262120282557	0.7988450858028326	0.9999615345469548	mitochondrial ribosomal protein L32
wtns.kons	KO FL / WT FL	ENSMUSG00000015697	950.9712077801124	-3.5518503653055596e-6	0.00144250620786324	0.8735373344615517	0.9999615345469548	SET domain, bifurcated 1
wtns.kons	KO FL / WT FL	ENSMUSG00000015702	8.245179394801303	2.007250079274587e-6	0.0014426924644331	0.1907114507838257	0.9999615345469548	annexin A9
wtns.kons	KO FL / WT FL	ENSMUSG00000015709	9429.042564831076	4.640917667895423e-5	0.00144284732811893	0.9147603445497908	0.9999615345469548	aryl hydrocarbon receptor nuclear translocator 2
wtns.kons	KO FL / WT FL	ENSMUSG00000015711	838.0461535794434	6.41369285257225e-6	0.00144252698207814	0.5130530688543196	0.9999615345469548	prune exopolyphosphatase
wtns.kons	KO FL / WT FL	ENSMUSG00000015714	754.4703895654095	-1.2086458548624208e-5	0.00144260292876839	0.1722726037394341	0.9999615345469548	ceramide synthase 2
wtns.kons	KO FL / WT FL	ENSMUSG00000015721	3.4406246419776334	2.574988735616784e-7	0.00144269389089747	0.7431796334091937	0.9999615345469548	NLR family, pyrin domain containing 5
wtns.kons	KO FL / WT FL	ENSMUSG00000015733	5375.057716177085	-4.6687422319625115e-7	0.00144255595451685	0.8086650872029373	0.9999615345469548	capping protein (actin filament) muscle Z-line, alpha 2
wtns.kons	KO FL / WT FL	ENSMUSG00000015745	374.130340840316	2.050690708263005e-6	0.00144261622766857	0.8084754774854052	0.9999615345469548	pleckstrin homology domain containing, family O member 1
wtns.kons	KO FL / WT FL	ENSMUSG00000015747	873.3777229867693	-1.0365055223454896e-5	0.00144263122873508	0.17787606873862194	0.9999615345469548	vacuolar protein sorting 45
wtns.kons	KO FL / WT FL	ENSMUSG00000015748	271.3229403199623	-1.5138695380879303e-6	0.00144260719075708	0.8619175617377332	0.9999615345469548	pre-mRNA processing factor 3
wtns.kons	KO FL / WT FL	ENSMUSG00000015749	2258.693410245211	-1.58823486028822e-4	0.00144699091682418	0.48222802576112805	0.9999615345469548	acidic (leucine-rich) nuclear phosphoprotein 32 family, member E
wtns.kons	KO FL / WT FL	ENSMUSG00000015750	853.4483366418186	-6.5971506369080805e-6	0.00144261889353128	0.3759274471208715	0.9999615345469548	aph1 homolog A, gamma secretase subunit
wtns.kons	KO FL / WT FL	ENSMUSG00000015755	1705.7842127950246	-2.6881773049375395e-6	0.00144261076446029	0.4851024861893346	0.9999615345469548	TGF-beta activated kinase 1/MAP3K7 binding protein 2
wtns.kons	KO FL / WT FL	ENSMUSG00000015757	901.6618750139916	-1.4794105115903694e-5	0.00144258790336919	0.4722432687968466	0.9999615345469548	peptidylprolyl isomerase (cyclophilin)-like 4
wtns.kons	KO FL / WT FL	ENSMUSG00000015759	1322.599229449265	6.488499577379458e-6	0.0014424872267338	0.8158063145596252	0.9999615345469548	cornichon family AMPA receptor auxiliary protein 1
wtns.kons	KO FL / WT FL	ENSMUSG00000015766	1090.358858920819	1.7393601109341757e-5	0.00144265963755837	0.4473180017999211	0.9999615345469548	epidermal growth factor receptor pathway substrate 8
wtns.kons	KO FL / WT FL	ENSMUSG00000015776	598.3424527516006	-3.186805090425076e-5	0.00144269734510887	0.772051345772815	0.9999615345469548	mediator complex subunit 22
wtns.kons	KO FL / WT FL	ENSMUSG00000015787	0	NA	NA	NA	NA	ABO blood group (transferase A, alpha 1-3-N-acetylgalactosaminyltransferase, transferase B, alpha 1-3-galactosyltransferase)
wtns.kons	KO FL / WT FL	ENSMUSG00000015790	763.9900387452996	3.228705338422416e-7	0.00144253380339514	0.9079003583183388	0.9999615345469548	surfeit gene 1
wtns.kons	KO FL / WT FL	ENSMUSG00000015804	1136.3721342812655	-7.302967219417777e-7	0.00144258405140096	0.751541061058222	0.9999615345469548	mediator complex subunit 28
wtns.kons	KO FL / WT FL	ENSMUSG00000015806	2229.9734261411386	-1.291930059408037e-5	0.00144260566496396	0.13068743519233825	0.9999615345469548	quinoid dihydropteridine reductase
wtns.kons	KO FL / WT FL	ENSMUSG00000015812	1.4300761818693042	-6.77422906480114e-7	0.00144269446286411	0.35671326529367503	0.9999615345469548	gonadotropin releasing hormone 1
wtns.kons	KO FL / WT FL	ENSMUSG00000015829	10086.859055548515	1.298620313290802e-5	0.00144261800856866	0.12745455627418284	0.9999615345469548	tenascin R
wtns.kons	KO FL / WT FL	ENSMUSG00000015837	10295.050066752518	1.5707667432462014e-5	0.00144222223126769	0.6444398214480637	0.9999615345469548	sequestosome 1
wtns.kons	KO FL / WT FL	ENSMUSG00000015839	238.17181197743784	1.3586088421032555e-6	0.00144263568905717	0.8909931661772807	0.9999615345469548	nuclear factor, erythroid derived 2, like 2
wtns.kons	KO FL / WT FL	ENSMUSG00000015843	763.3776900046652	-1.424111943149092e-6	0.00144266768588116	0.7580037721078491	0.9999615345469548	retinoid X receptor gamma
wtns.kons	KO FL / WT FL	ENSMUSG00000015846	1047.8500737939032	-3.596744402030767e-6	0.00144256660463123	0.13017503301617103	0.9999615345469548	retinoid X receptor alpha
wtns.kons	KO FL / WT FL	ENSMUSG00000015850	114.83089570266344	-3.119630274564353e-6	0.00144268701166703	0.5899728227580288	0.9999615345469548	ADAMTS-like 4
wtns.kons	KO FL / WT FL	ENSMUSG00000015852	635.2333200312079	4.660922572508685e-6	0.00144264151064336	0.508247804871543	0.9999615345469548	Fc receptor-like S, scavenger receptor
wtns.kons	KO FL / WT FL	ENSMUSG00000015854	0.2540180602734702	2.118432631554647e-7	0.00144269499670414	0.6682398458270542	0.9999615345469548	CD5 antigen-like
wtns.kons	KO FL / WT FL	ENSMUSG00000015869	580.2105100672776	6.402098715744351e-6	0.00144257239353279	0.3772901889346122	0.9999615345469548	phosphoribosyl pyrophosphate synthetase-associated protein 1
wtns.kons	KO FL / WT FL	ENSMUSG00000015879	196.15122235154584	-4.752343376575148e-6	0.00144265985666767	0.3907965444275613	0.9999615345469548	family with sequence similarity 184, member B
wtns.kons	KO FL / WT FL	ENSMUSG00000015880	11.661924215279244	2.2161211299498146e-7	0.00144268889136545	0.9309743162813772	0.9999615345469548	non-SMC condensin I complex, subunit G
wtns.kons	KO FL / WT FL	ENSMUSG00000015882	1198.1936948596256	1.249249394697526e-5	0.00144266249766281	0.751837504130237	0.9999615345469548	ligand dependent nuclear receptor corepressor-like
wtns.kons	KO FL / WT FL	ENSMUSG00000015882	1198.1936948596256	1.249249394697526e-5	0.00144266249766281	0.751837504130237	0.9999615345469548	predicted gene 3414
wtns.kons	KO FL / WT FL	ENSMUSG00000015889	798.8754489432473	-3.45573609631119e-5	0.00144265510786858	0.4449625420099296	0.9999615345469548	leukotriene A4 hydrolase
wtns.kons	KO FL / WT FL	ENSMUSG00000015890	6.970417171225572	-8.011474768629518e-7	0.00144269126688646	0.6317855562730654	0.9999615345469548	amidohydrolase domain containing 1
wtns.kons	KO FL / WT FL	ENSMUSG00000015932	3685.03898814632	-8.052766310525915e-5	0.00144359662201805	0.4036268248499488	0.9999615345469548	destrin
wtns.kons	KO FL / WT FL	ENSMUSG00000015937	1536.4009525400313	1.08497937143082e-5	0.0014424994849068	0.37500188865243606	0.9999615345469548	macroH2A.1 histone
wtns.kons	KO FL / WT FL	ENSMUSG00000015942	389.2804905089886	-2.766173891689186e-6	0.00144263109714391	0.6583708283684804	0.9999615345469548	GTF2I repeat domain containing 2
wtns.kons	KO FL / WT FL	ENSMUSG00000015943	129.78334638211155	8.061989299298366e-7	0.00144265299711712	0.9291116322137466	0.9999615345469548	bolA-like 1 (E. coli)
wtns.kons	KO FL / WT FL	ENSMUSG00000015944	4583.876223600875	2.754685919925836e-6	0.00144255293070466	0.7375224524125361	0.9999615345469548	cytosolic arginine sensor for mTORC1 subunit 2
wtns.kons	KO FL / WT FL	ENSMUSG00000015947	54.7554197592291	-4.745550219477938e-6	0.00144267850786958	0.3654934060712855	0.9999615345469548	Fc receptor, IgG, high affinity I
wtns.kons	KO FL / WT FL	ENSMUSG00000015950	141.69036837704175	-1.1045512554185258e-6	0.00144265901377857	0.9871420889095176	0.9999615345469548	neutrophil cytosolic factor 1
wtns.kons	KO FL / WT FL	ENSMUSG00000015957	3.660047937541224	-1.865114688317805e-7	0.00144269337638415	0.8582923681668346	0.9999615345469548	wingless-type MMTV integration site family, member 11
wtns.kons	KO FL / WT FL	ENSMUSG00000015961	1820.8085628184467	1.8316724161929504e-6	0.00144242719852288	0.943076351126744	0.9999615345469548	adenylosuccinate synthetase, non muscle
wtns.kons	KO FL / WT FL	ENSMUSG00000015962	3.5089097446548196	2.7307001641134987e-6	0.00144269464532666	0.02006996366686849	0.9999615345469548	RIKEN cDNA 1700016C15 gene
wtns.kons	KO FL / WT FL	ENSMUSG00000015966	25.552934550841982	-2.9640859583902567e-6	0.00144268524630668	0.9023472787171456	0.9999615345469548	interleukin 17 receptor B
wtns.kons	KO FL / WT FL	ENSMUSG00000015968	1547.450841390822	-1.2377220926758231e-5	0.00144264977505255	0.08549269853254371	0.9999615345469548	calcium channel, voltage-dependent, L type, alpha 1D subunit
wtns.kons	KO FL / WT FL	ENSMUSG00000015970	93.52348522448855	-2.620670653098154e-7	0.00144267681017894	0.9094869847486792	0.9999615345469548	choline dehydrogenase
wtns.kons	KO FL / WT FL	ENSMUSG00000015971	1057.4220585405797	2.2959829342565277e-5	0.00144261875025144	0.7070620888178331	0.9999615345469548	ARP8 actin-related protein 8
wtns.kons	KO FL / WT FL	ENSMUSG00000015980	139.19343537316084	-6.479294624418125e-6	0.00144268012588478	0.1047653167517745	0.9999615345469548	leucine rich repeat containing 27
wtns.kons	KO FL / WT FL	ENSMUSG00000015981	4401.846681801203	1.6579136242292418e-4	0.00144744775781716	0.9699251797328118	0.9999615345469548	serine/threonine kinase 32C
wtns.kons	KO FL / WT FL	ENSMUSG00000015994	851.7933695575588	-6.288317651041301e-6	0.00144260421259876	0.445424716720819	0.9999615345469548	farnesyltransferase, CAAX box, alpha
wtns.kons	KO FL / WT FL	ENSMUSG00000016018	1548.343520639868	-3.0192507767151085e-5	0.00144264288720268	0.9368576893070114	0.9999615345469548	Mtr4 exosome RNA helicase
wtns.kons	KO FL / WT FL	ENSMUSG00000016024	38.00708902871235	1.2932623352529524e-7	0.0014426937939375	0.9048174795917404	0.9999615345469548	lipopolysaccharide binding protein
wtns.kons	KO FL / WT FL	ENSMUSG00000016028	382.4301743617874	8.918833064854108e-7	0.00144268908329565	0.6742662445595526	0.9999615345469548	cadherin, EGF LAG seven-pass G-type receptor 1
wtns.kons	KO FL / WT FL	ENSMUSG00000016087	125.159613744248	-5.925797426888122e-6	0.00144265039632479	0.4760458729479106	0.9999615345469548	Friend leukemia integration 1
wtns.kons	KO FL / WT FL	ENSMUSG00000016128	256.4269920039721	4.170074082115112e-6	0.00144267071529049	0.8145342264000688	0.9999615345469548	StAR-related lipid transfer (START) domain containing 13
wtns.kons	KO FL / WT FL	ENSMUSG00000016150	5413.250486939414	9.753277531584748e-6	0.00144258103812021	0.25911122144297805	0.9999615345469548	teneurin transmembrane protein 1
wtns.kons	KO FL / WT FL	ENSMUSG00000016179	746.4513395086556	-4.676232219197404e-6	0.00144266206003942	0.37865331790946055	0.9999615345469548	calcium/calmodulin-dependent protein kinase I gamma
wtns.kons	KO FL / WT FL	ENSMUSG00000016181	299.1822990411722	-1.6289403545001785e-6	0.00144265879145912	0.8061998849404967	0.9999615345469548	UTP25 small subunit processome component
wtns.kons	KO FL / WT FL	ENSMUSG00000016194	134.4336170889349	-3.984865824543366e-6	0.00144265927819686	0.4624601456288625	0.9999615345469548	hydroxysteroid 11-beta dehydrogenase 1
wtns.kons	KO FL / WT FL	ENSMUSG00000016200	1064.3735908543788	-1.9701667495745576e-5	0.00144263663054988	0.06602722584597699	0.9999615345469548	synaptotagmin XIV
wtns.kons	KO FL / WT FL	ENSMUSG00000016206	30.73379581339412	-3.5382693092530135e-8	0.00144268067549842	0.989794202129214	0.9999615345469548	histocompatibility 2, M region locus 3
wtns.kons	KO FL / WT FL	ENSMUSG00000016239	244.74960717845363	-2.402597504306083e-5	0.00144271847657909	0.12437508632840714	0.9999615345469548	LON peptidase N-terminal domain and ring finger 3
wtns.kons	KO FL / WT FL	ENSMUSG00000016252	685.3796804799038	1.5379355253516213e-5	0.0014426559296606	0.4491203153895666	0.9999615345469548	ATP synthase, H+ transporting, mitochondrial F1 complex, epsilon subunit
wtns.kons	KO FL / WT FL	ENSMUSG00000016253	867.1860074607795	2.418408302320553e-5	0.00144259927411935	0.06295652245363832	0.9999615345469548	negative elongation factor complex member C/D, Th1l
wtns.kons	KO FL / WT FL	ENSMUSG00000016255	1.4236182176342824	-2.507233157136252e-7	0.00144269449057974	0.6916952979786699	0.9999615345469548	tubulin, beta 1 class VI
wtns.kons	KO FL / WT FL	ENSMUSG00000016256	392.2995173368627	-7.641366128045394e-6	0.00144265717549949	0.1925053939058044	0.9999615345469548	cathepsin Z
wtns.kons	KO FL / WT FL	ENSMUSG00000016257	699.5855914979858	-2.2480914129390947e-6	0.00144256593179403	0.7817121758969388	0.9999615345469548	PRELI domain containing 3B
wtns.kons	KO FL / WT FL	ENSMUSG00000016262	366.530839520992	-7.825523393253961e-6	0.00144267880578254	0.1251744195607419	0.9999615345469548	SERTA domain containing 4
wtns.kons	KO FL / WT FL	ENSMUSG00000016283	1.0698483301986763	-9.733934321806304e-8	0.00144269443640165	0.8833797003416649	0.9999615345469548	histocompatibility 2, M region locus 2
wtns.kons	KO FL / WT FL	ENSMUSG00000016308	919.1094168714894	-6.694003531315695e-6	0.00144259936365538	0.44209648298871146	0.9999615345469548	ubiquitin-conjugating enzyme E2A
wtns.kons	KO FL / WT FL	ENSMUSG00000016319	3181.999845207014	-7.37549844273107e-6	0.00144253402668131	0.31267196287137855	0.9999615345469548	solute carrier family 25 (mitochondrial carrier, adenine nucleotide translocator), member 5
wtns.kons	KO FL / WT FL	ENSMUSG00000016327	0	NA	NA	NA	NA	ATPase, (Na+)/K+ transporting, beta 4 polypeptide
wtns.kons	KO FL / WT FL	ENSMUSG00000016344	708.2660492479617	2.361055928612745e-5	0.00144266151760584	0.10319877930409588	0.9999615345469548	pancreatic progenitor cell differentiation and proliferation factor
wtns.kons	KO FL / WT FL	ENSMUSG00000016346	16059.989419472571	2.734159043095701e-6	0.00144248959435354	0.8244289571615449	0.9999615345469548	potassium voltage-gated channel, subfamily Q, member 2
wtns.kons	KO FL / WT FL	ENSMUSG00000016349	23622.62922987851	-5.7143872175240414e-5	0.00144307711176728	0.6246668956009513	0.9999615345469548	eukaryotic translation elongation factor 1 alpha 2
wtns.kons	KO FL / WT FL	ENSMUSG00000016356	79.7671643458846	2.6453870415297196e-6	0.00144268594328949	0.330744901079702	0.9999615345469548	collagen, type XX, alpha 1
wtns.kons	KO FL / WT FL	ENSMUSG00000016382	7195.5295766896525	4.951880797742666e-5	0.00144301488184268	0.34691641912776244	0.9999615345469548	plastin 3 (T-isoform)
wtns.kons	KO FL / WT FL	ENSMUSG00000016386	732.556709210897	-0.295837159140059	0.14978974758480873	0.00113749411059085	0.951425351745092	metallophosphoesterase domain containing 2
wtns.kons	KO FL / WT FL	ENSMUSG00000016409	547.9926325424166	-1.6243890852983277e-5	0.00144265617429345	0.03750919093210753	0.9999615345469548	NFKB activating protein
wtns.kons	KO FL / WT FL	ENSMUSG00000016427	308.18653887750685	1.3957986215965184e-5	0.00144266430773865	0.44881485268526	0.9999615345469548	NADH:ubiquinone oxidoreductase subunit A1
wtns.kons	KO FL / WT FL	ENSMUSG00000016458	2.0014001682293503	-3.658131552119097e-8	0.0014426941437414	0.9620440079211418	0.9999615345469548	Wilms tumor 1 homolog
wtns.kons	KO FL / WT FL	ENSMUSG00000016477	986.137502930118	1.1054328272352751e-5	0.00144255328613355	0.5525210352537967	0.9999615345469548	E2F transcription factor 3
wtns.kons	KO FL / WT FL	ENSMUSG00000016481	454.93838183728974	9.126830027811972e-6	0.00144259411281627	0.32321931710742996	0.9999615345469548	complement component (3b/4b) receptor 1-like
wtns.kons	KO FL / WT FL	ENSMUSG00000016487	712.3464676138567	6.2901747318559965e-6	0.00144265681586667	0.4063150556403407	0.9999615345469548	PTPRF interacting protein, binding protein 1 (liprin beta 1)
wtns.kons	KO FL / WT FL	ENSMUSG00000016493	83.38161419503398	-3.255609310892164e-7	0.0014426770955599	0.9211525487462776	0.9999615345469548	CD46 antigen, complement regulatory protein
wtns.kons	KO FL / WT FL	ENSMUSG00000016494	328.0734585114718	2.4674755046081437e-7	0.00144263059244289	0.9824118477026258	0.9999615345469548	CD34 antigen
wtns.kons	KO FL / WT FL	ENSMUSG00000016495	136.1960726186203	-1.3860323155013204e-6	0.00144264286170338	0.8372555089899857	0.9999615345469548	plasminogen receptor, C-terminal lysine transmembrane protein
wtns.kons	KO FL / WT FL	ENSMUSG00000016496	52.58297522083069	-8.89691596882247e-7	0.00144267023833635	0.8326794584561353	0.9999615345469548	CD274 antigen
wtns.kons	KO FL / WT FL	ENSMUSG00000016498	3.2336415906817715	4.079228680933547e-7	0.00144269329521855	0.7214554209905415	0.9999615345469548	programmed cell death 1 ligand 2
wtns.kons	KO FL / WT FL	ENSMUSG00000016503	365.1833679654837	2.0147296926704813e-6	0.00144258590177972	0.8535204306830645	0.9999615345469548	general transcription factor III A
wtns.kons	KO FL / WT FL	ENSMUSG00000016510	268.54572252318303	-3.434478544732423e-6	0.00144265856458823	0.7125709079868209	0.9999615345469548	mitochondrial translational initiation factor 3
wtns.kons	KO FL / WT FL	ENSMUSG00000016520	206.62098890227455	-1.453955194089441e-6	0.00144262322971634	0.7729526657538729	0.9999615345469548	ligand of numb-protein X 2
wtns.kons	KO FL / WT FL	ENSMUSG00000016524	0.7827291320585523	-3.17593806716924e-7	0.0014426948311168	0.4080025190687624	0.9999615345469548	interleukin 19
wtns.kons	KO FL / WT FL	ENSMUSG00000016526	280.7235433524349	1.2428420824634527e-5	0.00144265943311117	0.8890211273224645	0.9999615345469548	dual-specificity tyrosine-(Y)-phosphorylation regulated kinase 3
wtns.kons	KO FL / WT FL	ENSMUSG00000016528	794.4509429194029	9.615315028042268e-6	0.00144259747505579	0.19195559444355617	0.9999615345469548	MAP kinase-activated protein kinase 2
wtns.kons	KO FL / WT FL	ENSMUSG00000016529	0	NA	NA	NA	NA	interleukin 10
wtns.kons	KO FL / WT FL	ENSMUSG00000016534	1958.874336324559	2.254153484992202e-5	0.00144250244458699	0.925760660284594	0.9999615345469548	lysosomal-associated membrane protein 2
wtns.kons	KO FL / WT FL	ENSMUSG00000016541	6076.115767834861	1.036223171731999e-5	0.0014424443298544	0.4674646767693578	0.9999615345469548	NA
wtns.kons	KO FL / WT FL	ENSMUSG00000016552	547.6193496931611	4.060286580727052e-6	0.00144257740395075	0.6660354554800683	0.9999615345469548	FAD-dependent oxidoreductase domain containing 2
wtns.kons	KO FL / WT FL	ENSMUSG00000016554	1418.8034163146233	7.816038043817574e-7	0.00144247164708614	0.976133839682986	0.9999615345469548	eukaryotic translation initiation factor 3, subunit D
wtns.kons	KO FL / WT FL	ENSMUSG00000016559	3154.2707799441614	9.605047548716194e-7	0.00144252726291843	0.9313818023239584	0.9999615345469548	H3.3 histone B
wtns.kons	KO FL / WT FL	ENSMUSG00000016619	1088.575247462052	-2.6869806711779105e-6	0.00144259636371295	0.7351274413908468	0.9999615345469548	nucleoporin 50
wtns.kons	KO FL / WT FL	ENSMUSG00000016624	113.82162844896848	6.672751540378425e-7	0.00144267119436709	0.8718814499985508	0.9999615345469548	PHD finger protein 21B
wtns.kons	KO FL / WT FL	ENSMUSG00000016626	0	NA	NA	NA	NA	NLR family, pyrin domain containing 14
wtns.kons	KO FL / WT FL	ENSMUSG00000016637	211.1466061194992	-1.419677402586582e-6	0.00144265150558683	0.6609965615420351	0.9999615345469548	intraflagellar transport 27
wtns.kons	KO FL / WT FL	ENSMUSG00000016664	832.3618065167718	-6.670638668270519e-6	0.00144259379980232	0.992996103763108	0.9999615345469548	protein kinase C and casein kinase substrate in neurons 2
wtns.kons	KO FL / WT FL	ENSMUSG00000016756	34.588462255134296	2.069737586222204e-6	0.00144268072986931	0.884594067772297	0.9999615345469548	cytidine monophospho-N-acetylneuraminic acid hydroxylase
wtns.kons	KO FL / WT FL	ENSMUSG00000016757	355.02332924871234	7.4374475857195006e-6	0.00144259617499123	0.26675716949714484	0.9999615345469548	tubulin tyrosine ligase-like family, member 12
wtns.kons	KO FL / WT FL	ENSMUSG00000016758	0.991912143196468	-1.4376547274135088e-8	0.00144269451729811	0.9811136473824388	0.9999615345469548	BCL2-interacting killer
wtns.kons	KO FL / WT FL	ENSMUSG00000016763	1368.0943234296772	4.698781010373575e-7	0.00144268887915604	0.827877970195986	0.9999615345469548	signal peptide, CUB domain, EGF-like 1
wtns.kons	KO FL / WT FL	ENSMUSG00000016831	2092.4623724707376	1.2343234980976745e-4	0.00144519423170196	0.4219692359703755	0.9999615345469548	TOX high mobility group box family member 4
wtns.kons	KO FL / WT FL	ENSMUSG00000016833	234.91076187578548	-2.2840554698320773e-6	0.00144263681412477	0.7255860654795782	0.9999615345469548	mitochondrial ribosomal protein S18C
wtns.kons	KO FL / WT FL	ENSMUSG00000016918	859.7726816219908	1.3668485712238544e-6	0.00144268474956061	0.7952422930805328	0.9999615345469548	sulfatase 1
wtns.kons	KO FL / WT FL	ENSMUSG00000016921	1452.5473087999192	7.160955940602911e-6	0.00144252210546853	0.4747461267867264	0.9999615345469548	serine and arginine-rich splicing factor 6
wtns.kons	KO FL / WT FL	ENSMUSG00000016933	1988.6438598338857	2.320074682499098e-5	0.00144250726459673	0.1179750353214538	0.9999615345469548	phospholipase C, gamma 1
wtns.kons	KO FL / WT FL	ENSMUSG00000016940	1400.219837214259	9.44679815537828e-6	0.00144252770471308	0.422900146292952	0.9999615345469548	potassium channel tetramerisation domain containing 2
wtns.kons	KO FL / WT FL	ENSMUSG00000016942	10.03453244332008	-5.521339024378671e-6	0.00144269778193349	5.8500942778474245e-5	0.2201916985238992	transmembrane serine protease 6
wtns.kons	KO FL / WT FL	ENSMUSG00000016946	504.7933587760098	-1.6259400153793237e-5	0.00144257534102669	0.2681113346268553	0.9999615345469548	potassium channel tetramerisation domain containing 5
wtns.kons	KO FL / WT FL	ENSMUSG00000016982	0.3646728072760263	-5.5411502153649375e-8	0.00144269488319837	0.8574719751066364	0.9999615345469548	POM121 membrane glycoprotein-like 2 (rat)
wtns.kons	KO FL / WT FL	ENSMUSG00000016984	310.04585757740244	-8.645806376512124e-6	0.0014425870638614	0.6391016784328594	0.9999615345469548	Ewing tumor-associated antigen 1
wtns.kons	KO FL / WT FL	ENSMUSG00000016995	210.34103617431143	5.373645534954633e-6	0.00144264357295792	0.39934716103765183	0.9999615345469548	matrilin 4
wtns.kons	KO FL / WT FL	ENSMUSG00000016998	0	NA	NA	NA	NA	seminal vesicle secretory protein 4
wtns.kons	KO FL / WT FL	ENSMUSG00000017000	0	NA	NA	NA	NA	seminal vesicle secretory protein 6
wtns.kons	KO FL / WT FL	ENSMUSG00000017002	6.52503274464025	1.262521493797274e-6	0.00144269127861022	0.4611019511442168	0.9999615345469548	secretory leukocyte peptidase inhibitor
wtns.kons	KO FL / WT FL	ENSMUSG00000017003	0.2299720004514998	2.0365562978927346e-7	0.00144269499489426	0.6802016562672639	0.9999615345469548	seminal vesicle secretory protein 3A
wtns.kons	KO FL / WT FL	ENSMUSG00000017004	0	NA	NA	NA	NA	seminal vesicle secretory protein 5
wtns.kons	KO FL / WT FL	ENSMUSG00000017007	10.780118965823467	5.28617236025147e-7	0.00144268964846396	0.7825372950913638	0.9999615345469548	recombination signal binding protein for immunoglobulin kappa J region-like
wtns.kons	KO FL / WT FL	ENSMUSG00000017009	1545.4137779746216	-3.5625079892861475e-6	0.00144258142314073	0.3534304396972442	0.9999615345469548	syndecan 4
wtns.kons	KO FL / WT FL	ENSMUSG00000017049	0	NA	NA	NA	NA	coiled-coil domain containing 70
wtns.kons	KO FL / WT FL	ENSMUSG00000017057	202.30219213294657	-1.8641502596012134e-5	0.0014426576144048	0.03044473946590369	0.9999615345469548	interleukin 13 receptor, alpha 1
wtns.kons	KO FL / WT FL	ENSMUSG00000017064	0	NA	NA	NA	NA	prolactin family 5, subfamily a, member 1
wtns.kons	KO FL / WT FL	ENSMUSG00000017119	4146.2414379674965	-2.819914020719995e-6	0.00144231328756956	0.8337317158756846	0.9999615345469548	NBR1, autophagy cargo receptor
wtns.kons	KO FL / WT FL	ENSMUSG00000017132	1021.2889236579144	6.56029617784554e-6	0.00144264327474019	0.4411703806050421	0.9999615345469548	cytohesin 1
wtns.kons	KO FL / WT FL	ENSMUSG00000017144	340.3415090976653	8.138154537073736e-6	0.00144266278481018	0.5996874052380965	0.9999615345469548	Rho family GTPase 3
wtns.kons	KO FL / WT FL	ENSMUSG00000017146	68.82899639968008	2.13905586066436e-6	0.00144266993765254	0.6222841926144657	0.9999615345469548	breast cancer 1, early onset
wtns.kons	KO FL / WT FL	ENSMUSG00000017165	1.3168676434092768	-1.1980832489952794e-8	0.00144269461800697	0.9819301936185268	0.9999615345469548	gastrin
wtns.kons	KO FL / WT FL	ENSMUSG00000017167	5902.126101708704	3.608901578407406e-4	0.00146642833649653	0.8339187595263358	0.9999615345469548	contactin associated protein-like 1
wtns.kons	KO FL / WT FL	ENSMUSG00000017176	452.8885247753762	-7.45344434001339e-8	0.0014425723490837	0.9951809130928356	0.9999615345469548	5'-nucleotidase, cytosolic IIIB
wtns.kons	KO FL / WT FL	ENSMUSG00000017188	726.4243329192974	1.4000751214176525e-6	0.00144257166575371	0.959070726643573	0.9999615345469548	cytochrome C oxidase assembly factor 3
wtns.kons	KO FL / WT FL	ENSMUSG00000017195	0.22991098971306412	2.9494163998334378e-8	0.00144269493803434	0.9743831557022528	0.9999615345469548	zona pellucida binding protein 2
wtns.kons	KO FL / WT FL	ENSMUSG00000017204	3.4804466420816964	9.956184568284049e-7	0.00144269363728769	0.35717244733322784	0.9999615345469548	gasdermin A
wtns.kons	KO FL / WT FL	ENSMUSG00000017210	2342.708350209645	-4.519908037115929e-6	0.00144257456199134	0.7262719166719611	0.9999615345469548	mediator complex subunit 24
wtns.kons	KO FL / WT FL	ENSMUSG00000017211	5.69417484796704	8.106520265579087e-7	0.00144269347972237	0.48390511556261856	0.9999615345469548	gasdermin A2
wtns.kons	KO FL / WT FL	ENSMUSG00000017221	2548.597817104503	7.619354309562432e-6	0.00144236403792509	0.6276430749500493	0.9999615345469548	proteasome (prosome, macropain) 26S subunit, non-ATPase, 3
wtns.kons	KO FL / WT FL	ENSMUSG00000017264	928.586680890126	4.300046697507322e-6	0.00144248858741034	0.7824993397243387	0.9999615345469548	exosome component 10
wtns.kons	KO FL / WT FL	ENSMUSG00000017286	1066.738697460865	-1.7326069061692586e-6	0.00144250742835926	0.912572290573286	0.9999615345469548	glyoxalase domain containing 4
wtns.kons	KO FL / WT FL	ENSMUSG00000017288	2192.667344300531	-2.3120782932141803e-5	0.00144260171141231	0.17429976300884378	0.9999615345469548	VPS53 GARP complex subunit
wtns.kons	KO FL / WT FL	ENSMUSG00000017291	14556.381625232569	2.8303549568859515e-4	0.00145682853890235	0.9977760034607612	0.9999615345469548	TAO kinase 1
wtns.kons	KO FL / WT FL	ENSMUSG00000017299	373.7454975454865	1.2354555034456218e-5	0.00144260874598562	0.17569385899010967	0.9999615345469548	deoxynucleotidyltransferase, terminal, interacting protein 1
wtns.kons	KO FL / WT FL	ENSMUSG00000017300	0.5872068025217366	-2.747741132599949e-7	0.00144269486637279	0.5231312659400581	0.9999615345469548	troponin C2, fast
wtns.kons	KO FL / WT FL	ENSMUSG00000017307	177.26305255650163	7.109481909664175e-7	0.00144263838467857	0.922111619376726	0.9999615345469548	acyl-CoA thioesterase 8
wtns.kons	KO FL / WT FL	ENSMUSG00000017309	3.889976388983985	-9.080848722734312e-7	0.00144269360033827	0.45588422596405376	0.9999615345469548	CD300 molecule like family member G
wtns.kons	KO FL / WT FL	ENSMUSG00000017310	0.48084649731699314	-1.184902739591292e-9	0.00144269478542004	0.9868193696468416	0.9999615345469548	serine protease inhibitor, Kunitz type 4
wtns.kons	KO FL / WT FL	ENSMUSG00000017311	0	NA	NA	NA	NA	peptide YY
wtns.kons	KO FL / WT FL	ENSMUSG00000017314	4336.427981337218	1.0057096385414992e-5	0.00144259171875183	0.2821888364279249	0.9999615345469548	membrane protein, palmitoylated 2 (MAGUK p55 subfamily member 2)
wtns.kons	KO FL / WT FL	ENSMUSG00000017316	0	NA	NA	NA	NA	pancreatic polypeptide
wtns.kons	KO FL / WT FL	ENSMUSG00000017344	569.2582416491699	-2.250808638989997e-5	0.00144265880823801	0.01250845912258414	0.9999615345469548	vitronectin
wtns.kons	KO FL / WT FL	ENSMUSG00000017376	3491.569850230961	-3.4075799772289903e-9	0.00144264525804436	0.9988927386671056	0.9999615345469548	nemo like kinase
wtns.kons	KO FL / WT FL	ENSMUSG00000017386	172.535462651566	-6.825442256550203e-7	0.00144265675109236	0.9033218800594446	0.9999615345469548	TNF receptor associated factor 4
wtns.kons	KO FL / WT FL	ENSMUSG00000017390	12660.677882430826	-8.632460266482163e-5	0.00144377137833357	0.6556341695602097	0.9999615345469548	aldolase C, fructose-bisphosphate
wtns.kons	KO FL / WT FL	ENSMUSG00000017400	1575.2695848079345	9.401393900214789e-8	0.00144266129396948	0.9953597847556872	0.9999615345469548	SH3 and cysteine rich domain 2
wtns.kons	KO FL / WT FL	ENSMUSG00000017404	3849.710920248328	8.992071790253593e-6	0.00144261616318491	0.8700658302733199	0.9999615345469548	ribosomal protein L19
wtns.kons	KO FL / WT FL	ENSMUSG00000017405	66.17454994427254	2.1482259742351495e-6	0.00144267837275102	0.5228412892050266	0.9999615345469548	NIMA (never in mitosis gene a)-related expressed kinase 8
wtns.kons	KO FL / WT FL	ENSMUSG00000017412	7256.952445395783	-9.322022423190634e-7	0.00144259977220616	0.909174874982676	0.9999615345469548	calcium channel, voltage-dependent, beta 4 subunit
wtns.kons	KO FL / WT FL	ENSMUSG00000017417	442.2511921684884	-2.306607324733101e-6	0.0014426469956355	0.6966543740301573	0.9999615345469548	plexin domain containing 1
wtns.kons	KO FL / WT FL	ENSMUSG00000017418	987.3364299222642	-2.5687768638074984e-6	0.00144257346678426	0.7910713529637998	0.9999615345469548	ADP-ribosylation factor-like 5B
wtns.kons	KO FL / WT FL	ENSMUSG00000017421	1692.3040750354987	1.5743921440538931e-6	0.00144248022947308	0.9588883300622526	0.9999615345469548	zinc finger protein 207
wtns.kons	KO FL / WT FL	ENSMUSG00000017428	2109.4902597716487	-5.81866972120225e-6	0.00144243120123939	0.2699923863729387	0.9999615345469548	proteasome (prosome, macropain) 26S subunit, non-ATPase, 11
wtns.kons	KO FL / WT FL	ENSMUSG00000017446	185.89746525207968	3.663444795802153e-6	0.00144268396893242	0.28857810748521234	0.9999615345469548	C1q and tumor necrosis factor related protein 1
wtns.kons	KO FL / WT FL	ENSMUSG00000017453	15.011105548840677	-4.862859752695188e-7	0.00144269101884328	0.7763040289812303	0.9999615345469548	pipecolic acid oxidase
wtns.kons	KO FL / WT FL	ENSMUSG00000017466	14837.62760485154	3.066618395853785e-5	0.00144272994949827	0.23347761849284657	0.9999615345469548	tissue inhibitor of metalloproteinase 2
wtns.kons	KO FL / WT FL	ENSMUSG00000017478	1011.210412659372	1.2857287769969264e-5	0.00144264505691859	0.08103178914650372	0.9999615345469548	zinc finger CCCH-type containing 18
wtns.kons	KO FL / WT FL	ENSMUSG00000017485	4043.052258049349	-4.795383116963714e-6	0.00144253877066484	0.5806804527323914	0.9999615345469548	topoisomerase (DNA) II beta
wtns.kons	KO FL / WT FL	ENSMUSG00000017491	372.24450479110504	-3.367422768162748e-6	0.00144269194810742	0.10504017649133857	0.9999615345469548	retinoic acid receptor, beta
wtns.kons	KO FL / WT FL	ENSMUSG00000017493	1218.9093347882806	4.747789051001188e-7	0.00144263176402448	0.918838332483999	0.9999615345469548	insulin-like growth factor binding protein 4
wtns.kons	KO FL / WT FL	ENSMUSG00000017499	6.791534038944416	-1.79191848676746e-6	0.00144269326486314	0.07843105158379172	0.9999615345469548	cell division cycle 6
wtns.kons	KO FL / WT FL	ENSMUSG00000017548	1380.2826360754393	-1.722953393623062e-5	0.0014426016155947	0.10984506175755612	0.9999615345469548	SUZ12 polycomb repressive complex 2 subunit
wtns.kons	KO FL / WT FL	ENSMUSG00000017550	197.06783191321048	-9.95804590226012e-7	0.00144263928492757	0.9336031139778272	0.9999615345469548	ATPase family, AAA domain containing 5
wtns.kons	KO FL / WT FL	ENSMUSG00000017561	200.92563227372403	2.279521030756563e-7	0.00144264523281712	0.973125719811947	0.9999615345469548	cytokine receptor-like factor 3
wtns.kons	KO FL / WT FL	ENSMUSG00000017588	0.467053066587805	2.899249872917024e-7	0.00144269499522494	0.4365843123740605	0.9999615345469548	keratin 27
wtns.kons	KO FL / WT FL	ENSMUSG00000017607	5.594927320869524	5.105739140438259e-7	0.00144269387993964	0.528261453347685	0.9999615345469548	tensin 4
wtns.kons	KO FL / WT FL	ENSMUSG00000017615	1239.011232566956	-7.8131742757169e-6	0.00144246459954885	0.7738617282296244	0.9999615345469548	tumor necrosis factor, alpha-induced protein 1 (endothelial)
wtns.kons	KO FL / WT FL	ENSMUSG00000017631	17455.11314391337	-4.5180944417501807e-4	0.00148100338853759	0.8157115629468276	0.9999615345469548	active BCR-related gene
wtns.kons	KO FL / WT FL	ENSMUSG00000017639	12565.230004220492	-3.00999349077262e-6	0.00144253187432484	0.8728496579923946	0.9999615345469548	RAB11 family interacting protein 4 (class II)
wtns.kons	KO FL / WT FL	ENSMUSG00000017652	15.613680288703906	1.8292135646919207e-6	0.00144269082822022	0.3322328531216744	0.9999615345469548	CD40 antigen
wtns.kons	KO FL / WT FL	ENSMUSG00000017664	886.0201749224574	-2.233244372872163e-5	0.00144258533664227	0.04778659469094132	0.9999615345469548	solute carrier family 35, member C2
wtns.kons	KO FL / WT FL	ENSMUSG00000017667	1154.7921643657642	-4.952158772056106e-5	0.00144294687782499	0.3832757627561751	0.9999615345469548	zinc finger protein 334
wtns.kons	KO FL / WT FL	ENSMUSG00000017670	3528.804486098773	3.3035929491440224e-6	0.00144257177384814	0.5900844561230754	0.9999615345469548	engulfment and cell motility 2
wtns.kons	KO FL / WT FL	ENSMUSG00000017677	536.5856276945032	-1.2842120821475564e-6	0.0014426431390911	0.9885206417506296	0.9999615345469548	WD repeat and SOCS box-containing 1
wtns.kons	KO FL / WT FL	ENSMUSG00000017679	2041.4584170509	6.680276055420195e-6	0.00144260554077894	0.3847374385533058	0.9999615345469548	tocopherol (alpha) transfer protein-like
wtns.kons	KO FL / WT FL	ENSMUSG00000017686	2202.4764718162596	-2.2824234617387147e-5	0.00144258637099548	0.7379858802731845	0.9999615345469548	ras homolog family member T1
wtns.kons	KO FL / WT FL	ENSMUSG00000017688	0.3414654701222645	7.791814080908546e-8	0.00144269493151181	0.8311600405221176	0.9999615345469548	hepatocyte nuclear factor 4, gamma
wtns.kons	KO FL / WT FL	ENSMUSG00000017692	676.4099748139241	-5.394023270951065e-6	0.00144264863984119	0.31768229094414413	0.9999615345469548	rhomboid like 3
wtns.kons	KO FL / WT FL	ENSMUSG00000017697	14.663162072557505	-4.4357750690433643e-7	0.00144268994570171	0.812329119716905	0.9999615345469548	adenosine deaminase
wtns.kons	KO FL / WT FL	ENSMUSG00000017707	6098.5892784294865	-2.8301260614060388e-5	0.00144256384867829	0.5708795211047804	0.9999615345469548	serine incorporator 3
wtns.kons	KO FL / WT FL	ENSMUSG00000017713	44.40965819365069	-4.464742909652036e-6	0.00144268212959644	0.8698865209019256	0.9999615345469548	threonine aldolase 1
wtns.kons	KO FL / WT FL	ENSMUSG00000017715	1487.5322110710902	5.222644583432203e-7	0.00144251569182099	0.7014379492532989	0.9999615345469548	phosphatidylglycerophosphate synthase 1
wtns.kons	KO FL / WT FL	ENSMUSG00000017716	37.03378256566383	-1.0731883366536306e-5	0.0014426994925683	0.6354359927540152	0.9999615345469548	baculoviral IAP repeat-containing 5
wtns.kons	KO FL / WT FL	ENSMUSG00000017718	89.0432525049319	2.3288767181984137e-7	0.00144266948405248	0.9578231040957896	0.9999615345469548	arylformamidase
wtns.kons	KO FL / WT FL	ENSMUSG00000017720	3.513138444202925	1.3807472507280148e-7	0.00144269302967202	0.9100414519126988	0.9999615345469548	transformation related protein 53 target 5
wtns.kons	KO FL / WT FL	ENSMUSG00000017721	2003.794525169381	4.677940782229937e-6	0.00144252254299693	0.6793616263177022	0.9999615345469548	phosphatidylinositol glycan anchor biosynthesis, class T
wtns.kons	KO FL / WT FL	ENSMUSG00000017723	0.14376864179842364	1.803066729924282e-7	0.00144269498998532	0.8250542807611526	0.9999615345469548	WAP four-disulfide core domain 2
wtns.kons	KO FL / WT FL	ENSMUSG00000017724	143.64949323683462	-4.753871069081025e-6	0.00144266008059943	0.39202164751397983	0.9999615345469548	ets variant 4
wtns.kons	KO FL / WT FL	ENSMUSG00000017733	0.11164913751173206	-1.5822441183269372e-7	0.0014426949895772	0.8515043803988116	0.9999615345469548	epididymal peptidase inhibitor
wtns.kons	KO FL / WT FL	ENSMUSG00000017734	1944.6546615583752	-3.3947278477587126e-6	0.00144259155708927	0.6962529862036686	0.9999615345469548	dysbindin (dystrobrevin binding protein 1) domain containing 2
wtns.kons	KO FL / WT FL	ENSMUSG00000017737	36.375132135477735	1.7467525322759133e-6	0.00144268455750986	0.5347314691847564	0.9999615345469548	matrix metallopeptidase 9
wtns.kons	KO FL / WT FL	ENSMUSG00000017740	17138.438268073656	1.7265365333025604e-4	0.00144776416353488	0.6308901300836163	0.9999615345469548	solute carrier family 12, member 5
wtns.kons	KO FL / WT FL	ENSMUSG00000017747	122.2476243618684	6.867807151137815e-6	0.00144265084850315	0.3840527206665395	0.9999615345469548	GH3 domain containing
wtns.kons	KO FL / WT FL	ENSMUSG00000017754	852.1668860953648	5.032088628288899e-7	0.00144268660713527	0.8424351272260178	0.9999615345469548	phospholipid transfer protein
wtns.kons	KO FL / WT FL	ENSMUSG00000017756	79.32467825664475	3.599375345478574e-7	0.0014426913289289	0.8301007228679091	0.9999615345469548	solute carrier family 12, member 7
wtns.kons	KO FL / WT FL	ENSMUSG00000017760	1677.6228145050168	-1.0208451887326325e-5	0.00144256728510907	0.31632822393806925	0.9999615345469548	cathepsin A
wtns.kons	KO FL / WT FL	ENSMUSG00000017764	541.5743541306982	-3.104786510311919e-6	0.00144253823304962	0.9117812203942046	0.9999615345469548	zinc finger SWIM-type containing 1
wtns.kons	KO FL / WT FL	ENSMUSG00000017765	362.56094780939054	-1.5869504834366893e-5	0.00144264626561478	0.03924450378752302	0.9999615345469548	solute carrier family 12, member 4
wtns.kons	KO FL / WT FL	ENSMUSG00000017767	2.460288266531248	-1.292986133360781e-6	0.00144269413709998	0.1648657401420328	0.9999615345469548	spermatogenesis associated 25
wtns.kons	KO FL / WT FL	ENSMUSG00000017774	342.07531770775034	1.057373587939497e-5	0.00144261076083187	0.20093395092299732	0.9999615345469548	myosin IC
wtns.kons	KO FL / WT FL	ENSMUSG00000017776	4400.659918316329	-6.05699450855105e-5	0.0014430465420334	0.8855582873809709	0.9999615345469548	v-crk avian sarcoma virus CT10 oncogene homolog
wtns.kons	KO FL / WT FL	ENSMUSG00000017778	1964.5608325583323	-4.586954327241969e-6	0.00144263353714359	0.5099228159491043	0.9999615345469548	cytochrome c oxidase subunit 7C
wtns.kons	KO FL / WT FL	ENSMUSG00000017781	7290.868223184681	-2.726361311301525e-4	0.00145578512065287	0.5718932300954167	0.9999615345469548	phosphatidylinositol transfer protein, alpha
wtns.kons	KO FL / WT FL	ENSMUSG00000017801	483.670660196588	-1.7728109687650825e-5	0.0014426688213422	0.06559458853905231	0.9999615345469548	MAX-like protein X
wtns.kons	KO FL / WT FL	ENSMUSG00000017802	1202.7008427995747	-8.410459668509373e-6	0.0014424811722688	0.733295423470642	0.9999615345469548	reticulophagy regulator family member 3
wtns.kons	KO FL / WT FL	ENSMUSG00000017817	33.314651520145105	-2.559241149709532e-7	0.00144267888179552	0.9320250031305376	0.9999615345469548	junctophilin 2
wtns.kons	KO FL / WT FL	ENSMUSG00000017830	12.869562092416649	-3.441030952731733e-7	0.00144268895957298	0.8677318609769616	0.9999615345469548	DEXH (Asp-Glu-X-His) box polypeptide 58
wtns.kons	KO FL / WT FL	ENSMUSG00000017831	3468.3240209770725	-1.765737039456407e-6	0.00144247134780135	0.8883382700805236	0.9999615345469548	RAB5A, member RAS oncogene family
wtns.kons	KO FL / WT FL	ENSMUSG00000017832	2.2687129153371592	5.326252431957374e-7	0.00144269416978379	0.5124787687864116	0.9999615345469548	heat shock protein, alpha-crystallin-related, B9
wtns.kons	KO FL / WT FL	ENSMUSG00000017837	196.64315696219495	1.5820194936444938e-6	0.00144262478545503	0.6885212684117668	0.9999615345469548	NFKB inhibitor interacting Ras-like protein 2
wtns.kons	KO FL / WT FL	ENSMUSG00000017843	5541.747712374311	-3.54968009278043e-5	0.00144278307482359	0.8699696447423654	0.9999615345469548	protein phosphatase 2, regulatory subunit B', gamma
wtns.kons	KO FL / WT FL	ENSMUSG00000017858	579.2154195788132	-2.9168449757984967e-5	0.00144266729144727	0.3294873198669986	0.9999615345469548	intraflagellar transport 52
wtns.kons	KO FL / WT FL	ENSMUSG00000017861	11.290029870067858	3.1122125426962996e-6	0.00144269259816754	0.0958330863398868	0.9999615345469548	myeloblastosis oncogene-like 2
wtns.kons	KO FL / WT FL	ENSMUSG00000017868	38.998979057974374	-4.400797903502695e-6	0.00144268400102945	0.17242484256811344	0.9999615345469548	serum/glucocorticoid regulated kinase 2
wtns.kons	KO FL / WT FL	ENSMUSG00000017897	24.279681382714045	1.3725055906272033e-8	0.00144269014271798	0.990457718298522	0.9999615345469548	EYA transcriptional coactivator and phosphatase 2
wtns.kons	KO FL / WT FL	ENSMUSG00000017922	0	NA	NA	NA	NA	prolactin family 3, subfamily c, member 1
wtns.kons	KO FL / WT FL	ENSMUSG00000017929	1526.9817356487606	-6.712945410582905e-6	0.00144263222182461	0.14907617852223962	0.9999615345469548	UDP-Gal:betaGlcNAc beta 1,4-galactosyltransferase, polypeptide 5
wtns.kons	KO FL / WT FL	ENSMUSG00000017943	1509.781709807841	-2.6783290506714788e-5	0.00144265054383397	0.6434188013838392	0.9999615345469548	ganglioside-induced differentiation-associated protein 1-like 1
wtns.kons	KO FL / WT FL	ENSMUSG00000017950	0	NA	NA	NA	NA	hepatic nuclear factor 4, alpha
wtns.kons	KO FL / WT FL	ENSMUSG00000017969	30.412466497975412	-7.707179905515467e-7	0.00144268745259803	0.7335311934352191	0.9999615345469548	NA
wtns.kons	KO FL / WT FL	ENSMUSG00000017978	4584.428020947858	1.4867768559391085e-5	0.0014425699526026	0.22951483330666408	0.9999615345469548	Ca2+-dependent activator protein for secretion 2
wtns.kons	KO FL / WT FL	ENSMUSG00000017999	403.2206507849464	-2.2077416084300096e-6	0.00144257832588638	0.599575385256037	0.9999615345469548	DEAD box helicase 27
wtns.kons	KO FL / WT FL	ENSMUSG00000018001	847.7939243908595	-9.874061212502536e-5	0.00144426157195175	0.2788040371509014	0.9999615345469548	cytohesin 3
wtns.kons	KO FL / WT FL	ENSMUSG00000018008	214.48329418843568	5.120222722621068e-6	0.00144264654872975	0.40138128806398343	0.9999615345469548	cytohesin 4
wtns.kons	KO FL / WT FL	ENSMUSG00000018012	355.52140240711515	-2.570354249446211e-5	0.00144268587962731	0.08782365832997761	0.9999615345469548	Rac family small GTPase 3
wtns.kons	KO FL / WT FL	ENSMUSG00000018040	2312.3333335433945	-1.971864428781057e-5	0.00144261937304932	0.05493005778018613	0.9999615345469548	ribosomal RNA processing 7 homolog A
wtns.kons	KO FL / WT FL	ENSMUSG00000018042	1471.2393001156734	1.0682469777847305e-5	0.00144255703725495	0.35670155195596076	0.9999615345469548	cytochrome b5 reductase 3
wtns.kons	KO FL / WT FL	ENSMUSG00000018068	633.1631450851625	3.674281439093085e-6	0.00144260173462994	0.7063436771224993	0.9999615345469548	integrator complex subunit 2
wtns.kons	KO FL / WT FL	ENSMUSG00000018076	5466.780867056218	5.650210824320466e-5	0.00144301107641643	0.41969132476206433	0.9999615345469548	mediator complex subunit 13-like
wtns.kons	KO FL / WT FL	ENSMUSG00000018102	628.2630695263657	-1.180345820221274e-6	0.00144262163118022	0.8612050393904268	0.9999615345469548	H2B clustered histone 4
wtns.kons	KO FL / WT FL	ENSMUSG00000018126	57.1073791726277	-3.4021243235044063e-6	0.0014426896788401	0.11281394213482653	0.9999615345469548	BAI1-associated protein 2-like 2
wtns.kons	KO FL / WT FL	ENSMUSG00000018143	263.89927722289497	3.849133993889689e-7	0.00144264113007867	0.8302841533342743	0.9999615345469548	v-maf musculoaponeurotic fibrosarcoma oncogene family, protein K (avian)
wtns.kons	KO FL / WT FL	ENSMUSG00000018160	2083.0644303007175	2.8121634677830047e-5	0.00144267366216544	0.5612633740894335	0.9999615345469548	mediator complex subunit 1
wtns.kons	KO FL / WT FL	ENSMUSG00000018166	271.2564484948643	-5.2392301923207095e-6	0.00144265593415244	0.6623337105122931	0.9999615345469548	erb-b2 receptor tyrosine kinase 3
wtns.kons	KO FL / WT FL	ENSMUSG00000018167	449.80301538935635	-2.140004778794322e-6	0.00144260686746746	0.7298743016675131	0.9999615345469548	START domain containing 3
wtns.kons	KO FL / WT FL	ENSMUSG00000018168	5.341794674409388	-5.665429072230249e-7	0.00144269392928537	0.551943246050214	0.9999615345469548	IKAROS family zinc finger 3
wtns.kons	KO FL / WT FL	ENSMUSG00000018169	45.48463282227944	5.668584249922889e-7	0.00144268334817226	0.8643978855330823	0.9999615345469548	MFNG O-fucosylpeptide 3-beta-N-acetylglucosaminyltransferase
wtns.kons	KO FL / WT FL	ENSMUSG00000018171	1929.070941047806	-8.673750025131132e-6	0.00144257164225806	0.3804915698843725	0.9999615345469548	vacuole membrane protein 1
wtns.kons	KO FL / WT FL	ENSMUSG00000018189	595.3356016435387	-2.036994089901533e-6	0.00144263754411516	0.7218991178522949	0.9999615345469548	ubiquitin carboxyl-terminal esterase L5
wtns.kons	KO FL / WT FL	ENSMUSG00000018196	1428.949186118001	-1.474428625839982e-5	0.00144262195315456	0.09879150911258004	0.9999615345469548	glutaredoxin 2 (thioltransferase)
wtns.kons	KO FL / WT FL	ENSMUSG00000018199	2475.468043925136	-1.3706102268821769e-6	0.00144254239093653	0.978309764179383	0.9999615345469548	Ro60, Y RNA binding protein
wtns.kons	KO FL / WT FL	ENSMUSG00000018209	1442.2310719739503	-3.704830802371254e-6	0.00144240728534678	0.7022755998703158	0.9999615345469548	serine/threonine kinase 4
wtns.kons	KO FL / WT FL	ENSMUSG00000018211	0.111649137511732	-1.5822441183261257e-7	0.0014426949895772	0.8515043803988116	0.9999615345469548	WAP four-disulfide core domain 15B
wtns.kons	KO FL / WT FL	ENSMUSG00000018217	271.0801515763782	-4.34307969269566e-6	0.00144264347175197	0.48913409065900454	0.9999615345469548	peripheral myelin protein 22
wtns.kons	KO FL / WT FL	ENSMUSG00000018238	13.042753081902992	-9.541836593195589e-7	0.00144269190107673	0.4553737412791472	0.9999615345469548	growth differentiation factor 9
wtns.kons	KO FL / WT FL	ENSMUSG00000018239	148.08531337171604	4.480359069670216e-7	0.00144262928409037	0.925907213563486	0.9999615345469548	zinc finger, CCHC domain containing 10
wtns.kons	KO FL / WT FL	ENSMUSG00000018259	0	NA	NA	NA	NA	prolactin family 8, subfamily a, member 2
wtns.kons	KO FL / WT FL	ENSMUSG00000018263	11.340632392204109	1.0501392459146254e-6	0.0014426909224199	0.5483327092783155	0.9999615345469548	T-box 5
wtns.kons	KO FL / WT FL	ENSMUSG00000018286	1187.6132241041164	-1.0300092889647412e-5	0.00144258526374865	0.4734317146787153	0.9999615345469548	proteasome (prosome, macropain) subunit, beta type 6
wtns.kons	KO FL / WT FL	ENSMUSG00000018287	613.0526795566916	4.943652404887256e-6	0.00144264336347521	0.4292331180231326	0.9999615345469548	sperm associated antigen 7
wtns.kons	KO FL / WT FL	ENSMUSG00000018293	1773.5090581993222	7.730158171366865e-6	0.00144253380818819	0.48773374016868354	0.9999615345469548	profilin 1
wtns.kons	KO FL / WT FL	ENSMUSG00000018322	2207.684162842215	-1.4407458492559054e-7	0.00144252150364991	0.9984466036498428	0.9999615345469548	translocase of outer mitochondrial membrane 34
wtns.kons	KO FL / WT FL	ENSMUSG00000018326	15327.965548482727	1.589094303374458e-5	0.0014424695171465	0.8513909996787734	0.9999615345469548	tyrosine 3-monooxygenase/tryptophan 5-monooxygenase activation protein, beta polypeptide
wtns.kons	KO FL / WT FL	ENSMUSG00000018334	1442.196395286548	3.6039473152004174e-6	0.00144258541861235	0.744022721558589	0.9999615345469548	kinase suppressor of ras 1
wtns.kons	KO FL / WT FL	ENSMUSG00000018339	219.60695712728744	-2.739802288593177e-6	0.00144266583921453	0.4484358303476686	0.9999615345469548	glutathione peroxidase 3
wtns.kons	KO FL / WT FL	ENSMUSG00000018340	1851.1567946004125	-1.2456770809922705e-5	0.00144249660964213	0.8787010827315274	0.9999615345469548	annexin A6
wtns.kons	KO FL / WT FL	ENSMUSG00000018341	22.045909116169927	-1.0144105826525265e-6	0.0014426883025064	0.6341337380298072	0.9999615345469548	interleukin 12 receptor, beta 2
wtns.kons	KO FL / WT FL	ENSMUSG00000018347	209.95952723007295	1.1421633090020014e-6	0.00144262314558295	0.8456965649980426	0.9999615345469548	zinc finger with KRAB and SCAN domains 6
wtns.kons	KO FL / WT FL	ENSMUSG00000018362	598.2863793616069	-5.8336444424914345e-6	0.00144254873230779	0.8575788464940399	0.9999615345469548	karyopherin (importin) alpha 2
wtns.kons	KO FL / WT FL	ENSMUSG00000018363	1250.5637017507472	-1.2707790525118884e-5	0.00144259752497442	0.20558454099674933	0.9999615345469548	SMAD specific E3 ubiquitin protein ligase 2
wtns.kons	KO FL / WT FL	ENSMUSG00000018372	103.19650418909804	-1.7995926711990393e-6	0.00144267975623538	0.6243906737957035	0.9999615345469548	centrosomal protein 95
wtns.kons	KO FL / WT FL	ENSMUSG00000018377	1049.4773574651415	3.175530439142826e-5	0.00144272889906536	0.1999507793798612	0.9999615345469548	vascular endothelial zinc finger 1
wtns.kons	KO FL / WT FL	ENSMUSG00000018378	556.0932265928069	1.4531835356720954e-5	0.00144268615902895	0.43177724581471977	0.9999615345469548	RIKEN cDNA 2210416O15 gene
wtns.kons	KO FL / WT FL	ENSMUSG00000018378	556.0932265928069	1.4531835356720954e-5	0.00144268615902895	0.43177724581471977	0.9999615345469548	CUE domain containing 1
wtns.kons	KO FL / WT FL	ENSMUSG00000018379	3292.996271401065	6.9418440769111055e-6	0.00144252289968781	0.5984315025171224	0.9999615345469548	serine and arginine-rich splicing factor 1
wtns.kons	KO FL / WT FL	ENSMUSG00000018381	211.7960391568683	4.77939954088595e-6	0.0014426769684487	0.2222722157062811	0.9999615345469548	ABI family member 3
wtns.kons	KO FL / WT FL	ENSMUSG00000018387	175.72858892762008	1.092787803823568e-6	0.00144265876874768	0.9086020319125178	0.9999615345469548	shroom family member 1
wtns.kons	KO FL / WT FL	ENSMUSG00000018395	3358.007624105457	6.301881966469087e-5	0.00144326013548363	0.3003693130225919	0.9999615345469548	kinesin family member 3A
wtns.kons	KO FL / WT FL	ENSMUSG00000018398	7533.733150879621	7.839153612903208e-7	0.00144254673008419	0.9408155796957948	0.9999615345469548	septin 8
wtns.kons	KO FL / WT FL	ENSMUSG00000018401	3115.6888594755146	-3.8110620570503846e-6	0.00144253892049173	0.720734134965814	0.9999615345469548	myotubularin related protein 4
wtns.kons	KO FL / WT FL	ENSMUSG00000018405	257.09619441847923	2.059912117116626e-6	0.00144264315883548	0.7562827906855039	0.9999615345469548	mitochondrial rRNA methyltransferase 1
wtns.kons	KO FL / WT FL	ENSMUSG00000018411	13746.418159333598	-2.0469665059514618e-5	0.0014425898227403	0.49121751109729417	0.9999615345469548	microtubule-associated protein tau
wtns.kons	KO FL / WT FL	ENSMUSG00000018412	3036.001892361258	-4.9133691481741e-6	0.00144250257701647	0.4535926173309829	0.9999615345469548	KAT8 regulatory NSL complex subunit 1
wtns.kons	KO FL / WT FL	ENSMUSG00000018415	1873.37178376579	-1.4729931844878455e-5	0.00144254464406064	0.1030587011467474	0.9999615345469548	GID complex subunit 4, VID24 homolog
wtns.kons	KO FL / WT FL	ENSMUSG00000018417	930.8160155998424	-1.8669964555965004e-5	0.00144264957718714	0.01020770279560275	0.9999615345469548	myosin IB
wtns.kons	KO FL / WT FL	ENSMUSG00000018425	802.0632121883945	-7.76560124808673e-6	0.00144255470127204	0.5172996264568025	0.9999615345469548	DEAH (Asp-Glu-Ala-His) box polypeptide 40
wtns.kons	KO FL / WT FL	ENSMUSG00000018427	2644.499864254288	1.4642270461449531e-6	0.00144262171206808	0.9439024451941188	0.9999615345469548	yippee like 2
wtns.kons	KO FL / WT FL	ENSMUSG00000018428	1151.0335909284015	-9.970829442763644e-6	0.00144251779866069	0.3895972734351071	0.9999615345469548	A kinase (PRKA) anchor protein 1
wtns.kons	KO FL / WT FL	ENSMUSG00000018433	784.7970898533032	-2.4608128451644033e-6	0.00144254264897434	0.8100676986039701	0.9999615345469548	nucleolar protein 11
wtns.kons	KO FL / WT FL	ENSMUSG00000018442	559.9963763040099	6.987445193043808e-6	0.00144257375373025	0.45380394628620735	0.9999615345469548	Der1-like domain family, member 2
wtns.kons	KO FL / WT FL	ENSMUSG00000018446	975.6874844133558	5.630950898161149e-6	0.00144256394105209	0.5758749920390361	0.9999615345469548	complement component 1, q subcomponent binding protein
wtns.kons	KO FL / WT FL	ENSMUSG00000018449	97.56899442434896	-1.5752361055096614e-6	0.00144265967535736	0.7555851622198787	0.9999615345469548	RPA interacting protein
wtns.kons	KO FL / WT FL	ENSMUSG00000018451	5132.344748378635	-1.7108122774429454e-5	0.00144265111908257	0.4601919812636147	0.9999615345469548	RIKEN cDNA 6330403K07 gene
wtns.kons	KO FL / WT FL	ENSMUSG00000018459	203.9033293111437	-9.406295591246712e-7	0.00144265913441401	0.905468803452412	0.9999615345469548	solute carrier family 13 (sodium-dependent dicarboxylate transporter), member 3
wtns.kons	KO FL / WT FL	ENSMUSG00000018470	269.77270920529907	3.883616899355374e-6	0.00144264943479358	0.6559474051031906	0.9999615345469548	potassium voltage-gated channel, shaker-related subfamily, beta member 3
wtns.kons	KO FL / WT FL	ENSMUSG00000018474	29129.319690868942	-6.688242828913989e-5	0.00144313315854886	0.1134651355942786	0.9999615345469548	chromodomain helicase DNA binding protein 3
wtns.kons	KO FL / WT FL	ENSMUSG00000018476	1023.2865636941788	1.6494395617465715e-6	0.00144262655171711	0.8163519491007944	0.9999615345469548	KDM1 lysine (K)-specific demethylase 6B
wtns.kons	KO FL / WT FL	ENSMUSG00000018479	1.5200472168825403	-3.477883900025135e-7	0.00144269461299335	0.5366706722485954	0.9999615345469548	RIKEN cDNA 1700125H20 gene
wtns.kons	KO FL / WT FL	ENSMUSG00000018481	3855.083231344198	7.35742924909793e-6	0.00144250097422842	0.7458596510917995	0.9999615345469548	amyloid beta precursor protein (cytoplasmic tail) binding protein 2
wtns.kons	KO FL / WT FL	ENSMUSG00000018486	1.692845261447422	-1.0316961165762813e-6	0.00144269440389774	0.18911799797505105	0.9999615345469548	wingless-type MMTV integration site family, member 9B
wtns.kons	KO FL / WT FL	ENSMUSG00000018500	74.0908685856583	-4.0270889425352535e-6	0.00144266871065316	0.3587709712286109	0.9999615345469548	adenosine A2b receptor
wtns.kons	KO FL / WT FL	ENSMUSG00000018501	9457.389159941653	-7.834063258471959e-5	0.0014436190185618	0.9549886614290592	0.9999615345469548	nuclear receptor co-repressor 1
wtns.kons	KO FL / WT FL	ENSMUSG00000018507	426.6123503220584	3.1426796106860644e-6	0.00144260678139	0.6975744622936878	0.9999615345469548	transient receptor potential cation channel, subfamily V, member 2
wtns.kons	KO FL / WT FL	ENSMUSG00000018509	230.08588701832775	-6.951180017524148e-7	0.00144263573180214	0.919503605925806	0.9999615345469548	centromere protein V
wtns.kons	KO FL / WT FL	ENSMUSG00000018537	332.45680587627663	2.6480393984611932e-6	0.00144261596262976	0.725911444633337	0.9999615345469548	polycomb group ring finger 2
wtns.kons	KO FL / WT FL	ENSMUSG00000018541	400.2853795621207	1.0295211832192257e-5	0.00144255000953238	0.37863178450978047	0.9999615345469548	CWC25 spliceosome-associated protein
wtns.kons	KO FL / WT FL	ENSMUSG00000018543	1.879079937291115	-4.712950590605813e-8	0.00144269441894182	0.944064105377325	0.9999615345469548	RIKEN cDNA 1700001P01 gene
wtns.kons	KO FL / WT FL	ENSMUSG00000018547	5468.773901879563	-1.7898640329273054e-6	0.00144251607951349	0.8740052531903924	0.9999615345469548	phosphatidylinositol-5-phosphate 4-kinase, type II, beta
wtns.kons	KO FL / WT FL	ENSMUSG00000018548	11660.785021471767	4.881213108424104e-5	0.00144294515546161	0.8743267663160958	0.9999615345469548	tripartite motif-containing 37
wtns.kons	KO FL / WT FL	ENSMUSG00000018554	35.551071298477645	-2.3513327251683097e-8	0.00144268530840075	0.9273102524647296	0.9999615345469548	Y box protein 2
wtns.kons	KO FL / WT FL	ENSMUSG00000018559	1192.6235610318652	-1.7950393266496858e-5	0.00144254697200904	0.34934822116644587	0.9999615345469548	CTD nuclear envelope phosphatase 1
wtns.kons	KO FL / WT FL	ENSMUSG00000018565	932.3888443130514	1.2288482495527197e-5	0.0014425650565608	0.9483056701705652	0.9999615345469548	elongator acetyltransferase complex subunit 5
wtns.kons	KO FL / WT FL	ENSMUSG00000018566	29.929352480216124	1.982000697301952e-6	0.00144268808758262	0.3763503212316208	0.9999615345469548	solute carrier family 2 (facilitated glucose transporter), member 4
wtns.kons	KO FL / WT FL	ENSMUSG00000018567	2112.1645379045535	3.2889537368650465e-6	0.00144247752659802	0.9630606006580648	0.9999615345469548	gamma-aminobutyric acid receptor associated protein
wtns.kons	KO FL / WT FL	ENSMUSG00000018569	1.7131758607722831	9.97092817648275e-7	0.0014426948713394	0.05112857221808249	0.9999615345469548	claudin 7
wtns.kons	KO FL / WT FL	ENSMUSG00000018570	4.622615477545578	-1.3608958102070447e-6	0.00144269301878832	0.2870361072943054	0.9999615345469548	RIKEN cDNA 2810408A11 gene
wtns.kons	KO FL / WT FL	ENSMUSG00000018572	740.3918485627406	-1.19407606147889e-5	0.00144256562944262	0.19149360882312227	0.9999615345469548	PHD finger protein 23
wtns.kons	KO FL / WT FL	ENSMUSG00000018574	514.8926654876213	3.7204425294382896e-6	0.00144257700999188	0.39563565860102695	0.9999615345469548	acyl-Coenzyme A dehydrogenase, very long chain
wtns.kons	KO FL / WT FL	ENSMUSG00000018581	64.18917728176825	1.5080648763732204e-7	0.00144269423614724	0.7912562647750755	0.9999615345469548	dynein, axonemal, heavy chain 11
wtns.kons	KO FL / WT FL	ENSMUSG00000018583	2259.8561441851434	2.9819953544117137e-5	0.00144268559819563	0.9957663126960722	0.9999615345469548	GTPase activating protein (SH3 domain) binding protein 1
wtns.kons	KO FL / WT FL	ENSMUSG00000018585	282.684855625265	2.6555858695129837e-7	0.0014426310464243	0.8983135336704848	0.9999615345469548	antioxidant 1 copper chaperone
wtns.kons	KO FL / WT FL	ENSMUSG00000018589	1145.3281314323349	2.1400848690532277e-7	0.00144259442607843	0.9810479573070569	0.9999615345469548	glycine receptor, alpha 2 subunit
wtns.kons	KO FL / WT FL	ENSMUSG00000018593	4455.28859408328	-1.5899070521930462e-6	0.00144264889421004	0.782058489560371	0.9999615345469548	secreted acidic cysteine rich glycoprotein
wtns.kons	KO FL / WT FL	ENSMUSG00000018595	15.219533804635685	7.016976090289165e-7	0.00144269051651435	0.7039079071149115	0.9999615345469548	glycine receptor, alpha 4 subunit
wtns.kons	KO FL / WT FL	ENSMUSG00000018599	291.30988005809473	-1.2889157625483783e-6	0.00144260042848918	0.9344824878889416	0.9999615345469548	mitochondrial elongation factor 2
wtns.kons	KO FL / WT FL	ENSMUSG00000018604	48.802585405865	7.345714180826939e-7	0.00144268919978743	0.7234579728190356	0.9999615345469548	T-box 3
wtns.kons	KO FL / WT FL	ENSMUSG00000018620	0	NA	NA	NA	NA	matrix metallopeptidase 20 (enamelysin)
wtns.kons	KO FL / WT FL	ENSMUSG00000018623	0	NA	NA	NA	NA	matrix metallopeptidase 7
wtns.kons	KO FL / WT FL	ENSMUSG00000018634	208.9158062847289	-1.3941015335439776e-6	0.00144265846406234	0.7680235238147799	0.9999615345469548	corticotropin releasing hormone receptor 1
wtns.kons	KO FL / WT FL	ENSMUSG00000018648	785.0812388681534	7.545846914514705e-7	0.00144259812998596	0.9337094015293664	0.9999615345469548	dual specificity phosphatase 14
wtns.kons	KO FL / WT FL	ENSMUSG00000018651	513.0972888675107	-8.198728667964405e-6	0.00144260198066303	0.2611777577222957	0.9999615345469548	transcriptional adaptor 2A
wtns.kons	KO FL / WT FL	ENSMUSG00000018654	129.58972196375674	-1.0837823484353556e-5	0.00144269515827438	0.15660867982685364	0.9999615345469548	IKAROS family zinc finger 1
wtns.kons	KO FL / WT FL	ENSMUSG00000018656	0.3382162091811806	-8.090956503515496e-8	0.00144269493194606	0.8573164839439213	0.9999615345469548	TRPM8 channel-associated factor 3
wtns.kons	KO FL / WT FL	ENSMUSG00000018659	952.4889194328676	6.789445643086565e-7	0.00144258680554977	0.9466301000610816	0.9999615345469548	pyridoxine 5'-phosphate oxidase
wtns.kons	KO FL / WT FL	ENSMUSG00000018661	1262.273431698123	1.7626734838805023e-6	0.00144251801112589	0.7576748912897033	0.9999615345469548	component of oligomeric golgi complex 1
wtns.kons	KO FL / WT FL	ENSMUSG00000018666	586.317226456965	1.0162776170073326e-5	0.00144261437815187	0.662987759387996	0.9999615345469548	chromobox 1
wtns.kons	KO FL / WT FL	ENSMUSG00000018669	426.4452236155821	4.770237635819677e-6	0.00144263188881208	0.48168697752374234	0.9999615345469548	CDK5 regulatory subunit associated protein 3
wtns.kons	KO FL / WT FL	ENSMUSG00000018672	46.141223112259155	2.740328316244653e-6	0.00144268126315571	0.5570820382855197	0.9999615345469548	coatomer protein complex, subunit zeta 2
wtns.kons	KO FL / WT FL	ENSMUSG00000018677	948.6406457545314	-2.67443868323992e-5	0.00144267446410972	0.27792721699070444	0.9999615345469548	solute carrier family 25, member 39
wtns.kons	KO FL / WT FL	ENSMUSG00000018678	421.6573421869812	8.826418836150005e-6	0.00144262602750692	0.25217023865850746	0.9999615345469548	Sp2 transcription factor
wtns.kons	KO FL / WT FL	ENSMUSG00000018697	266.7070062214504	7.879674235442749e-6	0.00144261165323251	0.33983148463192153	0.9999615345469548	apoptosis antagonizing transcription factor
wtns.kons	KO FL / WT FL	ENSMUSG00000018698	0.5061596877936602	2.980732408555913e-7	0.00144269482376118	0.5471747684389003	0.9999615345469548	LIM homeobox protein 1
wtns.kons	KO FL / WT FL	ENSMUSG00000018707	25222.211239832952	5.569264711172352e-6	0.00144264058031828	0.3981860812736851	0.9999615345469548	dynein cytoplasmic 1 heavy chain 1
wtns.kons	KO FL / WT FL	ENSMUSG00000018727	11.810294860516212	-3.227507170243789e-7	0.00144268945886623	0.7946609417363981	0.9999615345469548	cleavage and polyadenylation specific factor 4-like
wtns.kons	KO FL / WT FL	ENSMUSG00000018733	186.5920897581464	-6.03129031764689e-6	0.00144263374527469	0.8681356997972521	0.9999615345469548	peroxisomal biogenesis factor 12
[truncated: 224,229 more rows]
